# Supplementary material for: Brain high-throughput multi-omics data reveal molecular heterogeneity in Alzheimer’s disease
Source: PLoS Biol. 2024 Apr 30;22(4):e3002607. doi: 10.1371/journal.pbio.3002607 (PMC11086901; doi:10.1371/journal.pbio.3002607)
Supplement: S1 Table — (XLSX) [file pbio.3002607.s023.xlsx]

## Sheet: Sheet1
S1 Table. Demographic characteristics of AD and control cases.
				AD			Control
Study	N	Tissuea	Datab	Female (%)	Age (mean,sd)	APOE ℇ4+ (%)	Female (%)	Age (mean,sd)	APOE ℇ4+ (%)
Knight ADRC	278	PC	T,P,M	60	83.8(8.6)	58.04	73.9	88.6(8.8)	0
MSBB	217	BM36	T,P	67.1	84.4(6.7)	19.29	66.6	80.6(8.3)	18.5
		BM10	T	67	84.2(6.8)	20.73	69.7	81.3(7.0)	15.1
		BM22	T	62.9	83.6(6.9)	23.38	70	81(8.0)	16.6
		BM44	T	66.6	84.3(6.7)	20.92	64.2	80.5(8.3)	17.8
ROSMAP	237	DLPFC	T,M	70.8	90.7(5.9)	39.58	53.7	84.1(6.8)	10.7
aPC (parietal cortex), BM10 (frontal pole), BM22 (superior temporal gyrus), BM44 (inferior frontal gyrus), DLPFC (dorsolateral prefrontal cortex).
bData availability, T, Transcriptomics; P, Proteomics; M, Metabolomics.
