# Supplementary material for: Brain high-throughput multi-omics data reveal molecular heterogeneity in Alzheimer’s disease
Source: PLoS Biol. 2024 Apr 30;22(4):e3002607. doi: 10.1371/journal.pbio.3002607 (PMC11086901; doi:10.1371/journal.pbio.3002607)
Supplement: S1 Data — (XLSX) [file pbio.3002607.s024.xlsx]

## Sheet: Fig 2C
Fig 2C - Top Panel				Fig 2C - Bottom Panel
Cluster	CDR			Cluster	CDR Score	#CDR Cases	#Cases in Cluster	%Samples
Knight-C1	3			1	0.5	8	114	7.01754
Knight-C1	3			1	3	80	114	70.1754
Knight-C2	0.5			1	1	6	114	5.26316
Knight-C1	3			1	2	20	114	17.5439
Knight-C1	1			2	0.5	5	46	10.8696
Knight-C1	2			2	1	2	46	4.34783
Knight-C1	0.5			2	2	9	46	19.5652
Knight-C1	3			2	3	30	46	65.2174
Knight-C1	3			3	1	5	53	9.43396
Knight-C1	3			3	0.5	8	53	15.0943
Knight-C1	3			3	2	5	53	9.43396
Knight-C1	3			3	3	35	53	66.0377
Knight-C1	3			4	1	1	42	2.38095
Knight-C1	0.5			4	3	41	42	97.619
Knight-C1	2
Knight-C1	3
Knight-C1	3
Knight-C1	3
Knight-C1	1
Knight-C1	3
Knight-C1	3
Knight-C1	3
Knight-C1	3
Knight-C1	3
Knight-C1	3
Knight-C1	2
Knight-C1	3
Knight-C1	3
Knight-C1	3
Knight-C1	3
Knight-C1	3
Knight-C1	3
Knight-C1	0.5
Knight-C1	3
Knight-C1	2
Knight-C1	3
Knight-C1	3
Knight-C1	3
Knight-C1	0.5
Knight-C1	3
Knight-C1	3
Knight-C1	3
Knight-C1	3
Knight-C3	0.5
Knight-C2	3
Knight-C2	3
Knight-C1	2
Knight-C1	3
Knight-C1	2
Knight-C1	2
Knight-C1	1
Knight-C1	2
Knight-C1	1
Knight-C1	3
Knight-C1	3
Knight-C1	3
Knight-C1	3
Knight-C1	0.5
Knight-C1	2
Knight-C1	2
Knight-C1	2
Knight-C1	3
Knight-C1	3
Knight-C1	3
Knight-C2	2
Knight-C1	3
Knight-C1	3
Knight-C1	2
Knight-C1	3
Knight-C1	3
Knight-C1	3
Knight-C1	3
Knight-C1	3
Knight-C2	3
Knight-C1	2
Knight-C1	3
Knight-C1	0.5
Knight-C1	3
Knight-C3	3
Knight-C1	3
Knight-C1	3
Knight-C2	1
Knight-C4	3
Knight-C3	3
Knight-C2	3
Knight-C1	3
Knight-C1	3
Knight-C2	3
Knight-C1	3
Knight-C1	3
Knight-C1	2
Knight-C1	2
Knight-C1	1
Knight-C1	3
Knight-C1	3
Knight-C1	3
Knight-C2	3
Knight-C2	3
Knight-C1	3
Knight-C2	3
Knight-C2	3
Knight-C1	2
Knight-C2	2
Knight-C3	3
Knight-C2	2
Knight-C2	3
Knight-C2	0.5
Knight-C1	3
Knight-C1	3
Knight-C1	0.5
Knight-C2	3
Knight-C1	3
Knight-C3	3
Knight-C3	0.5
Knight-C3	1
Knight-C2	3
Knight-C2	3
Knight-C2	3
Knight-C2	3
Knight-C2	0.5
Knight-C4	3
Knight-C4	3
Knight-C2	3
Knight-C2	3
Knight-C3	0.5
Knight-C2	2
Knight-C2	2
Knight-C3	3
Knight-C2	0.5
Knight-C3	3
Knight-C2	1
Knight-C2	3
Knight-C3	3
Knight-C3	3
Knight-C4	3
Knight-C2	3
Knight-C3	2
Knight-C3	0.5
Knight-C4	3
Knight-C2	3
Knight-C3	1
Knight-C3	3
Knight-C3	0.5
Knight-C3	3
Knight-C2	3
Knight-C2	0.5
Knight-C3	2
Knight-C2	2
Knight-C4	3
Knight-C4	3
Knight-C4	3
Knight-C3	3
Knight-C4	3
Knight-C2	3
Knight-C3	2
Knight-C3	3
Knight-C3	3
Knight-C3	3
Knight-C4	3
Knight-C4	3
Knight-C4	3
Knight-C4	3
Knight-C2	2
Knight-C3	0.5
Knight-C4	3
Knight-C3	0.5
Knight-C4	3
Knight-C3	3
Knight-C4	3
Knight-C3	1
Knight-C3	3
Knight-C3	3
Knight-C3	3
Knight-C4	3
Knight-C4	3
Knight-C4	3
Knight-C3	3
Knight-C3	3
Knight-C4	3
Knight-C3	2
Knight-C4	3
Knight-C4	3
Knight-C4	3
Knight-C4	3
Knight-C3	3
Knight-C4	3
Knight-C3	3
Knight-C4	1
Knight-C3	3
Knight-C4	3
Knight-C4	3
Knight-C4	3
Knight-C4	3
Knight-C4	3
Knight-C1	3
Knight-C1	3
Knight-C1	3
Knight-C1	2
Knight-C1	1
Knight-C1	3
Knight-C1	3
Knight-C1	3
Knight-C1	3
Knight-C1	3
Knight-C1	3
Knight-C1	3
Knight-C1	2
Knight-C1	3
Knight-C1	3
Knight-C1	2
Knight-C1	0.5
Knight-C1	3
Knight-C1	3
Knight-C1	3
Knight-C1	3
Knight-C1	3
Knight-C1	3
Knight-C4	3
Knight-C1	2
Knight-C2	3
Knight-C4	3
Knight-C2	3
Knight-C2	3
Knight-C2	3
Knight-C2	2
Knight-C2	3
Knight-C2	3
Knight-C2	2
Knight-C2	3
Knight-C2	3
Knight-C3	1
Knight-C3	3
Knight-C3	1
Knight-C3	3
Knight-C3	3
Knight-C3	3
Knight-C3	3
Knight-C3	0.5
Knight-C3	2
Knight-C4	3
Knight-C3	3
Knight-C3	3
Knight-C3	3
Knight-C3	3
Knight-C3	3
Knight-C3	3
Knight-C3	3
Knight-C4	3
Knight-C4	3
Knight-C4	3
Knight-C4	3
Knight-C4	3
Knight-C4	3
Knight-C4	3
Knight-C4	3

## Sheet: Fig 2E
Cluster	Cell Type	Proportion
Knight-C1	Microglia	0.0229255
Knight-C1	Oligodendrocyte	0.0463483
Knight-C1	Neuron	0.308103
Knight-C1	Astrocyte	0.622623
Knight-C2	Neuron	0.0965728
Knight-C2	Microglia	0.00918238
Knight-C2	Oligodendrocyte	0.0983854
Knight-C2	Astrocyte	0.795859
Knight-C2	Oligodendrocyte	0.122559
Knight-C2	Microglia	0.0235426
Knight-C2	Neuron	0.359257
Knight-C2	Astrocyte	0.494642
Knight-C4	Oligodendrocyte	0.0514585
Knight-C4	Astrocyte	0.826837
Knight-C4	Microglia	0.0152192
Knight-C4	Neuron	0.106486
Knight-C1	Neuron	0.24753
Knight-C1	Microglia	0.0126329
Knight-C1	Oligodendrocyte	0.0636048
Knight-C1	Astrocyte	0.676232
Knight-C1	Oligodendrocyte	0.073827
Knight-C1	Microglia	0.0117161
Knight-C1	Astrocyte	0.770541
Knight-C1	Neuron	0.143915
Knight-C4	Astrocyte	0.797271
Knight-C4	Oligodendrocyte	0.0217178
Knight-C4	Microglia	0.0249519
Knight-C4	Neuron	0.15606
Knight-C2	Astrocyte	0.906826
Knight-C2	Neuron	0.0493351
Knight-C2	Microglia	0.0197168
Knight-C2	Oligodendrocyte	0.0241221
Knight-C4	Microglia	0.0121911
Knight-C4	Astrocyte	0.828967
Knight-C4	Oligodendrocyte	0.0569584
Knight-C4	Neuron	0.101883
Knight-C1	Oligodendrocyte	0.0659618
Knight-C1	Astrocyte	0.73813
Knight-C1	Microglia	0.00993234
Knight-C1	Neuron	0.185976
Knight-C1	Neuron	0.15146
Knight-C1	Astrocyte	0.786958
Knight-C1	Microglia	0.00822074
Knight-C1	Oligodendrocyte	0.0533619
Knight-C2	Oligodendrocyte	0.122531
Knight-C2	Microglia	0.00952803
Knight-C2	Astrocyte	0.819237
Knight-C2	Neuron	0.0487045
Knight-C3	Oligodendrocyte	0.084577
Knight-C3	Astrocyte	0.744898
Knight-C3	Microglia	0.0147523
Knight-C3	Neuron	0.155772
Knight-C4	Neuron	0.0732245
Knight-C4	Microglia	0.0143908
Knight-C4	Astrocyte	0.811333
Knight-C4	Oligodendrocyte	0.101052
Knight-C2	Oligodendrocyte	0.0635855
Knight-C2	Astrocyte	0.777211
Knight-C2	Neuron	0.14094
Knight-C2	Microglia	0.0182634
Knight-C3	Astrocyte	0.590636
Knight-C3	Neuron	0.327609
Knight-C3	Oligodendrocyte	0.0643494
Knight-C3	Microglia	0.0174051
Knight-C3	Neuron	0.4391
Knight-C3	Astrocyte	0.477398
Knight-C3	Oligodendrocyte	0.0661999
Knight-C3	Microglia	0.0173016
Knight-C1	Oligodendrocyte	0.0497996
Knight-C1	Neuron	0.423127
Knight-C1	Astrocyte	0.513927
Knight-C1	Microglia	0.0131458
Knight-C4	Oligodendrocyte	0.106265
Knight-C4	Neuron	0.1406
Knight-C4	Astrocyte	0.734953
Knight-C4	Microglia	0.0181826
Knight-C4	Neuron	0.146069
Knight-C4	Astrocyte	0.738892
Knight-C4	Oligodendrocyte	0.100648
Knight-C4	Microglia	0.0143902
Knight-C3	Astrocyte	0.825357
Knight-C3	Microglia	0.0112992
Knight-C3	Neuron	0.114612
Knight-C3	Oligodendrocyte	0.0487317
Knight-C2	Neuron	0.109111
Knight-C2	Microglia	0.0174551
Knight-C2	Oligodendrocyte	0.0733344
Knight-C2	Astrocyte	0.800099
Knight-C1	Astrocyte	0.766093
Knight-C1	Oligodendrocyte	0.0548074
Knight-C1	Microglia	0.0193984
Knight-C1	Neuron	0.159701
Knight-C4	Oligodendrocyte	0.168031
Knight-C4	Microglia	0.0127143
Knight-C4	Neuron	0.00882205
Knight-C4	Astrocyte	0.810433
Knight-C3	Oligodendrocyte	0.101941
Knight-C3	Neuron	0.220441
Knight-C3	Astrocyte	0.664862
Knight-C3	Microglia	0.0127559
Knight-C1	Microglia	0.0125999
Knight-C1	Astrocyte	0.660068
Knight-C1	Neuron	0.293333
Knight-C1	Oligodendrocyte	0.0339987
Knight-C3	Astrocyte	0.835003
Knight-C3	Microglia	0.0209032
Knight-C3	Neuron	0.0207895
Knight-C3	Oligodendrocyte	0.123305
Knight-C1	Oligodendrocyte	0.052489
Knight-C1	Neuron	0.0203455
Knight-C1	Astrocyte	0.873788
Knight-C1	Microglia	0.0533771
Knight-C2	Neuron	0.428812
Knight-C2	Microglia	0.0163469
Knight-C2	Astrocyte	0.53347
Knight-C2	Oligodendrocyte	0.021371
Knight-C3	Astrocyte	0.679462
Knight-C3	Oligodendrocyte	0.0727373
Knight-C3	Microglia	0.0131257
Knight-C3	Neuron	0.234675
Knight-C3	Astrocyte	0.450745
Knight-C3	Oligodendrocyte	0.0773099
Knight-C3	Microglia	0.0237714
Knight-C3	Neuron	0.448174
Knight-C3	Oligodendrocyte	0.235275
Knight-C3	Microglia	0.00665713
Knight-C3	Astrocyte	0.678973
Knight-C3	Neuron	0.0790949
Knight-C4	Oligodendrocyte	0.0927724
Knight-C4	Astrocyte	0.844768
Knight-C4	Neuron	0.050513
Knight-C4	Microglia	0.0119464
Knight-C2	Microglia	0.0185379
Knight-C2	Astrocyte	0.768485
Knight-C2	Oligodendrocyte	0.0514869
Knight-C2	Neuron	0.16149
Knight-C1	Neuron	0.24115
Knight-C1	Astrocyte	0.708797
Knight-C1	Oligodendrocyte	0.0365361
Knight-C1	Microglia	0.0135174
Knight-C3	Oligodendrocyte	0.161065
Knight-C3	Microglia	0.00567988
Knight-C3	Astrocyte	0.824434
Knight-C3	Neuron	0.0088209
Knight-C1	Oligodendrocyte	0.160648
Knight-C1	Astrocyte	0.673061
Knight-C1	Neuron	0.144764
Knight-C1	Microglia	0.0215265
Knight-C1	Neuron	0.424007
Knight-C1	Astrocyte	0.475079
Knight-C1	Oligodendrocyte	0.0746382
Knight-C1	Microglia	0.0262763
Knight-C3	Neuron	0.271683
Knight-C3	Oligodendrocyte	0.0495928
Knight-C3	Astrocyte	0.658242
Knight-C3	Microglia	0.0204822
Knight-C1	Microglia	0.0169414
Knight-C1	Neuron	0.336756
Knight-C1	Oligodendrocyte	0.0969767
Knight-C1	Astrocyte	0.549326
Knight-C4	Astrocyte	0.866247
Knight-C4	Oligodendrocyte	0.0866243
Knight-C4	Microglia	0.0104684
Knight-C4	Neuron	0.0366607
Knight-C1	Oligodendrocyte	0.0459455
Knight-C1	Microglia	0.0194053
Knight-C1	Neuron	0.207562
Knight-C1	Astrocyte	0.727087
Knight-C1	Microglia	0.0129737
Knight-C1	Oligodendrocyte	0.0406505
Knight-C1	Neuron	0.0604437
Knight-C1	Astrocyte	0.885932
Knight-C3	Microglia	0.0154437
Knight-C3	Oligodendrocyte	0.224861
Knight-C3	Neuron	0.149114
Knight-C3	Astrocyte	0.610581
Knight-C1	Microglia	0.0271521
Knight-C1	Neuron	0.377967
Knight-C1	Astrocyte	0.507908
Knight-C1	Oligodendrocyte	0.0869721
Knight-C2	Neuron	0.0212396
Knight-C2	Oligodendrocyte	0.0244105
Knight-C2	Microglia	0.0120066
Knight-C2	Astrocyte	0.942343
Knight-C1	Oligodendrocyte	0.0834464
Knight-C1	Neuron	0.129068
Knight-C1	Microglia	0.00918851
Knight-C1	Astrocyte	0.778297
Knight-C3	Oligodendrocyte	0.0510179
Knight-C3	Astrocyte	0.633028
Knight-C3	Microglia	0.013148
Knight-C3	Neuron	0.302806
Knight-C2	Oligodendrocyte	0.0342034
Knight-C2	Neuron	0.127146
Knight-C2	Astrocyte	0.817352
Knight-C2	Microglia	0.0212993
Knight-C1	Oligodendrocyte	0.0622191
Knight-C1	Neuron	0.0805605
Knight-C1	Astrocyte	0.839544
Knight-C1	Microglia	0.0176764
Knight-C3	Microglia	0.0232576
Knight-C3	Neuron	0.148196
Knight-C3	Oligodendrocyte	0.12655
Knight-C3	Astrocyte	0.701996
Knight-C1	Neuron	0.175166
Knight-C1	Astrocyte	0.735994
Knight-C1	Microglia	0.0175069
Knight-C1	Oligodendrocyte	0.0713322
Knight-C4	Neuron	0.086587
Knight-C4	Microglia	0.0118723
Knight-C4	Oligodendrocyte	0.0891161
Knight-C4	Astrocyte	0.812425
Knight-C3	Microglia	0.0308625
Knight-C3	Astrocyte	0.697622
Knight-C3	Neuron	0.193264
Knight-C3	Oligodendrocyte	0.0782515
Knight-C1	Oligodendrocyte	0.0356033
Knight-C1	Astrocyte	0.56291
Knight-C1	Neuron	0.364902
Knight-C1	Microglia	0.0365841
Knight-C1	Oligodendrocyte	0.0530941
Knight-C1	Neuron	0.230322
Knight-C1	Microglia	0.0258088
Knight-C1	Astrocyte	0.690775
Knight-C1	Neuron	0.283259
Knight-C1	Oligodendrocyte	0.0993028
Knight-C1	Microglia	0.0146142
Knight-C1	Astrocyte	0.602824
Knight-C3	Oligodendrocyte	0.0378321
Knight-C3	Neuron	0.264941
Knight-C3	Astrocyte	0.676824
Knight-C3	Microglia	0.0204024
Knight-C1	Astrocyte	0.76521
Knight-C1	Neuron	0.149847
Knight-C1	Microglia	0.0128438
Knight-C1	Oligodendrocyte	0.0720994
Knight-C1	Astrocyte	0.870292
Knight-C1	Neuron	0.0760905
Knight-C1	Oligodendrocyte	0.0443538
Knight-C1	Microglia	0.00926337
Knight-C4	Astrocyte	0.855112
Knight-C4	Oligodendrocyte	0.0335591
Knight-C4	Neuron	0.0790955
Knight-C4	Microglia	0.0322332
Knight-C4	Astrocyte	0.742345
Knight-C4	Microglia	0.0179766
Knight-C4	Oligodendrocyte	0.0864407
Knight-C4	Neuron	0.153238
Knight-C3	Astrocyte	0.654004
Knight-C3	Neuron	0.272624
Knight-C3	Microglia	0.0131461
Knight-C3	Oligodendrocyte	0.0602266
Knight-C1	Astrocyte	0.770212
Knight-C1	Microglia	0.0150942
Knight-C1	Oligodendrocyte	0.0444556
Knight-C1	Neuron	0.170238
Knight-C1	Microglia	0.0289147
Knight-C1	Neuron	0.333707
Knight-C1	Astrocyte	0.555032
Knight-C1	Oligodendrocyte	0.0823463
Knight-C1	Microglia	0.0153475
Knight-C1	Neuron	0.198164
Knight-C1	Oligodendrocyte	0.0728483
Knight-C1	Astrocyte	0.713641
Knight-C4	Astrocyte	0.894072
Knight-C4	Oligodendrocyte	0.0532
Knight-C4	Microglia	0.0193468
Knight-C4	Neuron	0.0333814
Knight-C1	Neuron	0.252619
Knight-C1	Microglia	0.0220059
Knight-C1	Oligodendrocyte	0.0589192
Knight-C1	Astrocyte	0.666456
Knight-C3	Neuron	0.0701558
Knight-C3	Astrocyte	0.75232
Knight-C3	Oligodendrocyte	0.170859
Knight-C3	Microglia	0.00666447
Knight-C1	Oligodendrocyte	0.0635524
Knight-C1	Astrocyte	0.742073
Knight-C1	Microglia	0.0357702
Knight-C1	Neuron	0.158604
Knight-C3	Astrocyte	0.767579
Knight-C3	Neuron	0.183766
Knight-C3	Microglia	0.0209967
Knight-C3	Oligodendrocyte	0.0276583
Knight-C4	Microglia	0.00444785
Knight-C4	Astrocyte	0.946719
Knight-C4	Neuron	0.00052396
Knight-C4	Oligodendrocyte	0.0483089
Knight-C1	Microglia	0.0166676
Knight-C1	Astrocyte	0.766043
Knight-C1	Neuron	0.151842
Knight-C1	Oligodendrocyte	0.0654474
Knight-C1	Oligodendrocyte	0.0426203
Knight-C1	Neuron	0.239168
Knight-C1	Microglia	0.0234879
Knight-C1	Astrocyte	0.694724
Knight-C3	Oligodendrocyte	0.0455673
Knight-C3	Microglia	0.0192784
Knight-C3	Neuron	0.126504
Knight-C3	Astrocyte	0.80865
Knight-C1	Neuron	0.174779
Knight-C1	Astrocyte	0.779753
Knight-C1	Oligodendrocyte	0.032156
Knight-C1	Microglia	0.0133125
Knight-C2	Microglia	0.0108823
Knight-C2	Neuron	0.101754
Knight-C2	Astrocyte	0.856293
Knight-C2	Oligodendrocyte	0.0310712
Knight-C1	Neuron	0.208984
Knight-C1	Microglia	0.0131546
Knight-C1	Astrocyte	0.691576
Knight-C1	Oligodendrocyte	0.0862853
Knight-C3	Microglia	0.0129976
Knight-C3	Neuron	0.209332
Knight-C3	Astrocyte	0.683425
Knight-C3	Oligodendrocyte	0.0942455
Knight-C1	Oligodendrocyte	0.0551648
Knight-C1	Neuron	0.19783
Knight-C1	Astrocyte	0.731545
Knight-C1	Microglia	0.01546
Knight-C1	Oligodendrocyte	0.0564289
Knight-C1	Neuron	0.189269
Knight-C1	Astrocyte	0.7428
Knight-C1	Microglia	0.0115019
Knight-C1	Astrocyte	0.650067
Knight-C1	Microglia	0.0152904
Knight-C1	Oligodendrocyte	0.134384
Knight-C1	Neuron	0.200259
Knight-C1	Neuron	0.184663
Knight-C1	Oligodendrocyte	0.0734026
Knight-C1	Astrocyte	0.728004
Knight-C1	Microglia	0.0139302
Knight-C2	Neuron	0.101
Knight-C2	Microglia	0.0104636
Knight-C2	Oligodendrocyte	0.134965
Knight-C2	Astrocyte	0.753572
Knight-C4	Microglia	0.0278954
Knight-C4	Oligodendrocyte	0.0235704
Knight-C4	Astrocyte	0.916028
Knight-C4	Neuron	0.0325065
Knight-C1	Microglia	0.0191345
Knight-C1	Neuron	0.206173
Knight-C1	Astrocyte	0.733784
Knight-C1	Oligodendrocyte	0.0409085
Knight-C4	Oligodendrocyte	0.0690897
Knight-C4	Astrocyte	0.889834
Knight-C4	Microglia	0.0224268
Knight-C4	Neuron	0.0186499
Knight-C1	Microglia	0.0111878
Knight-C1	Oligodendrocyte	0.117981
Knight-C1	Neuron	0.233663
Knight-C1	Astrocyte	0.637169
Knight-C2	Astrocyte	0.631979
Knight-C2	Microglia	0.0180847
Knight-C2	Neuron	0.243103
Knight-C2	Oligodendrocyte	0.106834
Knight-C2	Astrocyte	0.768464
Knight-C2	Neuron	0.0807413
Knight-C2	Microglia	0.00579631
Knight-C2	Oligodendrocyte	0.144999
Knight-C3	Astrocyte	0.500898
Knight-C3	Oligodendrocyte	0.207746
Knight-C3	Neuron	0.280709
Knight-C3	Microglia	0.0106471
Knight-C3	Astrocyte	0.766843
Knight-C3	Microglia	0.00797963
Knight-C3	Neuron	0.095924
Knight-C3	Oligodendrocyte	0.129253
Knight-C4	Neuron	0.105803
Knight-C4	Oligodendrocyte	0.0450862
Knight-C4	Astrocyte	0.812645
Knight-C4	Microglia	0.0364662
Knight-C1	Neuron	0.344172
Knight-C1	Astrocyte	0.604678
Knight-C1	Oligodendrocyte	0.0344231
Knight-C1	Microglia	0.0167278
Knight-C1	Microglia	0.0271324
Knight-C1	Neuron	0.0989894
Knight-C1	Oligodendrocyte	0.0449146
Knight-C1	Astrocyte	0.828964
Knight-C1	Neuron	0.294428
Knight-C1	Microglia	0.0215859
Knight-C1	Astrocyte	0.625755
Knight-C1	Oligodendrocyte	0.0582312
Knight-C1	Oligodendrocyte	0.0867848
Knight-C1	Microglia	0.0162054
Knight-C1	Astrocyte	0.651961
Knight-C1	Neuron	0.245049
Knight-C1	Astrocyte	0.772302
Knight-C1	Neuron	0.0791892
Knight-C1	Microglia	0.00992438
Knight-C1	Oligodendrocyte	0.138585
Knight-C2	Astrocyte	0.613411
Knight-C2	Neuron	0.281495
Knight-C2	Oligodendrocyte	0.0742576
Knight-C2	Microglia	0.0308364
Knight-C1	Oligodendrocyte	0.0376358
Knight-C1	Astrocyte	0.732105
Knight-C1	Microglia	0.0228344
Knight-C1	Neuron	0.207425
Knight-C1	Neuron	0.109343
Knight-C1	Oligodendrocyte	0.0535967
Knight-C1	Microglia	0.00857658
Knight-C1	Astrocyte	0.828484
Knight-C1	Oligodendrocyte	0.0463106
Knight-C1	Microglia	0.0136358
Knight-C1	Neuron	0.156216
Knight-C1	Astrocyte	0.783838
Knight-C2	Oligodendrocyte	0.0573763
Knight-C2	Neuron	0.0306853
Knight-C2	Microglia	0.0135334
Knight-C2	Astrocyte	0.898405
Knight-C1	Microglia	0.0176248
Knight-C1	Neuron	0.375382
Knight-C1	Oligodendrocyte	0.0474694
Knight-C1	Astrocyte	0.559524
Knight-C2	Microglia	0.0275782
Knight-C2	Astrocyte	0.607417
Knight-C2	Oligodendrocyte	0.0598776
Knight-C2	Neuron	0.305128
Knight-C2	Oligodendrocyte	0.0656083
Knight-C2	Astrocyte	0.409836
Knight-C2	Neuron	0.513526
Knight-C2	Microglia	0.0110299
Knight-C3	Astrocyte	0.827242
Knight-C3	Microglia	0.0165402
Knight-C3	Neuron	0.0854328
Knight-C3	Oligodendrocyte	0.0707847
Knight-C4	Astrocyte	0.842993
Knight-C4	Oligodendrocyte	0.0698973
Knight-C4	Microglia	0.0182171
Knight-C4	Neuron	0.0688924
Knight-C1	Astrocyte	0.705555
Knight-C1	Neuron	0.156051
Knight-C1	Oligodendrocyte	0.125394
Knight-C1	Microglia	0.0130005
Knight-C1	Astrocyte	0.789239
Knight-C1	Microglia	0.0123793
Knight-C1	Neuron	0.0919442
Knight-C1	Oligodendrocyte	0.106438
Knight-C3	Oligodendrocyte	0.15979
Knight-C3	Neuron	0.231986
Knight-C3	Astrocyte	0.582357
Knight-C3	Microglia	0.0258667
Knight-C1	Oligodendrocyte	0.0665725
Knight-C1	Microglia	0.0271386
Knight-C1	Astrocyte	0.569341
Knight-C1	Neuron	0.336948
Knight-C3	Neuron	0.215737
Knight-C3	Microglia	0.0158251
Knight-C3	Astrocyte	0.727465
Knight-C3	Oligodendrocyte	0.040973
Knight-C1	Neuron	0.244068
Knight-C1	Oligodendrocyte	0.0302448
Knight-C1	Microglia	0.0215364
Knight-C1	Astrocyte	0.70415
Knight-C3	Oligodendrocyte	0.0403926
Knight-C3	Neuron	0.106928
Knight-C3	Microglia	0.00558924
Knight-C3	Astrocyte	0.84709
Knight-C2	Oligodendrocyte	0.0925246
Knight-C2	Microglia	0.00867525
Knight-C2	Neuron	0.0636939
Knight-C2	Astrocyte	0.835106
Knight-C4	Neuron	0.0141744
Knight-C4	Microglia	0.0149992
Knight-C4	Oligodendrocyte	0.138211
Knight-C4	Astrocyte	0.832615
Knight-C2	Neuron	0.474398
Knight-C2	Microglia	0.0303971
Knight-C2	Astrocyte	0.431059
Knight-C2	Oligodendrocyte	0.0641459
Knight-C2	Oligodendrocyte	0.0776521
Knight-C2	Microglia	0.0134534
Knight-C2	Astrocyte	0.858991
Knight-C2	Neuron	0.0499032
Knight-C4	Microglia	0.0172733
Knight-C4	Oligodendrocyte	0.056565
Knight-C4	Neuron	0.0328255
Knight-C4	Astrocyte	0.893336
Knight-C3	Neuron	0.139927
Knight-C3	Oligodendrocyte	0.0554621
Knight-C3	Microglia	0.0115394
Knight-C3	Astrocyte	0.793072
Knight-C2	Oligodendrocyte	0.068908
Knight-C2	Microglia	0.00855041
Knight-C2	Neuron	0.0410096
Knight-C2	Astrocyte	0.881532
Knight-C2	Astrocyte	0.638591
Knight-C2	Neuron	0.216015
Knight-C2	Oligodendrocyte	0.128433
Knight-C2	Microglia	0.0169611
Knight-C2	Oligodendrocyte	0.0437338
Knight-C2	Microglia	0.0174433
Knight-C2	Neuron	0.0762784
Knight-C2	Astrocyte	0.862544
Knight-C3	Oligodendrocyte	0.0815511
Knight-C3	Astrocyte	0.652638
Knight-C3	Microglia	0.00720507
Knight-C3	Neuron	0.258606
Knight-C1	Neuron	0.0843721
Knight-C1	Astrocyte	0.843074
Knight-C1	Oligodendrocyte	0.0582433
Knight-C1	Microglia	0.0143102
Knight-C2	Microglia	0.0215752
Knight-C2	Oligodendrocyte	0.213428
Knight-C2	Neuron	0.104357
Knight-C2	Astrocyte	0.660639
Knight-C1	Microglia	0.0169875
Knight-C1	Astrocyte	0.565908
Knight-C1	Neuron	0.367847
Knight-C1	Oligodendrocyte	0.049258
Knight-C3	Oligodendrocyte	0.0499269
Knight-C3	Neuron	0.19476
Knight-C3	Astrocyte	0.742054
Knight-C3	Microglia	0.0132591
Knight-C1	Oligodendrocyte	0.0736948
Knight-C1	Microglia	0.0111323
Knight-C1	Neuron	0.110561
Knight-C1	Astrocyte	0.804612
Knight-C3	Neuron	0.316564
Knight-C3	Microglia	0.0190458
Knight-C3	Oligodendrocyte	0.0785488
Knight-C3	Astrocyte	0.585842
Knight-C1	Microglia	0.0106065
Knight-C1	Neuron	0.199602
Knight-C1	Oligodendrocyte	0.123811
Knight-C1	Astrocyte	0.665981
Knight-C1	Oligodendrocyte	0.0494856
Knight-C1	Astrocyte	0.741367
Knight-C1	Microglia	0.0210391
Knight-C1	Neuron	0.188108
Knight-C2	Oligodendrocyte	0.107987
Knight-C2	Neuron	0.0793753
Knight-C2	Microglia	0.0269688
Knight-C2	Astrocyte	0.785669
Knight-C2	Oligodendrocyte	0.0607715
Knight-C2	Microglia	0.0202332
Knight-C2	Neuron	0.134802
Knight-C2	Astrocyte	0.784193
Knight-C3	Neuron	0.120672
Knight-C3	Oligodendrocyte	0.0515822
Knight-C3	Astrocyte	0.815768
Knight-C3	Microglia	0.0119774
Knight-C2	Neuron	0.189733
Knight-C2	Astrocyte	0.721005
Knight-C2	Oligodendrocyte	0.0758818
Knight-C2	Microglia	0.0133803
Knight-C1	Oligodendrocyte	0.0638868
Knight-C1	Microglia	0.014613
Knight-C1	Astrocyte	0.645354
Knight-C1	Neuron	0.276146
Knight-C3	Microglia	0.0169185
Knight-C3	Neuron	0.199664
Knight-C3	Oligodendrocyte	0.0564315
Knight-C3	Astrocyte	0.726986
Knight-C1	Microglia	0.00931961
Knight-C1	Astrocyte	0.768799
Knight-C1	Oligodendrocyte	0.0599066
Knight-C1	Neuron	0.161975
Knight-C1	Microglia	0.012987
Knight-C1	Neuron	0.173582
Knight-C1	Oligodendrocyte	0.0730058
Knight-C1	Astrocyte	0.740425
Knight-C1	Oligodendrocyte	0.0788263
Knight-C1	Microglia	0.0171604
Knight-C1	Astrocyte	0.805939
Knight-C1	Neuron	0.098074
Knight-C2	Neuron	0.149071
Knight-C2	Oligodendrocyte	0.0877155
Knight-C2	Microglia	0.017499
Knight-C2	Astrocyte	0.745715
Knight-C4	Astrocyte	0.874987
Knight-C4	Microglia	0.00895735
Knight-C4	Oligodendrocyte	0.0764788
Knight-C4	Neuron	0.0395774
Knight-C3	Neuron	0.189826
Knight-C3	Oligodendrocyte	0.0706372
Knight-C3	Astrocyte	0.722594
Knight-C3	Microglia	0.0169432
Knight-C4	Microglia	0.0128833
Knight-C4	Astrocyte	0.926468
Knight-C4	Neuron	0.0263345
Knight-C4	Oligodendrocyte	0.0343138
Knight-C4	Oligodendrocyte	0.0263284
Knight-C4	Neuron	0.0376544
Knight-C4	Microglia	0.010825
Knight-C4	Astrocyte	0.925192
Knight-C4	Astrocyte	0.783916
Knight-C4	Oligodendrocyte	0.188124
Knight-C4	Microglia	0.0221776
Knight-C4	Neuron	0.00578244
Knight-C4	Oligodendrocyte	0.0365178
Knight-C4	Microglia	0.00424258
Knight-C4	Neuron	0.00122296
Knight-C4	Astrocyte	0.958017
Knight-C1	Microglia	0.0148849
Knight-C1	Oligodendrocyte	0.0956865
Knight-C1	Astrocyte	0.754105
Knight-C1	Neuron	0.135324
Knight-C2	Microglia	0.00837997
Knight-C2	Oligodendrocyte	0.185002
Knight-C2	Astrocyte	0.801838
Knight-C2	Neuron	0.00478002
Knight-C1	Astrocyte	0.76159
Knight-C1	Neuron	0.123851
Knight-C1	Oligodendrocyte	0.0716606
Knight-C1	Microglia	0.0428983
Knight-C1	Oligodendrocyte	0.11137
Knight-C1	Astrocyte	0.78851
Knight-C1	Neuron	0.0924787
Knight-C1	Microglia	0.00764083
Knight-C1	Astrocyte	0.669316
Knight-C1	Oligodendrocyte	0.0685185
Knight-C1	Neuron	0.246719
Knight-C1	Microglia	0.0154461
Knight-C2	Astrocyte	0.728509
Knight-C2	Microglia	0.0254849
Knight-C2	Neuron	0.1851
Knight-C2	Oligodendrocyte	0.0609065
Knight-C1	Neuron	0.274324
Knight-C1	Astrocyte	0.660006
Knight-C1	Microglia	0.0141659
Knight-C1	Oligodendrocyte	0.0515034
Knight-C1	Microglia	0.0226011
Knight-C1	Oligodendrocyte	0.0699724
Knight-C1	Neuron	0.241799
Knight-C1	Astrocyte	0.665628
Knight-C4	Neuron	0.0597219
Knight-C4	Oligodendrocyte	0.0650212
Knight-C4	Microglia	0.0646381
Knight-C4	Astrocyte	0.810619
Knight-C2	Oligodendrocyte	0.148581
Knight-C2	Neuron	0.189551
Knight-C2	Microglia	0.0131258
Knight-C2	Astrocyte	0.648742
Knight-C1	Microglia	0.0328019
Knight-C1	Neuron	0.407412
Knight-C1	Oligodendrocyte	0.0326509
Knight-C1	Astrocyte	0.527135
Knight-C4	Neuron	0.149326
Knight-C4	Oligodendrocyte	0.0464207
Knight-C4	Microglia	0.0172107
Knight-C4	Astrocyte	0.787043
Knight-C1	Oligodendrocyte	0.0493566
Knight-C1	Neuron	0.226673
Knight-C1	Astrocyte	0.710126
Knight-C1	Microglia	0.0138435
Knight-C4	Oligodendrocyte	0.0317433
Knight-C4	Microglia	0.019954
Knight-C4	Astrocyte	0.901752
Knight-C4	Neuron	0.0465509
Knight-C1	Oligodendrocyte	0.0561668
Knight-C1	Astrocyte	0.734027
Knight-C1	Neuron	0.191935
Knight-C1	Microglia	0.0178713
Knight-C1	Neuron	0.160875
Knight-C1	Oligodendrocyte	0.0265027
Knight-C1	Astrocyte	0.798751
Knight-C1	Microglia	0.013871
Knight-C1	Astrocyte	0.697051
Knight-C1	Microglia	0.0149613
Knight-C1	Neuron	0.256539
Knight-C1	Oligodendrocyte	0.0314492
Knight-C1	Oligodendrocyte	0.0541179
Knight-C1	Neuron	0.0377348
Knight-C1	Astrocyte	0.899693
Knight-C1	Microglia	0.0084542
Knight-C1	Microglia	0.011982
Knight-C1	Neuron	0.0681127
Knight-C1	Oligodendrocyte	0.105444
Knight-C1	Astrocyte	0.814461
Knight-C1	Astrocyte	0.771194
Knight-C1	Neuron	0.128273
Knight-C1	Oligodendrocyte	0.0886562
Knight-C1	Microglia	0.0118774
Knight-C4	Neuron	0.0926093
Knight-C4	Astrocyte	0.847686
Knight-C4	Oligodendrocyte	0.0434697
Knight-C4	Microglia	0.0162347
Knight-C1	Neuron	0.0873546
Knight-C1	Oligodendrocyte	0.0889467
Knight-C1	Microglia	0.0107842
Knight-C1	Astrocyte	0.812915
Knight-C1	Astrocyte	0.610048
Knight-C1	Oligodendrocyte	0.100615
Knight-C1	Microglia	0.0281709
Knight-C1	Neuron	0.261166
Knight-C3	Oligodendrocyte	0.0554304
Knight-C3	Microglia	0.0168575
Knight-C3	Neuron	0.116922
Knight-C3	Astrocyte	0.81079
Knight-C1	Astrocyte	0.799037
Knight-C1	Oligodendrocyte	0.0325333
Knight-C1	Neuron	0.145218
Knight-C1	Microglia	0.0232118
Knight-C4	Neuron	0.0172439
Knight-C4	Microglia	0.00952792
Knight-C4	Oligodendrocyte	0.0948827
Knight-C4	Astrocyte	0.878346
Knight-C4	Astrocyte	0.698531
Knight-C4	Microglia	0.0130179
Knight-C4	Neuron	0.0255559
Knight-C4	Oligodendrocyte	0.262895
Knight-C1	Neuron	0.110978
Knight-C1	Oligodendrocyte	0.0230675
Knight-C1	Microglia	0.0144232
Knight-C1	Astrocyte	0.851532
Knight-C2	Neuron	0.256087
Knight-C2	Oligodendrocyte	0.0938268
Knight-C2	Microglia	0.0178671
Knight-C2	Astrocyte	0.63222
Knight-C2	Neuron	0.00898463
Knight-C2	Oligodendrocyte	0.304145
Knight-C2	Astrocyte	0.672847
Knight-C2	Microglia	0.0140234
Knight-C1	Astrocyte	0.833036
Knight-C1	Neuron	0.10454
Knight-C1	Oligodendrocyte	0.0528623
Knight-C1	Microglia	0.00956217
Knight-C1	Oligodendrocyte	0.10565
Knight-C1	Astrocyte	0.70501
Knight-C1	Microglia	0.0157164
Knight-C1	Neuron	0.173623
Knight-C4	Astrocyte	0.68969
Knight-C4	Neuron	0.189187
Knight-C4	Oligodendrocyte	0.0982664
Knight-C4	Microglia	0.0228571
Knight-C3	Astrocyte	0.688918
Knight-C3	Neuron	0.206845
Knight-C3	Oligodendrocyte	0.0746203
Knight-C3	Microglia	0.0296174
Knight-C3	Neuron	0.194322
Knight-C3	Oligodendrocyte	0.0563688
Knight-C3	Microglia	0.00843152
Knight-C3	Astrocyte	0.740878
Knight-C1	Oligodendrocyte	0.0937911
Knight-C1	Microglia	0.0109342
Knight-C1	Astrocyte	0.715256
Knight-C1	Neuron	0.180019
Knight-C1	Oligodendrocyte	0.0529502
Knight-C1	Neuron	0.154954
Knight-C1	Microglia	0.0140004
Knight-C1	Astrocyte	0.778095
Knight-C1	Astrocyte	0.73972
Knight-C1	Oligodendrocyte	0.0415857
Knight-C1	Neuron	0.200057
Knight-C1	Microglia	0.0186371
Knight-C3	Astrocyte	0.652756
Knight-C3	Neuron	0.267764
Knight-C3	Oligodendrocyte	0.0628806
Knight-C3	Microglia	0.0165995
Knight-C1	Microglia	0.013875
Knight-C1	Neuron	0.173227
Knight-C1	Astrocyte	0.744938
Knight-C1	Oligodendrocyte	0.0679608
Knight-C1	Astrocyte	0.666402
Knight-C1	Oligodendrocyte	0.133139
Knight-C1	Neuron	0.188537
Knight-C1	Microglia	0.0119216
Knight-C2	Microglia	0.0128179
Knight-C2	Neuron	0.171536
Knight-C2	Oligodendrocyte	0.0572621
Knight-C2	Astrocyte	0.758384
Knight-C1	Neuron	0.267595
Knight-C1	Oligodendrocyte	0.0725115
Knight-C1	Astrocyte	0.642822
Knight-C1	Microglia	0.0170715
Knight-C1	Oligodendrocyte	0.0724936
Knight-C1	Astrocyte	0.612708
Knight-C1	Microglia	0.0179271
Knight-C1	Neuron	0.296871
Knight-C1	Neuron	0.0428966
Knight-C1	Microglia	0.00777171
Knight-C1	Astrocyte	0.722133
Knight-C1	Oligodendrocyte	0.227199
Knight-C2	Microglia	0.013447
Knight-C2	Astrocyte	0.840863
Knight-C2	Oligodendrocyte	0.0591756
Knight-C2	Neuron	0.0865148
Knight-C1	Microglia	0.0179573
Knight-C1	Oligodendrocyte	0.028915
Knight-C1	Astrocyte	0.734254
Knight-C1	Neuron	0.218873
Knight-C1	Microglia	0.0254518
Knight-C1	Neuron	0.167964
Knight-C1	Astrocyte	0.722788
Knight-C1	Oligodendrocyte	0.0837962
Knight-C1	Oligodendrocyte	0.0659256
Knight-C1	Astrocyte	0.609538
Knight-C1	Microglia	0.0175976
Knight-C1	Neuron	0.306939
Knight-C4	Oligodendrocyte	0.02886
Knight-C4	Neuron	0.174329
Knight-C4	Microglia	0.0148008
Knight-C4	Astrocyte	0.782011
Knight-C1	Oligodendrocyte	0.144258
Knight-C1	Astrocyte	0.76675
Knight-C1	Neuron	0.0726099
Knight-C1	Microglia	0.0163828
Knight-C1	Astrocyte	0.740865
Knight-C1	Microglia	0.0148488
Knight-C1	Oligodendrocyte	0.0975845
Knight-C1	Neuron	0.146702
Knight-C1	Neuron	0.27621
Knight-C1	Oligodendrocyte	0.049868
Knight-C1	Astrocyte	0.646422
Knight-C1	Microglia	0.0274992
Knight-C1	Neuron	0.209198
Knight-C1	Microglia	0.00946222
Knight-C1	Oligodendrocyte	0.060707
Knight-C1	Astrocyte	0.720633
Knight-C2	Oligodendrocyte	0.0735606
Knight-C2	Neuron	0.102896
Knight-C2	Microglia	0.00861949
Knight-C2	Astrocyte	0.814924
Knight-C1	Microglia	0.0155222
Knight-C1	Neuron	0.24421
Knight-C1	Oligodendrocyte	0.0482602
Knight-C1	Astrocyte	0.692008
Knight-C3	Neuron	0.269799
Knight-C3	Microglia	0.0145754
Knight-C3	Oligodendrocyte	0.0353158
Knight-C3	Astrocyte	0.68031
Knight-C1	Neuron	0.049367
Knight-C1	Microglia	0.0132955
Knight-C1	Oligodendrocyte	0.0553907
Knight-C1	Astrocyte	0.881947
Knight-C3	Neuron	0.291538
Knight-C3	Microglia	0.0121295
Knight-C3	Astrocyte	0.644305
Knight-C3	Oligodendrocyte	0.0520283
Knight-C4	Astrocyte	0.936344
Knight-C4	Microglia	0.0126245
Knight-C4	Oligodendrocyte	0.0343481
Knight-C4	Neuron	0.0166832
Knight-C3	Neuron	0.218249
Knight-C3	Oligodendrocyte	0.0325223
Knight-C3	Microglia	0.015613
Knight-C3	Astrocyte	0.733616
Knight-C2	Astrocyte	0.661706
Knight-C2	Neuron	0.289719
Knight-C2	Microglia	0.0138442
Knight-C2	Oligodendrocyte	0.0347308
Knight-C4	Oligodendrocyte	0.0395203
Knight-C4	Microglia	0.00891508
Knight-C4	Neuron	0.0365259
Knight-C4	Astrocyte	0.915039
Knight-C2	Oligodendrocyte	0.208832
Knight-C2	Neuron	0.0215287
Knight-C2	Astrocyte	0.763418
Knight-C2	Microglia	0.00622129
Knight-C1	Oligodendrocyte	0.0280814
Knight-C1	Neuron	0.177165
Knight-C1	Microglia	0.0177773
Knight-C1	Astrocyte	0.776976
Knight-C3	Astrocyte	0.864303
Knight-C3	Oligodendrocyte	0.0584993
Knight-C3	Microglia	0.0166815
Knight-C3	Neuron	0.0605161
Knight-C2	Oligodendrocyte	0.162476
Knight-C2	Neuron	0.00309001
Knight-C2	Microglia	0.0109724
Knight-C2	Astrocyte	0.823461
Knight-C1	Microglia	0.0123641
Knight-C1	Neuron	0.286391
Knight-C1	Oligodendrocyte	0.114069
Knight-C1	Astrocyte	0.587177
Knight-C1	Neuron	0.199055
Knight-C1	Microglia	0.0175316
Knight-C1	Astrocyte	0.688286
Knight-C1	Oligodendrocyte	0.0951274
Knight-C1	Astrocyte	0.863226
Knight-C1	Oligodendrocyte	0.0309517
Knight-C1	Neuron	0.0936318
Knight-C1	Microglia	0.0121906
Knight-C1	Oligodendrocyte	0.0718327
Knight-C1	Neuron	0.442043
Knight-C1	Microglia	0.0176219
Knight-C1	Astrocyte	0.468502
Knight-C2	Oligodendrocyte	0.122468
Knight-C2	Neuron	0.217889
Knight-C2	Astrocyte	0.642948
Knight-C2	Microglia	0.0166952
Knight-C3	Microglia	0.0166681
Knight-C3	Oligodendrocyte	0.0441983
Knight-C3	Astrocyte	0.676219
Knight-C3	Neuron	0.262914
Knight-C1	Microglia	0.0101356
Knight-C1	Oligodendrocyte	0.0297536
Knight-C1	Neuron	0.0830959
Knight-C1	Astrocyte	0.877015
Knight-C1	Oligodendrocyte	0.0603577
Knight-C1	Microglia	0.0202561
Knight-C1	Astrocyte	0.696949
Knight-C1	Neuron	0.222437
Knight-C1	Astrocyte	0.899495
Knight-C1	Neuron	0.00486111
Knight-C1	Oligodendrocyte	0.0917121
Knight-C1	Microglia	0.00393164
Knight-C1	Oligodendrocyte	0.159168
Knight-C1	Astrocyte	0.748354
Knight-C1	Microglia	0.0116246
Knight-C1	Neuron	0.0808538
Knight-C1	Neuron	0.0871691
Knight-C1	Microglia	0.0095719
Knight-C1	Oligodendrocyte	0.140481
Knight-C1	Astrocyte	0.762778
Knight-C1	Oligodendrocyte	0.0733328
Knight-C1	Microglia	0.00776879
Knight-C1	Neuron	0.186604
Knight-C1	Astrocyte	0.732295
Knight-C2	Microglia	0.0109169
Knight-C2	Neuron	0.115482
Knight-C2	Oligodendrocyte	0.0597798
Knight-C2	Astrocyte	0.813821
Knight-C3	Oligodendrocyte	0.0365529
Knight-C3	Microglia	0.0129856
Knight-C3	Neuron	0.184605
Knight-C3	Astrocyte	0.765857
Knight-C2	Oligodendrocyte	0.0782619
Knight-C2	Neuron	0.0445763
Knight-C2	Astrocyte	0.868548
Knight-C2	Microglia	0.00861414
Knight-C4	Neuron	0.170015
Knight-C4	Astrocyte	0.717563
Knight-C4	Oligodendrocyte	0.0880098
Knight-C4	Microglia	0.0244129
Knight-C1	Microglia	0.0143897
Knight-C1	Astrocyte	0.694875
Knight-C1	Neuron	0.262453
Knight-C1	Oligodendrocyte	0.0282823
Knight-C4	Astrocyte	0.910415
Knight-C4	Oligodendrocyte	0.0393747
Knight-C4	Microglia	0.0114783
Knight-C4	Neuron	0.0387317
Knight-C1	Astrocyte	0.745588
Knight-C1	Neuron	0.165378
Knight-C1	Oligodendrocyte	0.0761654
Knight-C1	Microglia	0.012868
Knight-C2	Oligodendrocyte	0.0502134
Knight-C2	Microglia	0.0236464
Knight-C2	Neuron	0.163735
Knight-C2	Astrocyte	0.762405
Knight-C1	Astrocyte	0.711002
Knight-C1	Oligodendrocyte	0.0606703
Knight-C1	Neuron	0.217298
Knight-C1	Microglia	0.0110295
Knight-C2	Astrocyte	0.832136
Knight-C2	Oligodendrocyte	0.0891074
Knight-C2	Neuron	0.0704734
Knight-C2	Microglia	0.00828312
Knight-C1	Oligodendrocyte	0.0906947
Knight-C1	Neuron	0.202959
Knight-C1	Astrocyte	0.690302
Knight-C1	Microglia	0.0160448
Knight-C2	Microglia	0.0176099
Knight-C2	Neuron	0.189593
Knight-C2	Oligodendrocyte	0.139325
Knight-C2	Astrocyte	0.653473
Knight-C4	Astrocyte	0.902973
Knight-C4	Neuron	0.0105004
Knight-C4	Oligodendrocyte	0.0771991
Knight-C4	Microglia	0.00932714
Knight-C1	Microglia	0.0193677
Knight-C1	Oligodendrocyte	0.0517345
Knight-C1	Astrocyte	0.765604
Knight-C1	Neuron	0.163294
Knight-C3	Microglia	0.00668473
Knight-C3	Astrocyte	0.792978
Knight-C3	Neuron	0.0410915
Knight-C3	Oligodendrocyte	0.159245
Knight-C3	Neuron	0.329043
Knight-C3	Astrocyte	0.54885
Knight-C3	Microglia	0.0216189
Knight-C3	Oligodendrocyte	0.100488
Knight-C1	Neuron	0.352889
Knight-C1	Microglia	0.019337
Knight-C1	Oligodendrocyte	0.0594728
Knight-C1	Astrocyte	0.568301
Knight-C2	Oligodendrocyte	0.115571
Knight-C2	Microglia	0.00914844
Knight-C2	Astrocyte	0.850717
Knight-C2	Neuron	0.0245638
Knight-C3	Oligodendrocyte	0.0795048
Knight-C3	Astrocyte	0.738044
Knight-C3	Neuron	0.16996
Knight-C3	Microglia	0.0124913
Knight-C1	Oligodendrocyte	0.0309533
Knight-C1	Microglia	0.0140883
Knight-C1	Astrocyte	0.800315
Knight-C1	Neuron	0.154643
Knight-C3	Oligodendrocyte	0.0900228
Knight-C3	Astrocyte	0.727493
Knight-C3	Neuron	0.155377
Knight-C3	Microglia	0.0271072
Knight-C3	Astrocyte	0.805674
Knight-C3	Microglia	0.00976754
Knight-C3	Oligodendrocyte	0.0989074
Knight-C3	Neuron	0.0856513
Knight-C1	Oligodendrocyte	0.0480838
Knight-C1	Neuron	0.159792
Knight-C1	Microglia	0.0127171
Knight-C1	Astrocyte	0.779407
Knight-C2	Neuron	0.114152
Knight-C2	Astrocyte	0.825483
Knight-C2	Oligodendrocyte	0.046735
Knight-C2	Microglia	0.0136298
Knight-C3	Microglia	0.013588
Knight-C3	Neuron	0.268809
Knight-C3	Oligodendrocyte	0.0399153
Knight-C3	Astrocyte	0.677688
Knight-C1	Neuron	0.199593
Knight-C1	Astrocyte	0.735182
Knight-C1	Oligodendrocyte	0.0527124
Knight-C1	Microglia	0.0125131
Knight-C1	Microglia	0.0165584
Knight-C1	Oligodendrocyte	0.0375302
Knight-C1	Astrocyte	0.803721
Knight-C1	Neuron	0.14219
Knight-C1	Microglia	0.015741
Knight-C1	Astrocyte	0.803114
Knight-C1	Oligodendrocyte	0.0619882
Knight-C1	Neuron	0.119157
Knight-C4	Neuron	0.0169416
Knight-C4	Oligodendrocyte	0.0931447
Knight-C4	Astrocyte	0.885317
Knight-C4	Microglia	0.00459695
Knight-C2	Neuron	0.0398384
Knight-C2	Oligodendrocyte	0.0449451
Knight-C2	Astrocyte	0.906541
Knight-C2	Microglia	0.00867563
Knight-C4	Astrocyte	0.866831
Knight-C4	Microglia	0.00796772
Knight-C4	Neuron	0.0354072
Knight-C4	Oligodendrocyte	0.0897941
Knight-C4	Microglia	0.0142739
Knight-C4	Astrocyte	0.834452
Knight-C4	Neuron	0.118378
Knight-C4	Oligodendrocyte	0.0328964
Knight-C4	Microglia	0.0130608
Knight-C4	Astrocyte	0.867508
Knight-C4	Neuron	0.0748964
Knight-C4	Oligodendrocyte	0.0445347
Knight-C4	Neuron	0.00462476
Knight-C4	Astrocyte	0.908356
Knight-C4	Microglia	0.00684873
Knight-C4	Oligodendrocyte	0.0801704
Knight-C3	Oligodendrocyte	0.0582714
Knight-C3	Neuron	0.347154
Knight-C3	Microglia	0.0215218
Knight-C3	Astrocyte	0.573053
Knight-C3	Astrocyte	0.623376
Knight-C3	Oligodendrocyte	0.0780619
Knight-C3	Neuron	0.282118
Knight-C3	Microglia	0.0164436
Knight-C1	Neuron	0.149226
Knight-C1	Astrocyte	0.756577
Knight-C1	Oligodendrocyte	0.0812582
Knight-C1	Microglia	0.0129389
Knight-C3	Microglia	0.008813
Knight-C3	Astrocyte	0.825506
Knight-C3	Neuron	0.0909901
Knight-C3	Oligodendrocyte	0.0746907
Knight-C1	Astrocyte	0.48888
Knight-C1	Neuron	0.303374
Knight-C1	Oligodendrocyte	0.196874
Knight-C1	Microglia	0.0108731
Knight-C4	Microglia	0.0117139
Knight-C4	Oligodendrocyte	0.0603916
Knight-C4	Astrocyte	0.843126
Knight-C4	Neuron	0.0847683
Knight-C1	Astrocyte	0.787129
Knight-C1	Neuron	0.133177
Knight-C1	Microglia	0.0210101
Knight-C1	Oligodendrocyte	0.0586837
Knight-C4	Microglia	0.0109496
Knight-C4	Oligodendrocyte	0.08249
Knight-C4	Astrocyte	0.87713
Knight-C4	Neuron	0.0294301
Knight-C3	Neuron	0.0202308
Knight-C3	Microglia	0.00670792
Knight-C3	Oligodendrocyte	0.149349
Knight-C3	Astrocyte	0.823713
Knight-C1	Oligodendrocyte	0.0648113
Knight-C1	Microglia	0.0144601
Knight-C1	Astrocyte	0.822579
Knight-C1	Neuron	0.0981494

## Sheet: Fig 2F
Cluster	Metabolomic Profiles (PC1)
Control	1.64713
Control	0.617988
Control	1.76924
Control	3.3831
Control	3.25276
Control	1.28167
Control	3.00115
Control	1.55501
Control	0.617988
Control	4.0454
Control	1.38835
Control	5.70485
Control	0.872235
Control	2.59146
Control	1.37722
Control	1.05978
Control	1.3171
Control	2.2278
Control	2.64472
Control	3.40671
Control	2.71918
Control	2.67415
Control	5.29599
Knight-C1	0.424352
Knight-C1	2.58502
Knight-C1	0.888343
Knight-C1	1.50179
Knight-C1	-0.753894
Knight-C1	-4.8629
Knight-C1	1.38026
Knight-C1	1.53446
Knight-C1	-0.371345
Knight-C1	0.716796
Knight-C1	-0.849523
Knight-C1	-0.188594
Knight-C1	-0.286194
Knight-C1	-0.0630657
Knight-C1	-0.242735
Knight-C1	1.11604
Knight-C1	1.82481
Knight-C1	1.11646
Knight-C1	0.271337
Knight-C1	-0.15062
Knight-C1	0.317933
Knight-C1	1.17897
Knight-C1	-0.536924
Knight-C1	1.28115
Knight-C1	-1.00431
Knight-C1	-2.02101
Knight-C1	0.127735
Knight-C1	0.56611
Knight-C1	0.0274053
Knight-C1	0.353547
Knight-C1	1.88624
Knight-C1	-0.986238
Knight-C1	2.40541
Knight-C1	-2.81813
Knight-C1	0.429062
Knight-C1	1.50033
Knight-C1	0.933423
Knight-C1	-1.01249
Knight-C1	-1.0128
Knight-C1	-0.330916
Knight-C1	-1.38072
Knight-C1	-1.09651
Knight-C1	-1.71296
Knight-C1	-1.32077
Knight-C1	-1.29592
Knight-C1	-1.16405
Knight-C1	1.03032
Knight-C1	-0.00141454
Knight-C1	0.765338
Knight-C1	-1.20172
Knight-C1	-0.0767028
Knight-C1	2.48245
Knight-C1	0.617988
Knight-C1	1.30114
Knight-C1	-2.70644
Knight-C1	1.56342
Knight-C1	1.58998
Knight-C1	-2.28984
Knight-C1	0.387228
Knight-C1	0.675079
Knight-C1	2.04901
Knight-C1	0.068431
Knight-C1	1.04987
Knight-C1	-0.385439
Knight-C1	-0.404781
Knight-C1	-1.39435
Knight-C1	-4.89002
Knight-C1	2.54695
Knight-C1	1.96249
Knight-C1	1.37425
Knight-C1	2.99689
Knight-C1	3.54459
Knight-C1	-0.0474901
Knight-C1	2.69041
Knight-C1	0.0970293
Knight-C1	0.87593
Knight-C1	3.50616
Knight-C1	-0.0222501
Knight-C1	0.241869
Knight-C1	-1.76346
Knight-C1	0.761363
Knight-C1	-2.41511
Knight-C1	-3.28359
Knight-C1	-1.68106
Knight-C1	0.0699309
Knight-C1	2.95994
Knight-C1	0.750727
Knight-C1	2.77506
Knight-C1	0.141429
Knight-C1	-1.11433
Knight-C1	1.40315
Knight-C1	-2.56327
Knight-C1	-0.860402
Knight-C1	0.402586
Knight-C1	-0.465
Knight-C1	0.104977
Knight-C1	-2.29709
Knight-C1	1.18714
Knight-C1	-1.56954
Knight-C1	-0.353998
Knight-C1	2.4313
Knight-C1	-0.172586
Knight-C1	2.05234
Knight-C1	1.67542
Knight-C1	-1.11953
Knight-C1	3.71235
Knight-C1	-2.66012
Knight-C1	-0.519853
Knight-C1	1.76765
Knight-C1	0.15259
Knight-C1	-0.785385
Knight-C1	-0.0694895
Knight-C1	2.70814
Knight-C1	2.34293
Knight-C2	-1.52686
Knight-C2	-0.937167
Knight-C2	-3.58445
Knight-C2	-2.78657
Knight-C2	-1.71154
Knight-C2	-1.6288
Knight-C2	-0.457138
Knight-C2	-1.37915
Knight-C2	-0.00628102
Knight-C2	2.38755
Knight-C2	-0.720178
Knight-C2	1.77142
Knight-C2	-2.54914
Knight-C2	0.452516
Knight-C2	-0.893585
Knight-C2	-0.0537973
Knight-C2	-1.18826
Knight-C2	-1.62836
Knight-C2	-0.213684
Knight-C2	-0.758176
Knight-C2	-2.10502
Knight-C2	1.79835
Knight-C2	1.22376
Knight-C2	3.08226
Knight-C2	3.09898
Knight-C2	2.27175
Knight-C2	-0.353038
Knight-C2	1.12627
Knight-C2	-0.956295
Knight-C2	0.536622
Knight-C2	-1.10961
Knight-C2	-1.26065
Knight-C2	-0.747338
Knight-C2	-0.0485128
Knight-C2	2.94902
Knight-C2	-0.542764
Knight-C2	-2.12273
Knight-C2	-0.563823
Knight-C2	0.786723
Knight-C2	-2.94807
Knight-C2	-1.9844
Knight-C2	-0.752846
Knight-C2	1.54098
Knight-C2	1.13918
Knight-C2	1.48314
Knight-C2	1.67216
Knight-C3	1.48498
Knight-C3	0.273104
Knight-C3	2.76114
Knight-C3	1.57202
Knight-C3	0.885545
Knight-C3	2.27825
Knight-C3	-0.522769
Knight-C3	0.933258
Knight-C3	2.12148
Knight-C3	1.25006
Knight-C3	1.78792
Knight-C3	-3.25996
Knight-C3	-1.61156
Knight-C3	1.15008
Knight-C3	-0.998455
Knight-C3	6.53836
Knight-C3	-1.03545
Knight-C3	1.72211
Knight-C3	0.647391
Knight-C3	2.52354
Knight-C3	0.617988
Knight-C3	0.776576
Knight-C3	-3.16166
Knight-C3	0.562196
Knight-C3	-2.06136
Knight-C3	-2.34927
Knight-C3	-0.78436
Knight-C3	-0.579895
Knight-C3	1.4734
Knight-C3	-2.41465
Knight-C3	0.617988
Knight-C3	0.617988
Knight-C3	1.2888
Knight-C3	0.575979
Knight-C3	0.343312
Knight-C3	2.08345
Knight-C3	-0.71756
Knight-C3	-0.438176
Knight-C3	0.190114
Knight-C3	-0.474531
Knight-C3	-2.97071
Knight-C3	1.55987
Knight-C3	0.243896
Knight-C3	1.70884
Knight-C3	-0.924149
Knight-C3	3.17319
Knight-C3	1.31279
Knight-C3	-2.11952
Knight-C3	1.978
Knight-C3	-1.00144
Knight-C3	-1.81541
Knight-C3	-1.98218
Knight-C3	-2.43301
Knight-C4	1.28428
Knight-C4	-0.648878
Knight-C4	0.617988
Knight-C4	0.508875
Knight-C4	-2.29287
Knight-C4	0.594682
Knight-C4	-1.70289
Knight-C4	0.0763406
Knight-C4	1.57635
Knight-C4	-0.843204
Knight-C4	-2.79323
Knight-C4	-2.07671
Knight-C4	-2.2319
Knight-C4	-3.02273
Knight-C4	-2.54024
Knight-C4	0.655228
Knight-C4	-3.23572
Knight-C4	0.617988
Knight-C4	-2.23678
Knight-C4	-1.35992
Knight-C4	-1.72169
Knight-C4	0.45754
Knight-C4	-3.12492
Knight-C4	-0.524518
Knight-C4	1.12341
Knight-C4	-0.746281
Knight-C4	-1.29459
Knight-C4	0.615029
Knight-C4	-0.93839
Knight-C4	0.241902
Knight-C4	-1.92471
Knight-C4	-0.473262
Knight-C4	-2.3811
Knight-C4	0.330274
Knight-C4	-0.0779612
Knight-C4	-3.64356
Knight-C4	-0.311399
Knight-C4	-0.702069
Knight-C4	0.282392
Knight-C4	-0.446691
Knight-C4	-0.146629
Knight-C4	0.39113

## Sheet: Fig 3B
Cluster	CDR Score
MSBB-C1	3
MSBB-C2	2
MSBB-C1	3
MSBB-C2	1
MSBB-C1	3
MSBB-C1	3
MSBB-C2	2
MSBB-C1	3
MSBB-C1	2
MSBB-C1	3
MSBB-C2	3
MSBB-C1	3
MSBB-C2	3
MSBB-C1	3
MSBB-C1	3
MSBB-C1	3
MSBB-C1	3
MSBB-C2	3
MSBB-C1	3
MSBB-C1	2
MSBB-C2	3
MSBB-C2	2
MSBB-C2	3
MSBB-C1	3
MSBB-C1	2
MSBB-C2	3
MSBB-C2	3
MSBB-C1	3
MSBB-C2	2
MSBB-C2	2
MSBB-C1	2
MSBB-C2	2
MSBB-C1	3
MSBB-C1	3
MSBB-C2	3
MSBB-C1	2
MSBB-C2	2
MSBB-C2	3
MSBB-C2	3
MSBB-C2	2
MSBB-C1	3
MSBB-C2	2
MSBB-C2	3
MSBB-C1	3
MSBB-C2	1
MSBB-C2	2
MSBB-C1	3
MSBB-C2	3
MSBB-C1	3
MSBB-C1	3
MSBB-C2	3
MSBB-C1	3
MSBB-C2	1
MSBB-C2	2
MSBB-C2	3
MSBB-C2	3
MSBB-C2	3
MSBB-C2	3
MSBB-C2	2
MSBB-C2	1
MSBB-C1	3
MSBB-C1	3
MSBB-C2	3
MSBB-C1	3
MSBB-C1	1
MSBB-C2	2
MSBB-C2	0.5
MSBB-C1	3
MSBB-C2	3
MSBB-C2	1
MSBB-C1	3
MSBB-C2	3
MSBB-C1	3
MSBB-C1	3
MSBB-C1	3
MSBB-C1	3
MSBB-C1	3
MSBB-C2	3
MSBB-C1	3
MSBB-C1	3
MSBB-C1	3
MSBB-C2	3
MSBB-C2	1
MSBB-C2	3
MSBB-C2	1
MSBB-C1	3
MSBB-C1	3
MSBB-C2	1
MSBB-C2	3
MSBB-C2	3
MSBB-C1	1
MSBB-C1	3
MSBB-C2	3

## Sheet: Fig 3C
Cluster	Cell Type	Proportion
MSBB-C1	Astrocyte	0.801376
MSBB-C1	Neuron	0.0553546
MSBB-C2	Astrocyte	0.816458
MSBB-C2	Neuron	0.104384
MSBB-C1	Astrocyte	0.743725
MSBB-C1	Neuron	0.175886
MSBB-C2	Neuron	0.142407
MSBB-C2	Astrocyte	0.819798
MSBB-C1	Astrocyte	0.881647
MSBB-C1	Neuron	0.036686
MSBB-C1	Neuron	0.083552
MSBB-C1	Astrocyte	0.829065
MSBB-C2	Neuron	0.342295
MSBB-C2	Astrocyte	0.542175
MSBB-C1	Neuron	0.0506537
MSBB-C1	Astrocyte	0.900392
MSBB-C1	Astrocyte	0.912843
MSBB-C1	Neuron	0.0494291
MSBB-C1	Astrocyte	0.888128
MSBB-C1	Neuron	0.0415769
MSBB-C2	Astrocyte	0.776872
MSBB-C2	Neuron	0.115837
MSBB-C1	Neuron	0.0382848
MSBB-C1	Astrocyte	0.898827
MSBB-C2	Neuron	0.12808
MSBB-C2	Astrocyte	0.829525
MSBB-C1	Astrocyte	0.919244
MSBB-C1	Neuron	0.0482239
MSBB-C1	Astrocyte	0.777873
MSBB-C1	Neuron	0.164783
MSBB-C1	Astrocyte	0.68582
MSBB-C1	Neuron	0.220993
MSBB-C1	Astrocyte	0.810745
MSBB-C1	Neuron	0.125227
MSBB-C2	Neuron	0.219458
MSBB-C2	Astrocyte	0.750233
MSBB-C1	Neuron	0.0392017
MSBB-C1	Astrocyte	0.847753
MSBB-C1	Neuron	0.0924563
MSBB-C1	Astrocyte	0.827493
MSBB-C2	Astrocyte	0.914185
MSBB-C2	Neuron	0.0367478
MSBB-C2	Astrocyte	0.432919
MSBB-C2	Neuron	0.464782
MSBB-C2	Astrocyte	0.699103
MSBB-C2	Neuron	0.215383
MSBB-C1	Astrocyte	0.909382
MSBB-C1	Neuron	0.0312245
MSBB-C1	Astrocyte	0.835505
MSBB-C1	Neuron	0.063259
MSBB-C2	Neuron	0.113454
MSBB-C2	Astrocyte	0.832807
MSBB-C2	Neuron	0.112808
MSBB-C2	Astrocyte	0.821493
MSBB-C1	Neuron	0.06061
MSBB-C1	Astrocyte	0.890207
MSBB-C2	Astrocyte	0.72452
MSBB-C2	Neuron	0.228551
MSBB-C2	Neuron	0.180694
MSBB-C2	Astrocyte	0.745077
MSBB-C1	Astrocyte	0.778938
MSBB-C1	Neuron	0.101961
MSBB-C2	Neuron	0.124796
MSBB-C2	Astrocyte	0.829584
MSBB-C1	Neuron	0.113712
MSBB-C1	Astrocyte	0.822796
MSBB-C1	Neuron	0.0364687
MSBB-C1	Astrocyte	0.93
MSBB-C2	Astrocyte	0.925681
MSBB-C2	Neuron	0.04479
MSBB-C1	Neuron	0.0416459
MSBB-C1	Astrocyte	0.889814
MSBB-C2	Astrocyte	0.905109
MSBB-C2	Neuron	0.0550226
MSBB-C2	Neuron	0.236384
MSBB-C2	Astrocyte	0.680155
MSBB-C2	Neuron	0.123791
MSBB-C2	Astrocyte	0.830835
MSBB-C2	Neuron	0.10896
MSBB-C2	Astrocyte	0.841512
MSBB-C1	Astrocyte	0.917243
MSBB-C1	Neuron	0.0255422
MSBB-C2	Astrocyte	0.833239
MSBB-C2	Neuron	0.0807303
MSBB-C2	Astrocyte	0.935778
MSBB-C2	Neuron	0.0489482
MSBB-C1	Astrocyte	0.950407
MSBB-C1	Neuron	0.00587807
MSBB-C2	Astrocyte	0.89165
MSBB-C2	Neuron	0.0439139
MSBB-C2	Neuron	0.364242
MSBB-C2	Astrocyte	0.580407
MSBB-C1	Neuron	0.0140996
MSBB-C1	Astrocyte	0.931971
MSBB-C2	Astrocyte	0.740239
MSBB-C2	Neuron	0.194819
MSBB-C1	Astrocyte	0.902169
MSBB-C1	Neuron	0.0350382
MSBB-C1	Astrocyte	0.803584
MSBB-C1	Neuron	0.118889
MSBB-C2	Astrocyte	0.584688
MSBB-C2	Neuron	0.330575
MSBB-C1	Neuron	0.0934014
MSBB-C1	Astrocyte	0.854477
MSBB-C2	Neuron	0.294225
MSBB-C2	Astrocyte	0.637844
MSBB-C2	Neuron	0.307503
MSBB-C2	Astrocyte	0.627319
MSBB-C2	Astrocyte	0.664607
MSBB-C2	Neuron	0.261058
MSBB-C2	Astrocyte	0.85863
MSBB-C2	Neuron	0.0823704
MSBB-C2	Astrocyte	0.82886
MSBB-C2	Neuron	0.109186
MSBB-C2	Neuron	0.239148
MSBB-C2	Astrocyte	0.700688
MSBB-C2	Astrocyte	0.858901
MSBB-C2	Neuron	0.0845354
MSBB-C2	Neuron	0.142946
MSBB-C2	Astrocyte	0.818399
MSBB-C1	Neuron	0.104566
MSBB-C1	Astrocyte	0.809999
MSBB-C1	Astrocyte	0.919243
MSBB-C1	Neuron	0.0178891
MSBB-C2	Astrocyte	0.606058
MSBB-C2	Neuron	0.297175
MSBB-C1	Neuron	0.0471899
MSBB-C1	Astrocyte	0.857885
MSBB-C1	Astrocyte	0.890685
MSBB-C1	Neuron	0.0395085
MSBB-C2	Neuron	0.172058
MSBB-C2	Astrocyte	0.767372
MSBB-C2	Neuron	0.120295
MSBB-C2	Astrocyte	0.827313
MSBB-C1	Neuron	0.0376913
MSBB-C1	Astrocyte	0.910531
MSBB-C2	Astrocyte	0.742914
MSBB-C2	Neuron	0.191142
MSBB-C2	Astrocyte	0.850797
MSBB-C2	Neuron	0.0902888
MSBB-C1	Astrocyte	0.933578
MSBB-C1	Neuron	0.028368
MSBB-C2	Astrocyte	0.665312
MSBB-C2	Neuron	0.27333
MSBB-C1	Neuron	0.050125
MSBB-C1	Astrocyte	0.891285
MSBB-C1	Neuron	0.0597002
MSBB-C1	Astrocyte	0.813935
MSBB-C1	Astrocyte	0.825829
MSBB-C1	Neuron	0.0878033
MSBB-C1	Astrocyte	0.803616
MSBB-C1	Neuron	0.0761318
MSBB-C1	Astrocyte	0.771469
MSBB-C1	Neuron	0.137623
MSBB-C2	Astrocyte	0.736926
MSBB-C2	Neuron	0.194281
MSBB-C1	Neuron	0.00549293
MSBB-C1	Astrocyte	0.974802
MSBB-C1	Neuron	0.0422855
MSBB-C1	Astrocyte	0.930422
MSBB-C1	Neuron	0.113067
MSBB-C1	Astrocyte	0.84922
MSBB-C2	Astrocyte	0.917498
MSBB-C2	Neuron	0.0431641
MSBB-C2	Astrocyte	0.771691
MSBB-C2	Neuron	0.127206
MSBB-C2	Astrocyte	0.881331
MSBB-C2	Neuron	0.0758472
MSBB-C2	Astrocyte	0.615302
MSBB-C2	Neuron	0.296279
MSBB-C1	Neuron	0.0195514
MSBB-C1	Astrocyte	0.927353
MSBB-C1	Neuron	0.0707263
MSBB-C1	Astrocyte	0.827543
MSBB-C2	Astrocyte	0.841724
MSBB-C2	Neuron	0.101881
MSBB-C2	Astrocyte	0.785878
MSBB-C2	Neuron	0.1554
MSBB-C2	Neuron	0.179208
MSBB-C2	Astrocyte	0.751359
MSBB-C1	Astrocyte	0.91588
MSBB-C1	Neuron	0.0279838
MSBB-C1	Astrocyte	0.875839
MSBB-C1	Neuron	0.0481481
MSBB-C2	Neuron	0.129348
MSBB-C2	Astrocyte	0.79169

## Sheet: Fig 3E
Cluster	MMSE30 Score
ROSMAP-C2	23
ROSMAP-C2	25
ROSMAP-C2	24
ROSMAP-C2	21
ROSMAP-C1	23
ROSMAP-C1	16
ROSMAP-C2	3
ROSMAP-C2	18
ROSMAP-C2	18
ROSMAP-C2	20
ROSMAP-C2	25
ROSMAP-C2	23
ROSMAP-C2	7
ROSMAP-C2	10
ROSMAP-C2	19
ROSMAP-C2	15.6
ROSMAP-C1	16
ROSMAP-C1	3
ROSMAP-C2	0
ROSMAP-C2	4.13793
ROSMAP-C2	24
ROSMAP-C2	10
ROSMAP-C2	18
ROSMAP-C2	27
ROSMAP-C2	19
ROSMAP-C2	19
ROSMAP-C1	1
ROSMAP-C2	3
ROSMAP-C2	6
ROSMAP-C2	16
ROSMAP-C2	19
ROSMAP-C2	11
ROSMAP-C2	12
ROSMAP-C1	6
ROSMAP-C2	23
ROSMAP-C1	10.8
ROSMAP-C2	5
ROSMAP-C1	0
ROSMAP-C2	1
ROSMAP-C2	11
ROSMAP-C2	20
ROSMAP-C2	1
ROSMAP-C2	24
ROSMAP-C2	19
ROSMAP-C2	1
ROSMAP-C1	22
ROSMAP-C2	16.1538
ROSMAP-C2	19
ROSMAP-C2	12
ROSMAP-C1	15
ROSMAP-C2	15.5172
ROSMAP-C2	0
ROSMAP-C2	22
ROSMAP-C2	18.2143
ROSMAP-C1	1
ROSMAP-C1	0
ROSMAP-C1	1
ROSMAP-C2	18
ROSMAP-C1	0
ROSMAP-C2	0
ROSMAP-C1	20
ROSMAP-C2	10
ROSMAP-C2	18
ROSMAP-C2	24.8276
ROSMAP-C2	3
ROSMAP-C2	10
ROSMAP-C1	18
ROSMAP-C1	24.4444
ROSMAP-C2	25
ROSMAP-C2	22
ROSMAP-C1	13
ROSMAP-C2	21
ROSMAP-C1	4
ROSMAP-C2	2
ROSMAP-C2	23
ROSMAP-C2	19
ROSMAP-C1	9
ROSMAP-C2	17.7273
ROSMAP-C2	15.5556
ROSMAP-C2	20
ROSMAP-C1	0
ROSMAP-C2	19.2857
ROSMAP-C1	17
ROSMAP-C2	4
ROSMAP-C1	22
ROSMAP-C1	24
ROSMAP-C2	7
ROSMAP-C1	4
ROSMAP-C2	12
ROSMAP-C2	23
ROSMAP-C1	6
ROSMAP-C2	15
ROSMAP-C2	0
ROSMAP-C2	0
ROSMAP-C2	25
ROSMAP-C2	15
ROSMAP-C2	16
ROSMAP-C1	5
ROSMAP-C2	6
ROSMAP-C2	15
ROSMAP-C1	0
ROSMAP-C2	10
ROSMAP-C1	18
ROSMAP-C1	15
ROSMAP-C1	21
ROSMAP-C1	2
ROSMAP-C1	3
ROSMAP-C1	9
ROSMAP-C2	21.4286
ROSMAP-C1	27
ROSMAP-C2	19
ROSMAP-C2	28
ROSMAP-C1	18
ROSMAP-C1	17
ROSMAP-C2	9
ROSMAP-C2	13
ROSMAP-C2	12
ROSMAP-C1	13
ROSMAP-C2	18
ROSMAP-C2	12
ROSMAP-C2	0
ROSMAP-C1	7
ROSMAP-C1	13
ROSMAP-C1	9
ROSMAP-C2	10
ROSMAP-C1	0
ROSMAP-C2	0
ROSMAP-C2	2
ROSMAP-C1	24.4444
ROSMAP-C1	15
ROSMAP-C1	8.27586
ROSMAP-C1	0
ROSMAP-C1	12
ROSMAP-C1	2
ROSMAP-C2	17
ROSMAP-C2	16
ROSMAP-C2	23
ROSMAP-C2	21
ROSMAP-C1	14
ROSMAP-C2	3
ROSMAP-C2	0
ROSMAP-C2	9
ROSMAP-C2	12
ROSMAP-C1	22

## Sheet: Fig 3F
Cluster	Cell Type	Proportion
ROSMAP-C2	Astrocyte	0.38031
ROSMAP-C2	Neuron	0.495329
ROSMAP-C2	Neuron	0.346071
ROSMAP-C2	Astrocyte	0.570378
ROSMAP-C2	Astrocyte	0.79779
ROSMAP-C2	Neuron	0.150552
ROSMAP-C2	Neuron	0.186966
ROSMAP-C2	Astrocyte	0.736254
ROSMAP-C1	Astrocyte	0.740566
ROSMAP-C1	Neuron	0.215715
ROSMAP-C1	Neuron	0.0833654
ROSMAP-C1	Astrocyte	0.806966
ROSMAP-C2	Astrocyte	0.812581
ROSMAP-C2	Neuron	0.130644
ROSMAP-C2	Astrocyte	0.50983
ROSMAP-C2	Neuron	0.370232
ROSMAP-C2	Neuron	0.123533
ROSMAP-C2	Astrocyte	0.830857
ROSMAP-C2	Neuron	0.355812
ROSMAP-C2	Astrocyte	0.535457
ROSMAP-C2	Astrocyte	0.595079
ROSMAP-C2	Neuron	0.333148
ROSMAP-C2	Astrocyte	0.487096
ROSMAP-C2	Neuron	0.405775
ROSMAP-C2	Astrocyte	0.730091
ROSMAP-C2	Neuron	0.198927
ROSMAP-C2	Astrocyte	0.663735
ROSMAP-C2	Neuron	0.259897
ROSMAP-C2	Astrocyte	0.815696
ROSMAP-C2	Neuron	0.11712
ROSMAP-C2	Neuron	0.15988
ROSMAP-C2	Astrocyte	0.779468
ROSMAP-C1	Neuron	0.0638064
ROSMAP-C1	Astrocyte	0.854317
ROSMAP-C1	Neuron	0.175018
ROSMAP-C1	Astrocyte	0.780717
ROSMAP-C2	Neuron	0.263109
ROSMAP-C2	Astrocyte	0.632502
ROSMAP-C2	Neuron	0.198717
ROSMAP-C2	Astrocyte	0.743268
ROSMAP-C2	Astrocyte	0.559373
ROSMAP-C2	Neuron	0.34527
ROSMAP-C2	Neuron	0.302392
ROSMAP-C2	Astrocyte	0.654378
ROSMAP-C2	Astrocyte	0.693038
ROSMAP-C2	Neuron	0.220609
ROSMAP-C2	Neuron	0.16476
ROSMAP-C2	Astrocyte	0.786966
ROSMAP-C2	Astrocyte	0.522375
ROSMAP-C2	Neuron	0.353318
ROSMAP-C2	Astrocyte	0.877706
ROSMAP-C2	Neuron	0.0824519
ROSMAP-C1	Astrocyte	0.845144
ROSMAP-C1	Neuron	0.0552679
ROSMAP-C2	Astrocyte	0.848379
ROSMAP-C2	Neuron	0.0889628
ROSMAP-C2	Astrocyte	0.646065
ROSMAP-C2	Neuron	0.282608
ROSMAP-C2	Neuron	0.358072
ROSMAP-C2	Astrocyte	0.578879
ROSMAP-C2	Astrocyte	0.793908
ROSMAP-C2	Neuron	0.145709
ROSMAP-C2	Astrocyte	0.519186
ROSMAP-C2	Neuron	0.41669
ROSMAP-C2	Astrocyte	0.68233
ROSMAP-C2	Neuron	0.248543
ROSMAP-C1	Astrocyte	0.82666
ROSMAP-C1	Neuron	0.0899861
ROSMAP-C2	Astrocyte	0.769041
ROSMAP-C2	Neuron	0.183404
ROSMAP-C1	Neuron	0.0935077
ROSMAP-C1	Astrocyte	0.815354
ROSMAP-C2	Astrocyte	0.761506
ROSMAP-C2	Neuron	0.204547
ROSMAP-C1	Neuron	0.0414531
ROSMAP-C1	Astrocyte	0.857851
ROSMAP-C2	Astrocyte	0.646802
ROSMAP-C2	Neuron	0.286854
ROSMAP-C2	Neuron	0.330354
ROSMAP-C2	Astrocyte	0.575601
ROSMAP-C2	Astrocyte	0.486655
ROSMAP-C2	Neuron	0.360289
ROSMAP-C2	Neuron	0.157003
ROSMAP-C2	Astrocyte	0.798494
ROSMAP-C2	Neuron	0.116541
ROSMAP-C2	Astrocyte	0.822337
ROSMAP-C2	Astrocyte	0.661858
ROSMAP-C2	Neuron	0.259356
ROSMAP-C2	Astrocyte	0.826114
ROSMAP-C2	Neuron	0.0918758
ROSMAP-C1	Astrocyte	0.904505
ROSMAP-C1	Neuron	0.0538192
ROSMAP-C2	Astrocyte	0.674177
ROSMAP-C2	Neuron	0.242653
ROSMAP-C2	Neuron	0.404778
ROSMAP-C2	Astrocyte	0.546863
ROSMAP-C2	Astrocyte	0.665666
ROSMAP-C2	Neuron	0.280205
ROSMAP-C1	Astrocyte	0.622656
ROSMAP-C1	Neuron	0.243783
ROSMAP-C2	Neuron	0.177301
ROSMAP-C2	Astrocyte	0.736064
ROSMAP-C2	Astrocyte	0.756524
ROSMAP-C2	Neuron	0.157501
ROSMAP-C2	Astrocyte	0.685444
ROSMAP-C2	Neuron	0.23627
ROSMAP-C2	Neuron	0.29123
ROSMAP-C2	Astrocyte	0.624068
ROSMAP-C1	Neuron	0.0958945
ROSMAP-C1	Astrocyte	0.813783
ROSMAP-C1	Neuron	0.186208
ROSMAP-C1	Astrocyte	0.609198
ROSMAP-C1	Neuron	0.135186
ROSMAP-C1	Astrocyte	0.788728
ROSMAP-C2	Neuron	0.121052
ROSMAP-C2	Astrocyte	0.781382
ROSMAP-C1	Astrocyte	0.884899
ROSMAP-C1	Neuron	0.0364139
ROSMAP-C2	Neuron	0.204282
ROSMAP-C2	Astrocyte	0.675845
ROSMAP-C1	Neuron	0.0710043
ROSMAP-C1	Astrocyte	0.738705
ROSMAP-C2	Astrocyte	0.76456
ROSMAP-C2	Neuron	0.189645
ROSMAP-C2	Astrocyte	0.552443
ROSMAP-C2	Neuron	0.343095
ROSMAP-C2	Astrocyte	0.794998
ROSMAP-C2	Neuron	0.130073
ROSMAP-C2	Neuron	0.271225
ROSMAP-C2	Astrocyte	0.653472
ROSMAP-C2	Astrocyte	0.725315
ROSMAP-C2	Neuron	0.174934
ROSMAP-C1	Neuron	0.0663061
ROSMAP-C1	Astrocyte	0.799805
ROSMAP-C1	Astrocyte	0.741269
ROSMAP-C1	Neuron	0.155983
ROSMAP-C2	Neuron	0.231347
ROSMAP-C2	Astrocyte	0.726419
ROSMAP-C2	Neuron	0.164567
ROSMAP-C2	Astrocyte	0.796878
ROSMAP-C1	Neuron	0.0303293
ROSMAP-C1	Astrocyte	0.870257
ROSMAP-C2	Astrocyte	0.702726
ROSMAP-C2	Neuron	0.247713
ROSMAP-C1	Astrocyte	0.861448
ROSMAP-C1	Neuron	0.084802
ROSMAP-C2	Astrocyte	0.602493
ROSMAP-C2	Neuron	0.304537
ROSMAP-C2	Astrocyte	0.807447
ROSMAP-C2	Neuron	0.133378
ROSMAP-C2	Neuron	0.284372
ROSMAP-C2	Astrocyte	0.642391
ROSMAP-C1	Neuron	0.0418544
ROSMAP-C1	Astrocyte	0.879924
ROSMAP-C2	Neuron	0.417514
ROSMAP-C2	Astrocyte	0.524603
ROSMAP-C2	Astrocyte	0.911725
ROSMAP-C2	Neuron	0.0520571
ROSMAP-C2	Neuron	0.123757
ROSMAP-C2	Astrocyte	0.817694
ROSMAP-C1	Astrocyte	0.769033
ROSMAP-C1	Neuron	0.116803
ROSMAP-C2	Neuron	0.092152
ROSMAP-C2	Astrocyte	0.876209
ROSMAP-C1	Neuron	0.161926
ROSMAP-C1	Astrocyte	0.753749
ROSMAP-C2	Astrocyte	0.600919
ROSMAP-C2	Neuron	0.294913
ROSMAP-C1	Neuron	0.184378
ROSMAP-C1	Astrocyte	0.670892
ROSMAP-C1	Neuron	0.0606081
ROSMAP-C1	Astrocyte	0.830285
ROSMAP-C2	Neuron	0.145697
ROSMAP-C2	Astrocyte	0.780486
ROSMAP-C1	Astrocyte	0.800669
ROSMAP-C1	Neuron	0.0982634
ROSMAP-C2	Astrocyte	0.73638
ROSMAP-C2	Neuron	0.183237
ROSMAP-C2	Neuron	0.317738
ROSMAP-C2	Astrocyte	0.590637
ROSMAP-C1	Neuron	0.236102
ROSMAP-C1	Astrocyte	0.626842
ROSMAP-C2	Neuron	0.107385
ROSMAP-C2	Astrocyte	0.838254
ROSMAP-C2	Neuron	0.24796
ROSMAP-C2	Astrocyte	0.719657
ROSMAP-C2	Neuron	0.0572422
ROSMAP-C2	Astrocyte	0.873633
ROSMAP-C2	Astrocyte	0.553616
ROSMAP-C2	Neuron	0.356621
ROSMAP-C2	Neuron	0.387475
ROSMAP-C2	Astrocyte	0.550549
ROSMAP-C2	Neuron	0.254238
ROSMAP-C2	Astrocyte	0.670723
ROSMAP-C1	Neuron	0.0646509
ROSMAP-C1	Astrocyte	0.79342
ROSMAP-C2	Neuron	0.270861
ROSMAP-C2	Astrocyte	0.667649
ROSMAP-C2	Astrocyte	0.646278
ROSMAP-C2	Neuron	0.283739
ROSMAP-C1	Neuron	0.131976
ROSMAP-C1	Astrocyte	0.762075
ROSMAP-C2	Astrocyte	0.546587
ROSMAP-C2	Neuron	0.335119
ROSMAP-C1	Neuron	0.041913
ROSMAP-C1	Astrocyte	0.905258
ROSMAP-C1	Astrocyte	0.877303
ROSMAP-C1	Neuron	0.0545461
ROSMAP-C1	Astrocyte	0.907183
ROSMAP-C1	Neuron	0.0291626
ROSMAP-C1	Neuron	0.278291
ROSMAP-C1	Astrocyte	0.588287
ROSMAP-C1	Astrocyte	0.782635
ROSMAP-C1	Neuron	0.078401
ROSMAP-C1	Neuron	0.0223322
ROSMAP-C1	Astrocyte	0.90939
ROSMAP-C2	Astrocyte	0.659763
ROSMAP-C2	Neuron	0.256878
ROSMAP-C1	Neuron	0.0978013
ROSMAP-C1	Astrocyte	0.823766
ROSMAP-C2	Neuron	0.194975
ROSMAP-C2	Astrocyte	0.728028
ROSMAP-C2	Astrocyte	0.888731
ROSMAP-C2	Neuron	0.0691511
ROSMAP-C1	Astrocyte	0.876513
ROSMAP-C1	Neuron	0.0413987
ROSMAP-C1	Astrocyte	0.863777
ROSMAP-C1	Neuron	0.0367707
ROSMAP-C2	Neuron	0.582799
ROSMAP-C2	Astrocyte	0.334068
ROSMAP-C2	Astrocyte	0.699053
ROSMAP-C2	Neuron	0.208091
ROSMAP-C2	Neuron	0.253036
ROSMAP-C2	Astrocyte	0.668161
ROSMAP-C1	Neuron	0.0516074
ROSMAP-C1	Astrocyte	0.856146
ROSMAP-C2	Neuron	0.173046
ROSMAP-C2	Astrocyte	0.737171
ROSMAP-C2	Neuron	0.15108
ROSMAP-C2	Astrocyte	0.77628
ROSMAP-C2	Astrocyte	0.846363
ROSMAP-C2	Neuron	0.108281
ROSMAP-C1	Astrocyte	0.790278
ROSMAP-C1	Neuron	0.127211
ROSMAP-C1	Neuron	0.21648
ROSMAP-C1	Astrocyte	0.678245
ROSMAP-C1	Neuron	0.131785
ROSMAP-C1	Astrocyte	0.735013
ROSMAP-C2	Neuron	0.16014
ROSMAP-C2	Astrocyte	0.762412
ROSMAP-C1	Neuron	0.0351805
ROSMAP-C1	Astrocyte	0.834178
ROSMAP-C2	Astrocyte	0.763809
ROSMAP-C2	Neuron	0.163564
ROSMAP-C2	Neuron	0.339921
ROSMAP-C2	Astrocyte	0.589944
ROSMAP-C1	Astrocyte	0.891689
ROSMAP-C1	Neuron	0.0575656
ROSMAP-C1	Neuron	0.0801043
ROSMAP-C1	Astrocyte	0.827568
ROSMAP-C1	Astrocyte	0.795602
ROSMAP-C1	Neuron	0.0626591
ROSMAP-C1	Astrocyte	0.923354
ROSMAP-C1	Neuron	0.0199168
ROSMAP-C1	Astrocyte	0.812428
ROSMAP-C1	Neuron	0.0501645
ROSMAP-C1	Astrocyte	0.672133
ROSMAP-C1	Neuron	0.218226
ROSMAP-C2	Astrocyte	0.826591
ROSMAP-C2	Neuron	0.118886
ROSMAP-C2	Astrocyte	0.474758
ROSMAP-C2	Neuron	0.340102
ROSMAP-C2	Neuron	0.44524
ROSMAP-C2	Astrocyte	0.453897
ROSMAP-C2	Neuron	0.360746
ROSMAP-C2	Astrocyte	0.567676
ROSMAP-C1	Astrocyte	0.793906
ROSMAP-C1	Neuron	0.0978961
ROSMAP-C2	Neuron	0.27766
ROSMAP-C2	Astrocyte	0.622346
ROSMAP-C2	Astrocyte	0.739362
ROSMAP-C2	Neuron	0.153504
ROSMAP-C2	Neuron	0.21222
ROSMAP-C2	Astrocyte	0.70902
ROSMAP-C2	Neuron	0.357982
ROSMAP-C2	Astrocyte	0.555493
ROSMAP-C1	Neuron	0.193029
ROSMAP-C1	Astrocyte	0.711717

## Sheet: Fig 4A-C
Cluster	Transcriptomics			Proteomics			Metabolomics
	Total	Specific	Missed	Total	Specific	Missed	Total	Specific	Missed
Knight-C1	385	67	108	71	24	59	0	0	0
Knight-C2	560	102	312	456	232	448	1	1	1
Knight-C3	356	36	137	4	0	1	0	0	0
Knight-C4	4661	4210	4295	485	250	475	90	90	90

## Sheet: Fig 5B-C-E
Gene	Status	Cluster	Log2(FPKM+1)	Protein.Exp
SNAP25	AD	Knight-C3	8.96328	2.79901
SNAP25	AD	Knight-C4	6.76814	2.8088
SNAP25	AD	Knight-C2	8.51103	2.80443
SNAP25	AD	Knight-C1	8.67061	2.76298
SNAP25	AD	Knight-C1	7.87544	2.8157
SNAP25	AD	Knight-C3	9.85297	2.78176
SNAP25	AD	Knight-C1	9.12955	2.76379
SNAP25	AD	Knight-C1	9.76626	2.80657
SNAP25	AD	Knight-C1	9.4703	2.76132
SNAP25	AD	Knight-C2	7.23189	2.79493
SNAP25	AD	Knight-C1	9.46299	2.79928
SNAP25	AD	Knight-C1	8.58808	2.73972
SNAP25	AD	Knight-C2	8.81708	2.82014
SNAP25	AD	Knight-C3	9.66278	2.7856
SNAP25	AD	Knight-C2	10.1063	2.77263
SNAP25	AD	Knight-C4	5.9248	2.79693
SNAP25	AD	Knight-C4	8.36922	2.81996
SNAP25	AD	Knight-C1	8.98997	2.78673
SNAP25	AD	Knight-C1	8.43976	2.81072
SNAP25	AD	Knight-C1	9.57759	2.78817
SNAP25	AD	Knight-C2	9.13189	2.79354
SNAP25	AD	Knight-C1	9.14914	2.80021
SNAP25	CO	Control	9.59023	2.7717
SNAP25	AD	Knight-C4	5.4203	2.78661
SNAP25	AD	Knight-C1	9.2143	2.7963
SNAP25	AD	Knight-C4	7.46923	2.74046
SNAP25	AD	Knight-C3	8.74363	2.8032
SNAP25	AD	Knight-C1	9.43048	2.75522
SNAP25	AD	Knight-C1	10.0683	2.77745
SNAP25	AD	Knight-C3	9.5753	2.78311
SNAP25	AD	Knight-C2	9.62822	2.76402
SNAP25	AD	Knight-C3	10.0499	2.77016
SNAP25	AD	Knight-C3	9.5432	2.81528
SNAP25	AD	Knight-C3	9.46426	2.81266
SNAP25	AD	Knight-C4	4.34631	2.79369
SNAP25	AD	Knight-C1	9.31494	2.75766
SNAP25	AD	Knight-C1	9.14145	2.75727
SNAP25	AD	Knight-C1	9.77826	2.80527
SNAP25	CO	Control	6.75251	2.84179
SNAP25	AD	Knight-C4	8.82454	2.78778
SNAP25	AD	Knight-C2	7.96004	2.78496
SNAP25	AD	Knight-C1	9.89478	2.7913
SNAP25	AD	Knight-C4	5.21733	2.79027
SNAP25	AD	Knight-C3	9.39604	2.79126
SNAP25	AD	Knight-C2	8.18184	2.79375
SNAP25	AD	Knight-C2	9.73568	2.8241
SNAP25	AD	Knight-C4	3.08896	2.7778
SNAP25	AD	Knight-C2	8.87916	2.79114
SNAP25	AD	Knight-C1	8.06113	2.77982
SNAP25	AD	Knight-C4	8.94836	2.76641
SNAP25	AD	Knight-C4	8.60046	2.81515
SNAP25	AD	Knight-C4	7.03749	2.7974
SNAP25	AD	Knight-C3	7.78137	2.78296
SNAP25	AD	Knight-C1	9.70146	2.7938
SNAP25	CO	Control	6.61255	2.77831
SNAP25	CO	Control	6.66202	2.80781
SNAP25	CO	Control	9.59233	2.80709
SNAP25	CO	Control	9.62356	2.80406
SNAP25	AD	Knight-C3	9.66642	2.77302
SNAP25	AD	Knight-C3	8.84108	2.77744
SNAP25	CO	Control	9.02398	2.77859
SNAP25	AD	Knight-C2	9.67193	2.79583
SNAP25	AD	Knight-C1	9.55864	2.76275
SNAP25	AD	Knight-C2	9.44515	2.77259
SNAP25	AD	Knight-C1	8.95053	2.78624
SNAP25	AD	Knight-C1	9.6737	2.8086
SNAP25	AD	Knight-C3	9.60418	2.80584
SNAP25	AD	Knight-C4	7.28568	2.83012
SNAP25	AD	Knight-C1	9.77655	2.76485
SNAP25	AD	Knight-C1	7.62109	2.76594
SNAP25	AD	Knight-C1	4.87478	2.79628
SNAP25	CO	Control	8.72765	2.78863
SNAP25	AD	Knight-C1	8.96268	2.77446
SNAP25	CO	Control	10.1985	2.81043
SNAP25	AD	Knight-C1	9.34749	2.7964
SNAP25	AD	Knight-C1	8.98379	2.78535
SNAP25	AD	Knight-C1	9.44645	2.81395
SNAP25	AD	Knight-C3	9.76629	2.80085
SNAP25	AD	Knight-C2	8.19399	2.80424
SNAP25	AD	Knight-C1	9.39347	2.81358
SNAP25	AD	Knight-C3	9.24605	2.7491
SNAP25	AD	Knight-C2	5.15893	2.78134
SNAP25	AD	Knight-C2	9.35026	2.78564
SNAP25	AD	Knight-C1	9.13772	2.7857
SNAP25	AD	Knight-C4	8.04465	2.78448
SNAP25	AD	Knight-C3	9.17022	2.80289
SNAP25	AD	Knight-C3	9.12605	2.76125
SNAP25	AD	Knight-C3	9.86366	2.7607
SNAP25	AD	Knight-C1	9.96908	2.77967
SNAP25	AD	Knight-C4	6.1502	2.8105
SNAP25	AD	Knight-C2	9.09047	2.78854
SNAP25	AD	Knight-C1	9.20596	2.79326
SNAP25	AD	Knight-C2	9.0481	2.81858
SNAP25	AD	Knight-C3	9.60913	2.77877
SNAP25	AD	Knight-C3	9.61401	2.80754
SNAP25	AD	Knight-C1	8.81522	2.78163
SNAP25	AD	Knight-C2	7.84207	2.77635
SNAP25	AD	Knight-C3	9.60679	2.75028
SNAP25	AD	Knight-C1	9.39358	2.76594
SNAP25	AD	Knight-C2	8.31924	2.78252
SNAP25	AD	Knight-C3	9.09802	2.79458
SNAP25	AD	Knight-C1	9.4513	2.77769
SNAP25	AD	Knight-C3	8.44027	2.78292
SNAP25	AD	Knight-C1	10.0465	2.78646
SNAP25	AD	Knight-C3	9.10495	2.77578
SNAP25	AD	Knight-C1	9.19477	2.80783
SNAP25	AD	Knight-C4	5.20106	2.80991
SNAP25	AD	Knight-C4	7.86822	2.7971
SNAP25	AD	Knight-C4	8.3033	2.809
SNAP25	AD	Knight-C3	9.30944	2.77026
SNAP25	AD	Knight-C1	9.71268	2.79844
SNAP25	AD	Knight-C1	8.89186	2.81496
SNAP25	AD	Knight-C1	9.37931	2.81852
SNAP25	AD	Knight-C2	8.95624	2.8004
SNAP25	CO	Control	4.33981	2.76992
SNAP25	AD	Knight-C2	4.60282	2.7901
SNAP25	AD	Knight-C3	9.66914	2.7902
SNAP25	AD	Knight-C1	9.45568	2.78938
SNAP25	AD	Knight-C2	9.18517	2.7785
SNAP25	AD	Knight-C1	9.74896	2.78711
SNAP25	AD	Knight-C4	7.78498	2.79021
SNAP25	AD	Knight-C3	9.93321	2.79837
SNAP25	CO	Control	9.89251	2.79572
SNAP25	AD	Knight-C1	8.5771	2.7675
SNAP25	AD	Knight-C1	9.21916	2.77218
SNAP25	AD	Knight-C1	9.7823	2.79762
SNAP25	AD	Knight-C4	8.55407	2.77347
SNAP25	AD	Knight-C3	7.77262	2.76926
SNAP25	AD	Knight-C3	8.76854	2.77007
SNAP25	AD	Knight-C1	9.9002	2.7728
SNAP25	AD	Knight-C1	9.70537	2.77218
SNAP25	AD	Knight-C1	9.46212	2.79056
SNAP25	AD	Knight-C3	8.90948	2.77418
SNAP25	AD	Knight-C3	8.97702	2.81751
SNAP25	AD	Knight-C4	8.72803	2.80678
SNAP25	AD	Knight-C1	8.86688	2.76263
SNAP25	AD	Knight-C1	8.93042	2.80657
SNAP25	CO	Control	9.5695	2.77838
SNAP25	AD	Knight-C4	8.89887	2.78269
SNAP25	AD	Knight-C3	9.37948	2.73712
SNAP25	CO	Control	9.54255	2.77677
SNAP25	AD	Knight-C1	10.2039	2.78212
SNAP25	AD	Knight-C1	9.43846	2.80894
SNAP25	AD	Knight-C1	9.32703	2.82035
SNAP25	AD	Knight-C2	9.20112	2.75336
SNAP25	AD	Knight-C1	9.33527	2.80693
SNAP25	AD	Knight-C1	9.68867	2.80829
SNAP25	AD	Knight-C1	9.00049	2.80707
SNAP25	AD	Knight-C1	9.43152	2.78654
SNAP25	AD	Knight-C4	6.38853	2.78638
SNAP25	AD	Knight-C1	9.68787	2.7721
SNAP25	AD	Knight-C2	6.97178	2.80755
SNAP25	AD	Knight-C2	9.63722	2.79184
SNAP25	AD	Knight-C1	9.11242	2.77829
SNAP25	AD	Knight-C1	9.79275	2.79627
SNAP25	AD	Knight-C3	7.4033	2.78514
SNAP25	CO	Control	8.69227	2.82921
SNAP25	AD	Knight-C3	9.42275	2.76371
SNAP25	AD	Knight-C1	9.9197	2.7736
SNAP25	AD	Knight-C4	5.50253	2.82458
SNAP25	AD	Knight-C2	9.00491	2.75825
SNAP25	AD	Knight-C3	9.67613	2.79138
SNAP25	AD	Knight-C3	9.09948	2.77214
SNAP25	AD	Knight-C3	9.39508	2.79637
SNAP25	AD	Knight-C1	9.00353	2.81488
SNAP25	AD	Knight-C3	9.45583	2.80705
SNAP25	AD	Knight-C1	9.6789	2.77988
SNAP25	AD	Knight-C2	9.87739	2.80882
SNAP25	AD	Knight-C3	5.96698	2.74518
SNAP25	AD	Knight-C1	9.73475	2.81315
SNAP25	AD	Knight-C1	5.86415	2.78327
SNAP25	AD	Knight-C1	9.69492	2.75966
SNAP25	AD	Knight-C1	9.89623	2.80499
SNAP25	CO	Control	9.99958	2.78744
SNAP25	AD	Knight-C1	9.0862	2.79802
SNAP25	AD	Knight-C1	9.61107	2.77594
SNAP25	AD	Knight-C1	9.75111	2.78639
SNAP25	AD	Knight-C2	6.93999	2.78665
SNAP25	AD	Knight-C1	9.46792	2.78602
SNAP25	AD	Knight-C2	8.43441	2.80059
SNAP25	AD	Knight-C2	9.72414	2.80332
SNAP25	AD	Knight-C3	9.42859	2.76086
SNAP25	AD	Knight-C4	8.54349	2.79616
SNAP25	AD	Knight-C2	8.43101	2.7942
SNAP25	AD	Knight-C1	9.81327	2.75601
SNAP25	AD	Knight-C1	9.87558	2.77928
SNAP25	AD	Knight-C2	9.66999	2.77018
SNAP25	AD	Knight-C1	9.25852	2.79436
SNAP25	CO	Control	7.36164	2.78458
SNAP25	AD	Knight-C2	8.62093	2.79545
SNAP25	AD	Knight-C1	9.70406	2.78957
SNAP25	AD	Knight-C3	9.99073	2.80793
SNAP25	AD	Knight-C4	8.87511	2.82102
SNAP25	AD	Knight-C1	9.39322	2.78055
SNAP25	AD	Knight-C3	8.43594	2.79262
SNAP25	AD	Knight-C4	7.91575	2.79804
SNAP25	AD	Knight-C2	8.65454	2.79481
SNAP25	AD	Knight-C1	9.14558	2.78914
SNAP25	AD	Knight-C4	8.5577	2.80845
SNAP25	AD	Knight-C2	9.20985	2.79819
SNAP25	AD	Knight-C1	9.57551	2.80344
SNAP25	AD	Knight-C2	9.3992	2.81729
SNAP25	AD	Knight-C3	5.38793	2.81293
SNAP25	AD	Knight-C1	8.92059	2.79028
SNAP25	AD	Knight-C2	8.73774	2.81924
SNAP25	AD	Knight-C1	9.56055	2.78424
SNAP25	AD	Knight-C1	9.27501	2.78564
SNAP25	AD	Knight-C1	9.71834	2.78609
SNAP25	AD	Knight-C2	3.92091	2.79753
SNAP25	AD	Knight-C1	8.24395	2.77891
SNAP25	AD	Knight-C3	9.51567	2.74419
SNAP25	AD	Knight-C1	9.8173	2.78358
SNAP25	AD	Knight-C4	6.66535	2.77398
SNAP25	AD	Knight-C1	10.1369	2.77915
SNAP25	AD	Knight-C4	8.80622	2.79137
SNAP25	AD	Knight-C2	8.69919	2.81854
SNAP25	AD	Knight-C1	9.83268	2.76825
SNAP25	AD	Knight-C1	9.48079	2.79596
SNAP25	AD	Knight-C2	9.1504	2.80779
SNAP25	AD	Knight-C1	9.58101	2.79258
SNAP25	CO	Control	9.23633	2.79775
SNAP25	AD	Knight-C1	9.09388	2.77853
SNAP25	AD	Knight-C2	10.0262	2.76678
SNAP25	AD	Knight-C4	7.81293	2.80439
SNAP25	AD	Knight-C1	9.542	2.76253
SNAP25	AD	Knight-C1	8.19446	2.78259
SNAP25	AD	Knight-C3	9.12995	2.75179
SNAP25	AD	Knight-C1	8.43847	2.78749
SNAP25	AD	Knight-C1	9.32052	2.79921
SNAP25	AD	Knight-C4	8.99497	2.77758
SNAP25	AD	Knight-C4	6.41318	2.77399
SNAP25	AD	Knight-C1	9.51727	2.78019
SNAP25	CO	Control	9.57196	2.78765
SNAP25	AD	Knight-C3	8.92037	2.80425
SNAP25	AD	Knight-C4	8.64251	2.81217
SNAP25	AD	Knight-C1	9.69469	2.74867
SNAP25	AD	Knight-C2	7.61976	2.78008
SNAP25	AD	Knight-C1	9.41696	2.783
SNAP25	AD	Knight-C3	9.79845	2.77774
SNAP25	AD	Knight-C4	8.1129	2.82392
SNAP25	AD	Knight-C1	9.20314	2.79095
SNAP25	AD	Knight-C2	9.48812	2.7966
SNAP25	AD	Knight-C1	7.78453	2.7634
SNAP25	AD	Knight-C3	9.06315	2.77713
SNAP25	CO	Control	9.75852	2.76723
SNAP25	AD	Knight-C1	9.92527	2.78139
SNAP25	AD	Knight-C3	9.57397	2.78873
SNAP25	AD	Knight-C1	9.1659	2.81085
SNAP25	AD	Knight-C1	9.60294	2.7566
SNAP25	AD	Knight-C4	8.94592	2.78256
SNAP25	AD	Knight-C1	9.56173	2.78576
SNAP25	AD	Knight-C4	7.8376	2.78979
SNAP25	AD	Knight-C1	9.9944	2.8052
SNAP25	AD	Knight-C2	10.093	2.82616
SNAP25	AD	Knight-C3	9.40268	2.77267
SNAP25	AD	Knight-C1	9.96304	2.77956
SNAP25	AD	Knight-C3	8.65468	2.7819
SNAP25	AD	Knight-C1	9.55107	2.78101
SNAP25	CO	Control	9.34741	2.74971
SNAP25	AD	Knight-C1	9.2983	2.8177
SNAP25	AD	Knight-C2	9.80232	2.77813
SNAP25	CO	Control	9.47662	2.75101
SNAP25	AD	Knight-C2	9.68295	2.76487
SNAP25	CO	Control	8.80378	2.81677
SNAP25	AD	Knight-C1	9.46479	2.78913
SNAP25	CO	Control	9.51837	2.77697
SNAP25	AD	Knight-C1	8.02651	2.78605
SNAP25	AD	Knight-C4	4.48824	2.80996
SNAP25	AD	Knight-C3	9.33411	2.78472
SNAP25	AD	Knight-C1	9.51338	2.80528
SNAP25	AD	Knight-C1	8.47186	2.80287
SNAP25	AD	Knight-C4	7.90688	2.77604
SNAP25	AD	Knight-C1	10.053	2.79337
SNAP25	AD	Knight-C4	8.12031	2.77185
SNAP25	AD	Knight-C1	9.63082	2.78133
SNAP25	AD	Knight-C3	9.39586	2.75587
SNAP25	AD	Knight-C4	7.15001	2.81518
SNAP25	AD	Knight-C4	6.15904	2.78047
GFAP	AD	Knight-C3	12.098	4.47855
GFAP	AD	Knight-C4	12.8969	4.61033
GFAP	AD	Knight-C2	11.8246	4.80978
GFAP	AD	Knight-C1	11.6454	4.66684
GFAP	AD	Knight-C1	12.0945	4.55998
GFAP	AD	Knight-C3	11.0059	4.97429
GFAP	AD	Knight-C1	10.9587	4.47009
GFAP	AD	Knight-C1	11.3656	4.53602
GFAP	AD	Knight-C1	10.4747	4.32127
GFAP	AD	Knight-C2	12.614	5.54253
GFAP	AD	Knight-C1	10.9892	5.17379
GFAP	AD	Knight-C1	11.823	4.47393
GFAP	AD	Knight-C2	11.9145	5.26922
GFAP	AD	Knight-C3	11.2707	5.2184
GFAP	AD	Knight-C2	10.2858	5.39719
GFAP	AD	Knight-C4	11.4256	4.97344
GFAP	AD	Knight-C4	11.3088	4.93399
GFAP	AD	Knight-C1	11.4622	5.04338
GFAP	AD	Knight-C1	11.9102	4.50575
GFAP	AD	Knight-C1	11.1632	4.70861
GFAP	AD	Knight-C2	12.3145	5.26806
GFAP	AD	Knight-C1	11.455	4.78575
GFAP	CO	Control	10.6408	4.13024
GFAP	AD	Knight-C4	12.1649	5.43973
GFAP	AD	Knight-C1	9.91201	5.17332
GFAP	AD	Knight-C4	12.3568	4.27821
GFAP	AD	Knight-C3	11.9555	5.20349
GFAP	AD	Knight-C1	10.8998	4.63554
GFAP	AD	Knight-C1	9.7988	5.03039
GFAP	AD	Knight-C3	11.4687	5.07243
GFAP	AD	Knight-C2	11.7308	5.30389
GFAP	AD	Knight-C3	10.7953	4.92382
GFAP	AD	Knight-C3	11.0669	4.57599
GFAP	AD	Knight-C3	10.2909	5.09113
GFAP	AD	Knight-C4	12.5366	4.57121
GFAP	AD	Knight-C1	10.9545	4.87735
GFAP	AD	Knight-C1	10.4988	4.39015
GFAP	AD	Knight-C1	10.9044	5.02987
GFAP	CO	Control	12.9083	5.27581
GFAP	AD	Knight-C4	11.4256	4.85832
GFAP	AD	Knight-C2	12.3301	5.38205
GFAP	AD	Knight-C1	11.0218	4.52663
GFAP	AD	Knight-C4	13.132	4.57091
GFAP	AD	Knight-C3	9.96379	4.98834
GFAP	AD	Knight-C2	12.9356	5.34363
GFAP	AD	Knight-C2	10.9908	5.43728
GFAP	AD	Knight-C4	14.2423	4.2056
GFAP	AD	Knight-C2	12.3885	5.26825
GFAP	AD	Knight-C1	11.1151	4.28384
GFAP	AD	Knight-C4	10.955	4.69084
GFAP	AD	Knight-C4	11.9338	4.7277
GFAP	AD	Knight-C4	12.3128	4.73928
GFAP	AD	Knight-C3	11.8054	4.48416
GFAP	AD	Knight-C1	11.5386	4.57179
GFAP	CO	Control	13.2497	5.13823
GFAP	CO	Control	12.073	5.35401
GFAP	CO	Control	11.1059	5.03694
GFAP	CO	Control	11.2129	5.44162
GFAP	AD	Knight-C3	10.361	4.60694
GFAP	AD	Knight-C3	11.7465	4.81374
GFAP	CO	Control	11.6875	5.05557
GFAP	AD	Knight-C2	11.0288	5.35955
GFAP	AD	Knight-C1	11.4762	4.40494
GFAP	AD	Knight-C2	11.1994	5.45476
GFAP	AD	Knight-C1	12.5787	4.85957
GFAP	AD	Knight-C1	10.269	4.82151
GFAP	AD	Knight-C3	10.7629	5.15902
GFAP	AD	Knight-C4	12.2846	5.31063
GFAP	AD	Knight-C1	11.3475	4.89227
GFAP	AD	Knight-C1	11.7158	4.75236
GFAP	AD	Knight-C1	13.2565	4.85243
GFAP	CO	Control	11.888	5.35194
GFAP	AD	Knight-C1	11.3648	4.35485
GFAP	CO	Control	10.3865	5.35134
GFAP	AD	Knight-C1	10.639	5.17989
GFAP	AD	Knight-C1	10.9426	4.82557
GFAP	AD	Knight-C1	11.3196	4.55108
GFAP	AD	Knight-C3	11.4339	4.56938
GFAP	AD	Knight-C2	12.7806	5.59534
GFAP	AD	Knight-C1	11.9167	4.98944
GFAP	AD	Knight-C3	11.1383	4.82385
GFAP	AD	Knight-C2	11.6127	5.35144
GFAP	AD	Knight-C2	11.4697	5.12105
GFAP	AD	Knight-C1	11.6422	5.09279
GFAP	AD	Knight-C4	12.5172	5.05131
GFAP	AD	Knight-C3	12.4554	4.99732
GFAP	AD	Knight-C3	10.3399	5.0096
GFAP	AD	Knight-C3	11.056	4.55888
GFAP	AD	Knight-C1	10.6411	4.87489
GFAP	AD	Knight-C4	12.8758	4.27776
GFAP	AD	Knight-C2	11.7556	5.0461
GFAP	AD	Knight-C1	11.7691	4.21912
GFAP	AD	Knight-C2	12.4393	5.40968
GFAP	AD	Knight-C3	11.5249	4.99315
GFAP	AD	Knight-C3	10.6913	5.21199
GFAP	AD	Knight-C1	11.165	5.18576
GFAP	AD	Knight-C2	12.2168	5.40416
GFAP	AD	Knight-C3	11.1874	4.65431
GFAP	AD	Knight-C1	10.952	4.93884
GFAP	AD	Knight-C2	11.8743	5.26416
GFAP	AD	Knight-C3	11.4635	4.51624
GFAP	AD	Knight-C1	11.2979	4.59678
GFAP	AD	Knight-C3	10.704	4.56531
GFAP	AD	Knight-C1	9.94907	5.18839
GFAP	AD	Knight-C3	11.4145	4.3886
GFAP	AD	Knight-C1	11.5927	4.75703
GFAP	AD	Knight-C4	12.9557	5.06621
GFAP	AD	Knight-C4	10.7147	4.66768
GFAP	AD	Knight-C4	12.0029	5.11972
GFAP	AD	Knight-C3	10.874	4.7795
GFAP	AD	Knight-C1	10.2071	4.55128
GFAP	AD	Knight-C1	11.258	4.86591
GFAP	AD	Knight-C1	10.5263	4.97898
GFAP	AD	Knight-C2	11.7041	5.37338
GFAP	CO	Control	11.9596	5.26639
GFAP	AD	Knight-C2	12.7837	5.38303
GFAP	AD	Knight-C3	10.3673	4.77534
GFAP	AD	Knight-C1	12.2206	4.66844
GFAP	AD	Knight-C2	12.0038	5.34531
GFAP	AD	Knight-C1	11.7469	4.72149
GFAP	AD	Knight-C4	11.5731	4.47156
GFAP	AD	Knight-C3	10.1286	5.12513
GFAP	CO	Control	10.7814	5.29835
GFAP	AD	Knight-C1	11.8747	5.02426
GFAP	AD	Knight-C1	11.9348	4.94668
GFAP	AD	Knight-C1	11.2571	4.93849
GFAP	AD	Knight-C4	12.0743	4.91818
GFAP	AD	Knight-C3	11.9787	5.01704
GFAP	AD	Knight-C3	12.2736	4.77092
GFAP	AD	Knight-C1	10.5486	4.69683
GFAP	AD	Knight-C1	9.95322	5.09635
GFAP	AD	Knight-C1	11.8775	4.91577
GFAP	AD	Knight-C3	11.578	4.18206
GFAP	AD	Knight-C3	12.0434	4.57257
GFAP	AD	Knight-C4	11.2493	4.79052
GFAP	AD	Knight-C1	11.0423	4.60469
GFAP	AD	Knight-C1	11.269	4.78602
GFAP	CO	Control	11.351	5.26117
GFAP	AD	Knight-C4	11.3045	4.43572
GFAP	AD	Knight-C3	12.474	4.43817
GFAP	CO	Control	11.0724	4.68389
GFAP	AD	Knight-C1	10.6181	4.93605
GFAP	AD	Knight-C1	11.2603	4.98556
GFAP	AD	Knight-C1	10.892	5.07015
GFAP	AD	Knight-C2	12.0769	5.28156
GFAP	AD	Knight-C1	11.5568	4.18312
GFAP	AD	Knight-C1	11.3312	5.0175
GFAP	AD	Knight-C1	12.1654	4.68533
GFAP	AD	Knight-C1	12.0659	4.61973
GFAP	AD	Knight-C4	12.2228	4.52089
GFAP	AD	Knight-C1	11.5724	4.97284
GFAP	AD	Knight-C2	12.5333	5.28637
GFAP	AD	Knight-C2	11.2611	5.38642
GFAP	AD	Knight-C1	12.1551	4.70912
GFAP	AD	Knight-C1	11.7044	4.39525
GFAP	AD	Knight-C3	12.5956	4.8864
GFAP	CO	Control	11.7165	4.84073
GFAP	AD	Knight-C3	9.98333	4.85936
GFAP	AD	Knight-C1	10.5904	4.82555
GFAP	AD	Knight-C4	13.0138	4.62142
GFAP	AD	Knight-C2	11.411	5.40319
GFAP	AD	Knight-C3	11.1084	4.69572
GFAP	AD	Knight-C3	12.3228	4.95606
GFAP	AD	Knight-C3	10.8478	5.39149
GFAP	AD	Knight-C1	11.2659	4.83007
GFAP	AD	Knight-C3	11.695	5.13347
GFAP	AD	Knight-C1	11.0466	4.43744
GFAP	AD	Knight-C2	10.6834	5.27805
GFAP	AD	Knight-C3	12.6322	5.40285
GFAP	AD	Knight-C1	10.865	5.26009
GFAP	AD	Knight-C1	11.5756	5.24654
GFAP	AD	Knight-C1	10.8775	4.08987
GFAP	AD	Knight-C1	10.2641	4.72669
GFAP	CO	Control	10.7836	4.62824
GFAP	AD	Knight-C1	12.0713	5.20604
GFAP	AD	Knight-C1	11.0431	4.68199
GFAP	AD	Knight-C1	10.7504	4.65514
GFAP	AD	Knight-C2	12.8527	5.35814
GFAP	AD	Knight-C1	11.7033	5.04132
GFAP	AD	Knight-C2	12.6063	5.01432
GFAP	AD	Knight-C2	10.1737	5.32874
GFAP	AD	Knight-C3	11.154	4.83838
GFAP	AD	Knight-C4	11.7059	5.27161
GFAP	AD	Knight-C2	11.2478	5.19275
GFAP	AD	Knight-C1	10.9244	4.54014
GFAP	AD	Knight-C1	11.9139	5.13007
GFAP	AD	Knight-C2	10.8579	5.28593
GFAP	AD	Knight-C1	12.0604	4.83818
GFAP	CO	Control	11.284	4.21963
GFAP	AD	Knight-C2	11.7539	5.43804
GFAP	AD	Knight-C1	11.4972	4.74421
GFAP	AD	Knight-C3	9.94055	5.0494
GFAP	AD	Knight-C4	11.5943	4.92757
GFAP	AD	Knight-C1	10.6134	4.24738
GFAP	AD	Knight-C3	11.6511	5.34931
GFAP	AD	Knight-C4	12.3038	5.19668
GFAP	AD	Knight-C2	12.1555	5.35327
GFAP	AD	Knight-C1	11.5751	4.3111
GFAP	AD	Knight-C4	11.8851	4.61841
GFAP	AD	Knight-C2	11.6759	5.30723
GFAP	AD	Knight-C1	10.9811	4.86503
GFAP	AD	Knight-C2	11.7817	5.20267
GFAP	AD	Knight-C3	12.4511	4.79056
GFAP	AD	Knight-C1	11.5491	5.18808
GFAP	AD	Knight-C2	11.9592	5.06462
GFAP	AD	Knight-C1	9.67562	4.72239
GFAP	AD	Knight-C1	11.4091	4.91793
GFAP	AD	Knight-C1	11.39	4.86404
GFAP	AD	Knight-C2	12.7518	5.29033
GFAP	AD	Knight-C1	11.645	4.24143
GFAP	AD	Knight-C3	10.8639	4.63332
GFAP	AD	Knight-C1	10.8617	4.92598
GFAP	AD	Knight-C4	12.9823	4.40203
GFAP	AD	Knight-C1	10.6268	5.18756
GFAP	AD	Knight-C4	12.5614	4.45984
GFAP	AD	Knight-C2	10.9967	4.97845
GFAP	AD	Knight-C1	11.4469	4.89217
GFAP	AD	Knight-C1	11.3522	4.74117
GFAP	AD	Knight-C2	11.0237	5.08782
GFAP	AD	Knight-C1	10.2946	4.91489
GFAP	CO	Control	11.5191	5.28968
GFAP	AD	Knight-C1	10.8982	4.26636
GFAP	AD	Knight-C2	9.5939	5.3072
GFAP	AD	Knight-C4	12.7737	4.96125
GFAP	AD	Knight-C1	11.2412	5.02886
GFAP	AD	Knight-C1	12.4694	4.36417
GFAP	AD	Knight-C3	10.9195	4.80305
GFAP	AD	Knight-C1	12.0759	4.92785
GFAP	AD	Knight-C1	9.57247	4.63951
GFAP	AD	Knight-C4	10.9345	5.0481
GFAP	AD	Knight-C4	12.8408	4.42176
GFAP	AD	Knight-C1	11.496	5.26125
GFAP	CO	Control	10.8843	4.36893
GFAP	AD	Knight-C3	11.0508	4.64976
GFAP	AD	Knight-C4	11.6588	4.89673
GFAP	AD	Knight-C1	10.0316	4.68516
GFAP	AD	Knight-C2	13.2713	5.38695
GFAP	AD	Knight-C1	11.8081	4.93706
GFAP	AD	Knight-C3	11.0683	4.59822
GFAP	AD	Knight-C4	12.7926	5.06316
GFAP	AD	Knight-C1	11.462	4.25061
GFAP	AD	Knight-C2	12.036	5.37061
GFAP	AD	Knight-C1	11.7656	4.55662
GFAP	AD	Knight-C3	11.4008	5.03559
GFAP	CO	Control	11.4451	5.05706
GFAP	AD	Knight-C1	11.1199	5.14625
GFAP	AD	Knight-C3	11.8342	4.61264
GFAP	AD	Knight-C1	11.5083	5.05452
GFAP	AD	Knight-C1	11.7731	4.47209
GFAP	AD	Knight-C4	12.2046	4.25075
GFAP	AD	Knight-C1	11.6366	4.96127
GFAP	AD	Knight-C4	12.657	4.89549
GFAP	AD	Knight-C1	10.6772	4.88445
GFAP	AD	Knight-C2	9.59313	5.31886
GFAP	AD	Knight-C3	10.7489	5.01548
GFAP	AD	Knight-C1	11.5113	4.52726
GFAP	AD	Knight-C3	10.6093	4.66569
GFAP	AD	Knight-C1	10.2235	4.93055
GFAP	CO	Control	11.238	4.49
GFAP	AD	Knight-C1	10.8897	4.36799
GFAP	AD	Knight-C2	11.2642	5.21617
GFAP	CO	Control	10.4653	4.84184
GFAP	AD	Knight-C2	11.0649	5.01342
GFAP	CO	Control	12.0849	4.06641
GFAP	AD	Knight-C1	10.7622	4.89346
GFAP	CO	Control	11.0781	4.73937
GFAP	AD	Knight-C1	12.7917	4.62328
GFAP	AD	Knight-C4	14.1355	4.40782
GFAP	AD	Knight-C3	10.8071	4.77384
GFAP	AD	Knight-C1	11.8501	5.11833
GFAP	AD	Knight-C1	12.4388	4.55046
GFAP	AD	Knight-C4	12.8708	3.93835
GFAP	AD	Knight-C1	11.1903	4.6494
GFAP	AD	Knight-C4	11.8844	4.99396
GFAP	AD	Knight-C1	11.82	4.64414
GFAP	AD	Knight-C3	10.5119	4.37289
GFAP	AD	Knight-C4	12.3453	5.24824
GFAP	AD	Knight-C4	12.6936	4.67092
CLU	AD	Knight-C3	11.4382	2.55423
CLU	AD	Knight-C4	11.5254	2.54855
CLU	AD	Knight-C2	11.5386	2.52855
CLU	AD	Knight-C1	11.3411	2.55318
CLU	AD	Knight-C1	11.5454	2.58914
CLU	AD	Knight-C3	11.302	2.50783
CLU	AD	Knight-C1	11.0698	2.4785
CLU	AD	Knight-C1	11.0144	2.57541
CLU	AD	Knight-C1	11.3028	2.64041
CLU	AD	Knight-C2	10.9512	2.41111
CLU	AD	Knight-C1	10.9972	2.45972
CLU	AD	Knight-C1	11.1289	2.58166
CLU	AD	Knight-C2	11.1809	2.53541
CLU	AD	Knight-C3	11.0313	2.61488
CLU	AD	Knight-C2	10.8003	2.56435
CLU	AD	Knight-C4	11.1941	2.49717
CLU	AD	Knight-C4	11.4551	2.54142
CLU	AD	Knight-C1	11.3184	2.54137
CLU	AD	Knight-C1	11.6609	2.53133
CLU	AD	Knight-C1	10.9363	2.55105
CLU	AD	Knight-C2	10.7921	2.48921
CLU	AD	Knight-C1	10.9454	2.53863
CLU	CO	Control	10.8282	2.55772
CLU	AD	Knight-C4	11.2637	2.41061
CLU	AD	Knight-C1	10.0797	2.47363
CLU	AD	Knight-C4	12.0157	2.51546
CLU	AD	Knight-C3	11.323	2.51245
CLU	AD	Knight-C1	11.001	2.47707
CLU	AD	Knight-C1	11.0161	2.56585
CLU	AD	Knight-C3	10.922	2.53784
CLU	AD	Knight-C2	10.9082	2.51933
CLU	AD	Knight-C3	10.7759	2.54034
CLU	AD	Knight-C3	10.9318	2.51913
CLU	AD	Knight-C3	10.5205	2.60347
CLU	AD	Knight-C4	10.125	2.50296
CLU	AD	Knight-C1	11.0327	2.53343
CLU	AD	Knight-C1	10.7474	2.48443
CLU	AD	Knight-C1	10.916	2.497
CLU	CO	Control	11.7387	2.59906
CLU	AD	Knight-C4	10.9444	2.49429
CLU	AD	Knight-C2	11.364	2.46404
CLU	AD	Knight-C1	11.2037	2.53385
CLU	AD	Knight-C4	11.2204	2.55529
CLU	AD	Knight-C3	11.3093	2.57762
CLU	AD	Knight-C2	10.9357	2.53081
CLU	AD	Knight-C2	10.9092	2.51752
CLU	AD	Knight-C4	12.1355	2.50889
CLU	AD	Knight-C2	11.1128	2.4615
CLU	AD	Knight-C1	11.3836	2.4714
CLU	AD	Knight-C4	11.5378	2.53884
CLU	AD	Knight-C4	11.3309	2.57017
CLU	AD	Knight-C4	11.6134	2.5356
CLU	AD	Knight-C3	11.5034	2.56794
CLU	AD	Knight-C1	10.9472	2.54269
CLU	CO	Control	11.7085	2.49639
CLU	CO	Control	9.82906	2.49627
CLU	CO	Control	11.0412	2.56852
CLU	CO	Control	11.1105	2.48089
CLU	AD	Knight-C3	11.0314	2.58605
CLU	AD	Knight-C3	11.2927	2.56844
CLU	CO	Control	11.7326	2.57972
CLU	AD	Knight-C2	10.9337	2.44418
CLU	AD	Knight-C1	10.9814	2.52261
CLU	AD	Knight-C2	11.1082	2.47171
CLU	AD	Knight-C1	11.4023	2.56418
CLU	AD	Knight-C1	10.8721	2.55705
CLU	AD	Knight-C3	11.1758	2.5702
CLU	AD	Knight-C4	10.5026	2.48543
CLU	AD	Knight-C1	10.8597	2.52671
CLU	AD	Knight-C1	10.7122	2.50622
CLU	AD	Knight-C1	11.5685	2.52293
CLU	CO	Control	11.4014	2.49
CLU	AD	Knight-C1	11.082	2.51719
CLU	CO	Control	10.8806	2.53108
CLU	AD	Knight-C1	10.9843	2.56232
CLU	AD	Knight-C1	11.2234	2.55034
CLU	AD	Knight-C1	10.5256	2.52161
CLU	AD	Knight-C3	11.014	2.57496
CLU	AD	Knight-C2	11.4387	2.46179
CLU	AD	Knight-C1	11.2747	2.55267
CLU	AD	Knight-C3	11.33	2.54474
CLU	AD	Knight-C2	10.4143	2.48522
CLU	AD	Knight-C2	11.1303	2.62435
CLU	AD	Knight-C1	11.3817	2.53011
CLU	AD	Knight-C4	11.2161	2.50361
CLU	AD	Knight-C3	11.232	2.54873
CLU	AD	Knight-C3	10.708	2.48423
CLU	AD	Knight-C3	11.2301	2.57996
CLU	AD	Knight-C1	11.3892	2.5515
CLU	AD	Knight-C4	11.4917	2.54374
CLU	AD	Knight-C2	10.9143	2.51432
CLU	AD	Knight-C1	11.5466	2.63526
CLU	AD	Knight-C2	11.1323	2.48879
CLU	AD	Knight-C3	11.2862	2.54389
CLU	AD	Knight-C3	11.0694	2.54757
CLU	AD	Knight-C1	11.5603	2.51452
CLU	AD	Knight-C2	11.1681	2.47075
CLU	AD	Knight-C3	11.3379	2.57904
CLU	AD	Knight-C1	11.1433	2.51163
CLU	AD	Knight-C2	11.3605	2.47585
CLU	AD	Knight-C3	11.2214	2.52938
CLU	AD	Knight-C1	11.1516	2.55259
CLU	AD	Knight-C3	10.7774	2.51563
CLU	AD	Knight-C1	11.1376	2.49662
CLU	AD	Knight-C3	11.323	2.53337
CLU	AD	Knight-C1	11.108	2.50905
CLU	AD	Knight-C4	11.3825	2.48357
CLU	AD	Knight-C4	10.944	2.51529
CLU	AD	Knight-C4	11.1402	2.56803
CLU	AD	Knight-C3	11.0631	2.52408
CLU	AD	Knight-C1	11.1344	2.54049
CLU	AD	Knight-C1	11.3106	2.61299
CLU	AD	Knight-C1	10.9251	2.55226
CLU	AD	Knight-C2	11.5327	2.56847
CLU	CO	Control	10.606	2.50116
CLU	AD	Knight-C2	11.0521	2.45331
CLU	AD	Knight-C3	10.9436	2.57269
CLU	AD	Knight-C1	11.5875	2.55599
CLU	AD	Knight-C2	10.7223	2.45902
CLU	AD	Knight-C1	11.2014	2.58768
CLU	AD	Knight-C4	11.0006	2.5533
CLU	AD	Knight-C3	10.6334	2.56578
CLU	CO	Control	10.9608	2.55885
CLU	AD	Knight-C1	10.964	2.59564
CLU	AD	Knight-C1	11.3855	2.57385
CLU	AD	Knight-C1	11.4023	2.54172
CLU	AD	Knight-C4	11.2314	2.57561
CLU	AD	Knight-C3	10.8724	2.51755
CLU	AD	Knight-C3	10.5714	2.57318
CLU	AD	Knight-C1	11.0004	2.56261
CLU	AD	Knight-C1	10.9345	2.50114
CLU	AD	Knight-C1	11.415	2.53954
CLU	AD	Knight-C3	11.0912	2.583
CLU	AD	Knight-C3	11.2996	2.58727
CLU	AD	Knight-C4	11.0319	2.50599
CLU	AD	Knight-C1	10.9418	2.5071
CLU	AD	Knight-C1	11.0466	2.53332
CLU	CO	Control	11.2105	2.54308
CLU	AD	Knight-C4	11.2713	2.50254
CLU	AD	Knight-C3	11.6182	2.61661
CLU	CO	Control	11.0144	2.51428
CLU	AD	Knight-C1	11.0434	2.51372
CLU	AD	Knight-C1	10.9387	2.54691
CLU	AD	Knight-C1	11.2134	2.50599
CLU	AD	Knight-C2	11.441	2.59681
CLU	AD	Knight-C1	11.1677	2.5713
CLU	AD	Knight-C1	10.7866	2.49567
CLU	AD	Knight-C1	11.0733	2.575
CLU	AD	Knight-C1	11.049	2.55979
CLU	AD	Knight-C4	11.5902	2.5222
CLU	AD	Knight-C1	11.3011	2.54824
CLU	AD	Knight-C2	10.4985	2.57223
CLU	AD	Knight-C2	10.9233	2.43866
CLU	AD	Knight-C1	11.3109	2.57431
CLU	AD	Knight-C1	11.0429	2.59012
CLU	AD	Knight-C3	10.9156	2.55121
CLU	CO	Control	11.0942	2.62604
CLU	AD	Knight-C3	11.0294	2.56566
CLU	AD	Knight-C1	10.6554	2.54675
CLU	AD	Knight-C4	10.9172	2.56027
CLU	AD	Knight-C2	10.5438	2.5361
CLU	AD	Knight-C3	11.0663	2.58577
CLU	AD	Knight-C3	11.1707	2.56749
CLU	AD	Knight-C3	10.9803	2.51494
CLU	AD	Knight-C1	11.3426	2.54031
CLU	AD	Knight-C3	11.3174	2.5406
CLU	AD	Knight-C1	11.0892	2.51054
CLU	AD	Knight-C2	11.3522	2.53597
CLU	AD	Knight-C3	11.5256	2.43759
CLU	AD	Knight-C1	11.2104	2.58079
CLU	AD	Knight-C1	11.8424	2.47159
CLU	AD	Knight-C1	11.0338	2.47727
CLU	AD	Knight-C1	10.964	2.57816
CLU	CO	Control	11.1067	2.52751
CLU	AD	Knight-C1	10.9446	2.46818
CLU	AD	Knight-C1	10.9693	2.56168
CLU	AD	Knight-C1	11.0337	2.49911
CLU	AD	Knight-C2	11.5459	2.46723
CLU	AD	Knight-C1	10.9659	2.51295
CLU	AD	Knight-C2	11.2415	2.52787
CLU	AD	Knight-C2	10.9597	2.49533
CLU	AD	Knight-C3	11.2424	2.59654
CLU	AD	Knight-C4	11.6384	2.46949
CLU	AD	Knight-C2	11.6801	2.53332
CLU	AD	Knight-C1	11.365	2.55347
CLU	AD	Knight-C1	11.0601	2.50581
CLU	AD	Knight-C2	11.3697	2.47874
CLU	AD	Knight-C1	11.3052	2.60275
CLU	CO	Control	11.4564	2.62362
CLU	AD	Knight-C2	10.7378	2.45139
CLU	AD	Knight-C1	11.1028	2.5817
CLU	AD	Knight-C3	10.8908	2.57793
CLU	AD	Knight-C4	10.8577	2.56303
CLU	AD	Knight-C1	10.9327	2.5737
CLU	AD	Knight-C3	10.8219	2.50646
CLU	AD	Knight-C4	11.4971	2.53188
CLU	AD	Knight-C2	11.3568	2.50515
CLU	AD	Knight-C1	11.1282	2.50427
CLU	AD	Knight-C4	11.1167	2.52953
CLU	AD	Knight-C2	11.2877	2.4546
CLU	AD	Knight-C1	11.2166	2.55853
CLU	AD	Knight-C2	11.1229	2.52183
CLU	AD	Knight-C3	10.6731	2.51546
CLU	AD	Knight-C1	10.7752	2.47631
CLU	AD	Knight-C2	10.8926	2.49355
CLU	AD	Knight-C1	10.9818	2.54237
CLU	AD	Knight-C1	11.1376	2.64362
CLU	AD	Knight-C1	11.0314	2.54833
CLU	AD	Knight-C2	11.1496	2.51601
CLU	AD	Knight-C1	11.2905	2.50628
CLU	AD	Knight-C3	10.9993	2.5784
CLU	AD	Knight-C1	10.6952	2.56191
CLU	AD	Knight-C4	11.4657	2.53968
CLU	AD	Knight-C1	10.7149	2.5446
CLU	AD	Knight-C4	11.6558	2.55058
CLU	AD	Knight-C2	11.2042	2.59138
CLU	AD	Knight-C1	10.9134	2.51884
CLU	AD	Knight-C1	10.9631	2.58506
CLU	AD	Knight-C2	10.688	2.58754
CLU	AD	Knight-C1	11.1943	2.56871
CLU	CO	Control	11.1787	2.52923
CLU	AD	Knight-C1	11.1589	2.543
CLU	AD	Knight-C2	10.6503	2.56434
CLU	AD	Knight-C4	11.3337	2.52017
CLU	AD	Knight-C1	11.0565	2.55935
CLU	AD	Knight-C1	11.3873	2.55264
CLU	AD	Knight-C3	10.9616	2.54952
CLU	AD	Knight-C1	11.2689	2.48836
CLU	AD	Knight-C1	11.1553	2.61523
CLU	AD	Knight-C4	10.9546	2.50781
CLU	AD	Knight-C4	11.397	2.53951
CLU	AD	Knight-C1	11.0335	2.56755
CLU	CO	Control	10.9917	2.54806
CLU	AD	Knight-C3	10.5775	2.53903
CLU	AD	Knight-C4	11.7088	2.52185
CLU	AD	Knight-C1	10.8638	2.50226
CLU	AD	Knight-C2	12.2995	2.47918
CLU	AD	Knight-C1	10.8638	2.51821
CLU	AD	Knight-C3	10.8759	2.52958
CLU	AD	Knight-C4	11.3595	2.53225
CLU	AD	Knight-C1	11.5134	2.54157
CLU	AD	Knight-C2	11.7004	2.45557
CLU	AD	Knight-C1	11.3809	2.60771
CLU	AD	Knight-C3	10.6675	2.5164
CLU	CO	Control	11.3473	2.47242
CLU	AD	Knight-C1	11.0895	2.545
CLU	AD	Knight-C3	11.3197	2.5361
CLU	AD	Knight-C1	10.985	2.53558
CLU	AD	Knight-C1	11.238	2.60201
CLU	AD	Knight-C4	11.3437	2.50922
CLU	AD	Knight-C1	11.2044	2.50907
CLU	AD	Knight-C4	11.6312	2.54896
CLU	AD	Knight-C1	10.9184	2.55892
CLU	AD	Knight-C2	10.6603	2.49339
CLU	AD	Knight-C3	10.7046	2.5667
CLU	AD	Knight-C1	11.1135	2.58913
CLU	AD	Knight-C3	10.6056	2.5533
CLU	AD	Knight-C1	11.0554	2.55203
CLU	CO	Control	11.1497	2.6127
CLU	AD	Knight-C1	10.9076	2.55586
CLU	AD	Knight-C2	10.8649	2.52084
CLU	CO	Control	11.2226	2.52467
CLU	AD	Knight-C2	11.0105	2.52296
CLU	CO	Control	11.172	2.61758
CLU	AD	Knight-C1	10.8567	2.58027
CLU	CO	Control	11.2288	2.61726
CLU	AD	Knight-C1	11.7604	2.47796
CLU	AD	Knight-C4	11.7656	2.50118
CLU	AD	Knight-C3	11.0263	2.51969
CLU	AD	Knight-C1	11.2857	2.54485
CLU	AD	Knight-C1	11.7548	2.60862
CLU	AD	Knight-C4	11.8649	2.56695
CLU	AD	Knight-C1	11.1084	2.5524
CLU	AD	Knight-C4	11.4311	2.5155
CLU	AD	Knight-C1	11.4859	2.56441
CLU	AD	Knight-C3	10.6802	2.54702
CLU	AD	Knight-C4	11.7472	2.45574
CLU	AD	Knight-C4	11.2773	2.46037

## Sheet: Fig 7A
Cluster	Cell Type	%DE_Genes	Expression Direction
Knight-C1	Microglia	18.75	Overexpressed
Knight-C1	Neuron	18.75	Overexpressed
Knight-C1	Oligo	18.75	Overexpressed
Knight-C1	Endo	43.75	Overexpressed
Knight-C2	Astrocytes	2.85714	Overexpressed
Knight-C2	Microglia	14.2857	Overexpressed
Knight-C2	Neuron	5.71429	Overexpressed
Knight-C2	Oligo	60	Overexpressed
Knight-C2	Opc	8.57143	Overexpressed
Knight-C2	Endo	8.57143	Overexpressed
Knight-C3	Neuron	22.2222	Overexpressed
Knight-C3	Oligo	55.5556	Overexpressed
Knight-C3	Opc	11.1111	Overexpressed
Knight-C3	Endo	11.1111	Overexpressed
Knight-C4	Astrocytes	38.2143	Overexpressed
Knight-C4	Microglia	10	Overexpressed
Knight-C4	Neuron	4.46429	Overexpressed
Knight-C4	Oligo	15.1786	Overexpressed
Knight-C4	Opc	8.92857	Overexpressed
Knight-C4	Endo	23.2143	Overexpressed
Knight-C1	Astrocytes	40	Underexpressed
Knight-C1	Microglia	6.66667	Underexpressed
Knight-C1	Neuron	6.66667	Underexpressed
Knight-C1	Opc	40	Underexpressed
Knight-C1	Endo	6.66667	Underexpressed
Knight-C2	Astrocytes	75	Underexpressed
Knight-C2	Microglia	3.57143	Underexpressed
Knight-C2	Neuron	3.57143	Underexpressed
Knight-C2	Oligo	3.57143	Underexpressed
Knight-C2	Opc	7.14286	Underexpressed
Knight-C2	Endo	7.14286	Underexpressed
Knight-C3	Astrocytes	38.4615	Underexpressed
Knight-C3	Microglia	15.3846	Underexpressed
Knight-C3	Opc	7.69231	Underexpressed
Knight-C3	Endo	38.4615	Underexpressed
Knight-C4	Astrocytes	3.02198	Underexpressed
Knight-C4	Microglia	30.7692	Underexpressed
Knight-C4	Neuron	29.6703	Underexpressed
Knight-C4	Oligo	21.1538	Underexpressed
Knight-C4	Opc	13.1868	Underexpressed
Knight-C4	Endo	2.1978	Underexpressed

[truncated: 15 more sheets: Fig 7E, Fig 7F, Fig 8A-E, Fig 9C, S2 Fig, S3A-C Fig, S5A-B Fig, S6A-C Fig, S11 Fig, S12 Fig, S13 Fig, S14 Fig, S15 Fig, S16 Fig, S18 Fig]
