# Supplementary material for: Brain high-throughput multi-omics data reveal molecular heterogeneity in Alzheimer’s disease
Source: PLoS Biol. 2024 Apr 30;22(4):e3002607. doi: 10.1371/journal.pbio.3002607 (PMC11086901; doi:10.1371/journal.pbio.3002607)
Supplement: S2 Data — (XLSX) [file pbio.3002607.s025.xlsx]

## Sheet: Knight_ADRC
S2 Data. Cell proportions for the Knight ADRC cohort
Subject ID	Cluster	Astrocyte	Neuron	Microglia	Oligodendrocyte
65	2	0.717908	0.167725	0.0215231	0.092844
251	1	0.697712	0.250787	0.0157302	0.0357709
289	3	0.553884	0.342841	0.0298306	0.0734449
352	2	0.872084	0.0623441	0.00874182	0.0568304
491	3	0.609213	0.309642	0.0271302	0.0540149
543	3	0.831142	0.117179	0.0234926	0.0281865
870	4	0.906994	0.0119201	0.0286081	0.0524778
1125	1	0.757329	0.187009	0.0118247	0.0438377
1170	1	0.803902	0.0738819	0.0147903	0.107425
1200	4	0.814339	0.0405681	0.0899863	0.0551066
1227	1	0.841359	0.0910477	0.0359847	0.0316085
1319	1	0.798735	0.135976	0.0138581	0.0514316
1379	4	0.863501	0.0096677	0.0185303	0.108301
1463	1	0.539671	0.279195	0.0137582	0.167375
1521	3	0.851252	0.0786101	0.0196414	0.0504966
1688	3	0.761711	0.198285	0.018905	0.0210993
1748	3	0.541864	0.285688	0.0133718	0.159076
1771	4	0.839681	0.00434565	0.0286687	0.127304
1906	1	0.768876	0.178024	0.0210917	0.0320083
2018	1	0.705516	0.21574	0.0341237	0.0446202
2027	1	0.738326	0.189201	0.0150167	0.0574561
2693	4	0.942586	0.0035408	0.00788394	0.0459891
3502	4	0.964909	0.000347111	0.00443936	0.0303042
10012	3	0.859553	0.0808632	0.0118558	0.0477277
10020	4	0.911819	0.0230396	0.0224694	0.0426723
10039	2	0.87446	0.0931323	0.014537	0.0178707
10043	1	0.852869	0.0827655	0.0186073	0.0457578
10046	1	0.906759	0.0439916	0.0172069	0.0320421
11172	3	0.704336	0.244037	0.0198219	0.0318047
11179	1	0.686092	0.201022	0.0210882	0.0917979
11298	1	0.649825	0.291868	0.0302318	0.0280752
11427	2	0.901687	0.0210951	0.0109807	0.0662373
11455	1	0.679097	0.219764	0.0142344	0.0869046
11787	2	0.83778	0.0835464	0.00984949	0.0688244
11885	3	0.733687	0.188722	0.0153581	0.0622327
11964	2	0.541176	0.337776	0.0307916	0.0902566
12114	4	0.846718	0.0951723	0.0184857	0.0396244
12265	1	0.803424	0.121689	0.0196192	0.0552673
12355	1	0.703294	0.236364	0.0165622	0.04378
12399	2	0.820049	0.066839	0.00649205	0.10662
15194	4	0.929036	0.0289566	0.013867	0.0281408
15348	1	0.757809	0.201083	0.0243437	0.0167651
15799	1	0.480722	0.441881	0.0242076	0.0531895
15830	3	0.78339	0.149963	0.016074	0.0505728
15875	2	0.791522	0.152381	0.0163592	0.0397379
16108	3	0.690122	0.256995	0.015418	0.0374645
22528	4	0.817166	0.136966	0.0313805	0.0144878
23178	2	0.924875	0.0366624	0.0220348	0.0164282
30035	2	0.929268	0.0317045	0.00900091	0.0300265
30038	2	0.698259	0.193387	0.0238453	0.0845089
40003	1	0.76159	0.123851	0.0428983	0.0716606
40005	4	0.822004	0.140561	0.0181585	0.0192762
40116	4	0.847075	0.0934598	0.0166447	0.0428206
40152	4	0.924906	0.0244654	0.0352869	0.0153421
40218	3	0.885123	0.0497493	0.0239836	0.0411439
40510	1	0.772531	0.168981	0.0126161	0.0458726
60019	2	0.690829	0.199379	0.0216564	0.0881359
60042	1	0.79744	0.153225	0.0197421	0.0295937
60054	2	0.766268	0.171652	0.0166333	0.0454465
60067	1	0.8988	0.0704224	0.0112439	0.0195332
60099	1	0.591108	0.329075	0.0366	0.0432173
60130	3	0.644436	0.281003	0.0229719	0.0515894
60140	4	0.752139	0.022312	0.01594	0.209609
60141	1	0.725397	0.168926	0.0144746	0.0912022
60148	1	0.790335	0.0417178	0.00854663	0.159401
60160	1	0.935559	0.00439174	0.00408682	0.0559621
60175	1	0.804077	0.123756	0.0312472	0.0409194
60181	1	0.637549	0.285438	0.0244171	0.0525959
60189	1	0.761405	0.150846	0.0314575	0.0562907
60235	1	0.775844	0.153369	0.0155148	0.0552728
60244	3	0.782205	0.171824	0.00915828	0.0368132
60247	2	0.908847	0.0313059	0.0105211	0.0493262
60258	1	0.824449	0.134542	0.00856033	0.0324481
60296	3	0.755006	0.180125	0.0227314	0.0421369
60297	2	0.771215	0.00847572	0.0162665	0.204043
60304	2	0.783137	0.135476	0.0248452	0.0565413
60312	1	0.835995	0.108494	0.0197776	0.0357334
60326	4	0.901075	0.0276854	0.0103526	0.0608872
60405	3	0.811219	0.0861505	0.0101247	0.0925054
60416	3	0.626433	0.229628	0.0354518	0.108486
60421	3	0.715299	0.243957	0.018259	0.0224846
60428	1	0.594296	0.352166	0.0214047	0.0321331
60508	4	0.947142	0.0111104	0.0150305	0.0267167
60515	2	0.862	0.0932406	0.0163536	0.0284054
60535	1	0.815259	0.133734	0.031927	0.0190791
60536	2	0.874285	0.0554951	0.0109729	0.059247
60543	3	0.78903	0.166724	0.0268084	0.0174378
60557	3	0.665482	0.26257	0.023365	0.0485833
60559	1	0.830822	0.131627	0.0172166	0.0203341
60564	2	0.868894	0.0404494	0.0123259	0.0783309
60569	3	0.717304	0.244271	0.0166545	0.0217707
60587	1	0.742586	0.200549	0.033771	0.0230945
60590	2	0.868827	0.0748081	0.017246	0.0391193
60591	3	0.782904	0.137612	0.0177255	0.0617585
60600	1	0.763663	0.184775	0.0240701	0.0274916
60616	3	0.768452	0.137382	0.035592	0.0585739
60625	1	0.53796	0.393207	0.0498878	0.0189446
60628	3	0.792721	0.169805	0.0162806	0.021194
60653	1	0.817408	0.115899	0.0134716	0.0532222
60661	4	0.931659	0.00704594	0.0116723	0.0496224
60663	4	0.829369	0.0858066	0.0512391	0.0335856
60671	4	0.847398	0.0653546	0.0180721	0.0691752
60677	3	0.695959	0.248889	0.0155182	0.0396347
60700	1	0.574183	0.374326	0.0224193	0.0290718
60709	1	0.822565	0.130519	0.0234035	0.0235124
60712	1	0.661745	0.270902	0.0228197	0.0445327
60717	2	0.815835	0.122815	0.0243823	0.0369676
60733	2	0.850206	0.00437306	0.0107909	0.13463
60738	3	0.607993	0.329903	0.0241019	0.0380012
60740	1	0.893871	0.0741355	0.0125466	0.0194466
60765	2	0.802454	0.0908077	0.0118712	0.0948673
60767	1	0.78411	0.155335	0.0173622	0.0431924
60791	4	0.867335	0.0592417	0.0236764	0.0497473
60826	3	0.505872	0.423906	0.0227388	0.0474836
60837	1	0.844455	0.0776174	0.00821971	0.0697077
60865	1	0.802838	0.135789	0.0206903	0.0406826
60876	1	0.697475	0.231716	0.0285547	0.0422541
60899	4	0.866369	0.0782643	0.0147395	0.0406271
60901	3	0.849588	0.0384722	0.00821334	0.103726
60908	3	0.806939	0.0635723	0.00585984	0.123629
60911	1	0.687723	0.2538	0.0175522	0.0409239
60919	1	0.513927	0.423127	0.0131458	0.0497996
60932	1	0.877099	0.0917309	0.0170027	0.0141675
60934	3	0.820865	0.121839	0.0149266	0.0423694
60940	3	0.871633	0.0959056	0.00631122	0.0261504
60942	4	0.768317	0.127918	0.0249112	0.0788537
60950	1	0.765573	0.153802	0.0345715	0.046054
60955	1	0.803002	0.0677742	0.0202637	0.10896
60975	4	0.773059	0.135583	0.0171193	0.0742387
60987	3	0.853569	0.102983	0.0126389	0.0308086
61006	1	0.602223	0.330573	0.0275331	0.0396703
61015	1	0.708528	0.19263	0.0142341	0.0846072
61060	1	0.723301	0.235645	0.0198189	0.021235
61084	2	0.839092	0.092777	0.0210396	0.047091
61098	1	0.805122	0.135383	0.0244943	0.0350009
61105	1	0.768822	0.168062	0.00990439	0.053212
61107	1	0.843498	0.0777042	0.015264	0.0635342
61109	1	0.845423	0.081757	0.0214791	0.0513404
61119	4	0.912782	0.023929	0.0250003	0.0382887
61127	1	0.776397	0.162991	0.0284031	0.0322091
61143	2	0.829345	0.0162477	0.00727386	0.147133
61174	2	0.698075	0.177087	0.0170587	0.107779
61176	1	0.861451	0.0937169	0.0106391	0.0341934
61183	1	0.81902	0.146534	0.0156751	0.0187712
61217	3	0.877383	0.0186511	0.00597216	0.0979938
61227	3	0.59217	0.339098	0.0270132	0.0417187
61230	1	0.624149	0.278792	0.016577	0.0804822
61245	4	0.849474	0.00668552	0.0146313	0.129209
61247	2	0.714741	0.0889037	0.0286065	0.167748
61248	3	0.766344	0.183774	0.0158411	0.0340414
61252	3	0.846538	0.0750632	0.0108501	0.0675485
61256	3	0.725527	0.200901	0.0161601	0.057412
61274	1	0.797376	0.150589	0.0119111	0.0401242
61278	3	0.85304	0.100863	0.0137102	0.0323866
61280	1	0.691509	0.270228	0.0142654	0.0239983
61311	2	0.650367	0.278288	0.0370124	0.0343326
61323	3	0.858983	0.0167841	0.0273498	0.0968829
61346	1	0.685554	0.247761	0.0367591	0.0299259
61377	1	0.899801	0.0164145	0.0608506	0.0229341
61390	1	0.720422	0.239856	0.0187228	0.0209992
61391	1	0.718185	0.188892	0.022465	0.0704571
61407	1	0.826948	0.0686898	0.0118601	0.0925018
61410	1	0.725823	0.228144	0.0275597	0.0184732
61412	1	0.711345	0.211834	0.0307157	0.0461053
61415	2	0.913242	0.0281031	0.0166498	0.0420053
61434	1	0.786732	0.145011	0.0138084	0.0544486
61453	2	0.895414	0.0432953	0.0152807	0.04601
61464	2	0.562746	0.403046	0.0204473	0.0137609
61472	3	0.722261	0.216523	0.0164532	0.0447628
61479	4	0.872912	0.0787263	0.0202438	0.0281184
61487	2	0.832408	0.107378	0.0136552	0.0465587
61489	1	0.659424	0.274403	0.0269914	0.039182
61498	1	0.822073	0.135153	0.0148116	0.027962
61506	2	0.688815	0.273262	0.017137	0.020786
61510	1	0.842387	0.096209	0.0132587	0.0481458
61554	2	0.809297	0.0683249	0.0345438	0.087834
61569	1	0.770195	0.1787	0.0153446	0.0357606
61575	3	0.4685	0.43984	0.0348251	0.0568349
61583	4	0.828893	0.121888	0.019057	0.0301618
61587	1	0.750813	0.150745	0.0162991	0.0821428
61589	3	0.74386	0.0758357	0.00851959	0.171785
61608	4	0.868913	0.0463976	0.0151915	0.0694979
61618	2	0.886242	0.0640791	0.0220449	0.0276344
61620	1	0.807234	0.139246	0.0183776	0.0351425
61623	4	0.914542	0.0393461	0.0273789	0.0187335
61632	2	0.797017	0.14572	0.0248691	0.032394
61649	1	0.742791	0.218833	0.0172383	0.0211373
61673	2	0.816047	0.118304	0.0264348	0.0392141
61684	3	0.886483	0.00704288	0.00708794	0.0993862
61736	1	0.715973	0.133882	0.0276441	0.122501
61738	2	0.849742	0.0878438	0.0111874	0.0512269
61744	1	0.478579	0.429178	0.0400872	0.0521562
61756	1	0.818891	0.134659	0.0176094	0.0288402
61770	1	0.766161	0.153872	0.0146521	0.0653151
61782	2	0.880856	0.00227133	0.0126963	0.104177
61802	1	0.863058	0.078842	0.0203548	0.0377454
61819	3	0.683028	0.254709	0.0278368	0.0344261
61851	1	0.694417	0.220485	0.0217847	0.0633132
61867	4	0.917144	0.013757	0.00598462	0.0631148
61873	1	0.618434	0.294293	0.0205922	0.0666804
61879	4	0.897059	0.0597716	0.0158915	0.0272777
61881	2	0.751158	0.17244	0.0357984	0.0406036
61885	1	0.747507	0.158772	0.0208351	0.0728857
61914	1	0.774487	0.169128	0.019746	0.0366387
61944	2	0.795037	0.146994	0.0260019	0.0319665
61968	1	0.615577	0.271664	0.0435919	0.0691668
62013	1	0.732896	0.191986	0.0211869	0.0539312
62038	2	0.484412	0.436847	0.0415159	0.0372246
62069	4	0.885349	0.0311977	0.0125866	0.0708668
62077	1	0.759292	0.187839	0.0253764	0.0274924
62099	1	0.914857	0.0472951	0.0152503	0.0225977
62123	3	0.724826	0.189	0.0380072	0.0481662
62134	1	0.844865	0.0603289	0.0157153	0.0790904
62168	1	0.555032	0.333707	0.0289147	0.0823463
62177	4	0.780615	0.137071	0.0253241	0.0569898
62195	4	0.909518	0.0146751	0.0104398	0.0653671
62213	1	0.780193	0.134701	0.0189672	0.0661392
62216	3	0.68532	0.136459	0.0197941	0.158427
62233	4	0.852202	0.102963	0.0206233	0.0242116
62240	1	0.517368	0.382976	0.0387667	0.0608896
62275	2	0.961693	0.014918	0.0105524	0.0128364
62319	1	0.824708	0.106094	0.00996485	0.0592322
62373	3	0.676902	0.275523	0.0142683	0.0333061
62394	4	0.902934	0.0335733	0.0106596	0.0528334
62424	1	0.820422	0.146074	0.0182759	0.0152277
62433	2	0.846132	0.106486	0.0262406	0.0211417
62435	1	0.868401	0.0697422	0.0226072	0.0392494
62445	3	0.75151	0.128905	0.0282422	0.0913432
62466	1	0.707683	0.22414	0.020908	0.0472688
62509	3	0.839699	0.101678	0.0197588	0.0388642
62558	1	0.764074	0.161216	0.0218219	0.0528879
62571	1	0.781445	0.168715	0.0115015	0.0383377
62661	4	0.856769	0.0739	0.0136289	0.0557022
62663	1	0.770641	0.165296	0.0164369	0.0476258
62667	4	0.933425	0.0291462	0.0103084	0.0271204
62732	1	0.637269	0.319262	0.022268	0.0212009
62865	2	0.431961	0.505389	0.0137253	0.0489245
63007	3	0.713208	0.230639	0.00871454	0.0474387
63203	1	0.749212	0.196582	0.0139393	0.0402665
63377	3	0.721243	0.181927	0.0411743	0.0556549
63491	1	0.582869	0.345547	0.0492401	0.0223436
64370	1	0.711684	0.216859	0.0369969	0.0344603
72052	2	0.746969	0.198809	0.0182189	0.036003
72221	1	0.646889	0.265264	0.0187709	0.0690762
80007	1	0.923971	0.0308626	0.0107774	0.0343886
80047	4	0.970458	0.000862741	0.0045701	0.0241088
82654	3	0.712167	0.239276	0.0259517	0.0226061
83665	1	0.811108	0.130145	0.0150902	0.0436564
83832	1	0.899649	0.0622345	0.0108135	0.0273032
83833	4	0.942437	0.0313053	0.0122666	0.0139913
83922	1	0.724871	0.220753	0.0203661	0.0340106
84467	4	0.870692	0.0671262	0.0387899	0.0233923
84559	1	0.794215	0.145132	0.0244175	0.036236
85041	3	0.752745	0.185911	0.0236285	0.0377149
85288	4	0.901903	0.0229589	0.0115679	0.0635705

## Sheet: MSBB_BM36
S2 Data. Cell proportions for MSBB-BM36 cohort
Subject ID	Cluster	Astrocyte	Microglia	Neuron	Oligodendrocyte
AMPAD_MSSM_0000002491	1	0.801376	0.0127313	0.0553546	0.130538
AMPAD_MSSM_0000003284	2	0.816458	0.0241119	0.104384	0.0550467
AMPAD_MSSM_0000003566	1	0.743725	0.0123333	0.175886	0.0680552
AMPAD_MSSM_0000004030	2	0.819798	0.0158496	0.142407	0.0219451
AMPAD_MSSM_0000005849	1	0.881647	0.0217077	0.036686	0.0599593
AMPAD_MSSM_0000007155	1	0.829065	0.0291352	0.083552	0.0582477
AMPAD_MSSM_0000007283	2	0.542175	0.00678926	0.342295	0.108741
AMPAD_MSSM_0000007353	1	0.900392	0.0149603	0.0506537	0.0339937
AMPAD_MSSM_0000008176	1	0.912843	0.0104544	0.0494291	0.0272732
AMPAD_MSSM_0000009439	1	0.888128	0.0167393	0.0415769	0.0535559
AMPAD_MSSM_0000010233	2	0.776872	0.0233903	0.115837	0.0839005
AMPAD_MSSM_0000012479	1	0.898827	0.0118854	0.0382848	0.0510026
AMPAD_MSSM_0000013078	2	0.829525	0.00903116	0.12808	0.0333639
AMPAD_MSSM_0000014562	1	0.919244	0.0101812	0.0482239	0.0223509
AMPAD_MSSM_0000014947	1	0.777873	0.0222931	0.164783	0.0350506
AMPAD_MSSM_0000016998	1	0.68582	0.0214796	0.220993	0.0717075
AMPAD_MSSM_0000018305	1	0.810745	0.0131873	0.125227	0.0508409
AMPAD_MSSM_0000019193	2	0.750233	0.00723253	0.219458	0.0230758
AMPAD_MSSM_0000019543	1	0.847753	0.0137934	0.0392017	0.0992517
AMPAD_MSSM_0000019844	1	0.827493	0.0134001	0.0924563	0.0666501
AMPAD_MSSM_0000020588	2	0.914185	0.0198578	0.0367478	0.0292098
AMPAD_MSSM_0000020701	2	0.432919	0.0125059	0.464782	0.0897925
AMPAD_MSSM_0000021614	2	0.699103	0.0220128	0.215383	0.0635011
AMPAD_MSSM_0000024227	1	0.909382	0.0163559	0.0312245	0.043038
AMPAD_MSSM_0000028892	1	0.835505	0.0168528	0.063259	0.0843832
AMPAD_MSSM_0000029582	2	0.832807	0.0157538	0.113454	0.0379859
AMPAD_MSSM_0000029716	2	0.821493	0.0211883	0.112808	0.0445104
AMPAD_MSSM_0000030663	1	0.890207	0.0143368	0.06061	0.0348461
AMPAD_MSSM_0000031555	2	0.72452	0.0227585	0.228551	0.0241702
AMPAD_MSSM_0000032714	2	0.745077	0.00879323	0.180694	0.0654352
AMPAD_MSSM_0000032995	1	0.778938	0.0308027	0.101961	0.088299
AMPAD_MSSM_0000033508	2	0.829584	0.00706218	0.124796	0.0385581
AMPAD_MSSM_0000033789	1	0.822796	0.0106873	0.113712	0.0528043
AMPAD_MSSM_0000034450	1	0.93	0.00966856	0.0364687	0.0238628
AMPAD_MSSM_0000035096	2	0.925681	0.00839902	0.04479	0.0211297
AMPAD_MSSM_0000037684	1	0.889814	0.0165074	0.0416459	0.0520325
AMPAD_MSSM_0000037960	2	0.905109	0.00802193	0.0550226	0.0318462
AMPAD_MSSM_0000041763	2	0.680155	0.0106648	0.236384	0.0727961
AMPAD_MSSM_0000044223	2	0.830835	0.0110389	0.123791	0.0343352
AMPAD_MSSM_0000044785	2	0.841512	0.0143117	0.10896	0.0352161
AMPAD_MSSM_0000044790	1	0.917243	0.016816	0.0255422	0.0403985
AMPAD_MSSM_0000045801	2	0.833239	0.0207313	0.0807303	0.0652993
AMPAD_MSSM_0000046265	2	0.935778	0.00664284	0.0489482	0.00863105
AMPAD_MSSM_0000047108	1	0.950407	0.00597233	0.00587807	0.037743
AMPAD_MSSM_0000048528	2	0.89165	0.00919873	0.0439139	0.0552378
AMPAD_MSSM_0000049401	2	0.580407	0.0218769	0.364242	0.0334742
AMPAD_MSSM_0000049781	1	0.931971	0.00835785	0.0140996	0.0455712
AMPAD_MSSM_0000050086	2	0.740239	0.0188776	0.194819	0.0460645
AMPAD_MSSM_0000054682	1	0.902169	0.0121952	0.0350382	0.0505981
AMPAD_MSSM_0000055476	1	0.803584	0.0187676	0.118889	0.0587594
AMPAD_MSSM_0000056009	2	0.584688	0.0314913	0.330575	0.0532455
AMPAD_MSSM_0000056024	1	0.854477	0.0167584	0.0934014	0.0353635
AMPAD_MSSM_0000056061	2	0.637844	0.0462271	0.294225	0.0217041
AMPAD_MSSM_0000056537	2	0.627319	0.0114899	0.307503	0.0536885
AMPAD_MSSM_0000059697	2	0.664607	0.0237229	0.261058	0.0506128
AMPAD_MSSM_0000060654	2	0.85863	0.012929	0.0823704	0.0460709
AMPAD_MSSM_0000061631	2	0.82886	0.0100755	0.109186	0.0518792
AMPAD_MSSM_0000061680	2	0.700688	0.0165014	0.239148	0.0436624
AMPAD_MSSM_0000063213	2	0.858901	0.0110172	0.0845354	0.0455464
AMPAD_MSSM_0000064526	2	0.818399	0.0129795	0.142946	0.0256759
AMPAD_MSSM_0000064974	1	0.809999	0.0208292	0.104566	0.0646057
AMPAD_MSSM_0000067602	1	0.919243	0.0134902	0.0178891	0.0493775
AMPAD_MSSM_0000067819	2	0.606058	0.0225999	0.297175	0.074167
AMPAD_MSSM_0000068396	1	0.857885	0.0256914	0.0471899	0.0692338
AMPAD_MSSM_0000069155	1	0.890685	0.025361	0.0395085	0.0444452
AMPAD_MSSM_0000070448	2	0.767372	0.0179386	0.172058	0.0426318
AMPAD_MSSM_0000071789	2	0.827313	0.00658066	0.120295	0.0458109
AMPAD_MSSM_0000072079	1	0.910531	0.00461565	0.0376913	0.0471621
AMPAD_MSSM_0000076188	2	0.742914	0.0149814	0.191142	0.0509631
AMPAD_MSSM_0000076678	2	0.850797	0.012171	0.0902888	0.0467432
AMPAD_MSSM_0000076897	1	0.933578	0.00991556	0.028368	0.0281383
AMPAD_MSSM_0000077061	2	0.665312	0.0251777	0.27333	0.0361805
AMPAD_MSSM_0000077445	1	0.891285	0.0242815	0.050125	0.0343081
AMPAD_MSSM_0000077756	1	0.813935	0.0228042	0.0597002	0.103561
AMPAD_MSSM_0000079496	1	0.825829	0.0109241	0.0878033	0.0754439
AMPAD_MSSM_0000079926	1	0.803616	0.0329204	0.0761318	0.087332
AMPAD_MSSM_0000080009	1	0.771469	0.026616	0.137623	0.0642925
AMPAD_MSSM_0000080522	2	0.736926	0.0230653	0.194281	0.0457278
AMPAD_MSSM_0000081898	1	0.974802	0.00755352	0.00549293	0.0121512
AMPAD_MSSM_0000082228	1	0.930422	0.0130646	0.0422855	0.0142275
AMPAD_MSSM_0000083136	1	0.84922	0.00978899	0.113067	0.0279239
AMPAD_MSSM_0000083367	2	0.917498	0.00944855	0.0431641	0.029889
AMPAD_MSSM_0000084521	2	0.771691	0.0166954	0.127206	0.084408
AMPAD_MSSM_0000084955	2	0.881331	0.012349	0.0758472	0.0304725
AMPAD_MSSM_0000086050	2	0.615302	0.0106144	0.296279	0.0778046
AMPAD_MSSM_0000086262	1	0.927353	0.0138863	0.0195514	0.0392093
AMPAD_MSSM_0000087007	1	0.827543	0.0381201	0.0707263	0.0636102
AMPAD_MSSM_0000088112	2	0.841724	0.0183867	0.101881	0.038008
AMPAD_MSSM_0000090897	2	0.785878	0.0160502	0.1554	0.0426717
AMPAD_MSSM_0000091390	2	0.751359	0.010678	0.179208	0.0587545
AMPAD_MSSM_0000097594	1	0.91588	0.0183112	0.0279838	0.0378246
AMPAD_MSSM_0000097977	1	0.875839	0.0252317	0.0481481	0.0507812
AMPAD_MSSM_0000098107	2	0.79169	0.0133558	0.129348	0.065606

## Sheet: ROSMAP
S2 Data. Cell proportions for ROSMAP-DLPFC cohort
Subject ID	Cluster	Astrocyte	Microglia	Neuron	Oligodendrocyte
02_120405	2	0.38031	0.0306156	0.495329	0.0937447
101_120418	2	0.570378	0.0306176	0.346071	0.0529329
104_120418	2	0.79779	0.02047	0.150552	0.0311884
12_120410	2	0.736254	0.029394	0.186966	0.0473856
134_120419	1	0.740566	0.0225607	0.215715	0.0211585
145_120419	1	0.806966	0.0278774	0.0833654	0.0817915
160_120423	2	0.812581	0.0264084	0.130644	0.0303666
171_120423	2	0.50983	0.0141296	0.370232	0.105808
173_120424	2	0.830857	0.0199788	0.123533	0.0256305
185_120424	2	0.535457	0.0316588	0.355812	0.0770725
188_120424	2	0.595079	0.0160945	0.333148	0.0556791
193_120424	2	0.487096	0.0300355	0.405775	0.0770937
196_120424	2	0.730091	0.0213874	0.198927	0.0495946
197_120424	2	0.663735	0.0202833	0.259897	0.0560849
202_120424	2	0.815696	0.0260694	0.11712	0.0411146
203_120424	2	0.779468	0.0185293	0.15988	0.0421226
204_120424	1	0.854317	0.0228354	0.0638064	0.0590409
214_120425	1	0.780717	0.0139108	0.175018	0.0303543
228_120425	2	0.632502	0.0364808	0.263109	0.0679078
23_120411	2	0.743268	0.0156583	0.198717	0.0423571
231_120425	2	0.559373	0.0356158	0.34527	0.0597404
232_120425	2	0.654378	0.0152121	0.302392	0.0280176
238_120426	2	0.693038	0.0190672	0.220609	0.0672852
241_120426	2	0.786966	0.0179095	0.16476	0.030365
243_120426	2	0.522375	0.0320158	0.353318	0.0922914
244_120426	2	0.877706	0.0176046	0.0824519	0.0222374
251_120426	1	0.845144	0.0316146	0.0552679	0.0679739
254_120426	2	0.848379	0.0240259	0.0889628	0.0386325
258_120426	2	0.646065	0.0240444	0.282608	0.0472825
28_120411	2	0.578879	0.0267434	0.358072	0.0363054
280_120430	2	0.793908	0.0244824	0.145709	0.0359009
286_120430	2	0.519186	0.0184249	0.41669	0.0456994
289_120430	2	0.68233	0.0232799	0.248543	0.0458472
292_120430	1	0.82666	0.0297983	0.0899861	0.0535561
300_120430	2	0.769041	0.0219853	0.183404	0.0255694
302_120430	1	0.815354	0.0229056	0.0935077	0.0682324
304_120430	2	0.761506	0.0115305	0.204547	0.0224162
310_120430	1	0.857851	0.0440234	0.0414531	0.0566727
316_120501	2	0.646802	0.0340292	0.286854	0.0323147
323_120501	2	0.575601	0.0341396	0.330354	0.0599054
326_120501	2	0.486655	0.0515758	0.360289	0.101479
327_120501	2	0.798494	0.0195952	0.157003	0.0249075
34_120416	2	0.822337	0.0218622	0.116541	0.0392599
347_120501	2	0.661858	0.0186383	0.259356	0.0601481
350_120501	2	0.826114	0.0212183	0.0918758	0.0607921
353_120501	1	0.904505	0.0209934	0.0538192	0.0206828
355_120501	2	0.674177	0.0230739	0.242653	0.0600962
356_120501	2	0.546863	0.0189598	0.404778	0.0293992
359_120502	2	0.665666	0.0160944	0.280205	0.0380346
36_120416	1	0.622656	0.0349659	0.243783	0.098595
363_120502	2	0.736064	0.0224767	0.177301	0.0641579
364_120502	2	0.756524	0.0289806	0.157501	0.0569944
366_120502	2	0.685444	0.0265427	0.23627	0.0517433
397_120503	2	0.624068	0.0374881	0.29123	0.0472139
398_120503	1	0.813783	0.0319827	0.0958945	0.0583403
406_120503	1	0.609198	0.103591	0.186208	0.101003
407_120503	1	0.788728	0.0352082	0.135186	0.0408782
420_120507	2	0.781382	0.0321922	0.121052	0.0653746
424_120507	1	0.884899	0.028303	0.0364139	0.0503841
425_120507	2	0.675845	0.0382495	0.204282	0.0816238
427_120507	1	0.738705	0.0496055	0.0710043	0.140685
429_120507	2	0.76456	0.0143444	0.189645	0.0314502
431_120507	2	0.552443	0.0233436	0.343095	0.0811183
444_120507	2	0.794998	0.03274	0.130073	0.0421894
452_120507	2	0.653472	0.0209192	0.271225	0.054384
459_120514	2	0.725315	0.0408497	0.174934	0.0589012
469_120514	1	0.799805	0.0614134	0.0663061	0.0724754
472_120514	1	0.741269	0.0382497	0.155983	0.0644978
482_120514	2	0.726419	0.018856	0.231347	0.023378
485_120515	2	0.796878	0.0157523	0.164567	0.022802
486_120515	1	0.870257	0.043642	0.0303293	0.0557719
489_120515	2	0.702726	0.02236	0.247713	0.0272008
493_120515	1	0.861448	0.0194017	0.084802	0.0343486
494_120515	2	0.602493	0.0261605	0.304537	0.0668102
509_120515	2	0.807447	0.0174581	0.133378	0.041717
511_120515	2	0.642391	0.0347077	0.284372	0.0385296
52_120416	1	0.879924	0.0304358	0.0418544	0.0477857
520_120515	2	0.524603	0.0216782	0.417514	0.0362049
523_120515	2	0.911725	0.0160098	0.0520571	0.0202083
526_120515	2	0.817694	0.0265311	0.123757	0.0320178
531_120516	1	0.769033	0.0390143	0.116803	0.0751493
532_120516	2	0.876209	0.0139577	0.092152	0.0176813
537_120516	1	0.753749	0.0437555	0.161926	0.0405692
540_120516	2	0.600919	0.0528833	0.294913	0.0512842
545_120516	1	0.670892	0.0437044	0.184378	0.101026
549_120517	1	0.830285	0.0253655	0.0606081	0.0837413
550_120517	2	0.780486	0.0311254	0.145697	0.0426922
553_120517	1	0.800669	0.0378864	0.0982634	0.0631808
554_120517	2	0.73638	0.0377398	0.183237	0.0426436
557_120517	2	0.590637	0.0427034	0.317738	0.0489217
56_120417	1	0.626842	0.0525066	0.236102	0.0845492
560_120517	2	0.838254	0.0252872	0.107385	0.0290734
565_120517	2	0.719657	0.014817	0.24796	0.0175657
568_120521	2	0.873633	0.0241851	0.0572422	0.04494
575_120521	2	0.553616	0.0266171	0.356621	0.063146
584_120522	2	0.550549	0.0154314	0.387475	0.0465451
591_120522	2	0.670723	0.0310232	0.254238	0.0440157
594_120522	1	0.79342	0.0598839	0.0646509	0.0820455
602_120523	2	0.667649	0.0261711	0.270861	0.0353192
604_120523	2	0.646278	0.0150912	0.283739	0.0548922
606_120523	1	0.762075	0.0351835	0.131976	0.0707661
607_120523	2	0.546587	0.0574506	0.335119	0.0608435
613_120523	1	0.905258	0.0195582	0.041913	0.0332711
617_120524	1	0.877303	0.0251151	0.0545461	0.0430359
624_120524	1	0.907183	0.0331526	0.0291626	0.0305014
628_120524	1	0.588287	0.0641305	0.278291	0.0692916
630_120524	1	0.782635	0.0527853	0.078401	0.0861791
635_120524	1	0.90939	0.0213899	0.0223322	0.0468876
637_120524	2	0.659763	0.0137939	0.256878	0.0695649
644_120524	1	0.823766	0.0192647	0.0978013	0.0591683
646_120524	2	0.728028	0.0468029	0.194975	0.0301939
649_120529	2	0.888731	0.0156217	0.0691511	0.0264959
654_120529	1	0.876513	0.0338931	0.0413987	0.0481953
656_120529	1	0.863777	0.0532372	0.0367707	0.0462148
657_120529	2	0.334068	0.0263954	0.582799	0.0567375
663_120530	2	0.699053	0.0439897	0.208091	0.0488667
672_120530	2	0.668161	0.0150555	0.253036	0.0637477
676_120604	1	0.856146	0.0319796	0.0516074	0.0602673
685_120604	2	0.737171	0.0263015	0.173046	0.0634812
689_120604	2	0.77628	0.0199478	0.15108	0.0526917
695_120605	2	0.846363	0.0131247	0.108281	0.0322312
70_120417	1	0.790278	0.0303412	0.127211	0.0521698
703_120605	1	0.678245	0.0403622	0.21648	0.0649131
704_120605	1	0.735013	0.0458486	0.131785	0.087354
705_120605	2	0.762412	0.0305548	0.16014	0.0468935
706_120605	1	0.834178	0.0547231	0.0351805	0.0759182
707_120531	2	0.763809	0.0237577	0.163564	0.0488689
708_120531	2	0.589944	0.0110989	0.339921	0.059036
711_120531	1	0.891689	0.0182856	0.0575656	0.0324598
715_120531	1	0.827568	0.0355306	0.0801043	0.0567969
720_120531	1	0.795602	0.0405138	0.0626591	0.101225
721_120531	1	0.923354	0.022427	0.0199168	0.0343027
724_120605	1	0.812428	0.0510966	0.0501645	0.0863105
76_120417	1	0.672133	0.0434257	0.218226	0.0662149
77_120417	2	0.826591	0.0246817	0.118886	0.0298411
775_130528	2	0.474758	0.0279711	0.340102	0.157169
776_130528	2	0.453897	0.0184596	0.44524	0.0824032
89_120417	2	0.567676	0.0239672	0.360746	0.0476103
929_131031	1	0.793906	0.0350423	0.0978961	0.0731554
935_131101	2	0.622346	0.0246688	0.27766	0.0753244
936_131101	2	0.739362	0.0272142	0.153504	0.0799197
942_131101	2	0.70902	0.0215196	0.21222	0.0572395
952_131107	2	0.555493	0.0318544	0.357982	0.0546713
97_120417	1	0.711717	0.0231654	0.193029	0.0720887
