# Supplementary material for: Brain high-throughput multi-omics data reveal molecular heterogeneity in Alzheimer’s disease
Source: PLoS Biol. 2024 Apr 30;22(4):e3002607. doi: 10.1371/journal.pbio.3002607 (PMC11086901; doi:10.1371/journal.pbio.3002607)
Supplement: S3 Data — (XLSX) [file pbio.3002607.s026.xlsx]

## Sheet: C1vsCO
S3 Data. Differentially expressed genes in the Knight ADRC (Knight-C1 vs Control)
Gene ID	Gene Name	Gene Biotype	log2(FoldChange)	PValue	Adjusted.PValue	Direction
ENSG00000102924.12	CBLN1	protein_coding	-2.271	6.71785e-26	1.71272e-21	Down
ENSG00000180347.13	ITPRID1	protein_coding	-3.71236	4.33357e-23	5.52422e-19	Down
ENSG00000279249.3	AC007614.1	lncRNA	-1.79281	3.15199e-20	2.67866e-16	Down
ENSG00000139899.11	CBLN3	protein_coding	-1.86776	1.94325e-19	1.23858e-15	Down
ENSG00000074410.14	CA12	protein_coding	-2.06338	3.31094e-19	1.68825e-15	Down
ENSG00000135549.15	PKIB	protein_coding	-1.50845	6.79973e-16	2.88932e-12	Down
ENSG00000285081.1	AC004593.1	lncRNA	-1.90905	1.51018e-14	5.50028e-11	Down
ENSG00000181195.11	PENK	protein_coding	-2.09423	3.70606e-14	1.18107e-10	Down
ENSG00000110723.12	EXPH5	protein_coding	-1.0049	2.59584e-13	7.35345e-10	Down
ENSG00000180660.8	MAB21L1	protein_coding	-1.9367	5.2849e-13	1.34738e-09	Down
ENSG00000174963.17	ZIC4	protein_coding	-1.40468	1.22128e-12	2.83059e-09	Down
ENSG00000177238.14	TRIM72	protein_coding	-1.45192	2.10814e-12	4.47891e-09	Down
ENSG00000172349.17	IL16	protein_coding	-1.06579	3.84767e-12	7.54588e-09	Down
ENSG00000198795.11	ZNF521	protein_coding	-0.697779	6.75521e-12	1.23017e-08	Down
ENSG00000245694.10	CRNDE	lncRNA	-1.45824	8.95136e-12	1.52143e-08	Down
ENSG00000181656.7	GPR88	protein_coding	-1.37035	1.49569e-11	2.38329e-08	Down
ENSG00000135253.14	KCP	protein_coding	-1.87651	1.75172e-11	2.62707e-08	Down
ENSG00000120057.5	SFRP5	protein_coding	-1.64448	2.31386e-11	3.27733e-08	Down
ENSG00000124493.14	GRM4	protein_coding	-1.29588	2.67643e-11	3.59134e-08	Down
ENSG00000006468.14	ETV1	protein_coding	-0.74619	6.79678e-11	8.25162e-08	Down
ENSG00000119973.6	PRLHR	protein_coding	-1.3066	6.76048e-11	8.25162e-08	Down
ENSG00000112139.16	MDGA1	protein_coding	-0.985503	8.9308e-11	1.03496e-07	Down
ENSG00000106341.11	PPP1R17	protein_coding	-1.64531	1.1068e-10	1.22687e-07	Down
ENSG00000100473.18	COCH	protein_coding	-1.14248	1.44937e-10	1.53965e-07	Down
ENSG00000070501.12	POLB	protein_coding	-0.577369	1.80415e-10	1.83987e-07	Down
ENSG00000152977.10	ZIC1	protein_coding	-1.16249	2.33899e-10	2.29356e-07	Down
ENSG00000058085.15	LAMC2	protein_coding	-1.9713	3.70696e-10	3.37532e-07	Down
ENSG00000149295.14	DRD2	protein_coding	-1.3694	3.64537e-10	3.37532e-07	Down
ENSG00000143365.19	RORC	protein_coding	-2.22307	4.07045e-10	3.57849e-07	Down
ENSG00000197261.11	C6orf141	protein_coding	-2.1547	8.07136e-10	6.85931e-07	Down
ENSG00000152208.13	GRID2	protein_coding	-0.715942	1.02472e-09	8.42749e-07	Down
ENSG00000280189.1	AC007614.2	TEC	-1.52049	1.55901e-09	1.2421e-06	Down
ENSG00000267014.6	LINC01532	lncRNA	-1.67729	2.29473e-09	1.77285e-06	Down
ENSG00000151838.12	CCDC175	protein_coding	-0.82892	3.4005e-09	2.54988e-06	Down
ENSG00000136542.9	GALNT5	protein_coding	-2.19873	4.36843e-09	3.18209e-06	Down
ENSG00000156925.12	ZIC3	protein_coding	-1.02138	5.31045e-09	3.76083e-06	Down
ENSG00000170615.15	SLC26A5	protein_coding	-1.45598	6.54345e-09	4.50879e-06	Down
ENSG00000257298.1	AC008147.2	lncRNA	-0.809501	1.02183e-08	6.85566e-06	Down
ENSG00000174788.10	PCP2	protein_coding	-1.29372	1.06601e-08	6.96871e-06	Down
ENSG00000094796.5	KRT31	protein_coding	-1.60476	1.13054e-08	7.20578e-06	Down
ENSG00000165092.13	ALDH1A1	protein_coding	-0.803574	1.41053e-08	8.77106e-06	Down
ENSG00000115109.14	EPB41L5	protein_coding	-0.379665	1.81257e-08	1.08982e-05	Down
ENSG00000130203.10	APOE	protein_coding	-0.571368	1.83809e-08	1.08982e-05	Down
ENSG00000175147.13	TMEM51-AS1	lncRNA	-0.968035	1.92586e-08	1.11591e-05	Down
ENSG00000162913.10	OBSCN-AS1	lncRNA	-1.40153	2.6476e-08	1.50001e-05	Down
ENSG00000233836.7	AC139769.1	transcribed_unprocessed_pseudogene	-0.601825	4.65049e-08	2.57749e-05	Down
ENSG00000185477.5	GPRIN3	protein_coding	-0.531	4.87371e-08	2.64054e-05	Down
ENSG00000250305.9	TRMT9B	protein_coding	-0.646525	4.97141e-08	2.64054e-05	Down
ENSG00000175084.12	DES	protein_coding	2.43128	5.471e-08	2.84659e-05	Up
ENSG00000244642.3	RN7SL396P	misc_RNA	-2.80522	6.74276e-08	3.43813e-05	Down
ENSG00000206120.11	EGFEM1P	transcribed_unitary_pseudogene	-0.671292	7.10709e-08	3.55285e-05	Down
ENSG00000135083.15	CCNJL	protein_coding	-0.765586	8.01201e-08	3.92819e-05	Down
ENSG00000180914.10	OXTR	protein_coding	-0.954478	8.23058e-08	3.95922e-05	Down
ENSG00000286488.1	AC103858.3	lncRNA	-1.41263	8.88613e-08	4.1954e-05	Down
ENSG00000112541.15	PDE10A	protein_coding	-0.674269	9.12092e-08	4.22796e-05	Down
ENSG00000079841.18	RIMS1	protein_coding	-0.537698	1.06347e-07	4.84162e-05	Down
ENSG00000009694.13	TENM1	protein_coding	-0.541463	1.29868e-07	5.80873e-05	Down
ENSG00000140455.17	USP3	protein_coding	-0.42851	1.44741e-07	6.36239e-05	Down
ENSG00000168843.14	FSTL5	protein_coding	-0.703267	1.49645e-07	6.42205e-05	Down
ENSG00000187398.12	LUZP2	protein_coding	-0.527896	1.51137e-07	6.42205e-05	Down
ENSG00000169174.11	PCSK9	protein_coding	-1.45486	1.72986e-07	7.11335e-05	Down
ENSG00000196132.14	MYT1	protein_coding	-0.620972	1.72565e-07	7.11335e-05	Down
ENSG00000197057.9	DTHD1	protein_coding	-1.35623	1.88268e-07	7.6189e-05	Down
ENSG00000079689.14	SCGN	protein_coding	-1.69229	2.41999e-07	9.64024e-05	Down
ENSG00000127325.19	BEST3	protein_coding	-0.817775	3.17865e-07	0.000124676	Down
ENSG00000281880.2	PAUPAR	lncRNA	-0.822058	3.32395e-07	0.0001284	Down
ENSG00000160401.15	CFAP157	protein_coding	-1.15725	5.2217e-07	0.000198697	Down
ENSG00000117602.12	RCAN3	protein_coding	-0.668214	5.46241e-07	0.000201091	Down
ENSG00000147255.19	IGSF1	protein_coding	-0.734834	5.52122e-07	0.000201091	Down
ENSG00000169302.16	STK32A	protein_coding	-0.528066	5.43578e-07	0.000201091	Down
ENSG00000181085.15	MAPK15	protein_coding	-1.64148	5.6106e-07	0.000201468	Down
ENSG00000163701.19	IL17RE	protein_coding	-0.913801	5.83634e-07	0.000206663	Down
ENSG00000189127.8	ANKRD34B	protein_coding	-1.23303	7.2933e-07	0.000254716	Down
ENSG00000224383.7	PRR29	protein_coding	-1.41496	7.6385e-07	0.000263167	Down
ENSG00000153820.13	SPHKAP	protein_coding	-0.935054	8.32318e-07	0.00027921	Down
ENSG00000172456.17	FGGY	protein_coding	-0.385873	8.31204e-07	0.00027921	Down
ENSG00000082805.20	ERC1	protein_coding	-0.278523	9.48193e-07	0.000313951	Down
ENSG00000157150.5	TIMP4	protein_coding	-0.867413	1.07077e-06	0.000349991	Down
ENSG00000198523.6	PLN	protein_coding	1.79661	1.19842e-06	0.000386757	Up
ENSG00000258628.1	AC126603.1	unprocessed_pseudogene	-1.64924	1.222e-06	0.000389435	Down
ENSG00000124508.17	BTN2A2	protein_coding	-0.588991	1.50273e-06	0.000472988	Down
ENSG00000157890.17	MEGF11	protein_coding	-0.53335	1.61073e-06	0.000500798	Down
ENSG00000140795.13	MYLK3	protein_coding	-1.39901	1.77575e-06	0.000545455	Down
ENSG00000234965.2	SHISA8	protein_coding	-0.982318	1.80398e-06	0.000547528	Down
ENSG00000169330.9	MINAR1	protein_coding	-0.470386	2.17277e-06	0.000651702	Down
ENSG00000197826.11	CFAP299	protein_coding	-0.958352	2.38279e-06	0.000706386	Down
ENSG00000171316.12	CHD7	protein_coding	-0.441707	2.54679e-06	0.000746327	Down
ENSG00000254122.2	PCDHGB7	protein_coding	-0.318946	2.81436e-06	0.000815365	Down
ENSG00000283128.2	AC009403.2	lncRNA	-1.14145	2.85708e-06	0.000818442	Down
ENSG00000196369.11	SRGAP2B	protein_coding	-0.298867	3.07062e-06	0.000869839	Down
ENSG00000172000.7	ZNF556	protein_coding	-0.962569	3.20193e-06	0.000887316	Down
ENSG00000174827.14	PDZK1	protein_coding	-1.01012	3.18651e-06	0.000887316	Down
ENSG00000135824.12	RGS8	protein_coding	-0.733242	3.41384e-06	0.000935869	Down
ENSG00000133067.17	LGR6	protein_coding	-1.47782	3.53738e-06	0.000937262	Down
ENSG00000225937.3	PCA3	lncRNA	-1.10471	3.56597e-06	0.000937262	Down
ENSG00000287290.1	AC093765.3	lncRNA	-1.25761	3.47556e-06	0.000937262	Down
ENSG00000287454.1	AC008149.2	lncRNA	-1.30663	3.52202e-06	0.000937262	Down
ENSG00000188452.14	CERKL	protein_coding	-0.87249	3.70801e-06	0.00096465	Down
ENSG00000189190.10	ZNF600	protein_coding	-0.594728	3.90065e-06	0.00100452	Down
ENSG00000248121.8	SMURF2P1	transcribed_unprocessed_pseudogene	-0.686428	3.95899e-06	0.00100934	Down
ENSG00000162599.17	NFIA	protein_coding	-0.28229	4.41846e-06	0.00111533	Down
ENSG00000050405.13	LIMA1	protein_coding	-0.43722	4.46352e-06	0.00111566	Down
ENSG00000155760.2	FZD7	protein_coding	-0.657524	4.53341e-06	0.00112213	Down
ENSG00000133392.18	MYH11	protein_coding	1.46196	5.11885e-06	0.00125486	Up
ENSG00000227195.11	MIR663AHG	lncRNA	-1.44654	5.33772e-06	0.00129605	Down
ENSG00000228412.9	LNC-LBCS	lncRNA	-0.724828	6.33537e-06	0.00152378	Down
ENSG00000287975.1	AC113143.3	lncRNA	-1.08663	7.028e-06	0.00167457	Down
ENSG00000165923.16	AGBL2	protein_coding	-1.0549	7.58405e-06	0.00179033	Down
ENSG00000157570.12	TSPAN18	protein_coding	-0.880229	7.76389e-06	0.00181597	Down
ENSG00000100987.14	VSX1	protein_coding	-0.64142	7.98265e-06	0.00185016	Down
ENSG00000168350.8	DEGS2	protein_coding	-0.604332	8.0691e-06	0.00185335	Down
ENSG00000187905.10	LRRC74B	protein_coding	-1.3225	8.14875e-06	0.00185493	Down
ENSG00000227835.8	CARM1P1	transcribed_unprocessed_pseudogene	-1.03504	8.71206e-06	0.00196561	Down
ENSG00000164306.11	PRIMPOL	protein_coding	-0.302112	1.02521e-05	0.00229278	Down
ENSG00000141744.4	PNMT	protein_coding	-0.755484	1.06426e-05	0.00234481	Down
ENSG00000268089.3	GABRQ	protein_coding	-1.12479	1.06687e-05	0.00234481	Down
ENSG00000267287.1	AC068473.3	lncRNA	-1.32617	1.09892e-05	0.00239462	Down
ENSG00000198342.10	ZNF442	protein_coding	-0.485441	1.12089e-05	0.00242178	Down
ENSG00000161647.18	MPP3	protein_coding	-0.444045	1.16208e-05	0.00248968	Down
ENSG00000156804.7	FBXO32	protein_coding	0.375412	1.40411e-05	0.00298316	Up
ENSG00000113790.11	EHHADH	protein_coding	-0.357128	1.53478e-05	0.00323382	Down
ENSG00000215045.8	GRID2IP	protein_coding	-0.834528	1.58727e-05	0.00329003	Down
ENSG00000242268.3	LINC02082	lncRNA	-0.649095	1.57488e-05	0.00329003	Down
ENSG00000175318.12	GRAMD2A	protein_coding	-0.699806	1.65623e-05	0.00340529	Down
ENSG00000099954.18	CECR2	protein_coding	-0.429819	1.75872e-05	0.00358709	Down
ENSG00000197748.13	CFAP43	protein_coding	-0.61827	1.79915e-05	0.00364042	Down
ENSG00000168710.18	AHCYL1	protein_coding	-0.368438	1.85682e-05	0.00372753	Down
ENSG00000214745.2	AL391419.1	processed_pseudogene	-0.866877	1.88122e-05	0.003747	Down
ENSG00000258926.2	AL355916.2	lncRNA	-1.02108	1.94193e-05	0.00383795	Down
ENSG00000130176.8	CNN1	protein_coding	1.10045	2.00358e-05	0.00392932	Up
ENSG00000183570.16	PCBP3	protein_coding	-0.456119	2.05351e-05	0.00399651	Down
ENSG00000164089.9	ETNPPL	protein_coding	-0.555421	2.21312e-05	0.00421419	Down
ENSG00000186510.12	CLCNKA	protein_coding	-1.19724	2.21495e-05	0.00421419	Down
ENSG00000275713.2	H2BC9	protein_coding	-1.14997	2.19284e-05	0.00421419	Down
ENSG00000115380.20	EFEMP1	protein_coding	-0.653331	2.26119e-05	0.0042322	Down
ENSG00000197933.13	ZNF823	protein_coding	-0.30248	2.26396e-05	0.0042322	Down
ENSG00000279439.1	AC105114.1	TEC	-0.893306	2.27422e-05	0.0042322	Down
ENSG00000135838.13	NPL	protein_coding	-0.423072	2.32809e-05	0.00430106	Down
ENSG00000117595.12	IRF6	protein_coding	-0.971129	2.36597e-05	0.0043396	Down
ENSG00000221963.6	APOL6	protein_coding	-0.480347	2.41191e-05	0.00439226	Down
ENSG00000011405.13	PIK3C2A	protein_coding	-0.241543	2.47376e-05	0.00444145	Down
ENSG00000256943.1	AC148477.3	lncRNA	-1.11293	2.46633e-05	0.00444145	Down
ENSG00000174776.11	WDR49	protein_coding	-0.546207	2.53866e-05	0.00452609	Down
ENSG00000172987.12	HPSE2	protein_coding	-0.763779	2.56275e-05	0.00453732	Down
ENSG00000106069.22	CHN2	protein_coding	-0.568167	2.76018e-05	0.00482738	Down
ENSG00000186470.14	BTN3A2	protein_coding	-0.600853	2.76445e-05	0.00482738	Down
ENSG00000266028.7	SRGAP2	protein_coding	-0.235649	2.82564e-05	0.00490066	Down
ENSG00000140057.9	AK7	protein_coding	-0.719031	2.89973e-05	0.00499518	Down
ENSG00000144935.15	TRPC1	protein_coding	-0.244645	2.97044e-05	0.00508263	Down
ENSG00000205683.11	DPF3	protein_coding	-0.343812	3.11076e-05	0.00528725	Down
ENSG00000136449.15	MYCBPAP	protein_coding	-0.491955	3.1804e-05	0.00536982	Down
ENSG00000157212.19	PAXIP1	protein_coding	-0.322383	3.39095e-05	0.00564042	Down
ENSG00000196154.12	S100A4	protein_coding	1.10085	3.40153e-05	0.00564042	Up
ENSG00000254221.2	PCDHGB1	protein_coding	-0.297025	3.40704e-05	0.00564042	Down
ENSG00000174844.14	DNAH12	protein_coding	-0.705752	3.51932e-05	0.00578871	Down
ENSG00000149488.13	TMC2	protein_coding	-0.782951	3.74948e-05	0.00612776	Down
ENSG00000261606.5	AC091230.2	lncRNA	-0.999758	3.80487e-05	0.00617868	Down
ENSG00000204802.3	AL590399.1	lncRNA	-0.734132	4.05473e-05	0.00654274	Down
ENSG00000136160.17	EDNRB	protein_coding	-0.494646	4.1957e-05	0.00672763	Down
ENSG00000103710.11	RASL12	protein_coding	-0.579617	4.31002e-05	0.00686774	Down
ENSG00000105479.15	CCDC114	protein_coding	-0.8715	4.47512e-05	0.00708654	Down
ENSG00000169031.20	COL4A3	protein_coding	-0.586478	4.71794e-05	0.00737938	Down
ENSG00000181392.17	SYNE4	protein_coding	-0.881654	4.68914e-05	0.00737938	Down
ENSG00000133454.15	MYO18B	protein_coding	-0.883997	4.79111e-05	0.00741263	Down
ENSG00000235527.7	HIPK1-AS1	lncRNA	-0.421274	4.79735e-05	0.00741263	Down
ENSG00000175198.17	PCCA	protein_coding	-0.209369	4.90537e-05	0.00752136	Down
ENSG00000270019.1	AC110769.2	lncRNA	-0.50659	4.92672e-05	0.00752136	Down
ENSG00000106066.15	CPVL	protein_coding	-0.719247	5.39667e-05	0.00818977	Down
ENSG00000144648.16	ACKR2	protein_coding	-0.455228	5.66608e-05	0.00849746	Down
ENSG00000151812.15	SLC35F4	protein_coding	-0.832937	5.64664e-05	0.00849746	Down
ENSG00000132849.20	PATJ	protein_coding	-0.34891	5.83283e-05	0.00859584	Down
ENSG00000188916.9	INSYN2A	protein_coding	-0.544968	5.80281e-05	0.00859584	Down
ENSG00000258732.1	AC025884.1	unprocessed_pseudogene	-0.867987	5.80444e-05	0.00859584	Down
ENSG00000120051.15	CFAP58	protein_coding	-0.606982	6.25257e-05	0.00916146	Down
ENSG00000082212.13	ME2	protein_coding	-0.190568	6.63969e-05	0.00961812	Down
ENSG00000159625.15	DRC7	protein_coding	-0.975958	6.62191e-05	0.00961812	Down
ENSG00000183036.11	PCP4	protein_coding	-0.774597	6.86408e-05	0.00988698	Down
ENSG00000243620.2	AC092957.1	lncRNA	-0.967622	6.9802e-05	0.00999777	Down
ENSG00000178904.19	DPY19L3	protein_coding	-0.271613	7.05838e-05	0.0100533	Down
ENSG00000114423.22	CBLB	protein_coding	-0.24622	7.10394e-05	0.0100619	Down
ENSG00000110756.18	HPS5	protein_coding	-0.227962	7.23458e-05	0.0101344	Down
ENSG00000137942.16	FNBP1L	protein_coding	-0.252427	7.21321e-05	0.0101344	Down
ENSG00000038295.8	TLL1	protein_coding	-0.685597	7.27702e-05	0.0101381	Down
ENSG00000265735.2	RN7SL5P	misc_RNA	-1.19627	7.38681e-05	0.0102351	Down
ENSG00000198075.10	SULT1C4	protein_coding	-0.503921	7.52432e-05	0.0103693	Down
ENSG00000143995.20	MEIS1	protein_coding	-0.502816	7.72787e-05	0.0105926	Down
ENSG00000112303.14	VNN2	protein_coding	1.44464	7.95934e-05	0.0107938	Up
ENSG00000143851.15	PTPN7	protein_coding	-0.929536	7.93117e-05	0.0107938	Down
ENSG00000104313.20	EYA1	protein_coding	-0.491987	8.05074e-05	0.0108052	Down
ENSG00000123415.15	SMUG1	protein_coding	0.192046	8.11912e-05	0.0108052	Up
ENSG00000126838.10	PZP	protein_coding	-1.39875	8.11878e-05	0.0108052	Down
ENSG00000153046.18	CDYL	protein_coding	-0.190295	8.13724e-05	0.0108052	Down
ENSG00000148672.9	GLUD1	protein_coding	-0.259285	8.2276e-05	0.0108685	Down
ENSG00000113296.14	THBS4	protein_coding	-0.384642	8.33592e-05	0.0109549	Down
ENSG00000232520.2	GCSIR	lncRNA	-0.750513	8.40516e-05	0.0109892	Down
ENSG00000067177.15	PHKA1	protein_coding	-0.374501	8.69308e-05	0.0111934	Down
ENSG00000135124.14	P2RX4	protein_coding	-0.376171	8.67179e-05	0.0111934	Down
ENSG00000146197.9	SCUBE3	protein_coding	0.93064	8.66253e-05	0.0111934	Up
ENSG00000180638.17	SLC47A2	protein_coding	-1.45731	9.0102e-05	0.0115435	Down
ENSG00000046889.19	PREX2	protein_coding	-0.258433	9.31477e-05	0.011874	Down
ENSG00000280604.1	AJ239328.1	lncRNA	-0.685273	9.45902e-05	0.0119979	Down
ENSG00000108370.17	RGS9	protein_coding	-0.433473	9.51494e-05	0.0120091	Down
ENSG00000175920.18	DOK7	protein_coding	-0.838395	9.83452e-05	0.0123513	Down
ENSG00000102780.16	DGKH	protein_coding	-0.302381	0.000100572	0.0125077	Down
ENSG00000249781.7	LINC02112	lncRNA	-0.757689	0.000100184	0.0125077	Down
ENSG00000234377.7	OBI1-AS1	lncRNA	-0.512706	0.000103938	0.0128636	Down
ENSG00000042317.17	AL049834.1	protein_coding	-0.306369	0.000109193	0.0134487	Down
ENSG00000158966.16	CACHD1	protein_coding	-0.338475	0.000113291	0.0138864	Down
ENSG00000279536.1	AC093458.2	TEC	-0.490941	0.000115434	0.0140813	Down
ENSG00000163171.8	CDC42EP3	protein_coding	0.394213	0.000116074	0.0140876	Up
ENSG00000183914.14	DNAH2	protein_coding	-0.680403	0.000116591	0.0140876	Down
ENSG00000196668.4	LINC00173	lncRNA	-0.484924	0.000119697	0.0143947	Down
ENSG00000111962.8	UST	protein_coding	-0.35433	0.000120821	0.0144617	Down
ENSG00000163710.9	PCOLCE2	protein_coding	-0.774748	0.000125094	0.0148338	Down
ENSG00000172671.20	ZFAND4	protein_coding	-0.284812	0.000124949	0.0148338	Down
ENSG00000122971.9	ACADS	protein_coding	-0.318793	0.000125986	0.0148705	Down
ENSG00000154358.21	OBSCN	protein_coding	-0.521579	0.000127366	0.014909	Down
ENSG00000225778.5	PROSER2-AS1	lncRNA	-0.720534	0.000127482	0.014909	Down
ENSG00000169126.16	ARMC4	protein_coding	-0.691392	0.000130544	0.0151283	Down
ENSG00000251468.2	AC135352.1	unprocessed_pseudogene	-0.728237	0.000130042	0.0151283	Down
ENSG00000259251.2	AC104590.1	lncRNA	-0.587662	0.00014228	0.0163719	Down
ENSG00000262576.3	PCDHGA4	protein_coding	-0.258854	0.00014256	0.0163719	Down
ENSG00000128578.10	STRIP2	protein_coding	-0.390557	0.000145536	0.0163817	Down
ENSG00000135205.15	CCDC146	protein_coding	-0.306915	0.0001457	0.0163817	Down
ENSG00000162004.17	CCDC78	protein_coding	-0.676033	0.000143538	0.0163817	Down
ENSG00000172164.15	SNTB1	protein_coding	-0.320325	0.000145858	0.0163817	Down
ENSG00000250634.6	LINC01182	lncRNA	-0.72693	0.00014567	0.0163817	Down
ENSG00000133216.16	EPHB2	protein_coding	0.245899	0.000146797	0.0164149	Up
ENSG00000163017.14	ACTG2	protein_coding	1.63491	0.000149629	0.0166585	Up
ENSG00000007372.23	PAX6	protein_coding	-0.359685	0.000151708	0.0166716	Down
ENSG00000137203.13	TFAP2A	protein_coding	-0.917078	0.000151024	0.0166716	Down
ENSG00000240423.3	LINC00636	lncRNA	-1.51645	0.00015155	0.0166716	Down
ENSG00000286695.1	AC026316.5	lncRNA	-0.704338	0.000154024	0.0168534	Down
ENSG00000166323.13	C11orf65	protein_coding	-0.614413	0.000160316	0.0174669	Down
ENSG00000084754.12	HADHA	protein_coding	-0.201763	0.000164324	0.0178207	Down
ENSG00000107796.13	ACTA2	protein_coding	1.13919	0.000164961	0.0178207	Up
ENSG00000255020.1	AF131216.3	lncRNA	-0.643493	0.000172417	0.0185475	Down
ENSG00000173926.6	MARCHF3	protein_coding	-0.472451	0.000175853	0.0188377	Down
ENSG00000181938.13	GINS3	protein_coding	-0.412429	0.000177672	0.0189529	Down
ENSG00000087116.16	ADAMTS2	protein_coding	0.687767	0.000179587	0.0190774	Up
ENSG00000090674.16	MCOLN1	protein_coding	0.257137	0.000180975	0.0191045	Up
ENSG00000162437.14	RAVER2	protein_coding	-0.253117	0.000181341	0.0191045	Down
ENSG00000198205.6	ZXDA	protein_coding	-0.184245	0.000184248	0.0193308	Down
ENSG00000161860.8	SYCE2	protein_coding	-0.731939	0.000188267	0.0196716	Down
ENSG00000138449.10	SLC40A1	protein_coding	-0.436812	0.000194866	0.020278	Down
ENSG00000189056.14	RELN	protein_coding	-0.669515	0.00019896	0.0206199	Down
ENSG00000259867.6	AC105411.1	lncRNA	-0.821982	0.000200166	0.0206608	Down
ENSG00000237065.2	NANOGP4	transcribed_processed_pseudogene	-0.669117	0.000204212	0.0209935	Down
ENSG00000258548.6	LINC00645	lncRNA	-1.20511	0.000206482	0.0211416	Down
ENSG00000250548.7	LINC01303	lncRNA	-1.0259	0.000210272	0.0214435	Down
ENSG00000131471.7	AOC3	protein_coding	0.72909	0.000217686	0.0219656	Up
ENSG00000225975.7	LINC01534	lncRNA	-0.244903	0.000217976	0.0219656	Down
ENSG00000250284.3	AC109439.2	lncRNA	-1.48393	0.000216568	0.0219656	Down
ENSG00000197647.11	ZNF433	protein_coding	-0.286273	0.000222136	0.0222967	Down
ENSG00000062598.18	ELMO2	protein_coding	-0.187548	0.000223383	0.0223339	Down
ENSG00000156787.17	TBC1D31	protein_coding	-0.234399	0.000226209	0.0225281	Down
ENSG00000231424.3	BX284613.2	lncRNA	-0.672616	0.000231351	0.0229505	Down
ENSG00000026103.22	FAS	protein_coding	-0.521624	0.000234618	0.023173	Down
ENSG00000159784.17	FAM131B	protein_coding	0.208391	0.00023632	0.023173	Up
ENSG00000167766.18	ZNF83	protein_coding	-0.290807	0.000235916	0.023173	Down
ENSG00000237440.9	ZNF737	protein_coding	-0.223709	0.000237537	0.0232031	Down
ENSG00000119471.15	HSDL2	protein_coding	-0.317685	0.000240094	0.0233633	Down
ENSG00000141052.17	MYOCD	protein_coding	0.942878	0.000241894	0.023449	Up
ENSG00000160191.18	PDE9A	protein_coding	-0.30501	0.000248058	0.0238651	Down
ENSG00000224165.6	DNAJC27-AS1	lncRNA	-0.349172	0.000247775	0.0238651	Down
ENSG00000132837.15	DMGDH	protein_coding	-0.396806	0.000249223	0.023887	Down
ENSG00000276633.1	AJ011931.1	lncRNA	-0.786016	0.000253852	0.0242395	Down
ENSG00000278611.2	ZNF426-DT	lncRNA	-0.663181	0.000255248	0.0242734	Down
ENSG00000278893.1	AC010533.1	TEC	-0.472863	0.000256652	0.0242734	Down
ENSG00000286402.1	AC090629.1	lncRNA	0.559965	0.000257063	0.0242734	Up
ENSG00000153930.12	ANKFN1	protein_coding	-0.456593	0.000258487	0.0243178	Down
ENSG00000164488.12	DACT2	protein_coding	-0.731829	0.000260624	0.0244288	Down
ENSG00000227742.2	CALR4P	transcribed_unitary_pseudogene	-1.103	0.000267323	0.0249648	Down
ENSG00000142765.18	SYTL1	protein_coding	-0.880258	0.000275835	0.0255494	Down
ENSG00000154874.15	CCDC144B	transcribed_unprocessed_pseudogene	-0.398973	0.000276589	0.0255494	Down
ENSG00000198270.13	TMEM116	protein_coding	-0.209401	0.000275461	0.0255494	Down
ENSG00000226683.2	PWWP2AP1	processed_pseudogene	-0.625243	0.000278699	0.0256514	Down
ENSG00000111834.13	RSPH4A	protein_coding	-1.04204	0.000281261	0.0257941	Down
ENSG00000162782.16	TDRD5	protein_coding	-0.790192	0.000285273	0.0260683	Down
ENSG00000171503.12	ETFDH	protein_coding	-0.17954	0.000289704	0.0263785	Down
ENSG00000155761.14	SPAG17	protein_coding	-1.0842	0.000292398	0.0265291	Down
ENSG00000123552.17	USP45	protein_coding	-0.281849	0.00029827	0.026966	Down
ENSG00000139278.10	GLIPR1	protein_coding	0.38983	0.000302332	0.0271619	Up
ENSG00000223509.8	AC135983.3	transcribed_processed_pseudogene	-0.341706	0.000302569	0.0271619	Down
ENSG00000075461.6	CACNG4	protein_coding	-0.436269	0.000306563	0.0272645	Down
ENSG00000105255.11	FSD1	protein_coding	0.277966	0.000304804	0.0272645	Up
ENSG00000184357.4	H1-5	protein_coding	-1.29945	0.000306919	0.0272645	Down
ENSG00000272644.1	AC097468.3	lncRNA	0.706247	0.000308657	0.0273236	Up
ENSG00000159147.18	DONSON	protein_coding	-0.281631	0.000313327	0.0274511	Down
ENSG00000229927.2	RHEBP1	processed_pseudogene	-0.523465	0.000313195	0.0274511	Down
ENSG00000240474.3	RN7SL116P	misc_RNA	-1.16611	0.000311867	0.0274511	Down
ENSG00000174948.6	GPR149	protein_coding	-0.706493	0.00031955	0.0279004	Down
ENSG00000115155.17	OTOF	protein_coding	-0.688733	0.000321491	0.0279741	Down
ENSG00000168542.15	COL3A1	protein_coding	1.13426	0.000324588	0.0281475	Up
ENSG00000147164.12	SNX12	protein_coding	0.148371	0.000330905	0.0285241	Up
ENSG00000170412.18	GPRC5C	protein_coding	-0.436084	0.00033323	0.0285241	Down
ENSG00000188219.14	POTEE	protein_coding	-0.423027	0.000332856	0.0285241	Down
ENSG00000215244.3	LINC02649	lncRNA	-0.612391	0.000333405	0.0285241	Down
ENSG00000156510.13	HKDC1	protein_coding	-0.762372	0.000343741	0.02931	Down
ENSG00000132300.19	PTCD3	protein_coding	-0.132909	0.000346307	0.0294303	Down
ENSG00000026950.17	BTN3A1	protein_coding	-0.315217	0.000350438	0.0296824	Down
ENSG00000270035.1	AL359881.2	lncRNA	-0.7228	0.00035537	0.0300005	Down
ENSG00000004939.15	SLC4A1	protein_coding	-1.17808	0.000357452	0.0300767	Down
ENSG00000198721.12	ECI2	protein_coding	-0.208161	0.000365192	0.0306269	Down
ENSG00000135299.17	ANKRD6	protein_coding	-0.33505	0.000367942	0.0307563	Down
ENSG00000074370.18	ATP2A3	protein_coding	-0.603472	0.000379246	0.0312003	Down
ENSG00000119514.7	GALNT12	protein_coding	-0.468796	0.000376121	0.0312003	Down
ENSG00000173588.15	CEP83	protein_coding	-0.221923	0.000379116	0.0312003	Down
ENSG00000239789.6	MRPS17	protein_coding	0.342022	0.00037781	0.0312003	Up
ENSG00000280039.1	RN7SKP23	TEC	-1.14349	0.000379372	0.0312003	Down
ENSG00000197857.14	ZNF44	protein_coding	-0.18099	0.000382334	0.0313428	Down
ENSG00000162174.12	ASRGL1	protein_coding	-0.276235	0.000396116	0.0323297	Down
ENSG00000285778.2	AL591463.1	lncRNA	-1.06253	0.000396909	0.0323297	Down
ENSG00000049246.14	PER3	protein_coding	-0.209331	0.000403493	0.0325543	Down
ENSG00000130413.15	STK33	protein_coding	-0.307752	0.000404511	0.0325543	Down
ENSG00000134046.12	MBD2	protein_coding	0.179141	0.000403794	0.0325543	Up
ENSG00000244230.3	RN7SL151P	misc_RNA	-1.83906	0.000404951	0.0325543	Down
ENSG00000254141.1	AC103853.2	lncRNA	-0.472513	0.000406051	0.0325543	Down
ENSG00000137959.16	IFI44L	protein_coding	-0.848277	0.000407723	0.0325859	Down
ENSG00000232599.1	AL008707.1	processed_pseudogene	-0.509395	0.000409723	0.0326434	Down
ENSG00000287372.1	AL627316.1	lncRNA	-0.90765	0.000411061	0.032648	Down
ENSG00000162267.12	ITIH3	protein_coding	1.29438	0.000413903	0.0327345	Up
ENSG00000197653.16	DNAH10	protein_coding	-0.515608	0.000414718	0.0327345	Down
ENSG00000112759.19	SLC29A1	protein_coding	0.287154	0.000419492	0.0329075	Up
ENSG00000174567.8	GOLT1A	protein_coding	-0.766108	0.000418819	0.0329075	Down
ENSG00000003096.14	KLHL13	protein_coding	-0.335445	0.000421493	0.0329631	Down
ENSG00000100889.12	PCK2	protein_coding	-0.431186	0.000425067	0.0330399	Down
ENSG00000186710.11	CFAP73	protein_coding	-1.10797	0.000424524	0.0330399	Down
ENSG00000101850.13	GPR143	protein_coding	-0.421263	0.00042829	0.0331893	Down
ENSG00000187951.11	AC091057.1	lncRNA	1.05853	0.000434036	0.0335326	Up
ENSG00000074590.13	NUAK1	protein_coding	0.250051	0.000438973	0.0338115	Up
ENSG00000177822.8	TENM3-AS1	lncRNA	-0.591497	0.000444217	0.0341124	Down
ENSG00000260658.6	AC138305.1	lncRNA	-0.884422	0.000449134	0.0343864	Down
ENSG00000154099.18	DNAAF1	protein_coding	-0.622773	0.00045121	0.0344419	Down
ENSG00000127530.4	OR7C1	protein_coding	1.02766	0.000463737	0.0352635	Up
ENSG00000128266.9	GNAZ	protein_coding	0.182887	0.00046474	0.0352635	Up
ENSG00000116035.4	VAX2	protein_coding	-0.793961	0.000467076	0.0353204	Down
ENSG00000132541.11	RIDA	protein_coding	-0.351944	0.000469096	0.0353204	Down
ENSG00000138029.14	HADHB	protein_coding	-0.248037	0.000470251	0.0353204	Down
ENSG00000189221.9	MAOA	protein_coding	-0.26874	0.000471031	0.0353204	Down
ENSG00000228623.6	ZNF883	transcribed_unprocessed_pseudogene	-0.423378	0.000476007	0.0355888	Down
ENSG00000205084.11	TMEM231	protein_coding	-0.237154	0.000496573	0.0370179	Down
ENSG00000162669.16	HFM1	protein_coding	-0.467821	0.000500547	0.0372054	Down
ENSG00000205189.12	ZBTB10	protein_coding	-0.150692	0.000503484	0.0372947	Down
ENSG00000220008.3	LINGO3	protein_coding	-0.700679	0.000504675	0.0372947	Down
ENSG00000039139.9	DNAH5	protein_coding	-0.54756	0.000513178	0.0376318	Down
ENSG00000120915.14	EPHX2	protein_coding	-0.272506	0.000513664	0.0376318	Down
ENSG00000142686.8	C1orf216	protein_coding	0.29466	0.000511546	0.0376318	Up
ENSG00000167315.18	ACAA2	protein_coding	-0.24537	0.000519496	0.03795	Down
ENSG00000089250.19	NOS1	protein_coding	-0.37134	0.000526254	0.0383339	Down
ENSG00000111341.10	MGP	protein_coding	1.05584	0.000533584	0.0387571	Up
ENSG00000196549.10	MME	protein_coding	-0.866421	0.000536876	0.0388854	Down
ENSG00000105989.10	WNT2	protein_coding	0.807088	0.000544743	0.0393434	Up
ENSG00000211772.11	TRBC2	TR_C_gene	0.698524	0.000552156	0.0397661	Up
ENSG00000135775.14	COG2	protein_coding	-0.163326	0.000577021	0.0414398	Down
ENSG00000185065.6	AC000068.1	lncRNA	-0.441052	0.000578925	0.0414598	Down
ENSG00000121310.17	ECHDC2	protein_coding	-0.297721	0.00058075	0.041474	Down
ENSG00000105516.11	DBP	protein_coding	-0.271232	0.000584093	0.0414804	Down
ENSG00000168658.19	VWA3B	protein_coding	-0.628736	0.000583647	0.0414804	Down
ENSG00000102057.10	KCND1	protein_coding	-0.37181	0.000589743	0.0417652	Down
ENSG00000119778.15	ATAD2B	protein_coding	-0.143774	0.000596922	0.0420674	Down
ENSG00000288546.1	AC004470.2	lncRNA	-0.470575	0.000597309	0.0420674	Down
ENSG00000229492.1	FO681548.1	processed_pseudogene	-0.446206	0.000600379	0.0421671	Down
ENSG00000128928.10	IVD	protein_coding	-0.176589	0.000624217	0.0437209	Down
ENSG00000101680.15	LAMA1	protein_coding	-0.431189	0.000629378	0.0439616	Down
ENSG00000279805.1	Z95114.3	TEC	-0.736796	0.000632065	0.0440287	Down
ENSG00000232341.2	RPL4P2	processed_pseudogene	-0.567764	0.000635238	0.0441291	Down
ENSG00000128512.23	DOCK4	protein_coding	-0.157369	0.000640813	0.0443955	Down
ENSG00000164707.15	SLC13A4	protein_coding	1.719	0.000643509	0.0444614	Up
ENSG00000205213.14	LGR4	protein_coding	-0.208002	0.00065236	0.0449511	Down
ENSG00000130402.12	ACTN4	protein_coding	0.185357	0.000660874	0.0452929	Up
ENSG00000257815.6	CNOT2-DT	lncRNA	-0.353924	0.000660151	0.0452929	Down
ENSG00000047648.23	ARHGAP6	protein_coding	-0.363425	0.000669103	0.0456974	Down
ENSG00000120833.14	SOCS2	protein_coding	-0.312701	0.000671145	0.0456974	Down
ENSG00000274560.1	AC010205.1	lncRNA	-0.741825	0.000672152	0.0456974	Down
ENSG00000144681.10	STAC	protein_coding	-1.02065	0.000675756	0.0458202	Down
ENSG00000171681.12	ATF7IP	protein_coding	-0.138863	0.000680954	0.0459283	Down
ENSG00000187068.3	C3orf70	protein_coding	-0.241824	0.000679546	0.0459283	Down
ENSG00000153832.12	FBXO36	protein_coding	-0.31432	0.000689848	0.0463941	Down
ENSG00000157216.15	SSBP3	protein_coding	0.238852	0.000691498	0.0463941	Up
ENSG00000287684.1	AL392172.2	lncRNA	-0.691036	0.000699562	0.0468119	Down
ENSG00000078237.7	TIGAR	protein_coding	0.284423	0.000742299	0.0494558	Up
ENSG00000165124.18	SVEP1	protein_coding	-0.483825	0.000742952	0.0494558	Down
ENSG00000163885.12	CFAP100	protein_coding	-0.841128	0.000749091	0.0496054	Down
ENSG00000177932.7	ZNF354C	protein_coding	-0.219295	0.000748894	0.0496054	Down

## Sheet: C2vsCO
S3 Data. Differentially expressed genes in the Knight ADRC (Knight-C2 vs Control)
Gene ID	Gene Name	Gene Biotype	log2(FoldChange)	PValue	Adjusted.PValue	Direction
ENSG00000102924.12	CBLN1	protein_coding	-2.27988	7.36913e-21	1.8876e-16	Down
ENSG00000279249.3	AC007614.1	lncRNA	-1.91902	1.43673e-18	1.8401e-14	Down
ENSG00000180347.13	ITPRID1	protein_coding	-3.46744	3.54944e-16	3.03063e-12	Down
ENSG00000074410.14	CA12	protein_coding	-1.93065	7.7064e-14	4.93498e-10	Down
ENSG00000139899.11	CBLN3	protein_coding	-1.70782	2.33995e-13	1.19876e-09	Down
ENSG00000174963.17	ZIC4	protein_coding	-1.60144	5.6231e-13	2.40059e-09	Down
ENSG00000135549.15	PKIB	protein_coding	-1.46954	2.88642e-12	1.05623e-08	Down
ENSG00000181195.11	PENK	protein_coding	-2.12573	9.02826e-12	2.89074e-08	Down
ENSG00000285081.1	AC004593.1	lncRNA	-1.85868	4.37274e-11	1.24453e-07	Down
ENSG00000177238.14	TRIM72	protein_coding	-1.53998	6.08008e-11	1.41583e-07	Down
ENSG00000181656.7	GPR88	protein_coding	-1.49766	5.53137e-11	1.41583e-07	Down
ENSG00000119973.6	PRLHR	protein_coding	-1.46728	7.71811e-11	1.6475e-07	Down
ENSG00000197261.11	C6orf141	protein_coding	-2.56368	1.90214e-10	3.74794e-07	Down
ENSG00000100473.18	COCH	protein_coding	-1.26965	2.29019e-10	4.19022e-07	Down
ENSG00000006468.14	ETV1	protein_coding	-0.781916	9.73852e-10	1.66301e-06	Down
ENSG00000110723.12	EXPH5	protein_coding	-0.933724	1.25453e-09	1.99978e-06	Down
ENSG00000280189.1	AC007614.2	TEC	-1.74257	1.3272e-09	1.99978e-06	Down
ENSG00000106341.11	PPP1R17	protein_coding	-1.75222	2.00143e-09	2.84814e-06	Down
ENSG00000115109.14	EPB41L5	protein_coding	-0.444484	3.8055e-09	5.13041e-06	Down
ENSG00000149295.14	DRD2	protein_coding	-1.42715	6.93756e-09	8.46218e-06	Down
ENSG00000152977.10	ZIC1	protein_coding	-1.18936	6.72233e-09	8.46218e-06	Down
ENSG00000168710.18	AHCYL1	protein_coding	-0.552852	8.92644e-09	1.03932e-05	Down
ENSG00000164089.9	ETNPPL	protein_coding	-0.838196	1.01415e-08	1.12945e-05	Down
ENSG00000140455.17	USP3	protein_coding	-0.517998	1.37682e-08	1.46947e-05	Down
ENSG00000124493.14	GRM4	protein_coding	-1.22946	1.58059e-08	1.58061e-05	Down
ENSG00000135253.14	KCP	protein_coding	-1.78422	1.60437e-08	1.58061e-05	Down
ENSG00000152208.13	GRID2	protein_coding	-0.739951	1.7147e-08	1.6253e-05	Down
ENSG00000189221.9	MAOA	protein_coding	-0.484525	1.77663e-08	1.6253e-05	Down
ENSG00000113790.11	EHHADH	protein_coding	-0.519136	2.54849e-08	2.25102e-05	Down
ENSG00000070501.12	POLB	protein_coding	-0.55806	3.80679e-08	3.25037e-05	Down
ENSG00000172349.17	IL16	protein_coding	-0.925141	7.19095e-08	5.94181e-05	Down
ENSG00000168843.14	FSTL5	protein_coding	-0.805882	7.49587e-08	6.00021e-05	Down
ENSG00000143365.19	RORC	protein_coding	-2.16253	8.54082e-08	6.35136e-05	Down
ENSG00000233836.7	AC139769.1	transcribed_unprocessed_pseudogene	-0.663199	8.67842e-08	6.35136e-05	Down
ENSG00000281880.2	PAUPAR	lncRNA	-0.984235	8.28634e-08	6.35136e-05	Down
ENSG00000198342.10	ZNF442	protein_coding	-0.663125	1.05689e-07	7.52009e-05	Down
ENSG00000188916.9	INSYN2A	protein_coding	-0.798864	1.64963e-07	0.000111198	Down
ENSG00000198795.11	ZNF521	protein_coding	-0.595845	1.60632e-07	0.000111198	Down
ENSG00000148672.9	GLUD1	protein_coding	-0.383038	1.93542e-07	0.000118037	Down
ENSG00000156925.12	ZIC3	protein_coding	-1.02842	1.90305e-07	0.000118037	Down
ENSG00000250305.9	TRMT9B	protein_coding	-0.691778	1.79784e-07	0.000118037	Down
ENSG00000270035.1	AL359881.2	lncRNA	-1.22769	1.86453e-07	0.000118037	Down
ENSG00000180914.10	OXTR	protein_coding	-1.03593	2.05867e-07	0.000122634	Down
ENSG00000206120.11	EGFEM1P	transcribed_unitary_pseudogene	-0.723514	2.34981e-07	0.000136796	Down
ENSG00000178904.19	DPY19L3	protein_coding	-0.394693	2.4382e-07	0.000138788	Down
ENSG00000004939.15	SLC4A1	protein_coding	-1.94527	2.52206e-07	0.00014044	Down
ENSG00000042317.17	AL049834.1	protein_coding	-0.456291	2.65879e-07	0.000144904	Down
ENSG00000100987.14	VSX1	protein_coding	-0.828374	2.98971e-07	0.000153163	Down
ENSG00000138696.11	BMPR1B	protein_coding	-0.490277	2.88722e-07	0.000153163	Down
ENSG00000185477.5	GPRIN3	protein_coding	-0.558046	2.9617e-07	0.000153163	Down
ENSG00000215452.5	ZNF663P	transcribed_unitary_pseudogene	-1.70161	3.19164e-07	0.000160301	Down
ENSG00000157150.5	TIMP4	protein_coding	-1.01735	3.67822e-07	0.000181187	Down
ENSG00000058085.15	LAMC2	protein_coding	-1.81251	4.16418e-07	0.000201256	Down
ENSG00000079841.18	RIMS1	protein_coding	-0.569882	4.61431e-07	0.000218881	Down
ENSG00000011405.13	PIK3C2A	protein_coding	-0.317571	7.05067e-07	0.000328369	Down
ENSG00000245694.10	CRNDE	lncRNA	-1.18214	8.03549e-07	0.000367552	Down
ENSG00000136542.9	GALNT5	protein_coding	-2.07725	8.95764e-07	0.000402544	Down
ENSG00000162913.10	OBSCN-AS1	lncRNA	-1.39916	9.8501e-07	0.000435018	Down
ENSG00000120057.5	SFRP5	protein_coding	-1.3562	1.06376e-06	0.000454138	Down
ENSG00000175147.13	TMEM51-AS1	lncRNA	-0.942958	1.06058e-06	0.000454138	Down
ENSG00000112541.15	PDE10A	protein_coding	-0.687079	1.11203e-06	0.000466963	Down
ENSG00000085719.13	CPNE3	protein_coding	-0.265819	1.23529e-06	0.000510354	Down
ENSG00000144935.15	TRPC1	protein_coding	-0.31666	1.39064e-06	0.000565416	Down
ENSG00000170615.15	SLC26A5	protein_coding	-1.37375	1.4145e-06	0.000566132	Down
ENSG00000133069.17	TMCC2	protein_coding	0.397643	1.48505e-06	0.000585223	Up
ENSG00000127325.19	BEST3	protein_coding	-0.863951	1.51373e-06	0.00058749	Down
ENSG00000132541.11	RIDA	protein_coding	-0.541087	1.56619e-06	0.000589968	Down
ENSG00000197647.11	ZNF433	protein_coding	-0.421917	1.54829e-06	0.000589968	Down
ENSG00000242268.3	LINC02082	lncRNA	-0.820194	1.61618e-06	0.000593353	Down
ENSG00000286488.1	AC103858.3	lncRNA	-1.434	1.6215e-06	0.000593353	Down
ENSG00000112139.16	MDGA1	protein_coding	-0.811982	1.75274e-06	0.000626838	Down
ENSG00000151838.12	CCDC175	protein_coding	-0.752953	1.78642e-06	0.000626838	Down
ENSG00000198363.18	ASPH	protein_coding	-0.290687	1.77604e-06	0.000626838	Down
ENSG00000169174.11	PCSK9	protein_coding	-1.50555	1.85242e-06	0.000641211	Down
ENSG00000179399.15	GPC5	protein_coding	-0.549028	1.96845e-06	0.000672291	Down
ENSG00000133216.16	EPHB2	protein_coding	0.341647	2.27803e-06	0.000767786	Up
ENSG00000128266.9	GNAZ	protein_coding	0.274914	2.46952e-06	0.000791204	Up
ENSG00000156804.7	FBXO32	protein_coding	0.454994	2.43561e-06	0.000791204	Up
ENSG00000165092.13	ALDH1A1	protein_coding	-0.745831	2.47106e-06	0.000791204	Down
ENSG00000198792.13	TMEM184B	protein_coding	0.408679	2.4581e-06	0.000791204	Up
ENSG00000119471.15	HSDL2	protein_coding	-0.455088	2.55459e-06	0.00080785	Down
ENSG00000130203.10	APOE	protein_coding	-0.530593	2.91892e-06	0.000900822	Down
ENSG00000176971.4	FIBIN	protein_coding	-0.578625	2.90773e-06	0.000900822	Down
ENSG00000267014.6	LINC01532	lncRNA	-1.47339	3.00197e-06	0.000915423	Down
ENSG00000137942.16	FNBP1L	protein_coding	-0.330616	3.43386e-06	0.0010348	Down
ENSG00000090674.16	MCOLN1	protein_coding	0.354796	3.60236e-06	0.00107296	Up
ENSG00000149488.13	TMC2	protein_coding	-0.984945	4.47248e-06	0.00131681	Down
ENSG00000128578.10	STRIP2	protein_coding	-0.526876	4.72912e-06	0.00137655	Down
ENSG00000198075.10	SULT1C4	protein_coding	-0.650936	5.14184e-06	0.00147987	Down
ENSG00000171503.12	ETFDH	protein_coding	-0.252996	5.25617e-06	0.00149596	Down
ENSG00000237919.5	LRRC7-AS1	lncRNA	-1.50969	5.54627e-06	0.00156118	Down
ENSG00000008394.13	MGST1	protein_coding	-0.598216	5.70442e-06	0.00157605	Down
ENSG00000149090.11	PAMR1	protein_coding	-0.602957	5.72216e-06	0.00157605	Down
ENSG00000135838.13	NPL	protein_coding	-0.507158	5.79141e-06	0.00157816	Down
ENSG00000163701.19	IL17RE	protein_coding	-0.939757	6.11808e-06	0.00164963	Down
ENSG00000132300.19	PTCD3	protein_coding	-0.18788	6.19425e-06	0.00165277	Down
ENSG00000110756.18	HPS5	protein_coding	-0.290074	6.46947e-06	0.00170841	Down
ENSG00000009694.13	TENM1	protein_coding	-0.517073	6.53972e-06	0.00170934	Down
ENSG00000147255.19	IGSF1	protein_coding	-0.738951	6.92335e-06	0.00173864	Down
ENSG00000169031.20	COL4A3	protein_coding	-0.727089	6.77892e-06	0.00173864	Down
ENSG00000237440.9	ZNF737	protein_coding	-0.306546	6.81121e-06	0.00173864	Down
ENSG00000244642.3	RN7SL396P	misc_RNA	-2.61116	6.90847e-06	0.00173864	Down
ENSG00000258548.6	LINC00645	lncRNA	-1.66681	7.50771e-06	0.00186709	Down
ENSG00000168621.15	GDNF	protein_coding	-1.09558	8.29068e-06	0.00204198	Down
ENSG00000132849.20	PATJ	protein_coding	-0.431528	8.81498e-06	0.00215044	Down
ENSG00000094796.5	KRT31	protein_coding	-1.41503	8.92789e-06	0.00215743	Down
ENSG00000137959.16	IFI44L	protein_coding	-1.189	9.31288e-06	0.00222943	Down
ENSG00000248750.2	AC020699.1	processed_pseudogene	-0.927506	9.4169e-06	0.00223346	Down
ENSG00000228412.9	LNC-LBCS	lncRNA	-0.800435	9.81146e-06	0.00230569	Down
ENSG00000135824.12	RGS8	protein_coding	-0.780874	1.01388e-05	0.00236095	Down
ENSG00000167604.14	NFKBID	protein_coding	0.709185	1.0327e-05	0.00238313	Up
ENSG00000114374.13	USP9Y	protein_coding	1.86942	1.08182e-05	0.00247419	Up
ENSG00000234377.7	OBI1-AS1	lncRNA	-0.650107	1.11481e-05	0.00252707	Down
ENSG00000254122.2	PCDHGB7	protein_coding	-0.334993	1.13311e-05	0.00254602	Down
ENSG00000183597.16	TANGO2	protein_coding	0.30971	1.18041e-05	0.00262924	Up
ENSG00000162669.16	HFM1	protein_coding	-0.658969	1.23104e-05	0.00271739	Down
ENSG00000198408.14	OGA	protein_coding	-0.236777	1.24121e-05	0.00271739	Down
ENSG00000087116.16	ADAMTS2	protein_coding	0.894746	1.26667e-05	0.00274965	Up
ENSG00000161091.13	MFSD12	protein_coding	0.332352	1.31911e-05	0.00283942	Up
ENSG00000117602.12	RCAN3	protein_coding	-0.649511	1.355e-05	0.00289235	Down
ENSG00000183850.14	ZNF730	protein_coding	-0.745533	1.37617e-05	0.00291328	Down
ENSG00000164104.12	HMGB2	protein_coding	-0.482062	1.43736e-05	0.00301787	Down
ENSG00000188452.14	CERKL	protein_coding	-0.919899	1.48e-05	0.00308213	Down
ENSG00000197057.9	DTHD1	protein_coding	-1.26389	1.543e-05	0.0031874	Down
ENSG00000265972.6	TXNIP	protein_coding	-0.750817	1.61806e-05	0.00331573	Down
ENSG00000205189.12	ZBTB10	protein_coding	-0.209053	1.64046e-05	0.00333495	Down
ENSG00000137628.17	DDX60	protein_coding	-0.633977	1.65534e-05	0.0033387	Down
ENSG00000248121.8	SMURF2P1	transcribed_unprocessed_pseudogene	-0.737028	1.68228e-05	0.00336653	Down
ENSG00000243620.2	AC092957.1	lncRNA	-1.18183	1.75013e-05	0.00347515	Down
ENSG00000115380.20	EFEMP1	protein_coding	-0.738774	1.80465e-05	0.0035287	Down
ENSG00000132837.15	DMGDH	protein_coding	-0.522941	1.79303e-05	0.0035287	Down
ENSG00000148175.13	STOM	protein_coding	-0.418731	1.83562e-05	0.00356207	Down
ENSG00000101266.19	CSNK2A1	protein_coding	-0.132389	1.94567e-05	0.00371929	Down
ENSG00000225975.7	LINC01534	lncRNA	-0.318055	1.93805e-05	0.00371929	Down
ENSG00000162599.17	NFIA	protein_coding	-0.293014	2.00074e-05	0.00379622	Down
ENSG00000184898.7	RBM43	protein_coding	-0.52113	2.07521e-05	0.00390533	Down
ENSG00000283128.2	AC009403.2	lncRNA	-1.16574	2.08874e-05	0.00390533	Down
ENSG00000251410.2	AC007106.1	lncRNA	1.8322	2.11276e-05	0.00392163	Up
ENSG00000141744.4	PNMT	protein_coding	-0.823247	2.18133e-05	0.00401976	Down
ENSG00000262576.3	PCDHGA4	protein_coding	-0.324048	2.29821e-05	0.0042049	Down
ENSG00000138623.10	SEMA7A	protein_coding	0.486071	2.365e-05	0.00429642	Up
ENSG00000196132.14	MYT1	protein_coding	-0.561111	2.41752e-05	0.0043609	Down
ENSG00000026103.22	FAS	protein_coding	-0.668392	2.55341e-05	0.00451073	Down
ENSG00000102780.16	DGKH	protein_coding	-0.366064	2.5485e-05	0.00451073	Down
ENSG00000165124.18	SVEP1	protein_coding	-0.675632	2.5206e-05	0.00451073	Down
ENSG00000172456.17	FGGY	protein_coding	-0.368842	2.60611e-05	0.00457229	Down
ENSG00000246334.2	PRR7-AS1	lncRNA	0.840397	2.68218e-05	0.00466999	Up
ENSG00000268670.1	AC016586.1	lncRNA	0.689705	2.69826e-05	0.00466999	Up
ENSG00000250284.3	AC109439.2	lncRNA	-1.95997	2.71889e-05	0.00467413	Down
ENSG00000257298.1	AC008147.2	lncRNA	-0.666544	2.76758e-05	0.0047261	Down
ENSG00000117595.12	IRF6	protein_coding	-1.08407	2.79149e-05	0.00473536	Down
ENSG00000189127.8	ANKRD34B	protein_coding	-1.17433	2.81404e-05	0.00474221	Down
ENSG00000154359.13	LONRF1	protein_coding	-0.258059	2.86453e-05	0.00479576	Down
ENSG00000171681.12	ATF7IP	protein_coding	-0.191209	2.88538e-05	0.00479929	Down
ENSG00000143033.18	MTF2	protein_coding	-0.332251	2.9289e-05	0.00480876	Down
ENSG00000160606.11	TLCD1	protein_coding	-0.809345	2.9474e-05	0.00480876	Down
ENSG00000165521.15	EML5	protein_coding	-0.324045	2.91754e-05	0.00480876	Down
ENSG00000146250.7	PRSS35	protein_coding	-0.918505	3.0142e-05	0.00485589	Down
ENSG00000198721.12	ECI2	protein_coding	-0.273139	2.99625e-05	0.00485589	Down
ENSG00000164306.11	PRIMPOL	protein_coding	-0.320247	3.05207e-05	0.00488617	Down
ENSG00000133742.13	CA1	protein_coding	-2.20346	3.08896e-05	0.00491451	Down
ENSG00000180660.8	MAB21L1	protein_coding	-1.24904	3.21426e-05	0.0050823	Down
ENSG00000174788.10	PCP2	protein_coding	-1.05673	3.40883e-05	0.00533335	Down
ENSG00000221963.6	APOL6	protein_coding	-0.52714	3.41467e-05	0.00533335	Down
ENSG00000267056.2	AC005336.1	processed_pseudogene	-0.725419	3.5297e-05	0.00544659	Down
ENSG00000288546.1	AC004470.2	lncRNA	-0.649088	3.52712e-05	0.00544659	Down
ENSG00000196668.4	LINC00173	lncRNA	-0.585119	3.77958e-05	0.00579725	Down
ENSG00000135094.11	SDS	protein_coding	-1.01245	3.91876e-05	0.00597494	Down
ENSG00000037474.15	NSUN2	protein_coding	-0.333517	4.12704e-05	0.00625527	Down
ENSG00000139597.18	N4BP2L1	protein_coding	-0.318775	4.29052e-05	0.00646481	Down
ENSG00000011021.23	CLCN6	protein_coding	0.182971	4.48404e-05	0.00671689	Up
ENSG00000247982.6	LINC00926	lncRNA	0.702111	4.73345e-05	0.00704927	Up
ENSG00000147905.17	ZCCHC7	protein_coding	-0.239994	4.78831e-05	0.00708975	Down
ENSG00000130413.15	STK33	protein_coding	-0.39576	4.96778e-05	0.00727273	Down
ENSG00000171219.9	CDC42BPG	protein_coding	-2.43171	4.96868e-05	0.00727273	Down
ENSG00000138685.15	FGF2	protein_coding	-0.393214	5.00732e-05	0.00728765	Down
ENSG00000227835.8	CARM1P1	transcribed_unprocessed_pseudogene	-1.06011	5.08105e-05	0.00735317	Down
ENSG00000173588.15	CEP83	protein_coding	-0.283605	5.13547e-05	0.00739017	Down
ENSG00000159579.14	RSPRY1	protein_coding	-0.220131	5.45734e-05	0.0077232	Down
ENSG00000183155.5	RABIF	protein_coding	0.253265	5.41438e-05	0.0077232	Up
ENSG00000189190.10	ZNF600	protein_coding	-0.583693	5.44865e-05	0.0077232	Down
ENSG00000163012.4	ZSWIM2	protein_coding	-1.1689	5.52772e-05	0.00777982	Down
ENSG00000183018.9	SPNS2	protein_coding	0.331052	5.69553e-05	0.00792886	Up
ENSG00000279805.1	Z95114.3	TEC	-1.00688	5.67656e-05	0.00792886	Down
ENSG00000162992.3	NEUROD1	protein_coding	-0.936423	5.81364e-05	0.00800626	Down
ENSG00000171100.14	MTM1	protein_coding	-0.246832	5.81306e-05	0.00800626	Down
ENSG00000182240.16	BACE2	protein_coding	0.55365	6.09649e-05	0.00830647	Up
ENSG00000250634.6	LINC01182	lncRNA	-0.863481	6.06648e-05	0.00830647	Down
ENSG00000196547.15	MAN2A2	protein_coding	0.27244	6.29213e-05	0.00852767	Up
ENSG00000119514.7	GALNT12	protein_coding	-0.592799	6.3749e-05	0.00859438	Down
ENSG00000110002.16	VWA5A	protein_coding	-0.400316	6.47819e-05	0.0086879	Down
ENSG00000135124.14	P2RX4	protein_coding	-0.428254	6.66929e-05	0.00887784	Down
ENSG00000279439.1	AC105114.1	TEC	-0.957465	6.68914e-05	0.00887784	Down
ENSG00000138435.16	CHRNA1	protein_coding	1.32545	7.27867e-05	0.00961047	Up
ENSG00000271447.6	MMP28	protein_coding	-0.594286	7.32301e-05	0.00961943	Down
ENSG00000234965.2	SHISA8	protein_coding	-0.920568	7.59584e-05	0.00992691	Down
ENSG00000119778.15	ATAD2B	protein_coding	-0.185252	7.79855e-05	0.0101401	Down
ENSG00000187398.12	LUZP2	protein_coding	-0.444032	7.89088e-05	0.0102083	Down
ENSG00000274560.1	AC010205.1	lncRNA	-0.99983	8.04256e-05	0.0103523	Down
ENSG00000159784.17	FAM131B	protein_coding	0.249239	8.28592e-05	0.0105943	Up
ENSG00000177853.14	ZNF518A	protein_coding	-0.256133	8.31332e-05	0.0105943	Down
ENSG00000175198.17	PCCA	protein_coding	-0.227019	8.39297e-05	0.0106429	Down
ENSG00000135775.14	COG2	protein_coding	-0.209005	8.43474e-05	0.0106431	Down
ENSG00000114423.22	CBLB	protein_coding	-0.27271	8.53008e-05	0.0106764	Down
ENSG00000168803.15	ADAL	protein_coding	-0.221441	8.54444e-05	0.0106764	Down
ENSG00000230333.6	AC004160.1	lncRNA	0.860986	8.76459e-05	0.0108983	Up
ENSG00000196549.10	MME	protein_coding	-1.10186	9.18214e-05	0.0113077	Down
ENSG00000197857.14	ZNF44	protein_coding	-0.223542	9.16516e-05	0.0113077	Down
ENSG00000176102.13	CSTF3	protein_coding	-0.211418	9.61351e-05	0.0117262	Down
ENSG00000176463.14	SLCO3A1	protein_coding	0.365775	9.57036e-05	0.0117262	Up
ENSG00000197044.11	ZNF441	protein_coding	-0.397887	9.74951e-05	0.0118357	Down
ENSG00000120832.10	MTERF2	protein_coding	-0.220216	9.98585e-05	0.0119947	Down
ENSG00000213390.11	ARHGAP19	protein_coding	-0.351798	0.00010021	0.0119947	Down
ENSG00000254226.6	LINC01933	lncRNA	0.685426	9.98401e-05	0.0119947	Up
ENSG00000169302.16	STK32A	protein_coding	-0.457944	0.000102832	0.0122514	Down
ENSG00000136160.17	EDNRB	protein_coding	-0.523969	0.000103388	0.0122606	Down
ENSG00000131771.14	PPP1R1B	protein_coding	-0.472795	0.000110051	0.012931	Down
ENSG00000135336.14	ORC3	protein_coding	-0.293722	0.000109965	0.012931	Down
ENSG00000111275.13	ALDH2	protein_coding	-0.275624	0.000112164	0.0130595	Down
ENSG00000272644.1	AC097468.3	lncRNA	0.831569	0.000111974	0.0130595	Up
ENSG00000043143.20	JADE2	protein_coding	0.322813	0.000114376	0.0131435	Up
ENSG00000115084.14	SLC35F5	protein_coding	-0.189782	0.00011457	0.0131435	Down
ENSG00000183570.16	PCBP3	protein_coding	-0.462789	0.000114938	0.0131435	Down
ENSG00000286695.1	AC026316.5	lncRNA	-0.809647	0.000114261	0.0131435	Down
ENSG00000035681.9	NSMAF	protein_coding	-0.172052	0.000116434	0.0132554	Down
ENSG00000161533.12	ACOX1	protein_coding	-0.191133	0.000118504	0.0134314	Down
ENSG00000084754.12	HADHA	protein_coding	-0.2302	0.000120491	0.0134989	Down
ENSG00000136040.9	PLXNC1	protein_coding	-0.331182	0.000120681	0.0134989	Down
ENSG00000147576.17	ADHFE1	protein_coding	-0.509705	0.000119777	0.0134989	Down
ENSG00000169330.9	MINAR1	protein_coding	-0.427881	0.000123307	0.0137327	Down
ENSG00000132164.10	SLC6A11	protein_coding	-0.681484	0.000127099	0.0140937	Down
ENSG00000156500.15	FAM122C	protein_coding	-0.348042	0.00013155	0.0144621	Down
ENSG00000164023.14	SGMS2	protein_coding	-0.562957	0.000131521	0.0144621	Down
ENSG00000179021.10	C3orf38	protein_coding	-0.205263	0.000134018	0.0145612	Down
ENSG00000263050.1	AC090617.5	lncRNA	1.28984	0.000134157	0.0145612	Up
ENSG00000275898.1	AC125603.4	lncRNA	-1.34129	0.00013356	0.0145612	Down
ENSG00000103404.14	USP31	protein_coding	0.398601	0.000137019	0.0146416	Up
ENSG00000104313.20	EYA1	protein_coding	-0.533318	0.000137184	0.0146416	Down
ENSG00000142765.18	SYTL1	protein_coding	-1.04149	0.000135738	0.0146416	Down
ENSG00000143633.13	C1orf131	protein_coding	-0.248386	0.00013679	0.0146416	Down
ENSG00000010310.9	GIPR	protein_coding	1.15889	0.000140319	0.0148524	Up
ENSG00000287100.1	AL078600.1	lncRNA	-0.654033	0.000140207	0.0148524	Down
ENSG00000109956.13	B3GAT1	protein_coding	0.286079	0.000142309	0.015001	Up
ENSG00000187608.10	ISG15	protein_coding	-0.883676	0.000145039	0.0152261	Down
ENSG00000136536.15	MARCHF7	protein_coding	-0.211295	0.000149123	0.015591	Down
ENSG00000165392.11	WRN	protein_coding	-0.194009	0.000149765	0.0155945	Down
ENSG00000124145.6	SDC4	protein_coding	-0.515263	0.000152549	0.015665	Down
ENSG00000169251.12	NMD3	protein_coding	-0.289409	0.000152602	0.015665	Down
ENSG00000173264.14	GPR137	protein_coding	0.345979	0.000152889	0.015665	Up
ENSG00000278611.2	ZNF426-DT	lncRNA	-0.780608	0.000152427	0.015665	Down
ENSG00000163528.13	CHCHD4	protein_coding	0.315459	0.000163422	0.0164805	Up
ENSG00000184271.17	POU6F1	protein_coding	0.281797	0.000163206	0.0164805	Up
ENSG00000261701.7	HPR	protein_coding	1.02729	0.00016287	0.0164805	Up
ENSG00000265702.2	AC005821.1	lncRNA	0.702997	0.000162697	0.0164805	Up
ENSG00000115415.19	STAT1	protein_coding	-0.481186	0.000166867	0.0166315	Down
ENSG00000153046.18	CDYL	protein_coding	-0.203787	0.000165805	0.0166315	Down
ENSG00000198205.6	ZXDA	protein_coding	-0.208347	0.000166656	0.0166315	Down
ENSG00000100605.17	ITPK1	protein_coding	0.22962	0.000170774	0.016955	Up
ENSG00000108848.16	LUC7L3	protein_coding	-0.231005	0.000174777	0.0172189	Down
ENSG00000136449.15	MYCBPAP	protein_coding	-0.498898	0.000174154	0.0172189	Down
ENSG00000109113.20	RAB34	protein_coding	-0.395402	0.000176835	0.0173549	Down
ENSG00000099797.15	TECR	protein_coding	0.254887	0.000177916	0.0173899	Up
ENSG00000135299.17	ANKRD6	protein_coding	-0.394398	0.000178549	0.0173899	Down
ENSG00000143552.9	NUP210L	protein_coding	-1.66941	0.000181292	0.0175326	Down
ENSG00000147117.7	ZNF157	protein_coding	-0.374427	0.000181384	0.0175326	Down
ENSG00000121310.17	ECHDC2	protein_coding	-0.362179	0.000182115	0.0175372	Down
ENSG00000011143.17	MKS1	protein_coding	-0.235544	0.000186426	0.0178183	Down
ENSG00000130402.12	ACTN4	protein_coding	0.227231	0.000185922	0.0178183	Up
ENSG00000137285.10	TUBB2B	protein_coding	-0.593479	0.000190756	0.0180569	Down
ENSG00000151812.15	SLC35F4	protein_coding	-0.878336	0.000190792	0.0180569	Down
ENSG00000157426.14	AASDH	protein_coding	-0.212951	0.000191037	0.0180569	Down
ENSG00000170412.18	GPRC5C	protein_coding	-0.507933	0.00019187	0.0180689	Down
ENSG00000073712.15	FERMT2	protein_coding	-0.268354	0.000194865	0.0182838	Down
ENSG00000252473.1	AC007684.1	snoRNA	-0.500123	0.000197253	0.0184403	Down
ENSG00000104880.18	ARHGEF18	protein_coding	0.22076	0.000198241	0.0184652	Up
ENSG00000079308.19	TNS1	protein_coding	0.381553	0.000199098	0.0184779	Up
ENSG00000168350.8	DEGS2	protein_coding	-0.565239	0.000200198	0.0185129	Down
ENSG00000137965.11	IFI44	protein_coding	-0.601703	0.000201612	0.0185505	Down
ENSG00000141858.12	SAMD1	protein_coding	0.358739	0.000202063	0.0185505	Up
ENSG00000251485.1	AC068134.3	processed_pseudogene	0.750212	0.000202812	0.0185505	Up
ENSG00000287683.1	AL591519.1	lncRNA	-0.641891	0.000203501	0.0185505	Down
ENSG00000143401.15	ANP32E	protein_coding	-0.34028	0.000212547	0.0193064	Down
ENSG00000251468.2	AC135352.1	unprocessed_pseudogene	-0.798726	0.000214774	0.0194397	Down
ENSG00000137558.9	PI15	protein_coding	-0.888596	0.00021563	0.0194484	Down
ENSG00000112559.14	MDFI	protein_coding	0.848259	0.00022012	0.0196267	Up
ENSG00000138463.9	SLC49A4	protein_coding	-0.25077	0.000220671	0.0196267	Down
ENSG00000179364.13	PACS2	protein_coding	0.278837	0.000218632	0.0196267	Up
ENSG00000224699.9	LAMTOR5-AS1	lncRNA	-0.261009	0.000220329	0.0196267	Down
ENSG00000138449.10	SLC40A1	protein_coding	-0.484428	0.000224264	0.0197729	Down
ENSG00000138606.19	SHF	protein_coding	-0.446192	0.00022463	0.0197729	Down
ENSG00000183833.16	MAATS1	protein_coding	-0.435685	0.000224044	0.0197729	Down
ENSG00000161647.18	MPP3	protein_coding	-0.41822	0.000228783	0.0200695	Down
ENSG00000082212.13	ME2	protein_coding	-0.196698	0.000235459	0.0205846	Down
ENSG00000145349.17	CAMK2D	protein_coding	-0.359019	0.00024045	0.0208784	Down
ENSG00000249781.7	LINC02112	lncRNA	-0.810824	0.000239635	0.0208784	Down
ENSG00000148719.15	DNAJB12	protein_coding	0.142091	0.000241451	0.0208945	Up
ENSG00000184208.12	C22orf46	transcribed_unitary_pseudogene	0.335936	0.000249628	0.0215293	Up
ENSG00000174839.13	DENND6A	protein_coding	-0.181113	0.000251858	0.0216488	Down
ENSG00000157212.19	PAXIP1	protein_coding	-0.318274	0.0002577	0.0220768	Down
ENSG00000104325.7	DECR1	protein_coding	-0.236378	0.000261879	0.0221444	Down
ENSG00000135457.10	TFCP2	protein_coding	-0.228266	0.00026281	0.0221444	Down
ENSG00000167315.18	ACAA2	protein_coding	-0.288994	0.000262439	0.0221444	Down
ENSG00000216895.9	AC009403.1	lncRNA	-0.353228	0.000260128	0.0221444	Down
ENSG00000261606.5	AC091230.2	lncRNA	-1.00556	0.000260231	0.0221444	Down
ENSG00000148730.7	EIF4EBP2	protein_coding	-0.232711	0.000275392	0.0231284	Down
ENSG00000005381.8	MPO	protein_coding	-1.03593	0.000280045	0.0232723	Down
ENSG00000100889.12	PCK2	protein_coding	-0.499489	0.000282443	0.0232723	Down
ENSG00000105255.11	FSD1	protein_coding	0.312278	0.000282767	0.0232723	Up
ENSG00000111785.20	RIC8B	protein_coding	-0.166552	0.000283465	0.0232723	Down
ENSG00000113593.12	PPWD1	protein_coding	-0.220482	0.000282268	0.0232723	Down
ENSG00000122970.16	IFT81	protein_coding	-0.226009	0.000282196	0.0232723	Down
ENSG00000178031.17	ADAMTSL1	protein_coding	-0.55964	0.000278552	0.0232723	Down
ENSG00000273143.2	AL355512.1	lncRNA	-1.02372	0.000284863	0.0233123	Down
ENSG00000078237.7	TIGAR	protein_coding	0.341562	0.000287679	0.0233933	Up
ENSG00000228623.6	ZNF883	transcribed_unprocessed_pseudogene	-0.494416	0.000286995	0.0233933	Down
ENSG00000107957.16	SH3PXD2A	protein_coding	0.239019	0.000291201	0.0236048	Up
ENSG00000117543.21	DPH5	protein_coding	-0.244473	0.00029401	0.0237573	Down
ENSG00000223930.7	AC117453.1	lncRNA	-0.940067	0.000297793	0.0239874	Down
ENSG00000136936.10	XPA	protein_coding	-0.248455	0.000301347	0.0240467	Down
ENSG00000197128.11	ZNF772	protein_coding	-0.180336	0.000299837	0.0240467	Down
ENSG00000197933.13	ZNF823	protein_coding	-0.290566	0.000300973	0.0240467	Down
ENSG00000205581.11	HMGN1	protein_coding	-0.336612	0.000303036	0.0241064	Down
ENSG00000122971.9	ACADS	protein_coding	-0.336552	0.000307368	0.0242181	Down
ENSG00000137033.11	IL33	protein_coding	-0.631831	0.000306855	0.0242181	Down
ENSG00000162997.15	PRORSD1P	transcribed_unitary_pseudogene	-0.483638	0.000309058	0.0242181	Down
ENSG00000164077.14	MON1A	protein_coding	0.266467	0.000309167	0.0242181	Up
ENSG00000251022.6	THAP9-AS1	lncRNA	-0.406999	0.000307127	0.0242181	Down
ENSG00000168385.18	SEPTIN2	protein_coding	-0.268216	0.00031305	0.0243783	Down
ENSG00000198837.10	DENND4B	protein_coding	0.305802	0.000313116	0.0243783	Up
ENSG00000134152.11	KATNBL1	protein_coding	-0.220967	0.000318902	0.0247535	Down
ENSG00000205683.11	DPF3	protein_coding	-0.332334	0.000320181	0.0247777	Down
ENSG00000115159.16	GPD2	protein_coding	-0.225138	0.000324798	0.0250593	Down
ENSG00000152784.16	PRDM8	protein_coding	0.448898	0.00033404	0.0254679	Up
ENSG00000164086.10	DUSP7	protein_coding	0.263407	0.000333138	0.0254679	Up
ENSG00000165359.15	INTS6L	protein_coding	-0.249345	0.000333381	0.0254679	Down
ENSG00000232520.2	GCSIR	lncRNA	-0.773936	0.00033407	0.0254679	Down
ENSG00000082805.20	ERC1	protein_coding	-0.227751	0.000335569	0.0255062	Down
ENSG00000181481.14	RNF135	protein_coding	-0.368517	0.000341469	0.0257257	Down
ENSG00000225439.3	BOLA3-AS1	lncRNA	0.243369	0.00034113	0.0257257	Up
ENSG00000262655.4	SPON1	protein_coding	-0.347696	0.00034082	0.0257257	Down
ENSG00000179051.14	RCC2	protein_coding	0.249181	0.000343279	0.0257862	Up
ENSG00000136699.19	SMPD4	protein_coding	0.227797	0.000352195	0.0261599	Up
ENSG00000237877.7	LINC01473	lncRNA	-0.301624	0.000352339	0.0261599	Down
ENSG00000258926.2	AL355916.2	lncRNA	-0.960368	0.000350326	0.0261599	Down
ENSG00000287283.1	AL117353.1	lncRNA	-1.39101	0.000349936	0.0261599	Down
ENSG00000050405.13	LIMA1	protein_coding	-0.380355	0.000357741	0.0262236	Down
ENSG00000080493.17	SLC4A4	protein_coding	-0.421732	0.000356414	0.0262236	Down
ENSG00000099985.4	OSM	protein_coding	1.51489	0.000358316	0.0262236	Up
ENSG00000172164.15	SNTB1	protein_coding	-0.337103	0.000357486	0.0262236	Down
ENSG00000197467.15	COL13A1	protein_coding	-1.09589	0.000355885	0.0262236	Down
ENSG00000156787.17	TBC1D31	protein_coding	-0.254085	0.000360409	0.0263016	Down
ENSG00000258628.1	AC126603.1	unprocessed_pseudogene	-1.37879	0.000370585	0.0269675	Down
ENSG00000063176.16	SPHK2	protein_coding	0.306206	0.000373115	0.0270444	Up
ENSG00000071967.12	CYBRD1	protein_coding	-0.401547	0.000373755	0.0270444	Down
ENSG00000237065.2	NANOGP4	transcribed_processed_pseudogene	-0.720477	0.000375076	0.0270636	Down
ENSG00000227088.2	AC012494.1	lncRNA	0.890273	0.000382572	0.0275269	Up
ENSG00000116717.13	GADD45A	protein_coding	-0.805184	0.000386687	0.0277375	Down
ENSG00000166037.11	CEP57	protein_coding	-0.237769	0.000388721	0.0277375	Down
ENSG00000278917.1	AC006213.6	TEC	-0.408903	0.000388747	0.0277375	Down
ENSG00000007392.16	LUC7L	protein_coding	-0.25896	0.000391858	0.0278235	Down
ENSG00000071655.18	MBD3	protein_coding	0.367863	0.000394604	0.0278235	Up
ENSG00000140876.11	NUDT7	protein_coding	-0.495789	0.00039378	0.0278235	Down
ENSG00000205213.14	LGR4	protein_coding	-0.241952	0.000394122	0.0278235	Down
ENSG00000266903.2	AC243964.3	lncRNA	1.33753	0.000395383	0.0278235	Up
ENSG00000122386.10	ZNF205	protein_coding	0.266983	0.000403899	0.0283445	Up
ENSG00000267858.6	MZF1-AS1	lncRNA	0.405261	0.000405	0.0283445	Up
ENSG00000154217.15	PITPNC1	protein_coding	-0.289062	0.0004063	0.028358	Down
ENSG00000125746.16	EML2	protein_coding	0.244139	0.00040863	0.0284431	Up
ENSG00000100949.14	RABGGTA	protein_coding	0.260394	0.000409957	0.0284581	Up
ENSG00000112312.10	GMNN	protein_coding	-0.433009	0.000416262	0.0288177	Down
ENSG00000067177.15	PHKA1	protein_coding	-0.376319	0.000423979	0.0291942	Down
ENSG00000131844.16	MCCC2	protein_coding	-0.273476	0.000423529	0.0291942	Down
ENSG00000134138.20	MEIS2	protein_coding	-0.24062	0.00043214	0.0295969	Down
ENSG00000164066.13	INTU	protein_coding	-0.259537	0.000431888	0.0295969	Down
ENSG00000158966.16	CACHD1	protein_coding	-0.344915	0.000435265	0.0296524	Down
ENSG00000164970.15	FAM219A	protein_coding	0.191795	0.000434523	0.0296524	Up
ENSG00000073756.12	PTGS2	protein_coding	0.835554	0.000440158	0.0299062	Up
ENSG00000273599.1	AL731571.1	lncRNA	0.65237	0.000446969	0.0302887	Up
ENSG00000143995.20	MEIS1	protein_coding	-0.498774	0.000453376	0.0304844	Down
ENSG00000164576.12	SAP30L	protein_coding	0.264374	0.000452395	0.0304844	Up
ENSG00000240849.11	TMEM189	protein_coding	0.336218	0.000453428	0.0304844	Up
ENSG00000120314.18	WDR55	protein_coding	0.214148	0.000457373	0.0305399	Up
ENSG00000164897.14	TMUB1	protein_coding	0.304344	0.00045783	0.0305399	Up
ENSG00000172000.7	ZNF556	protein_coding	-0.820196	0.000455598	0.0305399	Down
ENSG00000062598.18	ELMO2	protein_coding	-0.199013	0.000461523	0.0307063	Down
ENSG00000014919.12	COX15	protein_coding	-0.204959	0.000464828	0.0308357	Down
ENSG00000101901.12	ALG13	protein_coding	-0.187683	0.000467079	0.0308357	Down
ENSG00000103496.15	STX4	protein_coding	0.269333	0.000466558	0.0308357	Up
ENSG00000142675.18	CNKSR1	protein_coding	0.506916	0.000472584	0.0308807	Up
ENSG00000144681.10	STAC	protein_coding	-1.19122	0.000470896	0.0308807	Down
ENSG00000169126.16	ARMC4	protein_coding	-0.71169	0.000471738	0.0308807	Down
ENSG00000234664.1	HMGN2P5	processed_pseudogene	-0.568586	0.000469352	0.0308807	Down
ENSG00000205758.12	CRYZL1	protein_coding	-0.183471	0.000482615	0.031456	Down
ENSG00000107651.13	SEC23IP	protein_coding	-0.207199	0.000484094	0.0314723	Down
ENSG00000060656.20	PTPRU	protein_coding	0.312331	0.00048871	0.0316919	Up
ENSG00000223802.7	CERS1	protein_coding	0.331984	0.000492816	0.0318775	Up
ENSG00000112308.13	C6orf62	protein_coding	-0.219452	0.000497914	0.0320454	Down
ENSG00000157181.16	ODR4	protein_coding	-0.186683	0.000497851	0.0320454	Down
ENSG00000105852.11	PON3	protein_coding	-0.612369	0.000501451	0.0320825	Down
ENSG00000119711.13	ALDH6A1	protein_coding	-0.26371	0.000502249	0.0320825	Down
ENSG00000198952.8	SMG5	protein_coding	0.214399	0.000500024	0.0320825	Up
ENSG00000287680.1	AC093330.3	lncRNA	1.28639	0.000503525	0.0320841	Up
ENSG00000144792.9	ZNF660	protein_coding	-0.255407	0.000506548	0.0321966	Down
ENSG00000026950.17	BTN3A1	protein_coding	-0.34287	0.000516624	0.0325975	Down
ENSG00000174827.14	PDZK1	protein_coding	-0.853461	0.000516404	0.0325975	Down
ENSG00000259275.4	AC087477.2	lncRNA	-1.14379	0.000516673	0.0325975	Down
ENSG00000265485.7	LINC01915	lncRNA	-1.18121	0.000519104	0.0326704	Down
ENSG00000020426.11	MNAT1	protein_coding	-0.21196	0.000520545	0.0326808	Down
ENSG00000153446.15	C16orf89	protein_coding	-0.40186	0.000527451	0.0329528	Down
ENSG00000254685.6	FPGT	protein_coding	-0.321701	0.000526687	0.0329528	Down
ENSG00000123096.11	SSPN	protein_coding	-0.41706	0.000528941	0.0329655	Down
ENSG00000067057.17	PFKP	protein_coding	0.428955	0.000533099	0.033144	Up
ENSG00000046889.19	PREX2	protein_coding	-0.255848	0.000536011	0.0332444	Down
ENSG00000117360.13	PRPF3	protein_coding	-0.19751	0.000540838	0.0333018	Down
ENSG00000214439.4	FAM185BP	transcribed_unprocessed_pseudogene	-0.301049	0.000540236	0.0333018	Down
ENSG00000228300.14	FAM174C	protein_coding	0.393863	0.000539041	0.0333018	Up
ENSG00000254221.2	PCDHGB1	protein_coding	-0.278239	0.000543596	0.0333914	Down
ENSG00000158473.7	CD1D	protein_coding	-0.873039	0.000546211	0.0334717	Down
ENSG00000129071.9	MBD4	protein_coding	-0.183652	0.000551021	0.0336859	Down
ENSG00000182771.19	GRID1	protein_coding	0.183673	0.000555244	0.0338633	Up
ENSG00000165568.18	AKR1E2	protein_coding	-0.371909	0.00056009	0.033997	Down
ENSG00000175548.9	ALG10B	protein_coding	-0.247165	0.000559219	0.033997	Down
ENSG00000100364.18	KIAA0930	protein_coding	0.341943	0.000566284	0.0342234	Up
ENSG00000148053.16	NTRK2	protein_coding	-0.240512	0.000566493	0.0342234	Down
ENSG00000103647.13	CORO2B	protein_coding	0.184762	0.000577834	0.0348264	Up
ENSG00000174151.14	CYB561D1	protein_coding	0.246166	0.000580763	0.0349207	Up
ENSG00000164292.13	RHOBTB3	protein_coding	-0.27476	0.000583085	0.0349783	Down
ENSG00000156510.13	HKDC1	protein_coding	-0.826802	0.000585357	0.0350325	Down
ENSG00000121964.14	GTDC1	protein_coding	0.22928	0.000591564	0.0353215	Up
ENSG00000137561.5	TTPA	protein_coding	-0.438176	0.00059316	0.0353344	Down
ENSG00000197748.13	CFAP43	protein_coding	-0.553437	0.000598931	0.0355954	Down
ENSG00000133114.18	GPALPP1	protein_coding	-0.180326	0.000618519	0.0364244	Down
ENSG00000146729.10	NIPSNAP2	protein_coding	-0.252879	0.000617554	0.0364244	Down
ENSG00000162437.14	RAVER2	protein_coding	-0.259327	0.00061539	0.0364244	Down
ENSG00000164318.18	EGFLAM	protein_coding	-0.917828	0.000619489	0.0364244	Down
ENSG00000244289.1	RPS3AP35	processed_pseudogene	-0.910238	0.00061999	0.0364244	Down
ENSG00000134042.13	MRO	protein_coding	-0.439067	0.000622879	0.0365104	Down
ENSG00000120051.15	CFAP58	protein_coding	-0.585817	0.000627235	0.036515	Down
ENSG00000164180.13	TMEM161B	protein_coding	-0.206389	0.000626221	0.036515	Down
ENSG00000197429.11	IPP	protein_coding	-0.254423	0.000625851	0.036515	Down
ENSG00000273487.1	AC104836.1	lncRNA	0.453371	0.000635444	0.0369091	Up
ENSG00000135744.8	AGT	protein_coding	-0.434047	0.000641975	0.0371231	Down
ENSG00000273451.1	AL031666.3	lncRNA	0.566067	0.000642028	0.0371231	Up
ENSG00000120337.8	TNFSF18	protein_coding	0.801611	0.00064883	0.0374319	Up
ENSG00000276547.1	PCDHGB5	protein_coding	-0.282884	0.000656507	0.0377897	Down
ENSG00000183508.5	TENT5C	protein_coding	-0.742379	0.000664793	0.0381809	Down
ENSG00000257815.6	CNOT2-DT	lncRNA	-0.396089	0.000667596	0.0382561	Down
ENSG00000177932.7	ZNF354C	protein_coding	-0.247652	0.000673989	0.0385362	Down
ENSG00000139218.18	SCAF11	protein_coding	-0.149469	0.000677846	0.0385845	Down
ENSG00000184357.4	H1-5	protein_coding	-1.37813	0.000676666	0.0385845	Down
ENSG00000169006.7	NTSR2	protein_coding	-0.545489	0.000680881	0.0386099	Down
ENSG00000187068.3	C3orf70	protein_coding	-0.270321	0.000682351	0.0386099	Down
ENSG00000279400.1	AC008957.3	TEC	-0.600192	0.000682814	0.0386099	Down
ENSG00000111684.11	LPCAT3	protein_coding	-0.31395	0.000692083	0.0389545	Down
ENSG00000145604.16	SKP2	protein_coding	-0.1816	0.000690719	0.0389545	Down
ENSG00000151304.6	SRFBP1	protein_coding	-0.166833	0.000693471	0.0389545	Down
ENSG00000284977.2	AL160272.1	lncRNA	-0.534966	0.000699157	0.039188	Down
ENSG00000076003.5	MCM6	protein_coding	-0.329156	0.000702933	0.039251	Down
ENSG00000253661.2	ZFHX4-AS1	lncRNA	-0.544174	0.000703345	0.039251	Down
ENSG00000104613.12	INTS10	protein_coding	-0.164315	0.000708777	0.0394681	Down
ENSG00000007372.23	PAX6	protein_coding	-0.359379	0.000711137	0.0395136	Down
ENSG00000286241.1	AC080089.2	lncRNA	-0.884377	0.000717772	0.039796	Down
ENSG00000169860.7	P2RY1	protein_coding	-0.458846	0.00072121	0.0399002	Down
ENSG00000070371.16	CLTCL1	protein_coding	-0.362207	0.000724491	0.0399093	Down
ENSG00000166532.16	RIMKLB	protein_coding	-0.273529	0.000723175	0.0399093	Down
ENSG00000183878.15	UTY	protein_coding	1.16348	0.000726839	0.0399528	Up
ENSG00000153930.12	ANKFN1	protein_coding	-0.472805	0.000735718	0.0403542	Down
ENSG00000174948.6	GPR149	protein_coding	-0.750031	0.000738098	0.0403886	Down
ENSG00000182054.9	IDH2	protein_coding	-0.366092	0.000741075	0.0403886	Down
ENSG00000182310.14	SPACA6	protein_coding	0.43809	0.000739543	0.0403886	Up
ENSG00000164694.17	FNDC1	protein_coding	1.43428	0.000742743	0.0403935	Up
ENSG00000087087.20	SRRT	protein_coding	0.230244	0.000746181	0.0404945	Up
ENSG00000198087.7	CD2AP	protein_coding	-0.197187	0.000751826	0.0406287	Down
ENSG00000248858.7	AC104211.1	lncRNA	-0.366736	0.000750841	0.0406287	Down
ENSG00000146281.6	PM20D2	protein_coding	-0.216728	0.000755136	0.0406361	Down
ENSG00000171903.16	CYP4F11	protein_coding	-0.550469	0.000755071	0.0406361	Down
ENSG00000230521.1	AL645929.1	unprocessed_pseudogene	-0.586084	0.000757342	0.0406694	Down
ENSG00000120738.8	EGR1	protein_coding	0.855002	0.000763252	0.0408157	Up
ENSG00000150637.9	CD226	protein_coding	-0.455155	0.000762738	0.0408157	Down
ENSG00000188783.6	PRELP	protein_coding	0.585461	0.000766725	0.0408534	Up
ENSG00000242802.9	AP5Z1	protein_coding	0.244833	0.000767147	0.0408534	Up
ENSG00000137878.17	GCOM1	protein_coding	-0.706321	0.000770052	0.0408957	Down
ENSG00000151725.12	CENPU	protein_coding	-0.606486	0.000771136	0.0408957	Down
ENSG00000125967.16	NECAB3	protein_coding	0.318485	0.000780699	0.0413173	Up
ENSG00000148468.17	FAM171A1	protein_coding	0.265455	0.000784185	0.0414163	Up
ENSG00000143126.8	CELSR2	protein_coding	0.280855	0.000788931	0.0415812	Up
ENSG00000103710.11	RASL12	protein_coding	-0.531675	0.00079208	0.0416615	Down
ENSG00000197375.12	SLC22A5	protein_coding	-0.222688	0.000796905	0.0417438	Down
ENSG00000215045.8	GRID2IP	protein_coding	-0.72671	0.000795916	0.0417438	Down
ENSG00000270020.1	AC009108.3	lncRNA	0.696989	0.000801898	0.0419196	Up
ENSG00000112294.13	ALDH5A1	protein_coding	-0.230617	0.000803727	0.0419297	Down
ENSG00000136874.11	STX17	protein_coding	-0.194057	0.00080992	0.0421669	Down
ENSG00000126709.15	IFI6	protein_coding	-0.666238	0.000820298	0.042609	Down
ENSG00000148459.16	PDSS1	protein_coding	-0.283411	0.000823184	0.042609	Down
ENSG00000171988.19	JMJD1C	protein_coding	-0.189805	0.000823402	0.042609	Down
ENSG00000175318.12	GRAMD2A	protein_coding	-0.608156	0.000840054	0.043383	Down
ENSG00000111554.14	MDM1	protein_coding	-0.212057	0.000847576	0.0436407	Down
ENSG00000136866.13	ZFP37	protein_coding	-0.268072	0.00084845	0.0436407	Down
ENSG00000250378.4	AC114296.1	lncRNA	0.917247	0.000851867	0.0437286	Up
ENSG00000139517.9	LNX2	protein_coding	-0.226092	0.000886297	0.0447781	Down
ENSG00000146411.6	SLC2A12	protein_coding	-0.337565	0.000874419	0.0447781	Down
ENSG00000184979.10	USP18	protein_coding	-0.508025	0.00088052	0.0447781	Down
ENSG00000197302.10	ZNF720	protein_coding	-0.227472	0.000886018	0.0447781	Down
ENSG00000198185.11	ZNF334	protein_coding	-0.287954	0.00088346	0.0447781	Down
ENSG00000206432.4	TMEM200C	protein_coding	0.318256	0.000877058	0.0447781	Up
ENSG00000255471.1	AP001528.1	lncRNA	-0.472798	0.000881685	0.0447781	Down
ENSG00000279602.1	AC109326.1	TEC	0.978094	0.000878844	0.0447781	Up
ENSG00000134748.13	PRPF38A	protein_coding	-0.156644	0.000890438	0.0448105	Down
ENSG00000137574.11	TGS1	protein_coding	-0.158439	0.000888807	0.0448105	Down
ENSG00000147894.17	C9orf72	protein_coding	-0.289515	0.000893974	0.0449003	Down
ENSG00000101040.19	ZMYND8	protein_coding	0.307328	0.000897308	0.0449796	Up
ENSG00000032444.16	PNPLA6	protein_coding	0.292166	0.000914408	0.0453187	Up
ENSG00000120915.14	EPHX2	protein_coding	-0.291379	0.000916458	0.0453187	Down
ENSG00000128928.10	IVD	protein_coding	-0.191608	0.000907615	0.0453187	Down
ENSG00000225386.2	AC099754.1	lncRNA	-0.910421	0.000916088	0.0453187	Down
ENSG00000228223.3	HCG11	lncRNA	-0.21649	0.00091532	0.0453187	Down
ENSG00000254245.2	PCDHGA3	protein_coding	-0.339223	0.000914978	0.0453187	Down
ENSG00000261342.1	AC006538.1	lncRNA	0.490079	0.000915345	0.0453187	Up
ENSG00000124508.17	BTN2A2	protein_coding	-0.45447	0.000926147	0.0456216	Down
ENSG00000197852.12	INKA2	protein_coding	0.392757	0.000924372	0.0456216	Up
ENSG00000101871.15	MID1	protein_coding	-0.32661	0.000928887	0.0456688	Down
ENSG00000034693.15	PEX3	protein_coding	-0.208583	0.000942517	0.045773	Down
ENSG00000106665.16	CLIP2	protein_coding	0.313591	0.000944708	0.045773	Up
ENSG00000113318.11	MSH3	protein_coding	-0.172833	0.000934436	0.045773	Down
ENSG00000122481.17	RWDD3	protein_coding	-0.314426	0.000937191	0.045773	Down
ENSG00000137601.16	NEK1	protein_coding	-0.164321	0.000947089	0.045773	Down
ENSG00000138182.14	KIF20B	protein_coding	-0.327846	0.000945547	0.045773	Down
ENSG00000170899.11	GSTA4	protein_coding	-0.252667	0.000938743	0.045773	Down
ENSG00000270880.1	AC128687.1	processed_pseudogene	-1.0449	0.000946575	0.045773	Down
ENSG00000275713.2	H2BC9	protein_coding	-1.0109	0.000935283	0.045773	Down
ENSG00000214745.2	AL391419.1	processed_pseudogene	-0.758124	0.000964015	0.0465033	Down
ENSG00000144455.14	SUMF1	protein_coding	-0.227533	0.000973277	0.0467509	Down
ENSG00000196437.12	ZNF569	protein_coding	-0.205421	0.000974624	0.0467509	Down
ENSG00000240048.1	DDX50P2	processed_pseudogene	-0.616065	0.000973297	0.0467509	Down
ENSG00000135083.15	CCNJL	protein_coding	-0.526116	0.000985808	0.0470232	Down
ENSG00000164402.14	SEPTIN8	protein_coding	0.281015	0.000984167	0.0470232	Up
ENSG00000164953.16	TMEM67	protein_coding	-0.27077	0.000983148	0.0470232	Down
ENSG00000260852.1	FBXL19-AS1	lncRNA	0.575337	0.000990946	0.0471804	Up
ENSG00000197054.12	ZNF763	protein_coding	-0.369806	0.000995608	0.0472268	Down
ENSG00000254777.5	AC022182.1	lncRNA	-0.862438	0.000995349	0.0472268	Down
ENSG00000134294.14	SLC38A2	protein_coding	0.553508	0.00100105	0.047397	Up
ENSG00000150361.12	KLHL1	protein_coding	-0.557513	0.00100587	0.0474552	Down
ENSG00000184260.5	H2AC20	protein_coding	-0.386988	0.00100598	0.0474552	Down
ENSG00000172954.13	LCLAT1	protein_coding	-0.219609	0.00101033	0.0475727	Down
ENSG00000109472.14	CPE	protein_coding	-0.261395	0.00101509	0.047622	Down
ENSG00000226683.2	PWWP2AP1	processed_pseudogene	-0.644987	0.00101459	0.047622	Down
ENSG00000108262.15	GIT1	protein_coding	0.289911	0.00103481	0.048407	Up
ENSG00000225972.1	MTND1P23	unprocessed_pseudogene	0.947441	0.00103561	0.048407	Up
ENSG00000110080.18	ST3GAL4	protein_coding	0.248214	0.0010387	0.0484631	Up
ENSG00000261616.1	AC036108.3	lncRNA	0.477019	0.00104181	0.0485198	Up
ENSG00000153574.9	RPIA	protein_coding	-0.231313	0.00104905	0.0487155	Down
ENSG00000164329.13	TENT2	protein_coding	-0.204541	0.00104981	0.0487155	Down
ENSG00000065613.15	SLK	protein_coding	-0.175503	0.00105986	0.0490926	Down
ENSG00000102221.14	JADE3	protein_coding	0.414962	0.00106432	0.0491216	Up
ENSG00000132170.21	PPARG	protein_coding	0.308789	0.00106432	0.0491216	Up
ENSG00000183963.18	SMTN	protein_coding	0.684233	0.00107226	0.0493991	Up
ENSG00000106078.19	COBL	protein_coding	0.222339	0.00109035	0.0498738	Up
ENSG00000110888.17	CAPRIN2	protein_coding	-0.216057	0.00108534	0.0498738	Down
ENSG00000176728.9	TTTY14	lncRNA	1.66716	0.00108899	0.0498738	Up
ENSG00000287454.1	AC008149.2	lncRNA	-1.04234	0.00108775	0.0498738	Down

## Sheet: C3vsCO
S3 Data. Differentially expressed genes in the Knight ADRC (Knight-C3 vs Control)
Gene ID	Gene Name	Gene Biotype	log2(FoldChange)	PValue	Adjusted.PValue	Direction
ENSG00000102924.12	CBLN1	protein_coding	-2.18234	1.27043e-20	3.23909e-16	Down
ENSG00000139899.11	CBLN3	protein_coding	-1.95013	5.67144e-18	7.22996e-14	Down
ENSG00000180347.13	ITPRID1	protein_coding	-3.49951	1.22151e-17	1.03812e-13	Down
ENSG00000074410.14	CA12	protein_coding	-2.01743	6.76219e-16	4.1819e-12	Down
ENSG00000279249.3	AC007614.1	lncRNA	-1.69774	8.20108e-16	4.1819e-12	Down
ENSG00000135549.15	PKIB	protein_coding	-1.62041	1.5434e-15	6.55843e-12	Down
ENSG00000174963.17	ZIC4	protein_coding	-1.70229	2.42566e-15	8.83496e-12	Down
ENSG00000119973.6	PRLHR	protein_coding	-1.57692	4.51606e-13	1.43927e-09	Down
ENSG00000152977.10	ZIC1	protein_coding	-1.43381	5.43313e-13	1.53914e-09	Down
ENSG00000181195.11	PENK	protein_coding	-2.14387	9.85297e-13	2.51211e-09	Down
ENSG00000285081.1	AC004593.1	lncRNA	-1.84519	1.11474e-11	2.58376e-08	Down
ENSG00000135253.14	KCP	protein_coding	-2.06436	1.4396e-11	3.05866e-08	Down
ENSG00000110723.12	EXPH5	protein_coding	-0.953155	1.51441e-10	2.97011e-07	Down
ENSG00000058085.15	LAMC2	protein_coding	-2.18822	2.84523e-10	5.18157e-07	Down
ENSG00000136542.9	GALNT5	protein_coding	-2.55236	4.90334e-10	8.1397e-07	Down
ENSG00000181656.7	GPR88	protein_coding	-1.36949	5.10806e-10	8.1397e-07	Down
ENSG00000172349.17	IL16	protein_coding	-1.03147	5.58687e-10	8.37899e-07	Down
ENSG00000156925.12	ZIC3	protein_coding	-1.16601	1.01782e-09	1.44168e-06	Down
ENSG00000070501.12	POLB	protein_coding	-0.593478	1.46035e-09	1.86166e-06	Down
ENSG00000100473.18	COCH	protein_coding	-1.17036	1.39806e-09	1.86166e-06	Down
ENSG00000120057.5	SFRP5	protein_coding	-1.59748	2.84251e-09	3.37526e-06	Down
ENSG00000245694.10	CRNDE	lncRNA	-1.37864	2.91245e-09	3.37526e-06	Down
ENSG00000198795.11	ZNF521	protein_coding	-0.651599	3.2725e-09	3.62764e-06	Down
ENSG00000281880.2	PAUPAR	lncRNA	-1.03752	4.79208e-09	5.09079e-06	Down
ENSG00000112139.16	MDGA1	protein_coding	-0.95379	6.78639e-09	6.87055e-06	Down
ENSG00000180660.8	MAB21L1	protein_coding	-1.6876	7.00637e-09	6.87055e-06	Down
ENSG00000006468.14	ETV1	protein_coding	-0.714887	7.72698e-09	7.29656e-06	Down
ENSG00000115109.14	EPB41L5	protein_coding	-0.419046	9.56074e-09	8.70574e-06	Down
ENSG00000140455.17	USP3	protein_coding	-0.503202	1.20787e-08	1.06192e-05	Down
ENSG00000149295.14	DRD2	protein_coding	-1.33778	1.79578e-08	1.47694e-05	Down
ENSG00000177238.14	TRIM72	protein_coding	-1.26523	1.7532e-08	1.47694e-05	Down
ENSG00000124493.14	GRM4	protein_coding	-1.18418	1.86898e-08	1.48911e-05	Down
ENSG00000233836.7	AC139769.1	transcribed_unprocessed_pseudogene	-0.67114	1.99796e-08	1.54364e-05	Down
ENSG00000175147.13	TMEM51-AS1	lncRNA	-1.04742	2.11848e-08	1.58861e-05	Down
ENSG00000258628.1	AC126603.1	unprocessed_pseudogene	-2.15828	2.23125e-08	1.62537e-05	Down
ENSG00000079689.14	SCGN	protein_coding	-1.96038	4.09095e-08	2.8973e-05	Down
ENSG00000106341.11	PPP1R17	protein_coding	-1.51568	4.85743e-08	3.29576e-05	Down
ENSG00000165092.13	ALDH1A1	protein_coding	-0.836408	4.95048e-08	3.29576e-05	Down
ENSG00000197261.11	C6orf141	protein_coding	-2.08439	5.04137e-08	3.29576e-05	Down
ENSG00000117595.12	IRF6	protein_coding	-1.33679	9.46376e-08	6.0322e-05	Down
ENSG00000152208.13	GRID2	protein_coding	-0.674639	1.07944e-07	6.71256e-05	Down
ENSG00000267014.6	LINC01532	lncRNA	-1.61903	1.13891e-07	6.91373e-05	Down
ENSG00000250305.9	TRMT9B	protein_coding	-0.671289	1.69788e-07	0.000100673	Down
ENSG00000197057.9	DTHD1	protein_coding	-1.46104	2.56687e-07	0.000148738	Down
ENSG00000168843.14	FSTL5	protein_coding	-0.737362	3.64473e-07	0.000206502	Down
ENSG00000157150.5	TIMP4	protein_coding	-0.982124	3.79264e-07	0.000208185	Down
ENSG00000170615.15	SLC26A5	protein_coding	-1.3963	3.83774e-07	0.000208185	Down
ENSG00000042317.17	AL049834.1	protein_coding	-0.434163	4.1663e-07	0.0002213	Down
ENSG00000140795.13	MYLK3	protein_coding	-1.60544	4.46795e-07	0.00023248	Down
ENSG00000147255.19	IGSF1	protein_coding	-0.800226	4.96007e-07	0.000252924	Down
ENSG00000157570.12	TSPAN18	protein_coding	-1.06988	5.53103e-07	0.000276508	Down
ENSG00000169174.11	PCSK9	protein_coding	-1.51527	6.21288e-07	0.000304623	Down
ENSG00000280189.1	AC007614.2	TEC	-1.36381	6.53074e-07	0.000314166	Down
ENSG00000112541.15	PDE10A	protein_coding	-0.675551	7.59988e-07	0.000358827	Down
ENSG00000151838.12	CCDC175	protein_coding	-0.750914	7.93511e-07	0.000361274	Down
ENSG00000244642.3	RN7SL396P	misc_RNA	-2.7778	7.89492e-07	0.000361274	Down
ENSG00000135824.12	RGS8	protein_coding	-0.840837	8.9294e-07	0.00039941	Down
ENSG00000079841.18	RIMS1	protein_coding	-0.536824	9.43766e-07	0.000407835	Down
ENSG00000189127.8	ANKRD34B	protein_coding	-1.32843	9.29286e-07	0.000407835	Down
ENSG00000130203.10	APOE	protein_coding	-0.538302	9.70869e-07	0.000412555	Down
ENSG00000168710.18	AHCYL1	protein_coding	-0.453173	1.14257e-06	0.000477557	Down
ENSG00000286695.1	AC026316.5	lncRNA	-0.986655	1.28734e-06	0.000529388	Down
ENSG00000188452.14	CERKL	protein_coding	-0.98956	1.34581e-06	0.000544648	Down
ENSG00000196549.10	MME	protein_coding	-1.30806	1.59138e-06	0.000633967	Down
ENSG00000175198.17	PCCA	protein_coding	-0.266228	1.87552e-06	0.000735666	Down
ENSG00000094796.5	KRT31	protein_coding	-1.45913	1.92591e-06	0.000743986	Down
ENSG00000143365.19	RORC	protein_coding	-1.83698	2.00646e-06	0.000763533	Down
ENSG00000169031.20	COL4A3	protein_coding	-0.73965	2.23551e-06	0.000838186	Down
ENSG00000011405.13	PIK3C2A	protein_coding	-0.292677	2.35471e-06	0.000857654	Down
ENSG00000155760.2	FZD7	protein_coding	-0.7346	2.33447e-06	0.000857654	Down
ENSG00000283128.2	AC009403.2	lncRNA	-1.2501	2.40954e-06	0.000865264	Down
ENSG00000257298.1	AC008147.2	lncRNA	-0.708332	4.0281e-06	0.0014264	Down
ENSG00000185477.5	GPRIN3	protein_coding	-0.484851	4.19073e-06	0.00146365	Down
ENSG00000205189.12	ZBTB10	protein_coding	-0.215488	4.40123e-06	0.0015164	Down
ENSG00000124508.17	BTN2A2	protein_coding	-0.609259	4.51862e-06	0.00153609	Down
ENSG00000117602.12	RCAN3	protein_coding	-0.660399	4.88731e-06	0.00163957	Down
ENSG00000198342.10	ZNF442	protein_coding	-0.548117	5.01491e-06	0.00166052	Down
ENSG00000162669.16	HFM1	protein_coding	-0.659325	6.10149e-06	0.00199441	Down
ENSG00000135083.15	CCNJL	protein_coding	-0.698151	6.38662e-06	0.00201029	Down
ENSG00000163701.19	IL17RE	protein_coding	-0.901673	6.3027e-06	0.00201029	Down
ENSG00000234965.2	SHISA8	protein_coding	-1.01146	6.35477e-06	0.00201029	Down
ENSG00000243620.2	AC092957.1	lncRNA	-1.19533	6.76306e-06	0.00210282	Down
ENSG00000135124.14	P2RX4	protein_coding	-0.466187	7.26957e-06	0.00223307	Down
ENSG00000115380.20	EFEMP1	protein_coding	-0.745037	8.05265e-06	0.00244417	Down
ENSG00000009694.13	TENM1	protein_coding	-0.494894	8.30159e-06	0.00246113	Down
ENSG00000180914.10	OXTR	protein_coding	-0.859521	8.2811e-06	0.00246113	Down
ENSG00000104313.20	EYA1	protein_coding	-0.601856	8.73818e-06	0.00256079	Down
ENSG00000165923.16	AGBL2	protein_coding	-1.14474	9.1899e-06	0.00266257	Down
ENSG00000248121.8	SMURF2P1	transcribed_unprocessed_pseudogene	-0.723994	1.01577e-05	0.00290989	Down
ENSG00000224383.7	PRR29	protein_coding	-1.36564	1.11442e-05	0.00315702	Down
ENSG00000174788.10	PCP2	protein_coding	-1.0756	1.22434e-05	0.00343031	Down
ENSG00000115155.17	OTOF	protein_coding	-0.90837	1.24797e-05	0.0034585	Down
ENSG00000197933.13	ZNF823	protein_coding	-0.338062	1.32133e-05	0.00362243	Down
ENSG00000197647.11	ZNF433	protein_coding	-0.367102	1.34745e-05	0.00365473	Down
ENSG00000074370.18	ATP2A3	protein_coding	-0.801232	1.41689e-05	0.00366131	Down
ENSG00000160401.15	CFAP157	protein_coding	-1.08699	1.38325e-05	0.00366131	Down
ENSG00000179399.15	GPC5	protein_coding	-0.48481	1.40786e-05	0.00366131	Down
ENSG00000215045.8	GRID2IP	protein_coding	-0.911964	1.39529e-05	0.00366131	Down
ENSG00000221963.6	APOL6	protein_coding	-0.534709	1.42167e-05	0.00366131	Down
ENSG00000196132.14	MYT1	protein_coding	-0.558107	1.4388e-05	0.00366837	Down
ENSG00000287454.1	AC008149.2	lncRNA	-1.34129	1.5334e-05	0.00387085	Down
ENSG00000126838.10	PZP	protein_coding	-1.68376	1.58721e-05	0.00395262	Down
ENSG00000164330.17	EBF1	protein_coding	-0.705719	1.5968e-05	0.00395262	Down
ENSG00000111962.8	UST	protein_coding	-0.428583	1.78159e-05	0.00432605	Down
ENSG00000144935.15	TRPC1	protein_coding	-0.272319	1.76787e-05	0.00432605	Down
ENSG00000168350.8	DEGS2	protein_coding	-0.629719	1.83257e-05	0.00440434	Down
ENSG00000206120.11	EGFEM1P	transcribed_unitary_pseudogene	-0.578148	1.84839e-05	0.00440434	Down
ENSG00000132849.20	PATJ	protein_coding	-0.401553	1.9336e-05	0.00456472	Down
ENSG00000148672.9	GLUD1	protein_coding	-0.303747	2.02852e-05	0.00474487	Down
ENSG00000188916.9	INSYN2A	protein_coding	-0.623337	2.24766e-05	0.00520967	Down
ENSG00000004939.15	SLC4A1	protein_coding	-1.52833	2.29962e-05	0.00528209	Down
ENSG00000050405.13	LIMA1	protein_coding	-0.436459	2.3453e-05	0.00533891	Down
ENSG00000100987.14	VSX1	protein_coding	-0.659151	2.37747e-05	0.00536425	Down
ENSG00000127325.19	BEST3	protein_coding	-0.732885	2.40672e-05	0.00538261	Down
ENSG00000113790.11	EHHADH	protein_coding	-0.377795	2.51165e-05	0.00550926	Down
ENSG00000196668.4	LINC00173	lncRNA	-0.577268	2.5449e-05	0.00550926	Down
ENSG00000197748.13	CFAP43	protein_coding	-0.657571	2.54978e-05	0.00550926	Down
ENSG00000198721.12	ECI2	protein_coding	-0.266575	2.53419e-05	0.00550926	Down
ENSG00000181085.15	MAPK15	protein_coding	-1.49487	2.66026e-05	0.00569966	Down
ENSG00000082805.20	ERC1	protein_coding	-0.257225	2.88417e-05	0.00612789	Down
ENSG00000228065.11	LINC01515	lncRNA	-1.09137	2.92943e-05	0.00617263	Down
ENSG00000026950.17	BTN3A1	protein_coding	-0.398599	3.05901e-05	0.00639282	Down
ENSG00000169330.9	MINAR1	protein_coding	-0.446472	3.33582e-05	0.00691463	Down
ENSG00000073792.15	IGF2BP2	protein_coding	-1.06584	3.43131e-05	0.00694322	Down
ENSG00000143851.15	PTPN7	protein_coding	-1.06812	3.40656e-05	0.00694322	Down
ENSG00000183570.16	PCBP3	protein_coding	-0.481184	3.39611e-05	0.00694322	Down
ENSG00000123415.15	SMUG1	protein_coding	0.217583	3.53997e-05	0.0071067	Up
ENSG00000132541.11	RIDA	protein_coding	-0.450518	3.57012e-05	0.00711123	Down
ENSG00000172456.17	FGGY	protein_coding	-0.350179	3.65183e-05	0.0072176	Down
ENSG00000153820.13	SPHKAP	protein_coding	-0.847375	3.69848e-05	0.00725357	Down
ENSG00000130413.15	STK33	protein_coding	-0.388635	3.80148e-05	0.00739866	Down
ENSG00000119514.7	GALNT12	protein_coding	-0.588071	4.02871e-05	0.00774532	Down
ENSG00000163885.12	CFAP100	protein_coding	-1.11643	4.04035e-05	0.00774532	Down
ENSG00000164023.14	SGMS2	protein_coding	-0.580978	4.44971e-05	0.00840369	Down
ENSG00000249781.7	LINC02112	lncRNA	-0.869498	4.41675e-05	0.00840369	Down
ENSG00000198363.18	ASPH	protein_coding	-0.240103	4.60063e-05	0.00862483	Down
ENSG00000187398.12	LUZP2	protein_coding	-0.44215	4.85553e-05	0.00903625	Down
ENSG00000183036.11	PCP4	protein_coding	-0.854716	4.99462e-05	0.00922773	Down
ENSG00000138696.11	BMPR1B	protein_coding	-0.374516	5.14376e-05	0.00943492	Down
ENSG00000137959.16	IFI44L	protein_coding	-1.05007	5.30403e-05	0.00960551	Down
ENSG00000266903.2	AC243964.3	lncRNA	1.47531	5.31211e-05	0.00960551	Up
ENSG00000174948.6	GPR149	protein_coding	-0.864396	5.35718e-05	0.00961878	Down
ENSG00000174776.11	WDR49	protein_coding	-0.56621	5.5662e-05	0.00985527	Down
ENSG00000267056.2	AC005336.1	processed_pseudogene	-0.682847	5.56379e-05	0.00985527	Down
ENSG00000153832.12	FBXO36	protein_coding	-0.401927	6.34847e-05	0.0111628	Down
ENSG00000124145.6	SDC4	protein_coding	-0.524421	6.92573e-05	0.0120039	Down
ENSG00000164089.9	ETNPPL	protein_coding	-0.563661	6.96804e-05	0.0120039	Down
ENSG00000178904.19	DPY19L3	protein_coding	-0.294486	6.89613e-05	0.0120039	Down
ENSG00000132837.15	DMGDH	protein_coding	-0.467115	7.12276e-05	0.012188	Down
ENSG00000164306.11	PRIMPOL	protein_coding	-0.294382	7.30635e-05	0.0124188	Down
ENSG00000188803.15	SHISA6	protein_coding	-0.787949	7.55601e-05	0.0127582	Down
ENSG00000153046.18	CDYL	protein_coding	-0.205931	8.2528e-05	0.013843	Down
ENSG00000186510.12	CLCNKA	protein_coding	-1.20968	8.71465e-05	0.0145221	Down
ENSG00000198408.14	OGA	protein_coding	-0.205799	8.7813e-05	0.0145382	Down
ENSG00000147576.17	ADHFE1	protein_coding	-0.502229	8.90372e-05	0.0146458	Down
ENSG00000169126.16	ARMC4	protein_coding	-0.770526	9.00054e-05	0.0147101	Down
ENSG00000153930.12	ANKFN1	protein_coding	-0.530153	9.22918e-05	0.0149877	Down
ENSG00000162913.10	OBSCN-AS1	lncRNA	-1.0639	9.68908e-05	0.015635	Down
ENSG00000108370.17	RGS9	protein_coding	-0.469202	9.78169e-05	0.0156852	Down
ENSG00000187905.10	LRRC74B	protein_coding	-1.25736	9.86168e-05	0.0157146	Down
ENSG00000069431.11	ABCC9	protein_coding	-0.349678	0.000101096	0.0160095	Down
ENSG00000228412.9	LNC-LBCS	lncRNA	-0.676598	0.000105496	0.0166032	Down
ENSG00000237919.5	LRRC7-AS1	lncRNA	-1.22774	0.000107896	0.0168768	Down
ENSG00000084754.12	HADHA	protein_coding	-0.224322	0.00010888	0.0169068	Down
ENSG00000156804.7	FBXO32	protein_coding	0.361694	0.000110077	0.0169068	Up
ENSG00000267287.1	AC068473.3	lncRNA	-1.26825	0.000109872	0.0169068	Down
ENSG00000230051.2	AL020994.2	lncRNA	-1.00385	0.000111945	0.0170907	Down
ENSG00000105255.11	FSD1	protein_coding	0.321298	0.000113157	0.0171623	Up
ENSG00000135838.13	NPL	protein_coding	-0.417863	0.000113791	0.0171623	Down
ENSG00000265972.6	TXNIP	protein_coding	-0.650763	0.000114433	0.0171623	Down
ENSG00000196369.11	SRGAP2B	protein_coding	-0.267049	0.000118478	0.0175622	Down
ENSG00000255642.1	PABPC1P4	processed_pseudogene	-0.372925	0.00011797	0.0175622	Down
ENSG00000175084.12	DES	protein_coding	1.85774	0.000121144	0.0176796	Up
ENSG00000189221.9	MAOA	protein_coding	-0.319822	0.00012135	0.0176796	Down
ENSG00000254122.2	PCDHGB7	protein_coding	-0.283631	0.000121259	0.0176796	Down
ENSG00000174151.14	CYB561D1	protein_coding	0.265615	0.000123635	0.0179103	Up
ENSG00000161647.18	MPP3	protein_coding	-0.421052	0.00012484	0.0179826	Down
ENSG00000100889.12	PCK2	protein_coding	-0.509154	0.000127969	0.0181262	Down
ENSG00000143401.15	ANP32E	protein_coding	-0.340811	0.000127602	0.0181262	Down
ENSG00000189056.14	RELN	protein_coding	-0.746536	0.000126903	0.0181262	Down
ENSG00000010319.7	SEMA3G	protein_coding	-0.816702	0.000133556	0.0187311	Down
ENSG00000106003.13	LFNG	protein_coding	-0.514616	0.000135581	0.0187311	Down
ENSG00000189190.10	ZNF600	protein_coding	-0.533158	0.000135914	0.0187311	Down
ENSG00000221808.1	MIR1256	miRNA	0.706836	0.000133775	0.0187311	Up
ENSG00000255020.1	AF131216.3	lncRNA	-0.713417	0.000135151	0.0187311	Down
ENSG00000273487.1	AC104836.1	lncRNA	0.489475	0.000136751	0.0187452	Up
ENSG00000287680.1	AC093330.3	lncRNA	1.37557	0.00013769	0.0187729	Up
ENSG00000164104.12	HMGB2	protein_coding	-0.408238	0.000145892	0.0197854	Down
ENSG00000119471.15	HSDL2	protein_coding	-0.355032	0.000150147	0.0200427	Down
ENSG00000160588.10	MPZL3	protein_coding	-0.68745	0.000149352	0.0200427	Down
ENSG00000197826.11	CFAP299	protein_coding	-0.836919	0.000149614	0.0200427	Down
ENSG00000106066.15	CPVL	protein_coding	-0.730949	0.000152248	0.0202173	Down
ENSG00000116717.13	GADD45A	protein_coding	-0.831844	0.000153281	0.020249	Down
ENSG00000101850.13	GPR143	protein_coding	-0.491714	0.000158189	0.0207887	Down
ENSG00000183155.5	RABIF	protein_coding	0.228696	0.000158998	0.0207887	Up
ENSG00000151812.15	SLC35F4	protein_coding	-0.849859	0.000162804	0.0211778	Down
ENSG00000126709.15	IFI6	protein_coding	-0.72661	0.000164991	0.0212456	Down
ENSG00000197467.15	COL13A1	protein_coding	-1.11821	0.000164398	0.0212456	Down
ENSG00000133067.17	LGR6	protein_coding	-1.29975	0.000167704	0.0214864	Down
ENSG00000133216.16	EPHB2	protein_coding	0.263094	0.000171506	0.0217548	Up
ENSG00000275713.2	H2BC9	protein_coding	-1.11091	0.000170925	0.0217548	Down
ENSG00000120051.15	CFAP58	protein_coding	-0.619319	0.000176939	0.0223328	Down
ENSG00000112312.10	GMNN	protein_coding	-0.444395	0.000179433	0.0224256	Down
ENSG00000166025.18	AMOTL1	protein_coding	-0.257024	0.000179273	0.0224256	Down
ENSG00000116745.7	RPE65	protein_coding	-1.65272	0.000182723	0.0226151	Down
ENSG00000165521.15	EML5	protein_coding	-0.280662	0.000182312	0.0226151	Down
ENSG00000074201.9	CLNS1A	protein_coding	-0.205032	0.000184548	0.0226496	Down
ENSG00000161860.8	SYCE2	protein_coding	-0.803813	0.00018481	0.0226496	Down
ENSG00000268670.1	AC016586.1	lncRNA	0.595901	0.000185667	0.0226496	Up
ENSG00000082212.13	ME2	protein_coding	-0.192894	0.00019221	0.0233362	Down
ENSG00000128578.10	STRIP2	protein_coding	-0.414969	0.000193356	0.023364	Down
ENSG00000147905.17	ZCCHC7	protein_coding	-0.212461	0.000196586	0.0236423	Down
ENSG00000265735.2	RN7SL5P	misc_RNA	-1.21453	0.000200922	0.0240502	Down
ENSG00000136449.15	MYCBPAP	protein_coding	-0.476798	0.000203227	0.0240998	Down
ENSG00000175920.18	DOK7	protein_coding	-0.874863	0.000202403	0.0240998	Down
ENSG00000232520.2	GCSIR	lncRNA	-0.77175	0.000204608	0.0241514	Down
ENSG00000090674.16	MCOLN1	protein_coding	0.274893	0.000210443	0.0241569	Up
ENSG00000114423.22	CBLB	protein_coding	-0.249121	0.000206659	0.0241569	Down
ENSG00000122025.15	FLT3	protein_coding	-0.724666	0.000209545	0.0241569	Down
ENSG00000123552.17	USP45	protein_coding	-0.312615	0.000211007	0.0241569	Down
ENSG00000149488.13	TMC2	protein_coding	-0.765462	0.000206341	0.0241569	Down
ENSG00000159625.15	DRC7	protein_coding	-0.989632	0.000213391	0.0241569	Down
ENSG00000170412.18	GPRC5C	protein_coding	-0.487749	0.00021413	0.0241569	Down
ENSG00000180638.17	SLC47A2	protein_coding	-1.50553	0.000212835	0.0241569	Down
ENSG00000187608.10	ISG15	protein_coding	-0.833099	0.000213634	0.0241569	Down
ENSG00000196547.15	MAN2A2	protein_coding	0.244344	0.000211805	0.0241569	Up
ENSG00000110756.18	HPS5	protein_coding	-0.22997	0.000218503	0.024434	Down
ENSG00000241061.3	RPL5P1	processed_pseudogene	-0.469451	0.000217888	0.024434	Down
ENSG00000038295.8	TLL1	protein_coding	-0.691682	0.000219909	0.0244838	Down
ENSG00000128266.9	GNAZ	protein_coding	0.208575	0.000223979	0.0247522	Up
ENSG00000162599.17	NFIA	protein_coding	-0.245589	0.000224261	0.0247522	Down
ENSG00000142765.18	SYTL1	protein_coding	-0.970295	0.000225248	0.024754	Down
ENSG00000010310.9	GIPR	protein_coding	1.08808	0.000226751	0.0248122	Up
ENSG00000120915.14	EPHX2	protein_coding	-0.313187	0.000231415	0.0252143	Down
ENSG00000151725.12	CENPU	protein_coding	-0.640457	0.000234174	0.0254064	Down
ENSG00000167315.18	ACAA2	protein_coding	-0.281767	0.000235344	0.0254252	Down
ENSG00000164318.18	EGFLAM	protein_coding	-0.950782	0.000239705	0.025787	Down
ENSG00000137628.17	DDX60	protein_coding	-0.521865	0.000247599	0.0265243	Down
ENSG00000167766.18	ZNF83	protein_coding	-0.313652	0.000249004	0.0265633	Down
ENSG00000115415.19	STAT1	protein_coding	-0.451985	0.000261313	0.0277602	Down
ENSG00000226683.2	PWWP2AP1	processed_pseudogene	-0.684154	0.000270286	0.0285943	Down
ENSG00000137878.17	GCOM1	protein_coding	-0.737362	0.000271416	0.0285951	Down
ENSG00000247982.6	LINC00926	lncRNA	0.60905	0.0002773	0.0290948	Up
ENSG00000205683.11	DPF3	protein_coding	-0.324936	0.000278738	0.0291258	Down
ENSG00000274560.1	AC010205.1	lncRNA	-0.873967	0.000280769	0.0292183	Down
ENSG00000164488.12	DACT2	protein_coding	-0.791268	0.000283541	0.0293869	Down
ENSG00000228223.3	HCG11	lncRNA	-0.228773	0.000287147	0.02964	Down
ENSG00000011021.23	CLCN6	protein_coding	0.157092	0.000294654	0.03007	Up
ENSG00000075702.18	WDR62	protein_coding	0.491833	0.000293541	0.03007	Up
ENSG00000101871.15	MID1	protein_coding	-0.345533	0.00029485	0.03007	Down
ENSG00000171316.12	CHD7	protein_coding	-0.367642	0.000297569	0.0301184	Down
ENSG00000225439.3	BOLA3-AS1	lncRNA	0.237192	0.000297687	0.0301184	Up
ENSG00000183850.14	ZNF730	protein_coding	-0.595977	0.000299711	0.0302033	Down
ENSG00000187068.3	C3orf70	protein_coding	-0.278507	0.000301446	0.0302586	Down
ENSG00000162598.13	C1orf87	protein_coding	-1.1283	0.000309225	0.0309177	Down
ENSG00000071967.12	CYBRD1	protein_coding	-0.394192	0.000310998	0.0309735	Down
ENSG00000261616.1	AC036108.3	lncRNA	0.507201	0.000313163	0.0309765	Up
ENSG00000286488.1	AC103858.3	lncRNA	-1.03106	0.000313458	0.0309765	Down
ENSG00000248682.1	ARHGAP22-IT1	lncRNA	0.695884	0.000316692	0.0311752	Up
ENSG00000103404.14	USP31	protein_coding	0.364469	0.000319169	0.0312982	Up
ENSG00000143578.16	CREB3L4	protein_coding	-0.423016	0.000325788	0.0316076	Down
ENSG00000184270.5	H2AC21	protein_coding	-0.459116	0.000325048	0.0316076	Down
ENSG00000264281.3	AC016596.3	processed_pseudogene	-0.524076	0.000326043	0.0316076	Down
ENSG00000171681.12	ATF7IP	protein_coding	-0.158945	0.000328368	0.0316787	Down
ENSG00000186470.14	BTN3A2	protein_coding	-0.55753	0.000329261	0.0316787	Down
ENSG00000151575.14	TEX9	protein_coding	-0.437016	0.000334112	0.0319569	Down
ENSG00000227191.8	TRGC2	TR_C_gene	-0.972303	0.00033466	0.0319569	Down
ENSG00000251468.2	AC135352.1	unprocessed_pseudogene	-0.742931	0.000339574	0.0321851	Down
ENSG00000254141.1	AC103853.2	lncRNA	-0.520742	0.000339122	0.0321851	Down
ENSG00000100364.18	KIAA0930	protein_coding	0.343615	0.000349464	0.0323998	Up
ENSG00000164077.14	MON1A	protein_coding	0.255565	0.000345591	0.0323998	Up
ENSG00000198832.10	SELENOM	protein_coding	-0.285461	0.000346147	0.0323998	Down
ENSG00000225648.5	SBDSP1	transcribed_unprocessed_pseudogene	-0.251074	0.000347275	0.0323998	Down
ENSG00000275898.1	AC125603.4	lncRNA	-1.20025	0.000348199	0.0323998	Down
ENSG00000279406.1	AL359183.1	TEC	0.526533	0.000344302	0.0323998	Up
ENSG00000288538.1	AP002985.1	lncRNA	0.483032	0.000351028	0.0324269	Up
ENSG00000198075.10	SULT1C4	protein_coding	-0.492846	0.000353762	0.0325614	Down
ENSG00000174844.14	DNAH12	protein_coding	-0.660487	0.000356738	0.0327172	Down
ENSG00000113296.14	THBS4	protein_coding	-0.37705	0.000368227	0.0334104	Down
ENSG00000166532.16	RIMKLB	protein_coding	-0.279066	0.000368143	0.0334104	Down
ENSG00000174827.14	PDZK1	protein_coding	-0.84134	0.000366911	0.0334104	Down
ENSG00000072786.13	STK10	protein_coding	-0.390552	0.00037989	0.0343464	Down
ENSG00000109113.20	RAB34	protein_coding	-0.361748	0.000387619	0.0349213	Down
ENSG00000043143.20	JADE2	protein_coding	0.287241	0.000394499	0.0350261	Up
ENSG00000184357.4	H1-5	protein_coding	-1.38602	0.000398904	0.0350261	Down
ENSG00000185065.6	AC000068.1	lncRNA	-0.497724	0.000399772	0.0350261	Down
ENSG00000198400.11	NTRK1	protein_coding	-1.08841	0.000392541	0.0350261	Down
ENSG00000231920.1	NEBL-AS1	lncRNA	-0.773656	0.000397459	0.0350261	Down
ENSG00000246334.2	PRR7-AS1	lncRNA	0.694899	0.000395649	0.0350261	Up
ENSG00000249825.6	AC012636.1	lncRNA	0.770699	0.000397428	0.0350261	Up
ENSG00000273451.1	AL031666.3	lncRNA	0.568545	0.000397047	0.0350261	Up
ENSG00000213073.4	AL353625.1	transcribed_processed_pseudogene	0.347186	0.000405187	0.035379	Up
ENSG00000132164.10	SLC6A11	protein_coding	-0.608913	0.000406962	0.0354126	Down
ENSG00000124574.15	ABCC10	protein_coding	0.290932	0.000413257	0.0358381	Up
ENSG00000235527.7	HIPK1-AS1	lncRNA	-0.398784	0.00041578	0.0359347	Down
ENSG00000165124.18	SVEP1	protein_coding	-0.547914	0.000418106	0.0360136	Down
ENSG00000176971.4	FIBIN	protein_coding	-0.420221	0.000440226	0.0377912	Down
ENSG00000197415.12	VEPH1	protein_coding	-0.798218	0.000444715	0.0380485	Down
ENSG00000286241.1	AC080089.2	lncRNA	-0.882927	0.000446429	0.0380674	Down
ENSG00000143033.18	MTF2	protein_coding	-0.269783	0.000451546	0.0383754	Down
ENSG00000154217.15	PITPNC1	protein_coding	-0.277438	0.0004574	0.0387438	Down
ENSG00000064692.19	SNCAIP	protein_coding	-0.364674	0.000462757	0.0390677	Down
ENSG00000172164.15	SNTB1	protein_coding	-0.319534	0.000471412	0.039667	Down
ENSG00000096070.19	BRPF3	protein_coding	0.251698	0.000479699	0.0400824	Up
ENSG00000155761.14	SPAG17	protein_coding	-1.13587	0.000478147	0.0400824	Down
ENSG00000171988.19	JMJD1C	protein_coding	-0.191843	0.000481064	0.0400824	Down
ENSG00000026103.22	FAS	protein_coding	-0.535925	0.000484768	0.0402594	Down
ENSG00000177989.13	ODF3B	protein_coding	-1.00507	0.000490238	0.0405815	Down
ENSG00000267886.1	AC074135.1	lncRNA	-0.883909	0.000492191	0.0406114	Down
ENSG00000101333.16	PLCB4	protein_coding	-0.363857	0.000501985	0.0412858	Down
ENSG00000268089.3	GABRQ	protein_coding	-0.969924	0.000508055	0.0416507	Down
ENSG00000133742.13	CA1	protein_coding	-1.75268	0.000514155	0.0420157	Down
ENSG00000272644.1	AC097468.3	lncRNA	0.726281	0.000520737	0.0424176	Up
ENSG00000254187.1	AC008708.2	lncRNA	0.735602	0.000524598	0.042596	Up
ENSG00000188385.12	JAKMIP3	protein_coding	0.423945	0.000526684	0.0426297	Up
ENSG00000140057.9	AK7	protein_coding	-0.646081	0.000531337	0.0427349	Down
ENSG00000156787.17	TBC1D31	protein_coding	-0.238535	0.000529854	0.0427349	Down
ENSG00000111275.13	ALDH2	protein_coding	-0.239076	0.00053882	0.0432005	Down
ENSG00000175318.12	GRAMD2A	protein_coding	-0.609244	0.000542135	0.04333	Down
ENSG00000102780.16	DGKH	protein_coding	-0.290692	0.000551917	0.043974	Down
ENSG00000162437.14	RAVER2	protein_coding	-0.252675	0.000559209	0.0441412	Down
ENSG00000198792.13	TMEM184B	protein_coding	0.290143	0.000555754	0.0441412	Up
ENSG00000287290.1	AC093765.3	lncRNA	-1.01777	0.000557659	0.0441412	Down
ENSG00000171503.12	ETFDH	protein_coding	-0.185051	0.000562907	0.0441596	Down
ENSG00000204802.3	AL590399.1	lncRNA	-0.674386	0.000561545	0.0441596	Down
ENSG00000007372.23	PAX6	protein_coding	-0.353663	0.000581023	0.0442598	Down
ENSG00000087116.16	ADAMTS2	protein_coding	0.682644	0.000586752	0.0442598	Up
ENSG00000112343.11	TRIM38	protein_coding	-0.397369	0.000582131	0.0442598	Down
ENSG00000137145.20	DENND4C	protein_coding	-0.160541	0.000586221	0.0442598	Down
ENSG00000148175.13	STOM	protein_coding	-0.32621	0.000569223	0.0442598	Down
ENSG00000154359.13	LONRF1	protein_coding	-0.205033	0.000580535	0.0442598	Down
ENSG00000159784.17	FAM131B	protein_coding	0.210968	0.000581748	0.0442598	Up
ENSG00000165970.11	SLC6A5	protein_coding	-1.5007	0.000582176	0.0442598	Down
ENSG00000172671.20	ZFAND4	protein_coding	-0.277071	0.000574274	0.0442598	Down
ENSG00000228434.1	AC004951.1	lncRNA	0.498974	0.000584912	0.0442598	Up
ENSG00000237440.9	ZNF737	protein_coding	-0.226637	0.000583656	0.0442598	Down
ENSG00000257526.2	AC107032.2	lncRNA	-0.916316	0.000584933	0.0442598	Down
ENSG00000279805.1	Z95114.3	TEC	-0.820714	0.00056906	0.0442598	Down
ENSG00000137285.10	TUBB2B	protein_coding	-0.528854	0.000598804	0.0450357	Down
ENSG00000146376.11	ARHGAP18	protein_coding	-0.322065	0.000605028	0.04537	Down
ENSG00000120262.10	CCDC170	protein_coding	-0.680245	0.000612026	0.0457602	Down
ENSG00000108602.18	ALDH3A1	protein_coding	-1.09796	0.000625197	0.0466083	Down
ENSG00000270872.2	SRGAP2D	unprocessed_pseudogene	-0.486162	0.000632953	0.0470489	Down
ENSG00000198087.7	CD2AP	protein_coding	-0.1931	0.000640786	0.047355	Down
ENSG00000279996.1	AC004491.1	TEC	0.674525	0.000639866	0.047355	Up
ENSG00000168405.17	CMAHP	transcribed_unitary_pseudogene	-0.479734	0.000644095	0.0474619	Down
ENSG00000114654.7	EFCC1	protein_coding	-0.643384	0.000659476	0.0484553	Down
ENSG00000003096.14	KLHL13	protein_coding	-0.350853	0.000668992	0.0490133	Down
ENSG00000131771.14	PPP1R1B	protein_coding	-0.402663	0.000672718	0.049145	Down
ENSG00000119283.15	TRIM67	protein_coding	-0.478908	0.000678675	0.0492977	Down
ENSG00000147912.13	FBXO10	protein_coding	0.308545	0.000676764	0.0492977	Up
ENSG00000177984.7	LCN15	protein_coding	0.87975	0.000684602	0.0494465	Up
ENSG00000240048.1	DDX50P2	processed_pseudogene	-0.608405	0.000684407	0.0494465	Down
ENSG00000004399.12	PLXND1	protein_coding	0.290457	0.000690753	0.0497498	Up
ENSG00000137098.14	SPAG8	protein_coding	-0.556898	0.000697154	0.0499328	Down
ENSG00000143995.20	MEIS1	protein_coding	-0.467031	0.00069721	0.0499328	Down

## Sheet: C4vsCO
S3 Data. Differentially expressed genes in the Knight ADRC (Knight-C4 vs Control)
Gene ID	Gene Name	Gene Biotype	log2(FoldChange)	PValue	Adjusted.PValue	Direction
ENSG00000102924.12	CBLN1	protein_coding	-2.57967	4.65858e-23	1.21533e-18	Down
ENSG00000135549.15	PKIB	protein_coding	-2.13264	7.84366e-21	1.02313e-16	Down
ENSG00000180347.13	ITPRID1	protein_coding	-4.06127	2.17702e-18	1.89313e-14	Down
ENSG00000181195.11	PENK	protein_coding	-2.66965	1.67169e-15	1.09028e-11	Down
ENSG00000119973.6	PRLHR	protein_coding	-1.88839	6.02404e-15	3.1431e-11	Down
ENSG00000279249.3	AC007614.1	lncRNA	-1.76981	1.96923e-14	8.56219e-11	Down
ENSG00000074410.14	CA12	protein_coding	-2.03668	1.18965e-13	4.43367e-10	Down
ENSG00000106341.11	PPP1R17	protein_coding	-2.32061	6.5326e-13	2.13028e-09	Down
ENSG00000139899.11	CBLN3	protein_coding	-1.7122	4.83989e-12	1.40292e-08	Down
ENSG00000120057.5	SFRP5	protein_coding	-2.07911	9.11374e-12	2.16145e-08	Down
ENSG00000144935.15	TRPC1	protein_coding	-0.476208	8.9134e-12	2.16145e-08	Down
ENSG00000108349.17	CASC3	protein_coding	0.384806	2.9506e-11	6.4146e-08	Up
ENSG00000168843.14	FSTL5	protein_coding	-1.05105	4.02901e-11	8.0853e-08	Down
ENSG00000091972.18	CD200	protein_coding	-0.663806	4.41918e-11	8.23482e-08	Down
ENSG00000156804.7	FBXO32	protein_coding	0.670625	5.26244e-11	9.15244e-08	Up
ENSG00000009694.13	TENM1	protein_coding	-0.793599	7.1132e-11	1.15981e-07	Down
ENSG00000132613.15	MTSS2	protein_coding	0.774556	1.02744e-10	1.53317e-07	Up
ENSG00000135414.10	GDF11	protein_coding	0.732771	1.11661e-10	1.53317e-07	Up
ENSG00000198792.13	TMEM184B	protein_coding	0.592595	1.09062e-10	1.53317e-07	Up
ENSG00000197044.11	ZNF441	protein_coding	-0.698076	1.36897e-10	1.78569e-07	Down
ENSG00000100473.18	COCH	protein_coding	-1.33977	3.30391e-10	4.07267e-07	Down
ENSG00000104327.7	CALB1	protein_coding	-1.52029	3.43448e-10	4.07267e-07	Down
ENSG00000100014.20	SPECC1L	protein_coding	0.487309	4.8279e-10	5.39143e-07	Up
ENSG00000153820.13	SPHKAP	protein_coding	-1.39895	4.95992e-10	5.39143e-07	Down
ENSG00000135253.14	KCP	protein_coding	-2.09977	7.00895e-10	7.31398e-07	Down
ENSG00000168309.18	FAM107A	protein_coding	0.633714	8.63517e-10	8.34349e-07	Up
ENSG00000184208.12	C22orf46	transcribed_unitary_pseudogene	0.594888	8.45194e-10	8.34349e-07	Up
ENSG00000135824.12	RGS8	protein_coding	-1.14645	1.17893e-09	1.09842e-06	Down
ENSG00000106351.13	AGFG2	protein_coding	0.618535	1.25112e-09	1.12549e-06	Up
ENSG00000285081.1	AC004593.1	lncRNA	-1.80974	1.5646e-09	1.36058e-06	Down
ENSG00000188783.6	PRELP	protein_coding	1.1034	2.04511e-09	1.72106e-06	Up
ENSG00000058085.15	LAMC2	protein_coding	-2.34563	2.65885e-09	2.10194e-06	Down
ENSG00000147246.10	HTR2C	protein_coding	-1.6343	2.65699e-09	2.10194e-06	Down
ENSG00000135336.14	ORC3	protein_coding	-0.478079	3.23338e-09	2.41007e-06	Down
ENSG00000183963.18	SMTN	protein_coding	1.31036	3.19693e-09	2.41007e-06	Up
ENSG00000020577.14	SAMD4A	protein_coding	0.750138	3.85866e-09	2.76332e-06	Up
ENSG00000170899.11	GSTA4	protein_coding	-0.479054	3.91915e-09	2.76332e-06	Down
ENSG00000105655.19	ISYNA1	protein_coding	1.0832	5.58955e-09	3.83738e-06	Up
ENSG00000113721.14	PDGFRB	protein_coding	0.74498	6.29335e-09	4.10452e-06	Up
ENSG00000136542.9	GALNT5	protein_coding	-2.67535	6.2265e-09	4.10452e-06	Down
ENSG00000261616.1	AC036108.3	lncRNA	0.888821	7.05602e-09	4.48969e-06	Up
ENSG00000152208.13	GRID2	protein_coding	-0.803341	7.89481e-09	4.9038e-06	Down
ENSG00000163349.22	HIPK1	protein_coding	0.299961	8.16132e-09	4.95145e-06	Up
ENSG00000123737.12	EXOSC9	protein_coding	-0.441316	8.83124e-09	5.11977e-06	Down
ENSG00000130517.14	PGPEP1	protein_coding	0.506857	8.78964e-09	5.11977e-06	Up
ENSG00000151725.12	CENPU	protein_coding	-1.13986	9.64638e-09	5.47076e-06	Down
ENSG00000079308.19	TNS1	protein_coding	0.621478	1.03807e-08	5.6419e-06	Up
ENSG00000119514.7	GALNT12	protein_coding	-0.909238	1.03664e-08	5.6419e-06	Down
ENSG00000111181.12	SLC6A12	protein_coding	1.00935	1.07039e-08	5.69887e-06	Up
ENSG00000187398.12	LUZP2	protein_coding	-0.683027	1.11065e-08	5.79491e-06	Down
ENSG00000070778.13	PTPN21	protein_coding	0.363185	1.15454e-08	5.90581e-06	Up
ENSG00000070501.12	POLB	protein_coding	-0.614944	1.21322e-08	6.08662e-06	Down
ENSG00000092978.11	GPATCH2	protein_coding	-0.373371	1.28754e-08	6.18473e-06	Down
ENSG00000111961.18	SASH1	protein_coding	0.615904	1.3276e-08	6.18473e-06	Up
ENSG00000142611.17	PRDM16	protein_coding	0.83018	1.30918e-08	6.18473e-06	Up
ENSG00000149295.14	DRD2	protein_coding	-1.48759	1.30169e-08	6.18473e-06	Down
ENSG00000133134.11	BEX2	protein_coding	-0.655219	1.42099e-08	6.50366e-06	Down
ENSG00000094796.5	KRT31	protein_coding	-1.99125	1.44978e-08	6.52102e-06	Down
ENSG00000182606.16	TRAK1	protein_coding	0.311467	1.61016e-08	7.11962e-06	Up
ENSG00000117602.12	RCAN3	protein_coding	-0.893559	1.69823e-08	7.38388e-06	Down
ENSG00000130770.18	ATP5IF1	protein_coding	-0.397123	1.76432e-08	7.54552e-06	Down
ENSG00000071655.18	MBD3	protein_coding	0.617309	1.93252e-08	8.07814e-06	Up
ENSG00000129250.12	KIF1C	protein_coding	0.661135	1.98176e-08	8.07814e-06	Up
ENSG00000236753.7	MKLN1-AS	lncRNA	0.618325	1.96665e-08	8.07814e-06	Up
ENSG00000106591.4	MRPL32	protein_coding	-0.527519	2.06797e-08	8.29988e-06	Down
ENSG00000152495.11	CAMK4	protein_coding	-0.91111	2.18697e-08	8.64451e-06	Down
ENSG00000027001.10	MIPEP	protein_coding	-0.413246	2.24202e-08	8.72981e-06	Down
ENSG00000115507.10	OTX1	protein_coding	0.850437	2.42837e-08	9.29924e-06	Up
ENSG00000149636.15	DSN1	protein_coding	-0.546636	2.45955e-08	9.29924e-06	Down
ENSG00000141858.12	SAMD1	protein_coding	0.568356	2.60258e-08	9.69943e-06	Up
ENSG00000117298.16	ECE1	protein_coding	0.467806	2.73882e-08	9.73961e-06	Up
ENSG00000153179.13	RASSF3	protein_coding	0.66104	2.71291e-08	9.73961e-06	Up
ENSG00000173511.9	VEGFB	protein_coding	0.475939	2.76269e-08	9.73961e-06	Up
ENSG00000233836.7	AC139769.1	transcribed_unprocessed_pseudogene	-0.734663	2.67675e-08	9.73961e-06	Down
ENSG00000160007.19	ARHGAP35	protein_coding	0.34798	3.06345e-08	1.06559e-05	Up
ENSG00000185477.5	GPRIN3	protein_coding	-0.638709	3.16766e-08	1.07322e-05	Down
ENSG00000233822.4	H2BC15	protein_coding	-0.75671	3.13783e-08	1.07322e-05	Down
ENSG00000105227.15	PRX	protein_coding	0.796012	3.80204e-08	1.27164e-05	Up
ENSG00000182310.14	SPACA6	protein_coding	0.753757	3.905e-08	1.27342e-05	Up
ENSG00000243927.6	MRPS6	protein_coding	1.03231	3.86629e-08	1.27342e-05	Up
ENSG00000169330.9	MINAR1	protein_coding	-0.654598	3.98621e-08	1.28385e-05	Down
ENSG00000113593.12	PPWD1	protein_coding	-0.353921	4.19083e-08	1.31723e-05	Down
ENSG00000232295.7	AL589935.1	lncRNA	1.15991	4.16659e-08	1.31723e-05	Up
ENSG00000133065.11	SLC41A1	protein_coding	0.377821	4.40841e-08	1.36814e-05	Up
ENSG00000148411.8	NACC2	protein_coding	0.500908	4.45769e-08	1.36814e-05	Up
ENSG00000250305.9	TRMT9B	protein_coding	-0.766459	4.84772e-08	1.47055e-05	Down
ENSG00000153107.13	ANAPC1	protein_coding	-0.252023	5.09007e-08	1.52632e-05	Down
ENSG00000181656.7	GPR88	protein_coding	-1.31812	5.47944e-08	1.61144e-05	Down
ENSG00000267014.6	LINC01532	lncRNA	-1.83079	5.49749e-08	1.61144e-05	Down
ENSG00000092969.12	TGFB2	protein_coding	0.486907	5.88799e-08	1.70673e-05	Up
ENSG00000042062.13	RIPOR3	protein_coding	1.12969	6.3531e-08	1.81736e-05	Up
ENSG00000158186.13	MRAS	protein_coding	0.628747	6.40896e-08	1.81736e-05	Up
ENSG00000198816.7	ZNF358	protein_coding	0.644653	6.57921e-08	1.84558e-05	Up
ENSG00000197256.10	KANK2	protein_coding	0.760443	6.80442e-08	1.88844e-05	Up
ENSG00000143033.18	MTF2	protein_coding	-0.453239	8.00738e-08	2.17601e-05	Down
ENSG00000184481.17	FOXO4	protein_coding	0.65463	7.99242e-08	2.17601e-05	Up
ENSG00000178104.19	PDE4DIP	protein_coding	0.508211	8.14096e-08	2.1895e-05	Up
ENSG00000185875.13	THNSL1	protein_coding	-0.437504	8.33992e-08	2.22012e-05	Down
ENSG00000174963.17	ZIC4	protein_coding	-1.25699	8.64095e-08	2.27702e-05	Down
ENSG00000078668.14	VDAC3	protein_coding	-0.480996	8.98165e-08	2.34313e-05	Down
ENSG00000140740.11	UQCRC2	protein_coding	-0.340519	9.12531e-08	2.35704e-05	Down
ENSG00000133454.15	MYO18B	protein_coding	-1.43507	9.60693e-08	2.43326e-05	Down
ENSG00000137055.15	PLAA	protein_coding	-0.342884	9.57777e-08	2.43326e-05	Down
ENSG00000279289.1	AL136164.3	TEC	0.922488	9.79298e-08	2.45653e-05	Up
ENSG00000108219.15	TSPAN14	protein_coding	0.457299	9.93998e-08	2.46966e-05	Up
ENSG00000157833.13	GAREM2	protein_coding	0.967742	1.04588e-07	2.57404e-05	Up
ENSG00000136750.13	GAD2	protein_coding	-1.03763	1.10608e-07	2.69677e-05	Down
ENSG00000102409.10	BEX4	protein_coding	-0.541581	1.12866e-07	2.72635e-05	Down
ENSG00000128274.17	A4GALT	protein_coding	0.825586	1.17173e-07	2.77892e-05	Up
ENSG00000143842.15	SOX13	protein_coding	0.559583	1.16459e-07	2.77892e-05	Up
ENSG00000166922.8	SCG5	protein_coding	-0.64326	1.21539e-07	2.85649e-05	Down
ENSG00000171970.13	ZNF57	protein_coding	-0.553414	1.25773e-07	2.92962e-05	Down
ENSG00000256463.8	SALL3	protein_coding	0.824051	1.35876e-07	3.13693e-05	Up
ENSG00000112541.15	PDE10A	protein_coding	-0.786176	1.45469e-07	3.32894e-05	Down
ENSG00000268670.1	AC016586.1	lncRNA	0.909873	1.49044e-07	3.3811e-05	Up
ENSG00000182240.16	BACE2	protein_coding	0.766383	1.5338e-07	3.44947e-05	Up
ENSG00000071564.16	TCF3	protein_coding	0.502995	1.60873e-07	3.49738e-05	Up
ENSG00000171724.3	VAT1L	protein_coding	-0.783779	1.57831e-07	3.49738e-05	Down
ENSG00000196776.16	CD47	protein_coding	-0.368898	1.59979e-07	3.49738e-05	Down
ENSG00000239672.7	NME1	protein_coding	-0.647985	1.58875e-07	3.49738e-05	Down
ENSG00000188916.9	INSYN2A	protein_coding	-0.849535	1.69863e-07	3.6623e-05	Down
ENSG00000171951.5	SCG2	protein_coding	-0.926537	1.78153e-07	3.80956e-05	Down
ENSG00000165124.18	SVEP1	protein_coding	-0.886642	1.82878e-07	3.87879e-05	Down
ENSG00000168538.16	TRAPPC11	protein_coding	-0.295547	1.93793e-07	4.07715e-05	Down
ENSG00000111711.10	GOLT1B	protein_coding	-0.551828	1.96263e-07	4.09609e-05	Down
ENSG00000100567.13	PSMA3	protein_coding	-0.453603	2.00747e-07	4.15642e-05	Down
ENSG00000226673.2	LINC01108	lncRNA	3.70047	2.07745e-07	4.26745e-05	Up
ENSG00000100554.12	ATP6V1D	protein_coding	-0.466008	2.13969e-07	4.32716e-05	Down
ENSG00000111328.7	CDK2AP1	protein_coding	0.622161	2.12374e-07	4.32716e-05	Up
ENSG00000092108.21	SCFD1	protein_coding	-0.317523	2.16213e-07	4.33868e-05	Down
ENSG00000174460.4	ZCCHC12	protein_coding	-0.944136	2.17865e-07	4.33868e-05	Down
ENSG00000145882.11	PCYOX1L	protein_coding	-0.745322	2.22985e-07	4.36328e-05	Down
ENSG00000187522.16	HSPA14	protein_coding	-0.398381	2.23326e-07	4.36328e-05	Down
ENSG00000198554.12	WDHD1	protein_coding	-0.434254	2.24118e-07	4.36328e-05	Down
ENSG00000166681.14	BEX3	protein_coding	-0.439319	2.35597e-07	4.55278e-05	Down
ENSG00000180660.8	MAB21L1	protein_coding	-1.66564	2.38944e-07	4.58352e-05	Down
ENSG00000074219.13	TEAD2	protein_coding	0.947463	2.43177e-07	4.63066e-05	Up
ENSG00000125733.18	TRIP10	protein_coding	0.930244	2.47307e-07	4.67518e-05	Up
ENSG00000129484.13	PARP2	protein_coding	-0.404925	2.51512e-07	4.72046e-05	Down
ENSG00000233237.8	LINC00472	lncRNA	0.694739	2.54963e-07	4.75105e-05	Up
ENSG00000177807.10	KCNJ10	protein_coding	0.716391	2.58555e-07	4.78382e-05	Up
ENSG00000075914.13	EXOSC7	protein_coding	-0.283674	2.79063e-07	5.03799e-05	Down
ENSG00000116661.11	FBXO2	protein_coding	0.670493	2.80565e-07	5.03799e-05	Up
ENSG00000133169.6	BEX1	protein_coding	-0.632432	2.80823e-07	5.03799e-05	Down
ENSG00000166848.7	TERF2IP	protein_coding	-0.367418	2.76173e-07	5.03799e-05	Down
ENSG00000279569.1	AC020763.4	TEC	1.21119	2.81948e-07	5.03799e-05	Up
ENSG00000115415.19	STAT1	protein_coding	-0.694957	2.88167e-07	5.04543e-05	Down
ENSG00000127418.15	FGFRL1	protein_coding	0.571721	2.88094e-07	5.04543e-05	Up
ENSG00000266903.2	AC243964.3	lncRNA	2.03152	2.87095e-07	5.04543e-05	Up
ENSG00000160803.8	UBQLN4	protein_coding	0.311286	2.95619e-07	5.14141e-05	Up
ENSG00000183597.16	TANGO2	protein_coding	0.383146	3.10556e-07	5.36543e-05	Up
ENSG00000082213.18	C5orf22	protein_coding	-0.431318	3.13215e-07	5.37576e-05	Down
ENSG00000162585.17	FAAP20	protein_coding	0.479039	3.19793e-07	5.45279e-05	Up
ENSG00000143127.13	ITGA10	protein_coding	0.829033	3.28311e-07	5.56168e-05	Up
ENSG00000124440.15	HIF3A	protein_coding	0.964197	3.39875e-07	5.68376e-05	Up
ENSG00000149451.17	ADAM33	protein_coding	1.02401	3.37711e-07	5.68376e-05	Up
ENSG00000204682.8	MIR1915HG	lncRNA	0.67067	3.4887e-07	5.77074e-05	Up
ENSG00000240344.9	PPIL3	protein_coding	-0.486547	3.49501e-07	5.77074e-05	Down
ENSG00000183036.11	PCP4	protein_coding	-1.18124	3.53484e-07	5.79981e-05	Down
ENSG00000006468.14	ETV1	protein_coding	-0.688644	3.77557e-07	6.15607e-05	Down
ENSG00000131370.16	SH3BP5	protein_coding	-0.45146	3.90011e-07	6.31963e-05	Down
ENSG00000133789.15	SWAP70	protein_coding	0.395918	3.93151e-07	6.33119e-05	Up
ENSG00000173548.8	SNX33	protein_coding	0.55198	4.03835e-07	6.46335e-05	Up
ENSG00000170759.11	KIF5B	protein_coding	0.343733	4.16255e-07	6.6215e-05	Up
ENSG00000177432.8	NAP1L5	protein_coding	-0.660873	4.25587e-07	6.72892e-05	Down
ENSG00000131966.14	ACTR10	protein_coding	-0.497577	4.36138e-07	6.80254e-05	Down
ENSG00000157617.17	C2CD2	protein_coding	0.388908	4.34475e-07	6.80254e-05	Up
ENSG00000171960.11	PPIH	protein_coding	-0.432295	4.38066e-07	6.80254e-05	Down
ENSG00000169282.17	KCNAB1	protein_coding	-0.556017	4.46415e-07	6.89117e-05	Down
ENSG00000092607.15	TBX15	protein_coding	1.10358	4.51887e-07	6.92877e-05	Up
ENSG00000100605.17	ITPK1	protein_coding	0.326274	4.56819e-07	6.92877e-05	Up
ENSG00000134444.14	RELCH	protein_coding	-0.227782	4.55728e-07	6.92877e-05	Down
ENSG00000066557.6	LRRC40	protein_coding	-0.50561	4.6881e-07	7.06954e-05	Down
ENSG00000147601.14	TERF1	protein_coding	-0.263913	4.81319e-07	7.21647e-05	Down
ENSG00000185008.17	ROBO2	protein_coding	-0.610093	5.01406e-07	7.47467e-05	Down
ENSG00000231824.4	AKAIN1	protein_coding	-1.62272	5.13911e-07	7.61756e-05	Down
ENSG00000198954.8	KIFBP	protein_coding	-0.377649	5.23132e-07	7.71043e-05	Down
ENSG00000108262.15	GIT1	protein_coding	0.469039	5.34966e-07	7.84056e-05	Up
ENSG00000172349.17	IL16	protein_coding	-0.912002	5.40287e-07	7.87431e-05	Down
ENSG00000158623.14	COPG2	protein_coding	-0.351122	5.56385e-07	8.06387e-05	Down
ENSG00000003989.17	SLC7A2	protein_coding	0.910666	5.6572e-07	8.09427e-05	Up
ENSG00000176102.13	CSTF3	protein_coding	-0.289254	5.6779e-07	8.09427e-05	Down
ENSG00000197261.11	C6orf141	protein_coding	-2.12888	5.64301e-07	8.09427e-05	Down
ENSG00000105708.9	ZNF14	protein_coding	-0.374042	5.80268e-07	8.22719e-05	Down
ENSG00000154975.14	CA10	protein_coding	-0.644468	6.06271e-07	8.50291e-05	Down
ENSG00000174099.11	MSRB3	protein_coding	0.425531	6.07244e-07	8.50291e-05	Up
ENSG00000259366.1	AC108449.2	lncRNA	0.513716	6.09492e-07	8.50291e-05	Up
ENSG00000160408.14	ST6GALNAC6	protein_coding	0.965753	6.18216e-07	8.57874e-05	Up
ENSG00000002834.18	LASP1	protein_coding	0.316488	6.23455e-07	8.60566e-05	Up
ENSG00000003393.15	ALS2	protein_coding	-0.336322	6.40333e-07	8.79211e-05	Down
ENSG00000109906.14	ZBTB16	protein_coding	0.418459	6.55428e-07	8.90563e-05	Up
ENSG00000178623.12	GPR35	protein_coding	0.881885	6.52578e-07	8.90563e-05	Up
ENSG00000067057.17	PFKP	protein_coding	0.651392	6.78674e-07	9.17371e-05	Up
ENSG00000103495.14	MAZ	protein_coding	0.389104	6.96106e-07	9.2929e-05	Up
ENSG00000141034.10	GID4	protein_coding	0.231627	6.98179e-07	9.2929e-05	Up
ENSG00000169255.15	B3GALNT1	protein_coding	-0.454253	6.95361e-07	9.2929e-05	Down
ENSG00000158467.16	AHCYL2	protein_coding	0.403032	7.07792e-07	9.37304e-05	Up
ENSG00000065183.16	WDR3	protein_coding	-0.366477	7.31252e-07	9.58639e-05	Down
ENSG00000115368.10	WDR75	protein_coding	-0.327396	7.2946e-07	9.58639e-05	Down
ENSG00000274070.2	CASTOR2	protein_coding	0.443394	7.65735e-07	9.98824e-05	Up
ENSG00000279253.1	AL121753.2	TEC	0.733886	7.73161e-07	0.000100349	Up
ENSG00000138193.15	PLCE1	protein_coding	0.50138	7.77864e-07	0.00010046	Up
ENSG00000174306.21	ZHX3	protein_coding	0.336964	7.91621e-07	0.000101234	Up
ENSG00000225975.7	LINC01534	lncRNA	-0.392473	7.90535e-07	0.000101234	Down
ENSG00000170275.15	CRTAP	protein_coding	0.395575	8.00342e-07	0.00010185	Up
ENSG00000182902.14	SLC25A18	protein_coding	0.571427	8.27105e-07	0.000104745	Up
ENSG00000006128.12	TAC1	protein_coding	-1.25167	8.55146e-07	0.000107719	Down
ENSG00000198743.7	SLC5A3	protein_coding	1.05313	8.58847e-07	0.000107719	Up
ENSG00000124493.14	GRM4	protein_coding	-1.13271	8.85046e-07	0.000108277	Down
ENSG00000146063.20	TRIM41	protein_coding	0.321007	8.83572e-07	0.000108277	Up
ENSG00000166479.10	TMX3	protein_coding	-0.36763	8.87717e-07	0.000108277	Down
ENSG00000182134.16	TDRKH	protein_coding	-0.322329	8.88194e-07	0.000108277	Down
ENSG00000204673.10	AKT1S1	protein_coding	0.460639	8.68333e-07	0.000108277	Up
ENSG00000267858.6	MZF1-AS1	lncRNA	0.593702	8.79459e-07	0.000108277	Up
ENSG00000278129.2	ZNF8	protein_coding	0.399059	9.08963e-07	0.000110293	Up
ENSG00000008869.12	HEATR5B	protein_coding	-0.254026	9.22701e-07	0.000111318	Down
ENSG00000164924.18	YWHAZ	protein_coding	-0.46302	9.25941e-07	0.000111318	Down
ENSG00000100413.17	POLR3H	protein_coding	0.343961	9.35735e-07	0.000111468	Up
ENSG00000236609.4	ZNF853	protein_coding	0.408589	9.32157e-07	0.000111468	Up
ENSG00000080573.7	COL5A3	protein_coding	0.880251	9.4864e-07	0.000111478	Up
ENSG00000136720.7	HS6ST1	protein_coding	0.455866	9.4469e-07	0.000111478	Up
ENSG00000246363.3	LINC02458	lncRNA	-1.14106	9.43582e-07	0.000111478	Down
ENSG00000087903.13	RFX2	protein_coding	0.60002	9.7443e-07	0.000113995	Up
ENSG00000145349.17	CAMK2D	protein_coding	-0.506787	1.00736e-06	0.000117322	Down
ENSG00000114126.17	TFDP2	protein_coding	0.41949	1.01822e-06	0.000118059	Up
ENSG00000186350.12	RXRA	protein_coding	0.554692	1.03656e-06	0.000119205	Up
ENSG00000198408.14	OGA	protein_coding	-0.280386	1.03724e-06	0.000119205	Down
ENSG00000164118.13	CEP44	protein_coding	-0.350142	1.0487e-06	0.000119469	Down
ENSG00000169957.10	ZNF768	protein_coding	0.456284	1.04849e-06	0.000119469	Up
ENSG00000138430.16	OLA1	protein_coding	-0.458439	1.05525e-06	0.000119693	Down
ENSG00000134250.20	NOTCH2	protein_coding	0.442309	1.0627e-06	0.000119698	Up
ENSG00000154174.8	TOMM70	protein_coding	-0.406056	1.06447e-06	0.000119698	Down
ENSG00000158560.14	DYNC1I1	protein_coding	-0.513268	1.077e-06	0.000120542	Down
ENSG00000269653.1	AC011479.4	lncRNA	1.08272	1.08122e-06	0.000120542	Up
ENSG00000109536.12	FRG1	protein_coding	-0.4518	1.08846e-06	0.000120833	Down
ENSG00000144560.15	VGLL4	protein_coding	0.277502	1.11266e-06	0.000121584	Up
ENSG00000172935.9	MRGPRF	protein_coding	1.16013	1.10409e-06	0.000121584	Up
ENSG00000182220.15	ATP6AP2	protein_coding	-0.429313	1.11387e-06	0.000121584	Down
ENSG00000203705.11	TATDN3	protein_coding	-0.434632	1.10782e-06	0.000121584	Down
ENSG00000083807.10	SLC27A5	protein_coding	0.439618	1.12293e-06	0.000122063	Up
ENSG00000154945.7	ANKRD40	protein_coding	0.449863	1.13511e-06	0.000122874	Up
ENSG00000186918.14	ZNF395	protein_coding	0.345235	1.14097e-06	0.000122999	Up
ENSG00000047621.12	C12orf4	protein_coding	-0.359804	1.16291e-06	0.000124848	Down
ENSG00000286548.1	AL596214.1	lncRNA	-1.15558	1.20174e-06	0.000128488	Down
ENSG00000031081.11	ARHGAP31	protein_coding	0.486491	1.21093e-06	0.000128942	Up
ENSG00000065548.18	ZC3H15	protein_coding	-0.319448	1.22575e-06	0.00012999	Down
ENSG00000198300.14	PEG3	protein_coding	-0.421892	1.24461e-06	0.000131455	Down
ENSG00000135457.10	TFCP2	protein_coding	-0.322362	1.25482e-06	0.000131999	Down
ENSG00000063015.20	SEZ6	protein_coding	-0.710727	1.2851e-06	0.000134039	Down
ENSG00000165092.13	ALDH1A1	protein_coding	-0.812068	1.27952e-06	0.000134039	Down
ENSG00000166913.13	YWHAB	protein_coding	-0.39733	1.28963e-06	0.000134039	Down
ENSG00000106665.16	CLIP2	protein_coding	0.485683	1.31869e-06	0.000136516	Up
ENSG00000101236.17	RNF24	protein_coding	0.448866	1.33792e-06	0.000137753	Up
ENSG00000198517.10	MAFK	protein_coding	0.585237	1.3412e-06	0.000137753	Up
ENSG00000164332.8	UBLCP1	protein_coding	-0.454533	1.39691e-06	0.000142354	Down
ENSG00000178567.8	EPM2AIP1	protein_coding	-0.308824	1.39155e-06	0.000142354	Down
ENSG00000167491.17	GATAD2A	protein_coding	0.39657	1.40344e-06	0.000142463	Up
ENSG00000083097.14	DOP1A	protein_coding	-0.326472	1.41264e-06	0.000142841	Down
ENSG00000087116.16	ADAMTS2	protein_coding	1.04534	1.44657e-06	0.000145707	Up
ENSG00000275713.2	H2BC9	protein_coding	-1.58597	1.46094e-06	0.000146588	Down
ENSG00000100883.12	SRP54	protein_coding	-0.411949	1.47449e-06	0.000147381	Down
ENSG00000132485.14	ZRANB2	protein_coding	-0.281411	1.49122e-06	0.000148485	Down
ENSG00000127530.4	OR7C1	protein_coding	1.65432	1.51776e-06	0.000150553	Up
ENSG00000064886.14	CHI3L2	protein_coding	-2.04318	1.57811e-06	0.000154897	Down
ENSG00000119950.21	MXI1	protein_coding	0.346289	1.57674e-06	0.000154897	Up
ENSG00000274349.4	ZNF658	protein_coding	-0.509951	1.57937e-06	0.000154897	Down
ENSG00000206120.11	EGFEM1P	transcribed_unitary_pseudogene	-0.714079	1.6031e-06	0.000156636	Down
ENSG00000111361.13	EIF2B1	protein_coding	-0.251238	1.6196e-06	0.000157657	Down
ENSG00000279207.1	AC015813.6	TEC	0.750479	1.64385e-06	0.000159423	Up
ENSG00000198580.7	AC073343.1	unprocessed_pseudogene	-0.84012	1.71389e-06	0.0001656	Down
ENSG00000151150.22	ANK3	protein_coding	-0.300848	1.73532e-06	0.000167052	Down
ENSG00000083750.12	RRAGB	protein_coding	-0.307061	1.75844e-06	0.000168656	Down
ENSG00000174948.6	GPR149	protein_coding	-1.15113	1.79478e-06	0.00017151	Down
ENSG00000106992.19	AK1	protein_coding	0.478848	1.81519e-06	0.000172489	Up
ENSG00000134769.21	DTNA	protein_coding	0.354033	1.82102e-06	0.000172489	Up
ENSG00000187867.10	PALM3	protein_coding	0.851517	1.82486e-06	0.000172489	Up
ENSG00000186310.10	NAP1L3	protein_coding	-0.549084	1.84423e-06	0.000173066	Down
ENSG00000237440.9	ZNF737	protein_coding	-0.34482	1.83962e-06	0.000173066	Down
ENSG00000136213.10	CHST12	protein_coding	0.52269	1.86952e-06	0.00017481	Up
ENSG00000174106.3	LEMD3	protein_coding	-0.223761	1.88441e-06	0.000175574	Down
ENSG00000161647.18	MPP3	protein_coding	-0.574486	1.96276e-06	0.000181576	Down
ENSG00000164970.15	FAM219A	protein_coding	0.274886	1.96252e-06	0.000181576	Up
ENSG00000104427.12	ZC2HC1A	protein_coding	-0.448407	1.9774e-06	0.000181642	Down
ENSG00000281332.1	LINC00997	lncRNA	0.694098	1.97288e-06	0.000181642	Up
ENSG00000164897.14	TMUB1	protein_coding	0.436793	1.99049e-06	0.000182203	Up
ENSG00000140564.12	FURIN	protein_coding	0.479308	2.03129e-06	0.000185287	Up
ENSG00000101019.22	UQCC1	protein_coding	-0.176255	2.04181e-06	0.000185598	Down
ENSG00000095002.15	MSH2	protein_coding	-0.279112	2.07096e-06	0.000187595	Down
ENSG00000276966.2	H4C5	protein_coding	-0.561484	2.08045e-06	0.000187802	Down
ENSG00000111907.21	TPD52L1	protein_coding	0.611516	2.10851e-06	0.000188379	Up
ENSG00000165417.12	GTF2A1	protein_coding	-0.313245	2.10004e-06	0.000188379	Down
ENSG00000173264.14	GPR137	protein_coding	0.458973	2.10709e-06	0.000188379	Up
ENSG00000018408.14	WWTR1	protein_coding	0.575721	2.16695e-06	0.000191632	Up
ENSG00000131100.13	ATP6V1E1	protein_coding	-0.523643	2.16275e-06	0.000191632	Down
ENSG00000181191.11	PJA1	protein_coding	-0.338303	2.16007e-06	0.000191632	Down
ENSG00000170370.12	EMX2	protein_coding	0.568903	2.29289e-06	0.000202084	Up
ENSG00000163214.21	DHX57	protein_coding	-0.366871	2.32229e-06	0.000203986	Down
ENSG00000089250.19	NOS1	protein_coding	-0.600134	2.3376e-06	0.000204642	Down
ENSG00000090989.18	EXOC1	protein_coding	-0.366311	2.35721e-06	0.000205497	Down
ENSG00000091483.6	FH	protein_coding	-0.445879	2.37758e-06	0.000205497	Down
ENSG00000154380.17	ENAH	protein_coding	0.306062	2.36411e-06	0.000205497	Up
ENSG00000245694.10	CRNDE	lncRNA	-1.19686	2.37887e-06	0.000205497	Down
ENSG00000138604.10	GLCE	protein_coding	-0.550409	2.40677e-06	0.000206539	Down
ENSG00000158079.16	PTPDC1	protein_coding	-0.404427	2.40419e-06	0.000206539	Down
ENSG00000132664.12	POLR3F	protein_coding	-0.387271	2.44502e-06	0.000208869	Down
ENSG00000223802.7	CERS1	protein_coding	0.474623	2.44993e-06	0.000208869	Up
ENSG00000043143.20	JADE2	protein_coding	0.417469	2.45978e-06	0.000209025	Up
ENSG00000174599.5	TRAM1L1	protein_coding	-0.676419	2.47726e-06	0.000209827	Down
ENSG00000075426.12	FOSL2	protein_coding	0.687179	2.68165e-06	0.000226405	Up
ENSG00000171817.17	ZNF540	protein_coding	-0.346995	2.76052e-06	0.000232311	Down
ENSG00000081870.11	HSPB11	protein_coding	-0.333782	2.77029e-06	0.000232384	Down
ENSG00000067369.13	TP53BP1	protein_coding	-0.186493	2.78491e-06	0.000232861	Down
ENSG00000108176.15	DNAJC12	protein_coding	-0.492628	2.79887e-06	0.000233281	Down
ENSG00000273802.2	H2BC8	protein_coding	-0.679022	2.83983e-06	0.000235941	Down
ENSG00000148337.21	CIZ1	protein_coding	0.321376	2.85018e-06	0.000236049	Up
ENSG00000287134.1	AC106845.1	lncRNA	1.01379	2.92469e-06	0.000241454	Up
ENSG00000120314.18	WDR55	protein_coding	0.302663	2.95717e-06	0.000243365	Up
ENSG00000077254.14	USP33	protein_coding	-0.265497	3.02642e-06	0.000244472	Down
ENSG00000114853.14	ZBTB47	protein_coding	0.348946	3.03622e-06	0.000244472	Up
ENSG00000131845.14	AC005261.1	protein_coding	-0.306763	3.01481e-06	0.000244472	Down
ENSG00000133069.17	TMCC2	protein_coding	0.408595	3.00906e-06	0.000244472	Up
ENSG00000177822.8	TENM3-AS1	lncRNA	-0.970777	3.03281e-06	0.000244472	Down
ENSG00000228436.3	AL139260.1	lncRNA	0.515823	2.99477e-06	0.000244472	Up
ENSG00000250378.4	AC114296.1	lncRNA	1.34566	3.00182e-06	0.000244472	Up
ENSG00000104723.21	TUSC3	protein_coding	-0.474183	3.07011e-06	0.00024644	Down
ENSG00000146535.14	GNA12	protein_coding	0.390473	3.13712e-06	0.000250573	Up
ENSG00000186187.12	ZNRF1	protein_coding	0.379261	3.1408e-06	0.000250573	Up
ENSG00000094880.11	CDC23	protein_coding	-0.246062	3.21403e-06	0.000251041	Down
ENSG00000101187.16	SLCO4A1	protein_coding	0.915909	3.21299e-06	0.000251041	Up
ENSG00000107404.20	DVL1	protein_coding	0.388059	3.16018e-06	0.000251041	Up
ENSG00000112619.8	PRPH2	protein_coding	-0.973127	3.20354e-06	0.000251041	Down
ENSG00000119559.16	C19orf25	protein_coding	0.347544	3.19475e-06	0.000251041	Up
ENSG00000166037.11	CEP57	protein_coding	-0.332013	3.18884e-06	0.000251041	Down
ENSG00000237737.6	DCTN1-AS1	lncRNA	-0.702839	3.19459e-06	0.000251041	Down
ENSG00000168994.13	PXDC1	protein_coding	0.5052	3.23665e-06	0.000252053	Up
ENSG00000172493.21	AFF1	protein_coding	0.287585	3.2749e-06	0.000254272	Up
ENSG00000003509.16	NDUFAF7	protein_coding	-0.258973	3.31452e-06	0.000254418	Down
ENSG00000122512.16	PMS2	protein_coding	-0.343495	3.31578e-06	0.000254418	Down
ENSG00000169213.7	RAB3B	protein_coding	-0.89505	3.31293e-06	0.000254418	Down
ENSG00000213380.15	COG8	protein_coding	0.320485	3.31234e-06	0.000254418	Up
ENSG00000147255.19	IGSF1	protein_coding	-0.809365	3.36043e-06	0.000257088	Down
ENSG00000256030.1	CBX3P4	transcribed_processed_pseudogene	0.958963	3.50053e-06	0.000267023	Up
ENSG00000277075.2	H2AC8	protein_coding	-0.727947	3.51093e-06	0.000267036	Down
ENSG00000014919.12	COX15	protein_coding	-0.289504	3.55459e-06	0.000267365	Down
ENSG00000087470.18	DNM1L	protein_coding	-0.374156	3.53903e-06	0.000267365	Down
ENSG00000131507.11	NDFIP1	protein_coding	-0.406139	3.55477e-06	0.000267365	Down
ENSG00000248333.8	CDK11B	protein_coding	0.300881	3.55625e-06	0.000267365	Up
ENSG00000105698.16	USF2	protein_coding	0.284566	3.72273e-06	0.000279076	Up
ENSG00000229847.9	EMX2OS	lncRNA	0.688471	3.75715e-06	0.00028085	Up
ENSG00000186462.9	NAP1L2	protein_coding	-0.640251	3.77275e-06	0.00028121	Down
ENSG00000014641.20	MDH1	polymorphic_pseudogene	-0.592662	3.91047e-06	0.000290645	Down
ENSG00000180900.20	SCRIB	protein_coding	0.407529	3.97747e-06	0.000294785	Up
ENSG00000100968.14	NFATC4	protein_coding	0.658915	3.99405e-06	0.000295175	Up
ENSG00000147862.17	NFIB	protein_coding	0.264837	4.02244e-06	0.000295661	Up
ENSG00000165458.14	INPPL1	protein_coding	0.479112	4.02329e-06	0.000295661	Up
ENSG00000182400.15	TRAPPC6B	protein_coding	-0.307969	4.06246e-06	0.0002977	Down
ENSG00000105287.12	PRKD2	protein_coding	0.616718	4.11999e-06	0.000299393	Up
ENSG00000129474.16	AJUBA	protein_coding	0.973405	4.11686e-06	0.000299393	Up
ENSG00000137413.16	TAF8	protein_coding	0.274857	4.09707e-06	0.000299393	Up
ENSG00000113719.16	ERGIC1	protein_coding	0.316736	4.14329e-06	0.00030025	Up
ENSG00000130347.13	RTN4IP1	protein_coding	-0.366137	4.18498e-06	0.000301596	Down
ENSG00000136866.13	ZFP37	protein_coding	-0.394474	4.17485e-06	0.000301596	Down
ENSG00000167325.15	RRM1	protein_coding	-0.402796	4.25592e-06	0.000305863	Down
ENSG00000116120.11	FARSB	protein_coding	-0.435412	4.28492e-06	0.000307102	Down
ENSG00000132329.11	RAMP1	protein_coding	0.387061	4.30535e-06	0.00030772	Up
ENSG00000069943.10	PIGB	protein_coding	-0.389505	4.35969e-06	0.000310071	Down
ENSG00000272644.1	AC097468.3	lncRNA	1.03594	4.36201e-06	0.000310071	Up
ENSG00000095485.18	CWF19L1	protein_coding	-0.32341	4.37611e-06	0.000310228	Down
ENSG00000089737.17	DDX24	protein_coding	-0.30737	4.41757e-06	0.000311163	Down
ENSG00000177853.14	ZNF518A	protein_coding	-0.316676	4.41622e-06	0.000311163	Down
ENSG00000198830.11	HMGN2	protein_coding	-0.622466	4.42507e-06	0.000311163	Down
ENSG00000116786.13	PLEKHM2	protein_coding	0.559527	4.44352e-06	0.00031162	Up
ENSG00000179943.8	FIZ1	protein_coding	0.436695	4.45701e-06	0.000311728	Up
ENSG00000123562.17	MORF4L2	protein_coding	-0.347633	4.47348e-06	0.000312043	Down
ENSG00000279903.1	AP006248.3	TEC	1.24264	4.4973e-06	0.000312868	Up
ENSG00000132300.19	PTCD3	protein_coding	-0.202285	4.51351e-06	0.000313026	Down
ENSG00000141568.21	FOXK2	protein_coding	0.292586	4.52356e-06	0.000313026	Up
ENSG00000185340.15	GAS2L1	protein_coding	0.490464	4.57379e-06	0.000315664	Up
ENSG00000148331.12	ASB6	protein_coding	0.315259	4.59099e-06	0.000316015	Up
ENSG00000163132.8	MSX1	protein_coding	0.912962	4.60684e-06	0.000316271	Up
ENSG00000024422.12	EHD2	protein_coding	0.618363	4.65264e-06	0.00031755	Up
ENSG00000042317.17	AL049834.1	protein_coding	-0.430843	4.64919e-06	0.00031755	Down
ENSG00000142192.21	APP	protein_coding	-0.331082	4.66198e-06	0.00031755	Down
ENSG00000142039.4	CCDC97	protein_coding	0.358912	4.67744e-06	0.000317774	Up
ENSG00000128602.11	SMO	protein_coding	0.573677	4.7074e-06	0.000318978	Up
ENSG00000227036.8	LINC00511	lncRNA	0.539453	4.75945e-06	0.00032167	Up
ENSG00000141337.12	ARSG	protein_coding	-0.659116	4.80264e-06	0.000322916	Down
ENSG00000164109.14	MAD2L1	protein_coding	-0.637216	4.79609e-06	0.000322916	Down
ENSG00000085721.12	RRN3	protein_coding	-0.300469	4.84044e-06	0.00032296	Down
ENSG00000148498.16	PARD3	protein_coding	0.450771	4.81855e-06	0.00032296	Up
ENSG00000163257.11	DCAF16	protein_coding	-0.362807	4.83077e-06	0.00032296	Down
ENSG00000141905.19	NFIC	protein_coding	0.591579	4.87639e-06	0.000324528	Up
ENSG00000122025.15	FLT3	protein_coding	-0.988806	4.91017e-06	0.000325945	Down
ENSG00000124279.12	FASTKD3	protein_coding	-0.427627	5.08244e-06	0.000334662	Down
ENSG00000147117.7	ZNF157	protein_coding	-0.491769	5.09128e-06	0.000334662	Down
ENSG00000159593.15	NAE1	protein_coding	-0.308046	5.09279e-06	0.000334662	Down
ENSG00000183520.12	UTP11	protein_coding	-0.294921	5.07175e-06	0.000334662	Down
ENSG00000251022.6	THAP9-AS1	lncRNA	-0.546081	5.12236e-06	0.000335759	Down
ENSG00000168685.15	IL7R	protein_coding	1.38435	5.1782e-06	0.000338569	Up
ENSG00000145016.16	RUBCN	protein_coding	0.269167	5.20536e-06	0.000339494	Up
ENSG00000067248.10	DHX29	protein_coding	-0.248875	5.23549e-06	0.000340607	Down
ENSG00000268496.1	AC245884.9	lncRNA	0.696304	5.28991e-06	0.000343292	Up
ENSG00000079785.15	DDX1	protein_coding	-0.348664	5.36972e-06	0.000347606	Down
ENSG00000146648.18	EGFR	protein_coding	0.620089	5.42289e-06	0.000350179	Up
ENSG00000260852.1	FBXL19-AS1	lncRNA	0.837698	5.44428e-06	0.000350692	Up
ENSG00000038295.8	TLL1	protein_coding	-0.936573	5.46845e-06	0.000351382	Down
ENSG00000101474.12	APMAP	protein_coding	-0.338889	5.53182e-06	0.000353711	Down
ENSG00000102935.11	ZNF423	protein_coding	0.524958	5.52507e-06	0.000353711	Up
ENSG00000197647.11	ZNF433	protein_coding	-0.427244	5.56816e-06	0.000355164	Down
ENSG00000149100.13	EIF3M	protein_coding	-0.324095	5.60239e-06	0.000355608	Down
ENSG00000275023.5	MLLT6	protein_coding	0.340604	5.601e-06	0.000355608	Up
ENSG00000074047.21	GLI2	protein_coding	0.699294	5.69047e-06	0.000358876	Up
ENSG00000117543.21	DPH5	protein_coding	-0.327289	5.69514e-06	0.000358876	Down
ENSG00000279932.1	AP006248.4	lncRNA	1.15607	5.68251e-06	0.000358876	Up
ENSG00000007168.13	PAFAH1B1	protein_coding	-0.31538	5.71281e-06	0.000359122	Down
ENSG00000112855.17	HARS2	protein_coding	-0.244195	5.75078e-06	0.000359517	Down
ENSG00000154274.15	C4orf19	protein_coding	0.690419	5.75068e-06	0.000359517	Up
ENSG00000244165.2	P2RY11	protein_coding	0.553194	5.76043e-06	0.000359517	Up
ENSG00000132002.8	DNAJB1	protein_coding	1.37593	5.86704e-06	0.000364767	Up
ENSG00000136758.18	YME1L1	protein_coding	-0.246166	5.87251e-06	0.000364767	Down
ENSG00000141367.12	CLTC	protein_coding	-0.376145	5.89094e-06	0.000365043	Down
ENSG00000105137.13	SYDE1	protein_coding	0.609904	6.12524e-06	0.000378055	Up
ENSG00000120805.14	ARL1	protein_coding	-0.362005	6.13572e-06	0.000378055	Down
ENSG00000165678.21	GHITM	protein_coding	-0.41414	6.1444e-06	0.000378055	Down
ENSG00000105143.12	SLC1A6	protein_coding	-0.857993	6.22538e-06	0.000382136	Down
ENSG00000138674.17	SEC31A	protein_coding	-0.232018	6.29721e-06	0.000385638	Down
ENSG00000138663.9	COPS4	protein_coding	-0.408139	6.33172e-06	0.000386843	Down
ENSG00000126785.13	RHOJ	protein_coding	0.600893	6.36253e-06	0.000387817	Up
ENSG00000260257.2	AL035071.1	lncRNA	0.43032	6.4939e-06	0.000394902	Up
ENSG00000144677.15	CTDSPL	protein_coding	0.373979	6.57618e-06	0.000397128	Up
ENSG00000171649.12	ZIK1	protein_coding	-0.479631	6.55396e-06	0.000397128	Down
ENSG00000181638.19	ZFP41	protein_coding	0.525103	6.57374e-06	0.000397128	Up
ENSG00000198932.13	GPRASP1	protein_coding	-0.437735	6.60757e-06	0.000398102	Down
ENSG00000138071.13	ACTR2	protein_coding	-0.311481	6.70722e-06	0.000403175	Down
ENSG00000100888.14	CHD8	protein_coding	-0.153288	6.77689e-06	0.0004059	Down
ENSG00000126016.15	AMOT	protein_coding	0.369326	6.81479e-06	0.0004059	Up
ENSG00000134343.14	ANO3	protein_coding	-0.947972	6.80679e-06	0.0004059	Down
ENSG00000183723.12	CMTM4	protein_coding	0.281597	6.80018e-06	0.0004059	Up
ENSG00000129116.19	PALLD	protein_coding	0.427747	6.85516e-06	0.000407375	Up
ENSG00000128266.9	GNAZ	protein_coding	0.278046	6.96812e-06	0.000413146	Up
ENSG00000189159.16	JPT1	protein_coding	-0.475999	7.00479e-06	0.000414378	Down
ENSG00000156502.14	SUPV3L1	protein_coding	-0.263586	7.08096e-06	0.000416281	Down
ENSG00000247982.6	LINC00926	lncRNA	0.818184	7.08482e-06	0.000416281	Up
ENSG00000287680.1	AC093330.3	lncRNA	1.72669	7.08404e-06	0.000416281	Up
ENSG00000017427.16	IGF1	protein_coding	-0.699714	7.13424e-06	0.000416325	Down
ENSG00000107745.19	MICU1	protein_coding	-0.232102	7.16535e-06	0.000416325	Down
ENSG00000185627.18	PSMD13	protein_coding	-0.321233	7.14043e-06	0.000416325	Down
ENSG00000270035.1	AL359881.2	lncRNA	-1.11431	7.1245e-06	0.000416325	Down
ENSG00000287562.1	AL109615.4	lncRNA	0.457304	7.15018e-06	0.000416325	Up
ENSG00000047617.15	ANO2	protein_coding	0.714863	7.25128e-06	0.000419449	Up
ENSG00000260971.4	AC119674.1	lncRNA	1.20083	7.24996e-06	0.000419449	Up
ENSG00000137267.6	TUBB2A	protein_coding	-0.675251	7.28705e-06	0.000420585	Down
ENSG00000197885.10	NKIRAS1	protein_coding	-0.361136	7.40105e-06	0.000426222	Down
ENSG00000119707.14	RBM25	protein_coding	-0.262059	7.48851e-06	0.000427059	Down
ENSG00000128487.16	SPECC1	protein_coding	0.281522	7.49744e-06	0.000427059	Up
ENSG00000154822.18	PLCL2	protein_coding	-0.446337	7.44939e-06	0.000427059	Down
ENSG00000174953.14	DHX36	protein_coding	-0.286841	7.46926e-06	0.000427059	Down
ENSG00000267107.8	PCAT19	lncRNA	0.996406	7.48516e-06	0.000427059	Up
ENSG00000170145.5	SIK2	protein_coding	0.239133	7.55245e-06	0.000429255	Up
ENSG00000136450.13	SRSF1	protein_coding	-0.266667	7.64766e-06	0.000433722	Down
ENSG00000005339.15	CREBBP	protein_coding	0.35747	7.72097e-06	0.00043693	Up
ENSG00000280189.1	AC007614.2	TEC	-1.3509	7.8646e-06	0.000444095	Down
ENSG00000159579.14	RSPRY1	protein_coding	-0.259131	7.88819e-06	0.000444464	Down
ENSG00000162433.15	AK4	protein_coding	0.474843	8.01823e-06	0.000450066	Up
ENSG00000168621.15	GDNF	protein_coding	-1.15504	8.02211e-06	0.000450066	Down
ENSG00000116459.11	ATP5PB	protein_coding	-0.361785	8.08188e-06	0.000451621	Down
ENSG00000270133.1	AC025766.1	lncRNA	-0.830633	8.08444e-06	0.000451621	Down
ENSG00000115446.11	UNC50	protein_coding	-0.31674	8.14445e-06	0.000454001	Down
ENSG00000153814.13	JAZF1	protein_coding	-0.316209	8.23017e-06	0.000457801	Down
ENSG00000124942.14	AHNAK	protein_coding	0.54525	8.2702e-06	0.000458859	Up
ENSG00000256943.1	AC148477.3	lncRNA	-1.47783	8.28436e-06	0.000458859	Down
ENSG00000213073.4	AL353625.1	transcribed_processed_pseudogene	0.477418	8.39494e-06	0.000463998	Up
ENSG00000175054.16	ATR	protein_coding	-0.304675	8.62964e-06	0.000475962	Down
ENSG00000261342.1	AC006538.1	lncRNA	0.695154	8.64857e-06	0.000476	Up
ENSG00000187325.5	TAF9B	protein_coding	-0.509811	8.86605e-06	0.000486942	Down
ENSG00000104738.18	MCM4	protein_coding	-0.354326	8.92408e-06	0.0004891	Down
ENSG00000008130.15	NADK	protein_coding	0.322528	8.9772e-06	0.000490979	Up
ENSG00000166902.5	MRPL16	protein_coding	-0.31137	9.05003e-06	0.000492896	Down
ENSG00000286327.1	AL035427.2	lncRNA	0.700773	9.0323e-06	0.000492896	Up
ENSG00000087510.7	TFAP2C	protein_coding	0.94876	9.16455e-06	0.000493389	Up
ENSG00000140545.15	MFGE8	protein_coding	0.533434	9.17256e-06	0.000493389	Up
ENSG00000142731.11	PLK4	protein_coding	-1.01142	9.17109e-06	0.000493389	Down
ENSG00000151320.11	AKAP6	protein_coding	-0.293078	9.09466e-06	0.000493389	Down
ENSG00000152061.23	RABGAP1L	protein_coding	-0.27494	9.16815e-06	0.000493389	Down
ENSG00000213144.2	AC084880.1	processed_pseudogene	0.628371	9.13713e-06	0.000493389	Up
ENSG00000016864.18	GLT8D1	protein_coding	-0.263674	9.19782e-06	0.00049373	Down
ENSG00000164163.11	ABCE1	protein_coding	-0.393858	9.2322e-06	0.000494558	Down
ENSG00000121774.18	KHDRBS1	protein_coding	-0.257067	9.29481e-06	0.000496891	Down
ENSG00000085415.16	SEH1L	protein_coding	-0.278717	9.38256e-06	0.000499535	Down
ENSG00000173530.6	TNFRSF10D	protein_coding	0.981665	9.36933e-06	0.000499535	Up
ENSG00000105185.12	PDCD5	protein_coding	-0.309388	9.41282e-06	0.000500125	Down
ENSG00000100744.15	GSKIP	protein_coding	-0.441488	9.44873e-06	0.000500497	Down
ENSG00000280660.1	AL157396.1	lncRNA	0.630945	9.45819e-06	0.000500497	Up
ENSG00000176401.6	EID2B	protein_coding	-0.50035	9.51216e-06	0.00050132	Down
ENSG00000178988.11	MRFAP1L1	protein_coding	-0.271969	9.4935e-06	0.00050132	Down
ENSG00000105088.8	OLFM2	protein_coding	0.655443	9.53152e-06	0.000501327	Up
ENSG00000079841.18	RIMS1	protein_coding	-0.529883	9.59576e-06	0.000501672	Down
ENSG00000138078.15	PREPL	protein_coding	-0.463042	9.59529e-06	0.000501672	Down
ENSG00000198961.10	PJA2	protein_coding	-0.428664	9.58878e-06	0.000501672	Down
ENSG00000198053.11	SIRPA	protein_coding	0.315822	9.61502e-06	0.000501673	Up
ENSG00000131097.7	HIGD1B	protein_coding	0.810415	9.64075e-06	0.000501751	Up
ENSG00000173404.5	INSM1	protein_coding	-0.900654	9.65517e-06	0.000501751	Down
ENSG00000186834.3	HEXIM1	protein_coding	0.489529	9.69344e-06	0.000501751	Up
ENSG00000197061.4	H4C3	protein_coding	-0.618685	9.68215e-06	0.000501751	Down
ENSG00000102780.16	DGKH	protein_coding	-0.407694	9.76476e-06	0.000503445	Down
ENSG00000277476.1	AC005332.5	lncRNA	0.382121	9.76408e-06	0.000503445	Up
ENSG00000130158.14	DOCK6	protein_coding	0.692384	9.83502e-06	0.000506067	Up
ENSG00000156469.9	MTERF3	protein_coding	-0.342722	9.87452e-06	0.000506071	Down
ENSG00000177238.14	TRIM72	protein_coding	-1.10314	9.8808e-06	0.000506071	Down
ENSG00000188730.5	VWC2	protein_coding	-0.690828	9.8933e-06	0.000506071	Down
ENSG00000173226.17	IQCB1	protein_coding	-0.331021	1.00262e-05	0.000511865	Down
ENSG00000204472.13	AIF1	protein_coding	-1.16526	1.00827e-05	0.000513745	Down
ENSG00000184178.16	SCFD2	protein_coding	-0.327576	1.0116e-05	0.000514438	Down
ENSG00000069345.12	DNAJA2	protein_coding	-0.334152	1.01932e-05	0.000517353	Down
ENSG00000103994.17	ZNF106	protein_coding	0.220807	1.02147e-05	0.000517438	Up
ENSG00000161642.17	ZNF385A	protein_coding	0.635439	1.03247e-05	0.000521996	Up
ENSG00000198513.12	ATL1	protein_coding	-0.470139	1.03534e-05	0.000522434	Down
ENSG00000171206.14	TRIM8	protein_coding	0.400655	1.04537e-05	0.00052648	Up
ENSG00000101266.19	CSNK2A1	protein_coding	-0.145201	1.04867e-05	0.000527122	Down
ENSG00000177732.8	SOX12	protein_coding	0.405046	1.05738e-05	0.00053048	Up
ENSG00000171189.17	GRIK1	protein_coding	-0.571686	1.06155e-05	0.000531551	Down
ENSG00000254685.6	FPGT	protein_coding	-0.434228	1.06789e-05	0.000533701	Down
ENSG00000088836.14	SLC4A11	protein_coding	0.960453	1.07541e-05	0.00053643	Up
ENSG00000112576.12	CCND3	protein_coding	0.321859	1.08468e-05	0.000540024	Up
ENSG00000101040.19	ZMYND8	protein_coding	0.431045	1.08919e-05	0.000541234	Up
ENSG00000198836.10	OPA1	protein_coding	-0.307466	1.09129e-05	0.000541245	Down
ENSG00000255041.1	AC103855.3	lncRNA	1.20799	1.11295e-05	0.00055094	Up
ENSG00000113048.16	MRPS27	protein_coding	-0.253642	1.1156e-05	0.00055121	Down
ENSG00000269940.1	AL049840.5	lncRNA	0.48231	1.13349e-05	0.00055899	Up
ENSG00000201684.1	RN7SKP239	misc_RNA	1.0652	1.13825e-05	0.000560278	Up
ENSG00000180357.9	ZNF609	protein_coding	0.20021	1.15133e-05	0.000565648	Up
ENSG00000114354.14	TFG	protein_coding	-0.22465	1.16344e-05	0.000567829	Down
ENSG00000162139.10	NEU3	protein_coding	-0.287989	1.16012e-05	0.000567829	Down
ENSG00000189184.11	PCDH18	protein_coding	0.598966	1.16448e-05	0.000567829	Up
ENSG00000277224.2	H2BC7	protein_coding	-0.696136	1.16329e-05	0.000567829	Down
ENSG00000114686.9	MRPL3	protein_coding	-0.36954	1.17798e-05	0.000572062	Down
ENSG00000128294.16	TPST2	protein_coding	0.460291	1.17973e-05	0.000572062	Up
ENSG00000237422.2	AL158071.4	lncRNA	0.840732	1.17604e-05	0.000572062	Up
ENSG00000089199.10	CHGB	protein_coding	-0.801476	1.19499e-05	0.000578382	Down
ENSG00000129636.13	ITFG1	protein_coding	-0.434429	1.19857e-05	0.000579042	Down
ENSG00000109180.14	OCIAD1	protein_coding	-0.305979	1.20619e-05	0.000581646	Down
ENSG00000169251.12	NMD3	protein_coding	-0.354906	1.21171e-05	0.000583231	Down
ENSG00000165424.7	ZCCHC24	protein_coding	0.384969	1.21587e-05	0.000584154	Up
ENSG00000147894.17	C9orf72	protein_coding	-0.404364	1.21943e-05	0.000584789	Down
ENSG00000138095.19	LRPPRC	protein_coding	-0.338852	1.2227e-05	0.00058528	Down
ENSG00000104093.13	DMXL2	protein_coding	-0.381997	1.22674e-05	0.000586141	Down
ENSG00000138160.6	KIF11	protein_coding	-0.507329	1.24659e-05	0.000594533	Down
ENSG00000099246.16	RAB18	protein_coding	-0.304628	1.25456e-05	0.000597245	Down
ENSG00000146834.14	MEPCE	protein_coding	0.291409	1.25714e-05	0.00059738	Up
ENSG00000074416.14	MGLL	protein_coding	0.480985	1.26261e-05	0.00059889	Up
ENSG00000102172.16	SMS	protein_coding	-0.347296	1.26958e-05	0.000600016	Down
ENSG00000143183.16	TMCO1	protein_coding	-0.300379	1.26879e-05	0.000600016	Down
ENSG00000035681.9	NSMAF	protein_coding	-0.207372	1.27372e-05	0.000600884	Down
ENSG00000188269.9	OR7A5	protein_coding	1.74757	1.28049e-05	0.000602985	Up
ENSG00000100220.12	RTCB	protein_coding	-0.330432	1.28732e-05	0.000603399	Down
ENSG00000143147.14	GPR161	protein_coding	0.348847	1.29062e-05	0.000603399	Up
ENSG00000151500.15	THYN1	protein_coding	-0.283091	1.2877e-05	0.000603399	Down
ERCC-00042	ERCC-00042	ercc_control	0.727586	1.28976e-05	0.000603399	Up
ENSG00000198612.11	COPS8	protein_coding	-0.364554	1.30375e-05	0.000608449	Down
ENSG00000288033.1	AC137894.3	lncRNA	0.775381	1.30827e-05	0.000609467	Up
ENSG00000188672.18	RHCE	protein_coding	-1.03888	1.31384e-05	0.000610972	Down
ENSG00000107829.15	FBXW4	protein_coding	0.291498	1.31966e-05	0.000612587	Up
ENSG00000186665.9	C17orf58	protein_coding	-0.561684	1.32847e-05	0.000615581	Down
ENSG00000063176.16	SPHK2	protein_coding	0.396937	1.33848e-05	0.000618021	Up
ENSG00000185515.14	BRCC3	protein_coding	-0.252022	1.33844e-05	0.000618021	Down
ENSG00000238279.1	BX470102.1	lncRNA	2.11068	1.35474e-05	0.000624423	Up
ENSG00000152214.14	RIT2	protein_coding	-0.705558	1.35875e-05	0.000625167	Down
ENSG00000242268.3	LINC02082	lncRNA	-0.795248	1.36499e-05	0.000626933	Down
ENSG00000136738.15	STAM	protein_coding	-0.311988	1.38237e-05	0.000633801	Down
ENSG00000137955.16	RABGGTB	protein_coding	-0.334008	1.39217e-05	0.000636431	Down
ENSG00000271858.5	Z84492.1	lncRNA	0.724375	1.39298e-05	0.000636431	Up
ENSG00000182253.15	SYNM	protein_coding	0.425412	1.40507e-05	0.000640831	Up
ENSG00000143851.15	PTPN7	protein_coding	-1.22413	1.41226e-05	0.000642983	Down
ENSG00000180229.12	HERC2P3	transcribed_unprocessed_pseudogene	0.845288	1.41476e-05	0.000642999	Up
ENSG00000135124.14	P2RX4	protein_coding	-0.494747	1.42063e-05	0.000644546	Down
ENSG00000150361.12	KLHL1	protein_coding	-0.788087	1.45794e-05	0.00065918	Down
ENSG00000183688.4	RFLNB	protein_coding	0.680417	1.45605e-05	0.00065918	Up
ENSG00000249042.6	AC008771.1	lncRNA	-0.448822	1.47528e-05	0.000665865	Down
ENSG00000134115.13	CNTN6	protein_coding	-0.863146	1.48703e-05	0.000668858	Down
ENSG00000279147.1	AC112504.1	TEC	1.38999	1.48575e-05	0.000668858	Up
ENSG00000079246.16	XRCC5	protein_coding	-0.3135	1.49381e-05	0.000669596	Down
ENSG00000162913.10	OBSCN-AS1	lncRNA	-1.32395	1.49247e-05	0.000669596	Down
ENSG00000113504.21	SLC12A7	protein_coding	0.565101	1.49654e-05	0.00066967	Up
ENSG00000122873.12	CISD1	protein_coding	-0.439899	1.50191e-05	0.000669736	Down
ENSG00000170633.16	RNF34	protein_coding	-0.214463	1.50439e-05	0.000669736	Down
ENSG00000197124.12	ZNF682	protein_coding	-0.399139	1.50169e-05	0.000669736	Down
ENSG00000163053.11	SLC16A14	protein_coding	-0.473043	1.50988e-05	0.000669892	Down
ENSG00000250069.1	AC011379.1	lncRNA	0.778425	1.50811e-05	0.000669892	Up
ENSG00000166535.20	A2ML1	protein_coding	0.819519	1.51442e-05	0.000670768	Up
ENSG00000171953.16	ATPAF2	protein_coding	0.322033	1.5256e-05	0.000674575	Up
ENSG00000181090.21	EHMT1	protein_coding	0.340045	1.53343e-05	0.000676891	Up
ENSG00000277775.1	H3C7	protein_coding	-1.83449	1.54266e-05	0.000679813	Down
ENSG00000134058.12	CDK7	protein_coding	-0.309593	1.55055e-05	0.000682138	Down
ENSG00000132383.12	RPA1	protein_coding	-0.239923	1.55657e-05	0.000683633	Down
ENSG00000175832.13	ETV4	protein_coding	1.46753	1.56025e-05	0.000684097	Up
ENSG00000143970.17	ASXL2	protein_coding	0.265509	1.58094e-05	0.000691385	Up
ENSG00000163798.13	SLC4A1AP	protein_coding	-0.239733	1.58217e-05	0.000691385	Down
ENSG00000125779.22	PANK2	protein_coding	0.245098	1.59044e-05	0.000691525	Up
ENSG00000137959.16	IFI44L	protein_coding	-1.22583	1.58819e-05	0.000691525	Down
ENSG00000286733.1	AC090164.5	lncRNA	0.939927	1.58726e-05	0.000691525	Up
ENSG00000268027.5	AC243960.1	lncRNA	-1.5001	1.59472e-05	0.000692232	Down
ENSG00000068137.15	PLEKHH3	protein_coding	0.468316	1.60205e-05	0.000692635	Up
ENSG00000113575.10	PPP2CA	protein_coding	-0.3418	1.60362e-05	0.000692635	Down
ENSG00000273703.1	H2BC14	protein_coding	-1.14293	1.59997e-05	0.000692635	Down
ENSG00000129071.9	MBD4	protein_coding	-0.244204	1.60987e-05	0.000693043	Down
ENSG00000186376.15	ZNF75D	protein_coding	-0.264362	1.60947e-05	0.000693043	Down
ENSG00000064393.16	HIPK2	protein_coding	0.508412	1.62594e-05	0.00069651	Up
ENSG00000137558.9	PI15	protein_coding	-1.09842	1.62394e-05	0.00069651	Down
ENSG00000189077.11	TMEM120A	protein_coding	0.343978	1.6221e-05	0.00069651	Up
ENSG00000275131.3	AC241952.2	transcribed_unprocessed_pseudogene	0.449379	1.69747e-05	0.000725962	Up
ENSG00000064655.19	EYA2	protein_coding	0.549851	1.71149e-05	0.000726007	Up
ENSG00000140948.13	ZCCHC14	protein_coding	0.278983	1.70355e-05	0.000726007	Up
ENSG00000141985.9	SH3GL1	protein_coding	0.367503	1.70369e-05	0.000726007	Up
ENSG00000158301.18	GPRASP2	protein_coding	-0.491739	1.71093e-05	0.000726007	Down
ENSG00000197157.11	SND1	protein_coding	-0.214945	1.71121e-05	0.000726007	Down
ENSG00000088035.18	ALG6	protein_coding	-0.36651	1.71836e-05	0.000727735	Down
ENSG00000172244.9	C5orf34	protein_coding	-0.633567	1.72878e-05	0.000730962	Down
ENSG00000047249.18	ATP6V1H	protein_coding	-0.385503	1.74455e-05	0.000734252	Down
ENSG00000068024.16	HDAC4	protein_coding	0.391819	1.745e-05	0.000734252	Up
ENSG00000164850.15	GPER1	protein_coding	0.816447	1.74233e-05	0.000734252	Up
ENSG00000132305.20	IMMT	protein_coding	-0.278926	1.74925e-05	0.000734855	Down
ENSG00000172954.13	LCLAT1	protein_coding	-0.306445	1.7531e-05	0.000735286	Down
ENSG00000106692.14	FKTN	protein_coding	-0.356483	1.77033e-05	0.000741322	Down
ENSG00000106477.19	CEP41	protein_coding	-0.321992	1.78283e-05	0.000745361	Down
ENSG00000021645.19	NRXN3	protein_coding	-0.404963	1.78979e-05	0.000747074	Down
ENSG00000103657.14	HERC1	protein_coding	-0.186972	1.82137e-05	0.00075783	Down
ENSG00000183684.8	ALYREF	protein_coding	-0.352436	1.81983e-05	0.00075783	Down
ENSG00000184905.9	TCEAL2	protein_coding	-0.368017	1.83363e-05	0.000761715	Down
ENSG00000165572.8	KBTBD6	protein_coding	-0.321278	1.84368e-05	0.000764674	Down
ENSG00000130382.9	MLLT1	protein_coding	0.413359	1.86107e-05	0.000770662	Up
ENSG00000116750.13	UCHL5	protein_coding	-0.355168	1.86469e-05	0.000770937	Down
ENSG00000107140.16	TESK1	protein_coding	0.315218	1.87378e-05	0.000773466	Up
ENSG00000112249.14	ASCC3	protein_coding	-0.217729	1.88357e-05	0.000775057	Down
ENSG00000151208.17	DLG5	protein_coding	0.32651	1.8818e-05	0.000775057	Up
ENSG00000160392.13	C19orf47	protein_coding	0.314426	1.8988e-05	0.000780093	Up
ENSG00000165632.8	TAF3	protein_coding	0.290269	1.91138e-05	0.000783071	Up
ENSG00000261051.1	AC107021.2	lncRNA	0.846379	1.91205e-05	0.000783071	Up
ENSG00000007933.13	FMO3	protein_coding	0.891568	1.9319e-05	0.00078996	Up
ENSG00000139725.8	RHOF	protein_coding	0.509098	1.94203e-05	0.000792352	Up
ENSG00000167522.16	ANKRD11	protein_coding	0.339421	1.94383e-05	0.000792352	Up
ENSG00000122952.17	ZWINT	protein_coding	-0.798677	1.95675e-05	0.000795136	Down
ENSG00000251493.5	FOXD1	protein_coding	1.02522	1.95533e-05	0.000795136	Up
ENSG00000128683.14	GAD1	protein_coding	-0.71487	1.96613e-05	0.000797703	Down
ENSG00000226029.1	LINC01772	lncRNA	0.772173	1.98381e-05	0.0008031	Up
ENSG00000260368.1	AC027373.1	lncRNA	0.885753	1.98558e-05	0.0008031	Up
ENSG00000082212.13	ME2	protein_coding	-0.242234	2.0137e-05	0.000803265	Down
ENSG00000104825.17	NFKBIB	protein_coding	0.403856	2.0005e-05	0.000803265	Up
ENSG00000106443.16	PHF14	protein_coding	-0.257839	2.01156e-05	0.000803265	Down
ENSG00000120896.13	SORBS3	protein_coding	0.400022	2.01276e-05	0.000803265	Up
ENSG00000137841.12	PLCB2	protein_coding	-0.591114	2.00771e-05	0.000803265	Down
ENSG00000144043.12	TEX261	protein_coding	0.274679	2.00578e-05	0.000803265	Up
ENSG00000168005.9	SPINDOC	protein_coding	0.543896	1.99932e-05	0.000803265	Up
ENSG00000181690.8	PLAG1	protein_coding	-0.45758	1.98996e-05	0.000803265	Down
ENSG00000279044.1	AC007787.2	TEC	0.712612	1.9931e-05	0.000803265	Up
ENSG00000140443.15	IGF1R	protein_coding	0.378878	2.02262e-05	0.000804152	Up
ENSG00000160991.16	ORAI2	protein_coding	0.626766	2.02518e-05	0.000804152	Up
ENSG00000162992.3	NEUROD1	protein_coding	-1.05724	2.02103e-05	0.000804152	Down
ENSG00000239697.11	TNFSF12	protein_coding	0.402374	2.03172e-05	0.000805526	Up
ENSG00000095637.22	SORBS1	protein_coding	0.248425	2.05551e-05	0.000813721	Up
ENSG00000104177.18	MYEF2	protein_coding	-0.324889	2.07847e-05	0.000815447	Down
ENSG00000106689.11	LHX2	protein_coding	0.687584	2.08175e-05	0.000815447	Up
ENSG00000135678.12	CPM	protein_coding	0.616312	2.06564e-05	0.000815447	Up
ENSG00000166272.18	WBP1L	protein_coding	0.257219	2.08013e-05	0.000815447	Up
ENSG00000196305.17	IARS1	protein_coding	-0.338573	2.07775e-05	0.000815447	Down
ENSG00000197852.12	INKA2	protein_coding	0.53464	2.07402e-05	0.000815447	Up
ENSG00000205763.13	RP9P	transcribed_unprocessed_pseudogene	0.501394	2.07638e-05	0.000815447	Up
ENSG00000188811.14	NHLRC3	protein_coding	-0.380107	2.10459e-05	0.000823158	Down
ENSG00000111358.14	GTF2H3	protein_coding	-0.292431	2.11902e-05	0.000827559	Down
ENSG00000276261.1	AC009509.5	lncRNA	1.17756	2.12435e-05	0.000828402	Up
ENSG00000004897.12	CDC27	protein_coding	-0.255924	2.1359e-05	0.000830295	Down
ENSG00000087263.17	OGFOD1	protein_coding	-0.334472	2.1333e-05	0.000830295	Down
ENSG00000221988.13	PPT2	protein_coding	0.338865	2.13875e-05	0.000830295	Up
ENSG00000060656.20	PTPRU	protein_coding	0.40302	2.15505e-05	0.00083414	Up
ENSG00000111196.10	MAGOHB	protein_coding	-0.332605	2.15365e-05	0.00083414	Down
ENSG00000133627.18	ACTR3B	protein_coding	-0.307792	2.16037e-05	0.000834961	Down
ENSG00000231113.2	AL035587.1	lncRNA	0.484928	2.16616e-05	0.000835957	Up
ENSG00000138036.18	DYNC2LI1	protein_coding	-0.51266	2.18198e-05	0.00084082	Down
ENSG00000198952.8	SMG5	protein_coding	0.27678	2.20202e-05	0.000847291	Up
ENSG00000131263.13	RLIM	protein_coding	-0.294307	2.2133e-05	0.000850377	Down
ENSG00000034693.15	PEX3	protein_coding	-0.285698	2.22e-05	0.000851695	Down
ENSG00000108094.15	CUL2	protein_coding	-0.28076	2.2345e-05	0.000855644	Down
ENSG00000285778.2	AL591463.1	lncRNA	-1.64052	2.23685e-05	0.000855644	Down
ENSG00000270020.1	AC009108.3	lncRNA	0.929309	2.25863e-05	0.000862711	Up
ENSG00000223396.4	RPS10P7	transcribed_processed_pseudogene	0.543553	2.26868e-05	0.000865284	Up
ENSG00000131876.17	SNRPA1	protein_coding	-0.440882	2.28083e-05	0.000868647	Down
ENSG00000026950.17	BTN3A1	protein_coding	-0.443597	2.30285e-05	0.000874479	Down
ENSG00000128973.13	CLN6	protein_coding	0.351054	2.30074e-05	0.000874479	Up
ENSG00000180354.16	MTURN	protein_coding	0.39325	2.33312e-05	0.000884687	Up
ENSG00000138757.14	G3BP2	protein_coding	-0.395368	2.3436e-05	0.00088737	Down
ENSG00000178209.15	PLEC	protein_coding	0.447252	2.35963e-05	0.000891923	Up
ENSG00000286488.1	AC103858.3	lncRNA	-1.34082	2.36246e-05	0.000891923	Down
ENSG00000149488.13	TMC2	protein_coding	-0.965811	2.38108e-05	0.000897653	Down
ENSG00000134453.16	RBM17	protein_coding	0.20523	2.39723e-05	0.000902438	Up
ENSG00000126709.15	IFI6	protein_coding	-0.890972	2.41865e-05	0.00090788	Down
ENSG00000167863.12	ATP5PD	protein_coding	-0.349521	2.41523e-05	0.00090788	Down
ENSG00000103316.11	CRYM	protein_coding	-0.818673	2.42641e-05	0.000909213	Down
ENSG00000249738.10	AC008691.1	lncRNA	-0.773	2.42917e-05	0.000909213	Down
ENSG00000231419.6	LINC00689	lncRNA	1.05634	2.44229e-05	0.000912816	Up
ENSG00000160801.14	PTH1R	protein_coding	0.631755	2.46339e-05	0.000919385	Up
ENSG00000146416.19	AIG1	protein_coding	-0.275861	2.48586e-05	0.000926445	Down
ENSG00000187800.13	PEAR1	protein_coding	0.742339	2.49813e-05	0.000929689	Up
ENSG00000117906.14	RCN2	protein_coding	-0.348095	2.53492e-05	0.000942039	Down
ENSG00000164053.21	ATRIP	protein_coding	-0.343355	2.54622e-05	0.00094489	Down
ENSG00000138433.16	CIR1	protein_coding	-0.239201	2.56989e-05	0.000949713	Down
ENSG00000177283.7	FZD8	protein_coding	0.734216	2.56569e-05	0.000949713	Up
ENSG00000249825.6	AC012636.1	lncRNA	0.993903	2.57014e-05	0.000949713	Up
ENSG00000143995.20	MEIS1	protein_coding	-0.633976	2.57545e-05	0.000950331	Down
ENSG00000287222.1	AC234917.3	lncRNA	0.518215	2.58062e-05	0.000950894	Up
ENSG00000112511.17	PHF1	protein_coding	0.251635	2.59305e-05	0.000951443	Up
ENSG00000146007.11	ZMAT2	protein_coding	-0.313585	2.58701e-05	0.000951443	Down
ENSG00000164187.7	LMBRD2	protein_coding	-0.346716	2.59124e-05	0.000951443	Down
ENSG00000096070.19	BRPF3	protein_coding	0.331578	2.61123e-05	0.000955184	Up
ENSG00000117748.10	RPA2	protein_coding	-0.386044	2.61489e-05	0.000955184	Down
ENSG00000230783.1	AC009961.3	processed_pseudogene	-0.73344	2.61789e-05	0.000955184	Down
ENSG00000248587.8	GDNF-AS1	lncRNA	-1.01739	2.61549e-05	0.000955184	Down
ENSG00000032444.16	PNPLA6	protein_coding	0.39215	2.63402e-05	0.000959725	Up
ENSG00000261188.1	Z95115.1	lncRNA	-0.470542	2.64087e-05	0.000960878	Down
ENSG00000177464.5	GPR4	protein_coding	1.00698	2.68715e-05	0.000976358	Up
ENSG00000172037.14	LAMB2	protein_coding	0.460738	2.69278e-05	0.00097704	Up
ENSG00000265750.1	AC090772.3	lncRNA	0.753248	2.74309e-05	0.000993911	Up
ENSG00000143258.16	USP21	protein_coding	0.351785	2.76753e-05	0.00100138	Up
ENSG00000148950.11	IMMP1L	protein_coding	-0.389445	2.77802e-05	0.00100239	Down
ENSG00000149564.12	ESAM	protein_coding	0.583933	2.77479e-05	0.00100239	Up
ENSG00000110723.12	EXPH5	protein_coding	-0.681687	2.80317e-05	0.00100729	Down
ENSG00000136810.13	TXN	protein_coding	-0.48101	2.79959e-05	0.00100729	Down
ENSG00000167978.17	SRRM2	protein_coding	0.439632	2.79906e-05	0.00100729	Up
ENSG00000129925.11	PGAP6	protein_coding	0.400678	2.82254e-05	0.00101285	Up
ENSG00000130287.14	NCAN	protein_coding	0.51468	2.82748e-05	0.00101323	Up
ENSG00000100403.12	ZC3H7B	protein_coding	0.295314	2.84807e-05	0.00101781	Up
ENSG00000266028.7	SRGAP2	protein_coding	-0.279149	2.84544e-05	0.00101781	Down
ENSG00000129292.20	PHF20L1	protein_coding	-0.194245	2.85953e-05	0.00102051	Down
ENSG00000076067.13	RBMS2	protein_coding	0.493201	2.88784e-05	0.00102921	Up
ENSG00000164169.13	PRMT9	protein_coding	-0.311648	2.93666e-05	0.00104518	Down
ENSG00000286798.1	AC022832.2	lncRNA	1.33619	2.94664e-05	0.0010473	Up
ENSG00000255669.2	AC092471.1	transcribed_unitary_pseudogene	0.716388	2.95462e-05	0.00104786	Up
ENSG00000279513.1	AL157902.2	TEC	-0.63241	2.95624e-05	0.00104786	Down
ENSG00000124767.7	GLO1	protein_coding	-0.357914	2.96425e-05	0.00104927	Down
ENSG00000047849.21	MAP4	protein_coding	0.301578	2.97277e-05	0.00105086	Up
ENSG00000280453.1	AP006248.5	TEC	1.31889	2.97884e-05	0.00105158	Up
ENSG00000086827.9	ZW10	protein_coding	-0.25258	3.0133e-05	0.00106231	Down
ENSG00000196668.4	LINC00173	lncRNA	-0.629727	3.04289e-05	0.00107129	Down
ENSG00000280205.1	AC009716.2	TEC	0.975474	3.0792e-05	0.00108262	Up
ENSG00000134278.15	SPIRE1	protein_coding	0.229763	3.08866e-05	0.00108448	Up
ENSG00000128609.15	NDUFA5	protein_coding	-0.431131	3.10632e-05	0.00108484	Down
ENSG00000146842.17	TMEM209	protein_coding	-0.451416	3.1039e-05	0.00108484	Down
ENSG00000148297.16	MED22	protein_coding	0.242435	3.10288e-05	0.00108484	Up
ENSG00000237399.7	PITRM1-AS1	lncRNA	1.17837	3.09699e-05	0.00108484	Up
ENSG00000115155.17	OTOF	protein_coding	-0.952683	3.11791e-05	0.00108743	Down
ENSG00000171552.13	BCL2L1	protein_coding	0.281157	3.12947e-05	0.00108857	Up
ENSG00000213760.10	ATP6V1G2	protein_coding	-0.518797	3.12951e-05	0.00108857	Down
ENSG00000109436.8	TBC1D9	protein_coding	-0.400079	3.14441e-05	0.00109229	Down
ENSG00000137033.11	IL33	protein_coding	-0.771691	3.15803e-05	0.00109557	Down
ENSG00000117682.17	DHDDS	protein_coding	-0.268626	3.16278e-05	0.00109576	Down
ENSG00000016391.11	CHDH	protein_coding	0.499886	3.17169e-05	0.00109739	Up
ENSG00000166181.13	API5	protein_coding	-0.300285	3.18614e-05	0.00110093	Down
ENSG00000078579.9	FGF20	protein_coding	-1.12772	3.19164e-05	0.00110137	Down
ENSG00000132475.10	H3-3B	protein_coding	-0.51694	3.2235e-05	0.0011098	Down
ENSG00000156860.16	FBRS	protein_coding	0.336042	3.22458e-05	0.0011098	Up
ENSG00000162522.11	KIAA1522	protein_coding	0.724927	3.23017e-05	0.00111026	Up
ENSG00000133114.18	GPALPP1	protein_coding	-0.232736	3.25943e-05	0.00111884	Down
ENSG00000056050.7	HPF1	protein_coding	-0.438852	3.29046e-05	0.00112385	Down
ENSG00000172081.14	MOB3A	protein_coding	0.416887	3.29124e-05	0.00112385	Up
ENSG00000180543.5	TSPYL5	protein_coding	-0.318537	3.2882e-05	0.00112385	Down
ENSG00000184220.12	CMSS1	protein_coding	-0.307989	3.2826e-05	0.00112385	Down
ENSG00000104881.16	PPP1R13L	protein_coding	0.54073	3.30885e-05	0.00112753	Up
ENSG00000143155.13	TIPRL	protein_coding	-0.329433	3.31069e-05	0.00112753	Down
ENSG00000106211.9	HSPB1	protein_coding	1.09078	3.33357e-05	0.00113358	Up
ENSG00000137809.17	ITGA11	protein_coding	0.70798	3.33961e-05	0.00113358	Up
ENSG00000256902.1	IQSEC3P1	processed_pseudogene	1.07603	3.34147e-05	0.00113358	Up
ENSG00000186814.14	ZSCAN30	protein_coding	-0.341885	3.34939e-05	0.00113479	Down
ENSG00000143633.13	C1orf131	protein_coding	-0.288521	3.36574e-05	0.00113658	Down
ENSG00000155034.19	FBXL18	protein_coding	0.492357	3.36575e-05	0.00113658	Up
ENSG00000189127.8	ANKRD34B	protein_coding	-1.24194	3.36773e-05	0.00113658	Down
ENSG00000128578.10	STRIP2	protein_coding	-0.50663	3.37423e-05	0.0011373	Down
ENSG00000092201.10	SUPT16H	protein_coding	-0.252628	3.39066e-05	0.00114136	Down
ENSG00000271043.2	MTRNR2L2	processed_pseudogene	0.981348	3.41155e-05	0.00114691	Up
ENSG00000175970.11	UNC119B	protein_coding	0.234787	3.42937e-05	0.00115142	Up
ENSG00000165832.6	TRUB1	protein_coding	-0.384379	3.43422e-05	0.00115157	Down
ENSG00000091140.14	DLD	protein_coding	-0.337703	3.4472e-05	0.00115254	Down
ENSG00000109956.13	B3GAT1	protein_coding	0.329683	3.46584e-05	0.00115254	Up
ENSG00000111364.16	DDX55	protein_coding	-0.288261	3.4794e-05	0.00115254	Down
ENSG00000152049.6	KCNE4	protein_coding	0.98741	3.4798e-05	0.00115254	Up
ENSG00000157150.5	TIMP4	protein_coding	-0.8757	3.47017e-05	0.00115254	Down
ENSG00000179981.10	TSHZ1	protein_coding	0.455346	3.46176e-05	0.00115254	Up
ENSG00000183579.16	ZNRF3	protein_coding	0.468583	3.48129e-05	0.00115254	Up
ENSG00000198642.7	KLHL9	protein_coding	-0.31124	3.47064e-05	0.00115254	Down
ENSG00000205581.11	HMGN1	protein_coding	-0.408824	3.47128e-05	0.00115254	Down
ENSG00000275898.1	AC125603.4	lncRNA	-1.57529	3.45016e-05	0.00115254	Down
ENSG00000121350.16	PYROXD1	protein_coding	-0.389388	3.50746e-05	0.00115973	Down
ENSG00000163875.15	MEAF6	protein_coding	-0.29137	3.54509e-05	0.00117069	Down
ENSG00000171530.14	TBCA	protein_coding	-0.341974	3.55782e-05	0.00117192	Down
ENSG00000178105.11	DDX10	protein_coding	-0.203314	3.55365e-05	0.00117192	Down
ENSG00000135698.10	MPHOSPH6	protein_coding	-0.240042	3.57035e-05	0.00117457	Down
ENSG00000162104.10	ADCY9	protein_coding	0.376551	3.59906e-05	0.00118105	Up
ENSG00000162688.17	AGL	protein_coding	-0.343702	3.59909e-05	0.00118105	Down
ENSG00000276334.1	AL133243.2	lncRNA	-0.423257	3.60442e-05	0.00118131	Down
ENSG00000130024.15	PHF10	protein_coding	0.249596	3.64155e-05	0.00119194	Up
ENSG00000164073.10	MFSD8	protein_coding	-0.385306	3.646e-05	0.00119194	Down
ENSG00000146376.11	ARHGAP18	protein_coding	-0.426435	3.68467e-05	0.00120307	Down
ENSG00000031698.13	SARS1	protein_coding	-0.314064	3.72841e-05	0.00121583	Down
ENSG00000100227.18	POLDIP3	protein_coding	0.307753	3.76476e-05	0.00122463	Up
ENSG00000204128.6	C2orf72	protein_coding	0.326886	3.76263e-05	0.00122463	Up
ENSG00000160360.13	GPSM1	protein_coding	0.349063	3.7892e-05	0.00123041	Up
ENSG00000163630.11	SYNPR	protein_coding	-0.782652	3.79197e-05	0.00123041	Down
ENSG00000089818.18	NECAP1	protein_coding	-0.380011	3.81558e-05	0.00123653	Down
ENSG00000137252.9	HCRTR2	protein_coding	-1.16169	3.8497e-05	0.00124604	Down
ENSG00000106012.18	IQCE	protein_coding	0.330418	3.87212e-05	0.00125175	Up
ENSG00000151025.11	GPR158	protein_coding	-0.524744	3.88383e-05	0.00125398	Down
ENSG00000135144.7	DTX1	protein_coding	0.442254	3.90398e-05	0.00125893	Up
ENSG00000092208.17	GEMIN2	protein_coding	-0.386671	3.91059e-05	0.0012595	Down
ENSG00000171475.14	WIPF2	protein_coding	0.201389	3.917e-05	0.00126001	Up
ENSG00000270629.6	NBPF14	protein_coding	0.468192	3.93891e-05	0.0012655	Up
ENSG00000115233.12	PSMD14	protein_coding	-0.352586	3.97332e-05	0.00127498	Down
ENSG00000204160.12	ZDHHC18	protein_coding	0.399213	4.00936e-05	0.00128497	Up
ENSG00000156299.13	TIAM1	protein_coding	-0.404794	4.02946e-05	0.00128854	Down
ENSG00000183647.10	ZNF530	protein_coding	-0.484812	4.0304e-05	0.00128854	Down
ENSG00000128463.13	EMC4	protein_coding	-0.336494	4.08504e-05	0.00130282	Down
ENSG00000188219.14	POTEE	protein_coding	-0.581046	4.08125e-05	0.00130282	Down
ENSG00000075089.9	ACTR6	protein_coding	-0.430238	4.09103e-05	0.00130314	Down
ENSG00000238197.6	PAXBP1-AS1	lncRNA	-0.598421	4.1036e-05	0.00130555	Down
ENSG00000091651.9	ORC6	protein_coding	-0.543076	4.13898e-05	0.00131119	Down
ENSG00000140694.17	PARN	protein_coding	-0.240522	4.12829e-05	0.00131119	Down
ENSG00000169047.5	IRS1	protein_coding	0.489762	4.14145e-05	0.00131119	Up
ENSG00000175216.15	CKAP5	protein_coding	-0.208257	4.13179e-05	0.00131119	Down
ENSG00000185761.11	ADAMTSL5	protein_coding	1.07414	4.16495e-05	0.00131703	Up
ENSG00000164180.13	TMEM161B	protein_coding	-0.262879	4.19496e-05	0.00132331	Down
ENSG00000185721.13	DRG1	protein_coding	-0.289143	4.19358e-05	0.00132331	Down
ENSG00000279841.1	AC092135.3	TEC	0.675676	4.2101e-05	0.00132649	Up
ENSG00000092820.18	EZR	protein_coding	0.490038	4.24747e-05	0.001334	Up
ENSG00000092847.12	AGO1	protein_coding	0.152203	4.26188e-05	0.001334	Up
ENSG00000115947.13	ORC4	protein_coding	-0.303554	4.27485e-05	0.001334	Down
ENSG00000136040.9	PLXNC1	protein_coding	-0.374194	4.27425e-05	0.001334	Down
ENSG00000157404.15	KIT	protein_coding	-0.654431	4.26531e-05	0.001334	Down
ENSG00000167004.13	PDIA3	protein_coding	-0.371129	4.27043e-05	0.001334	Down
ENSG00000187535.14	IFT140	protein_coding	0.359133	4.26437e-05	0.001334	Up
ENSG00000261502.4	AC040174.1	lncRNA	-1.18931	4.26422e-05	0.001334	Down
ENSG00000137166.15	FOXP4	protein_coding	0.458923	4.28463e-05	0.00133545	Up
ENSG00000185049.16	NELFA	protein_coding	0.342108	4.30183e-05	0.00133921	Up
ENSG00000137693.14	YAP1	protein_coding	0.417097	4.30843e-05	0.00133967	Up
ENSG00000077454.16	LRCH4	protein_coding	0.431311	4.31739e-05	0.00133996	Up
ENSG00000152382.6	TADA1	protein_coding	-0.339804	4.32466e-05	0.00133996	Down
ENSG00000188039.15	NWD1	protein_coding	0.694655	4.32477e-05	0.00133996	Up
ENSG00000164418.20	GRIK2	protein_coding	-0.525749	4.34714e-05	0.0013437	Down
ENSG00000197713.15	RPE	protein_coding	-0.265724	4.34353e-05	0.0013437	Down
ENSG00000131747.15	TOP2A	protein_coding	-2.03461	4.38122e-05	0.00135263	Down
ENSG00000133612.19	AGAP3	protein_coding	0.333859	4.41066e-05	0.00135851	Up
ENSG00000232520.2	GCSIR	lncRNA	-0.943285	4.4065e-05	0.00135851	Down
ENSG00000227456.9	LINC00310	lncRNA	0.681941	4.42987e-05	0.00136281	Up
ENSG00000125650.4	PSPN	protein_coding	0.521219	4.44591e-05	0.00136613	Up
ENSG00000113649.11	TCERG1	protein_coding	-0.244779	4.45991e-05	0.00136722	Down
ENSG00000140395.9	WDR61	protein_coding	-0.238764	4.45975e-05	0.00136722	Down
ENSG00000085382.12	HACE1	protein_coding	-0.257324	4.48743e-05	0.00137347	Down
ENSG00000168827.14	GFM1	protein_coding	-0.244958	4.49083e-05	0.00137347	Down
ENSG00000031823.14	RANBP3	protein_coding	0.227136	4.59624e-05	0.0014011	Up
ENSG00000131653.13	TRAF7	protein_coding	0.330962	4.60266e-05	0.0014011	Up
ENSG00000172757.13	CFL1	protein_coding	-0.270198	4.58668e-05	0.0014011	Down
ENSG00000189056.14	RELN	protein_coding	-0.867901	4.60198e-05	0.0014011	Down
ENSG00000181016.9	LSMEM1	protein_coding	0.843586	4.61698e-05	0.00140382	Up
ENSG00000169174.11	PCSK9	protein_coding	-1.36715	4.62322e-05	0.00140408	Down
ENSG00000127884.5	ECHS1	protein_coding	-0.266674	4.66887e-05	0.0014163	Down
ENSG00000173418.12	NAA20	protein_coding	-0.298123	4.68388e-05	0.00141755	Down
ENSG00000232112.3	TMA7	protein_coding	-0.322661	4.67929e-05	0.00141755	Down
ENSG00000147421.18	HMBOX1	protein_coding	0.285042	4.69051e-05	0.00141792	Up
ENSG00000003987.14	MTMR7	protein_coding	-0.372225	4.73255e-05	0.00142897	Down
ENSG00000100625.9	SIX4	protein_coding	0.828905	4.74805e-05	0.00143053	Up
ENSG00000184271.17	POU6F1	protein_coding	0.322266	4.7487e-05	0.00143053	Up
ENSG00000140044.13	JDP2	protein_coding	0.509873	4.78741e-05	0.00143887	Up
ENSG00000196781.16	TLE1	protein_coding	0.315407	4.78268e-05	0.00143887	Up
ENSG00000072756.17	TRNT1	protein_coding	-0.275854	4.79738e-05	0.00144021	Down
ENSG00000232119.8	MCTS1	protein_coding	-0.232868	4.81809e-05	0.00144476	Down
ENSG00000102858.13	MGRN1	protein_coding	0.365849	4.84593e-05	0.00144543	Up
ENSG00000111731.12	C2CD5	protein_coding	-0.287616	4.84093e-05	0.00144543	Down
ENSG00000154265.16	ABCA5	protein_coding	-0.356589	4.83067e-05	0.00144543	Down
ENSG00000198837.10	DENND4B	protein_coding	0.365034	4.84801e-05	0.00144543	Up
ENSG00000218336.9	TENM3	protein_coding	-0.473711	4.83906e-05	0.00144543	Down
ENSG00000147180.16	ZNF711	protein_coding	-0.355184	4.86831e-05	0.00144982	Down
ENSG00000198919.13	DZIP3	protein_coding	-0.240532	4.87982e-05	0.00145159	Down
ENSG00000127325.19	BEST3	protein_coding	-0.7704	4.91794e-05	0.00146127	Down
ENSG00000019102.12	VSIG2	protein_coding	0.83388	4.92635e-05	0.0014621	Up
ENSG00000076716.9	GPC4	protein_coding	0.489604	4.93708e-05	0.00146362	Up
ENSG00000103194.15	USP10	protein_coding	-0.148173	4.94697e-05	0.00146489	Down
ENSG00000123094.15	RASSF8	protein_coding	0.449221	4.95551e-05	0.00146575	Up
ENSG00000102078.16	SLC25A14	protein_coding	-0.363438	4.96902e-05	0.00146631	Down
ENSG00000147224.12	PRPS1	protein_coding	-0.390451	4.97427e-05	0.00146631	Down
ENSG00000259867.6	AC105411.1	lncRNA	-1.10349	4.96485e-05	0.00146631	Down
ENSG00000074935.14	TUBE1	protein_coding	-0.324856	4.99235e-05	0.0014699	Down
ENSG00000104388.15	RAB2A	protein_coding	-0.34153	4.99771e-05	0.0014699	Down
ENSG00000115993.13	TRAK2	protein_coding	0.359498	5.00979e-05	0.0014718	Up
ENSG00000053254.15	FOXN3	protein_coding	0.276089	5.04554e-05	0.00148063	Up
ENSG00000136840.19	ST6GALNAC4	protein_coding	0.392037	5.05513e-05	0.00148178	Up
ENSG00000232241.1	DYNLT3P1	processed_pseudogene	-1.17227	5.08504e-05	0.00148887	Down
ENSG00000244005.13	NFS1	protein_coding	-0.220742	5.10565e-05	0.00149323	Down
ENSG00000111676.15	ATN1	protein_coding	0.572827	5.12562e-05	0.00149739	Up
ENSG00000129317.14	PUS7L	protein_coding	-0.261498	5.13678e-05	0.00149897	Down
ENSG00000278727.1	AC000403.1	lncRNA	-0.878744	5.17218e-05	0.00150762	Down
ENSG00000112406.5	HECA	protein_coding	0.330979	5.18359e-05	0.00150807	Up
ENSG00000231721.7	LINC-PINT	lncRNA	0.51091	5.18528e-05	0.00150807	Up
ENSG00000112367.10	FIG4	protein_coding	-0.252009	5.21925e-05	0.00151289	Down
ENSG00000138279.16	ANXA7	protein_coding	-0.30231	5.21408e-05	0.00151289	Down
ENSG00000167699.13	GLOD4	protein_coding	-0.282783	5.21351e-05	0.00151289	Down
ENSG00000273451.1	AL031666.3	lncRNA	0.70957	5.22527e-05	0.00151295	Up
ENSG00000168807.16	SNTB2	protein_coding	0.299017	5.23273e-05	0.00151343	Up
ENSG00000155970.12	MICU3	protein_coding	-0.434251	5.26259e-05	0.00151492	Down
ENSG00000172000.7	ZNF556	protein_coding	-1.0162	5.26692e-05	0.00151492	Down
ENSG00000196204.11	RNF216P1	transcribed_unprocessed_pseudogene	0.3378	5.25605e-05	0.00151492	Up
ENSG00000198369.10	SPRED2	protein_coding	0.356674	5.25095e-05	0.00151492	Up
ENSG00000262712.1	AC012676.1	lncRNA	0.704047	5.24965e-05	0.00151492	Up
ENSG00000153443.13	UBALD1	protein_coding	0.423467	5.27739e-05	0.00151626	Up
ENSG00000125772.14	GPCPD1	protein_coding	-0.608042	5.29588e-05	0.0015187	Down
ENSG00000163161.14	ERCC3	protein_coding	-0.183248	5.29753e-05	0.0015187	Down
ENSG00000228623.6	ZNF883	transcribed_unprocessed_pseudogene	-0.587941	5.33239e-05	0.00152702	Down
ENSG00000073969.18	NSF	protein_coding	-0.579323	5.3442e-05	0.00152872	Down
ENSG00000162929.14	KIAA1841	protein_coding	-0.267837	5.38694e-05	0.00153926	Down
ENSG00000111445.14	RFC5	protein_coding	-0.27637	5.39954e-05	0.00154117	Down
ENSG00000266472.5	MRPS21	protein_coding	-0.278995	5.43423e-05	0.00154938	Down
ENSG00000196419.12	XRCC6	protein_coding	-0.340396	5.44228e-05	0.00154998	Down
ENSG00000186469.8	GNG2	protein_coding	-0.606325	5.52006e-05	0.00157042	Down
ENSG00000284747.1	AL034417.5	lncRNA	1.18022	5.57038e-05	0.00158301	Up
ENSG00000136891.14	TEX10	protein_coding	-0.257493	5.59973e-05	0.00158789	Down
ENSG00000171456.20	ASXL1	protein_coding	0.186042	5.59909e-05	0.00158789	Up
ENSG00000119541.10	VPS4B	protein_coding	-0.358244	5.62562e-05	0.00159206	Down
ENSG00000198258.10	UBL5	protein_coding	-0.398159	5.62664e-05	0.00159206	Down
ENSG00000008256.16	CYTH3	protein_coding	0.313209	5.63954e-05	0.00159232	Up
ENSG00000165280.16	VCP	protein_coding	-0.249301	5.63976e-05	0.00159232	Down
ENSG00000162337.12	LRP5	protein_coding	0.484634	5.67093e-05	0.00159939	Up
ENSG00000127578.7	WFIKKN1	protein_coding	0.932476	5.70747e-05	0.00160449	Up
ENSG00000134532.18	SOX5	protein_coding	0.382382	5.70732e-05	0.00160449	Up
ENSG00000189369.9	GSPT2	protein_coding	-0.313756	5.69659e-05	0.00160449	Down
ENSG00000067596.12	DHX8	protein_coding	-0.136296	5.7259e-05	0.00160794	Down
ENSG00000165704.15	HPRT1	protein_coding	-0.419453	5.76043e-05	0.00161589	Down
ENSG00000277462.2	ZNF670	protein_coding	-0.402911	5.78737e-05	0.00162171	Down
ENSG00000152932.8	RAB3C	protein_coding	-0.733106	5.80939e-05	0.00162613	Down
ENSG00000181029.9	TRAPPC5	protein_coding	0.659256	5.83839e-05	0.0016325	Up
ENSG00000064995.18	TAF11	protein_coding	-0.247615	5.86398e-05	0.00163256	Down
ENSG00000078114.18	NEBL	protein_coding	0.255403	5.87457e-05	0.00163256	Up
ENSG00000101901.12	ALG13	protein_coding	-0.228853	5.87615e-05	0.00163256	Down
ENSG00000110002.16	VWA5A	protein_coding	-0.426904	5.85188e-05	0.00163256	Down
ENSG00000168874.13	ATOH8	protein_coding	0.608561	5.87579e-05	0.00163256	Up
ENSG00000236060.2	HSPB1P1	processed_pseudogene	1.16142	5.87214e-05	0.00163256	Up
ENSG00000169519.21	METTL15	protein_coding	-0.249926	5.88481e-05	0.00163322	Down
ENSG00000172172.8	MRPL13	protein_coding	-0.394466	5.8916e-05	0.00163337	Down
ENSG00000278637.1	H4C1	protein_coding	-0.75594	5.91096e-05	0.001637	Down
ENSG00000072518.20	MARK2	protein_coding	0.241981	5.92793e-05	0.00163996	Up
ENSG00000175215.11	CTDSP2	protein_coding	0.287431	5.94577e-05	0.00164315	Up
ENSG00000198551.10	ZNF627	protein_coding	-0.355982	5.97269e-05	0.0016471	Down
ENSG00000205981.8	DNAJC19	protein_coding	-0.32385	5.97237e-05	0.0016471	Down
ENSG00000166750.10	SLFN5	protein_coding	-0.589951	6.02255e-05	0.00165909	Down
ENSG00000144635.9	DYNC1LI1	protein_coding	-0.231892	6.04475e-05	0.00166345	Down
ENSG00000198003.12	CCDC151	protein_coding	0.704741	6.05669e-05	0.00166498	Up
ENSG00000100154.14	TTC28	protein_coding	0.259641	6.06616e-05	0.00166583	Up
ENSG00000226380.9	AC016831.1	lncRNA	0.660332	6.11317e-05	0.00167698	Up
ENSG00000185499.16	MUC1	protein_coding	0.995419	6.13595e-05	0.00167863	Up
ENSG00000198324.13	PHETA1	protein_coding	0.41483	6.13851e-05	0.00167863	Up
ENSG00000232742.3	RHOQP2	processed_pseudogene	0.729638	6.13084e-05	0.00167863	Up
ENSG00000088881.20	EBF4	protein_coding	0.448944	6.16982e-05	0.00168543	Up
ENSG00000118246.14	FASTKD2	protein_coding	-0.23761	6.18114e-05	0.00168675	Down
ENSG00000256422.6	LINC02552	lncRNA	-1.04831	6.23338e-05	0.00169923	Down
ENSG00000119699.7	TGFB3	protein_coding	0.55522	6.25136e-05	0.00170204	Up
ENSG00000122386.10	ZNF205	protein_coding	0.320242	6.2593e-05	0.00170204	Up
ENSG00000174282.12	ZBTB4	protein_coding	0.225975	6.26326e-05	0.00170204	Up
ENSG00000287975.1	AC113143.3	lncRNA	-1.17152	6.2786e-05	0.00170443	Down
ENSG00000132912.12	DCTN4	protein_coding	-0.243114	6.31498e-05	0.00171253	Down
ERCC-00096	ERCC-00096	ercc_control	0.654003	6.32959e-05	0.00171471	Up
ENSG00000229543.1	AC010163.1	lncRNA	0.937723	6.34431e-05	0.00171691	Up
ENSG00000076003.5	MCM6	protein_coding	-0.413463	6.39405e-05	0.00172858	Down
ENSG00000231754.2	AL512380.1	lncRNA	-0.984639	6.42544e-05	0.00173527	Down
ENSG00000136152.15	COG3	protein_coding	-0.209039	6.44791e-05	0.00173815	Down
ENSG00000180998.12	GPR137C	protein_coding	-0.445106	6.44942e-05	0.00173815	Down
ENSG00000273230.1	AC102953.2	lncRNA	0.571012	6.4594e-05	0.00173904	Up
ENSG00000132718.9	SYT11	protein_coding	-0.279274	6.47368e-05	0.00174109	Down
ENSG00000164855.16	TMEM184A	protein_coding	0.940993	6.48308e-05	0.00174182	Up
ENSG00000149313.11	AASDHPPT	protein_coding	-0.376286	6.51563e-05	0.00174876	Down
ENSG00000250284.3	AC109439.2	lncRNA	-1.96254	6.54501e-05	0.00175484	Down
ENSG00000076108.11	BAZ2A	protein_coding	0.246628	6.56675e-05	0.00175886	Up
ENSG00000198795.11	ZNF521	protein_coding	-0.480562	6.58217e-05	0.00176119	Down
ENSG00000106078.19	COBL	protein_coding	0.287506	6.6428e-05	0.00177559	Up
ENSG00000203747.11	FCGR3A	protein_coding	-0.96991	6.68258e-05	0.00178439	Down
ENSG00000051009.10	FAM160A2	protein_coding	-0.265345	6.73108e-05	0.00178587	Down
ENSG00000104973.18	MED25	protein_coding	0.302272	6.71269e-05	0.00178587	Up
ENSG00000164985.15	PSIP1	protein_coding	-0.244026	6.71944e-05	0.00178587	Down
ENSG00000198914.5	POU3F3	protein_coding	0.345373	6.70862e-05	0.00178587	Up
ENSG00000236423.6	LINC01134	lncRNA	1.30153	6.73098e-05	0.00178587	Up
ENSG00000288011.1	AC024597.1	lncRNA	-0.614938	6.70203e-05	0.00178587	Down
ERCC-00171	ERCC-00171	ercc_control	0.637648	6.73604e-05	0.00178587	Up
ENSG00000243943.10	ZNF512	protein_coding	-0.254247	6.78088e-05	0.00179594	Down
ENSG00000153956.16	CACNA2D1	protein_coding	-0.352671	6.83223e-05	0.0018077	Down
ENSG00000013293.6	SLC7A14	protein_coding	-0.486454	6.89968e-05	0.0018237	Down
ENSG00000204301.6	NOTCH4	protein_coding	0.576353	6.90745e-05	0.0018239	Up
ENSG00000254726.3	MEX3A	protein_coding	0.667123	6.93373e-05	0.00182899	Up
ENSG00000167005.14	NUDT21	protein_coding	-0.375363	6.94989e-05	0.0018314	Down
ENSG00000153048.11	CARHSP1	protein_coding	0.502761	6.9724e-05	0.00183363	Up
ENSG00000172922.10	RNASEH2C	protein_coding	0.374884	6.9701e-05	0.00183363	Up
ENSG00000056487.16	PHF21B	protein_coding	0.527183	7.03352e-05	0.00184784	Up
ENSG00000142675.18	CNKSR1	protein_coding	0.608274	7.07688e-05	0.00185531	Up
ENSG00000145012.13	LPP	protein_coding	0.378038	7.0833e-05	0.00185531	Up
ENSG00000221944.8	TIGD1	protein_coding	-0.335072	7.0751e-05	0.00185531	Down
ENSG00000228434.1	AC004951.1	lncRNA	0.627659	7.0904e-05	0.00185531	Up
ENSG00000196182.10	STK40	protein_coding	0.401216	7.1193e-05	0.00186101	Up
ENSG00000183779.7	ZNF703	protein_coding	0.591636	7.17048e-05	0.00187251	Up
ENSG00000011451.20	WIZ	protein_coding	0.443175	7.18658e-05	0.00187296	Up
ENSG00000126249.8	PDCD2L	protein_coding	-0.540199	7.17981e-05	0.00187296	Down
ENSG00000198763.3	MT-ND2	protein_coding	0.726623	7.19903e-05	0.00187433	Up
ENSG00000011021.23	CLCN6	protein_coding	0.188716	7.25524e-05	0.00188595	Up
ENSG00000147416.11	ATP6V1B2	protein_coding	-0.412396	7.26531e-05	0.00188595	Down
ENSG00000182208.14	MOB2	protein_coding	0.339172	7.26314e-05	0.00188595	Up
ENSG00000152234.16	ATP5F1A	protein_coding	-0.359733	7.27581e-05	0.00188679	Down
ENSG00000285106.2	AC016831.6	lncRNA	0.666824	7.30243e-05	0.00189182	Up
ENSG00000074370.18	ATP2A3	protein_coding	-0.802218	7.41326e-05	0.00191703	Down
ENSG00000133318.14	RTN3	protein_coding	-0.349214	7.41445e-05	0.00191703	Down
ENSG00000171105.14	INSR	protein_coding	0.245711	7.42793e-05	0.00191861	Up
ENSG00000105605.7	CACNG7	protein_coding	0.438623	7.43957e-05	0.00191875	Up
ENSG00000213946.3	DNAJB1P1	processed_pseudogene	1.42825	7.44318e-05	0.00191875	Up
ENSG00000168653.11	NDUFS5	protein_coding	-0.301225	7.47083e-05	0.00192208	Down
ENSG00000279233.1	AC122688.3	TEC	0.648402	7.46363e-05	0.00192208	Up
ENSG00000169288.18	MRPL1	protein_coding	-0.326848	7.50589e-05	0.0019292	Down
ENSG00000225937.3	PCA3	lncRNA	-1.15375	7.53929e-05	0.00193588	Down
ENSG00000139343.10	SNRPF	protein_coding	-0.358731	7.60333e-05	0.0019491	Down
ENSG00000239556.4	AC004951.2	transcribed_unprocessed_pseudogene	0.686336	7.60572e-05	0.0019491	Up
ENSG00000198888.2	MT-ND1	protein_coding	0.768701	7.62166e-05	0.00194935	Up
ENSG00000251632.1	LINC02172	lncRNA	1.24299	7.62133e-05	0.00194935	Up
ENSG00000135249.8	RINT1	protein_coding	-0.27201	7.63184e-05	0.00195004	Down
ENSG00000163867.17	ZMYM6	protein_coding	-0.232223	7.65621e-05	0.00195436	Down
ENSG00000164976.9	MYORG	protein_coding	0.525255	7.66535e-05	0.00195478	Up
ENSG00000107651.13	SEC23IP	protein_coding	-0.249434	7.68396e-05	0.00195761	Down
ENSG00000015592.16	STMN4	protein_coding	-0.489512	7.72619e-05	0.00196262	Down
ENSG00000132953.16	XPO4	protein_coding	-0.199701	7.72297e-05	0.00196262	Down
ENSG00000141965.5	FEM1A	protein_coding	0.22099	7.71441e-05	0.00196262	Up
ENSG00000163820.15	FYCO1	protein_coding	0.344705	7.78702e-05	0.00197615	Up
ENSG00000101557.15	USP14	protein_coding	-0.270867	7.82055e-05	0.0019808	Down
ERCC-00076	ERCC-00076	ercc_control	0.723692	7.81942e-05	0.0019808	Up
ENSG00000099381.18	SETD1A	protein_coding	0.419123	7.84504e-05	0.00198123	Up
ENSG00000120832.10	MTERF2	protein_coding	-0.23787	7.83772e-05	0.00198123	Down
ENSG00000148516.21	ZEB1	protein_coding	0.210346	7.83336e-05	0.00198123	Up
ENSG00000075856.12	SART3	protein_coding	-0.168057	7.91653e-05	0.00199542	Down
ENSG00000286710.1	AC188617.1	lncRNA	1.09915	7.91133e-05	0.00199542	Up
ENSG00000085063.16	CD59	protein_coding	0.391171	7.97766e-05	0.00200889	Up
ENSG00000128849.10	CGNL1	protein_coding	0.388319	7.99083e-05	0.00201027	Up
ENSG00000101849.17	TBL1X	protein_coding	0.303171	8.01935e-05	0.00201347	Up
ENSG00000138385.16	SSB	protein_coding	-0.247045	8.0132e-05	0.00201347	Down
ENSG00000186111.9	PIP5K1C	protein_coding	0.610834	8.0267e-05	0.00201347	Up
ENSG00000167693.17	NXN	protein_coding	0.48995	8.11958e-05	0.00203481	Up
ENSG00000136021.19	SCYL2	protein_coding	-0.22144	8.14386e-05	0.00203894	Down
ENSG00000132423.12	COQ3	protein_coding	-0.361641	8.1617e-05	0.00203974	Down
ENSG00000277744.1	AC011462.4	lncRNA	0.693242	8.16272e-05	0.00203974	Up
ENSG00000164258.12	NDUFS4	protein_coding	-0.358996	8.19838e-05	0.00204669	Down
ENSG00000188452.14	CERKL	protein_coding	-0.892011	8.24766e-05	0.00205703	Down
ENSG00000084754.12	HADHA	protein_coding	-0.249728	8.27209e-05	0.00205918	Down
ENSG00000150457.9	LATS2	protein_coding	0.514583	8.26426e-05	0.00205918	Up
ENSG00000163608.15	NEPRO	protein_coding	-0.299222	8.28813e-05	0.00205925	Down
ENSG00000179454.13	KLHL28	protein_coding	-0.321755	8.28585e-05	0.00205925	Down
ENSG00000049860.14	HEXB	protein_coding	-0.337982	8.33773e-05	0.00206052	Down
ENSG00000121058.5	COIL	protein_coding	-0.259824	8.32275e-05	0.00206052	Down
ENSG00000140464.20	PML	protein_coding	0.373578	8.33939e-05	0.00206052	Up
ENSG00000171224.9	FAM241B	protein_coding	-0.412295	8.30602e-05	0.00206052	Down
ENSG00000187608.10	ISG15	protein_coding	-0.970719	8.33751e-05	0.00206052	Down
ENSG00000242485.6	MRPL20	protein_coding	-0.259409	8.34067e-05	0.00206052	Down
ENSG00000079689.14	SCGN	protein_coding	-1.54458	8.41397e-05	0.00207147	Down
ENSG00000131446.16	MGAT1	protein_coding	0.2654	8.42466e-05	0.00207147	Up
ENSG00000163541.12	SUCLG1	protein_coding	-0.279744	8.41149e-05	0.00207147	Down
ENSG00000165895.19	ARHGAP42	protein_coding	0.356724	8.42189e-05	0.00207147	Up
ENSG00000188517.16	COL25A1	protein_coding	-0.760624	8.40525e-05	0.00207147	Down
ENSG00000112333.11	NR2E1	protein_coding	0.511162	8.4383e-05	0.00207196	Up
ENSG00000113240.13	CLK4	protein_coding	-0.269992	8.45049e-05	0.00207196	Down
ENSG00000166793.12	YPEL4	protein_coding	-0.337836	8.4463e-05	0.00207196	Down
ENSG00000111859.17	NEDD9	protein_coding	0.479622	8.47094e-05	0.002075	Up
ENSG00000181789.14	COPG1	protein_coding	-0.295746	8.47881e-05	0.002075	Down
ENSG00000166685.12	COG1	protein_coding	-0.372968	8.56135e-05	0.00209244	Down
ENSG00000243679.1	AC018638.5	processed_pseudogene	0.496569	8.56609e-05	0.00209244	Up
ENSG00000261396.1	AC027682.5	lncRNA	1.49428	8.59029e-05	0.00209639	Up
ENSG00000122786.20	CALD1	protein_coding	0.344279	8.63251e-05	0.00210472	Up
ENSG00000134986.14	NREP	protein_coding	-0.519187	8.72427e-05	0.00212132	Down
ENSG00000173369.16	C1QB	protein_coding	-0.929014	8.72499e-05	0.00212132	Down
ENSG00000187642.9	PERM1	protein_coding	1.73903	8.71326e-05	0.00212132	Up
ENSG00000265354.4	TIMM23	protein_coding	-0.255003	8.77376e-05	0.00213119	Down
ENSG00000104859.15	CLASRP	protein_coding	0.38445	8.85458e-05	0.00214682	Up
ENSG00000287454.1	AC008149.2	lncRNA	-1.35079	8.85213e-05	0.00214682	Down
ENSG00000114054.14	PCCB	protein_coding	-0.32327	8.87332e-05	0.00214937	Down
ENSG00000139197.10	PEX5	protein_coding	0.2463	8.90576e-05	0.00215523	Up
ENSG00000140332.16	TLE3	protein_coding	0.397932	8.94486e-05	0.00216268	Up
ENSG00000143162.9	CREG1	protein_coding	-0.341452	8.99027e-05	0.00217165	Down
ENSG00000169607.13	CKAP2L	protein_coding	-1.33882	9.00598e-05	0.00217343	Down
ENSG00000011260.14	UTP18	protein_coding	-0.236817	9.03884e-05	0.00217935	Down
ENSG00000110696.10	C11orf58	protein_coding	-0.268248	9.06262e-05	0.00218053	Down
ENSG00000173040.13	EVC2	protein_coding	0.641735	9.06884e-05	0.00218053	Up
ENSG00000183431.12	SF3A3	protein_coding	-0.186071	9.05933e-05	0.00218053	Down
ENSG00000125356.7	NDUFA1	protein_coding	-0.343004	9.07852e-05	0.00218085	Down
ENSG00000100364.18	KIAA0930	protein_coding	0.410957	9.11129e-05	0.00218671	Up
ENSG00000175582.19	RAB6A	protein_coding	-0.265625	9.12116e-05	0.00218707	Down
ENSG00000100811.14	YY1	protein_coding	0.204761	9.14382e-05	0.00218965	Up
ENSG00000197702.14	PARVA	protein_coding	0.296422	9.14873e-05	0.00218965	Up
ENSG00000082781.12	ITGB5	protein_coding	0.41263	9.16455e-05	0.00219143	Up
ENSG00000213585.11	VDAC1	protein_coding	-0.347731	9.26093e-05	0.00221245	Down
ENSG00000227911.3	LINC02344	lncRNA	0.585249	9.29955e-05	0.00221887	Up
ERCC-00034	ERCC-00034	ercc_control	0.668741	9.30483e-05	0.00221887	Up
ENSG00000128271.22	ADORA2A	protein_coding	0.929603	9.34528e-05	0.0022239	Up
ENSG00000168056.16	LTBP3	protein_coding	0.363279	9.35151e-05	0.0022239	Up
ENSG00000240423.3	LINC00636	lncRNA	-1.88614	9.34949e-05	0.0022239	Down
ENSG00000138138.13	ATAD1	protein_coding	-0.304918	9.38183e-05	0.00222908	Down
ENSG00000006530.18	AGK	protein_coding	-0.221755	9.39479e-05	0.00223013	Down
ENSG00000069248.12	NUP133	protein_coding	-0.242521	9.45222e-05	0.00224055	Down
ENSG00000134900.12	TPP2	protein_coding	-0.193467	9.45607e-05	0.00224055	Down
ENSG00000170091.11	NSG2	protein_coding	-0.53033	9.46446e-05	0.00224055	Down
ENSG00000116001.16	TIA1	protein_coding	-0.317845	9.54137e-05	0.00225385	Down
ENSG00000225724.1	ASH2LP3	unprocessed_pseudogene	1.17651	9.54656e-05	0.00225385	Up
ENSG00000235834.1	Z93022.1	lncRNA	0.822999	9.53765e-05	0.00225385	Up
ENSG00000143157.11	POGK	protein_coding	0.297501	9.57859e-05	0.00225937	Up
ENSG00000169083.17	AR	protein_coding	0.582534	9.59131e-05	0.00226033	Up
ENSG00000143106.13	PSMA5	protein_coding	-0.44314	9.60871e-05	0.00226086	Down
ENSG00000187634.12	SAMD11	protein_coding	0.885154	9.6109e-05	0.00226086	Up
ENSG00000234997.2	AC016745.1	lncRNA	0.915005	9.62584e-05	0.00226233	Up
ENSG00000184357.4	H1-5	protein_coding	-1.68701	9.63725e-05	0.00226298	Down
ENSG00000135111.16	TBX3	protein_coding	0.713952	9.66301e-05	0.00226528	Up
ENSG00000258811.1	AL583810.2	lncRNA	1.0247	9.66443e-05	0.00226528	Up
ENSG00000132510.10	KDM6B	protein_coding	0.58633	9.67738e-05	0.00226628	Up
ENSG00000183018.9	SPNS2	protein_coding	0.339406	9.7762e-05	0.00228737	Up
ENSG00000069329.18	VPS35	protein_coding	-0.332605	9.79069e-05	0.00228871	Down
ENSG00000127533.4	F2RL3	protein_coding	2.3226	9.90922e-05	0.0023102	Up
ENSG00000146802.13	TMEM168	protein_coding	-0.30177	9.89551e-05	0.0023102	Down
ENSG00000229180.7	AC006001.3	transcribed_unprocessed_pseudogene	0.424957	9.90785e-05	0.0023102	Up
ENSG00000061273.18	HDAC7	protein_coding	0.406584	9.93147e-05	0.00231332	Up
ENSG00000113621.14	TXNDC15	protein_coding	-0.261861	0.000100557	0.00234017	Down
ENSG00000113387.12	SUB1	protein_coding	-0.410931	0.000101215	0.00235337	Down
ENSG00000068366.20	ACSL4	protein_coding	-0.347651	0.000102391	0.00236976	Down
ENSG00000113569.16	NUP155	protein_coding	-0.209338	0.000102426	0.00236976	Down
ENSG00000125753.14	VASP	protein_coding	0.514202	0.000102272	0.00236976	Up
ENSG00000164338.10	UTP15	protein_coding	-0.262677	0.000102464	0.00236976	Down
ENSG00000186575.18	NF2	protein_coding	0.367987	0.000102271	0.00236976	Up
ENSG00000256618.2	MTRNR2L1	protein_coding	1.47665	0.000102231	0.00236976	Up
ENSG00000132970.14	WASF3	protein_coding	0.258194	0.000103413	0.00238574	Up
ENSG00000164414.18	SLC35A1	protein_coding	-0.363107	0.000103293	0.00238574	Down
ENSG00000167815.12	PRDX2	protein_coding	-0.285261	0.00010343	0.00238574	Down
ENSG00000111674.9	ENO2	protein_coding	-0.415029	0.000104202	0.00240144	Down
ENSG00000185480.11	PARPBP	protein_coding	-0.764903	0.000104433	0.00240348	Down
ENSG00000287750.1	AL353572.4	lncRNA	-0.884422	0.000104475	0.00240348	Down
ENSG00000179021.10	C3orf38	protein_coding	-0.221939	0.000104598	0.00240418	Down
ENSG00000050405.13	LIMA1	protein_coding	-0.438076	0.000104765	0.00240591	Down
ENSG00000253106.1	AC090198.1	lncRNA	0.386994	0.000104993	0.00240901	Up
ENSG00000198721.12	ECI2	protein_coding	-0.269221	0.000105262	0.00241306	Down
ENSG00000270988.1	AC019257.2	lncRNA	0.571087	0.000106237	0.00243329	Up
ENSG00000196998.19	WDR45	protein_coding	0.251762	0.000107123	0.00245144	Up
ENSG00000196290.15	NIF3L1	protein_coding	-0.343929	0.000107538	0.00245876	Down
ENSG00000061987.16	MON2	protein_coding	-0.227957	0.000107782	0.00246167	Down
ENSG00000143376.14	SNX27	protein_coding	0.192017	0.000107854	0.00246167	Up
ENSG00000283434.2	CSNKA2IP	protein_coding	-1.26565	0.000108089	0.00246488	Down
ENSG00000182916.8	TCEAL7	protein_coding	-0.484385	0.000108397	0.00246974	Down
ENSG00000082516.9	GEMIN5	protein_coding	-0.185511	0.000109726	0.00249364	Down
ENSG00000165660.8	ABRAXAS2	protein_coding	-0.210209	0.000109622	0.00249364	Down
ENSG00000270640.1	AC104695.4	lncRNA	0.858674	0.000109732	0.00249364	Up
ENSG00000269958.1	AL049840.6	lncRNA	0.422295	0.000110367	0.00250588	Up
ENSG00000145358.6	DDIT4L	protein_coding	0.793596	0.00011069	0.00250666	Up
ENSG00000151414.15	NEK7	protein_coding	0.325805	0.000110593	0.00250666	Up
ENSG00000155980.12	KIF5A	protein_coding	0.678611	0.000110615	0.00250666	Up
ENSG00000272325.2	NUDT3	protein_coding	0.228987	0.000110962	0.00251064	Up
ENSG00000169139.12	UBE2V2	protein_coding	-0.349253	0.000111223	0.00251436	Down
ENSG00000177889.10	UBE2N	protein_coding	-0.321011	0.000111633	0.00252146	Down
ENSG00000086300.15	SNX10	protein_coding	-0.625719	0.000112242	0.00253083	Down
ENSG00000204070.10	SYS1	protein_coding	0.281492	0.00011215	0.00253083	Up
ENSG00000149269.9	PAK1	protein_coding	-0.489976	0.0001127	0.0025386	Down
ENSG00000186889.10	TMEM17	protein_coding	-0.612278	0.000112781	0.0025386	Down
ENSG00000174151.14	CYB561D1	protein_coding	0.292856	0.000113265	0.00254509	Up
ENSG00000234664.1	HMGN2P5	processed_pseudogene	-0.6703	0.000113174	0.00254509	Down
ERCC-00143	ERCC-00143	ercc_control	0.930424	0.000113552	0.00254934	Up
ENSG00000115041.13	KCNIP3	protein_coding	0.486874	0.000113692	0.0025502	Up
ENSG00000279786.1	AC105235.1	TEC	0.596131	0.000113785	0.0025502	Up
ENSG00000173409.14	ARV1	protein_coding	-0.325101	0.000114173	0.00255668	Down
ENSG00000108953.17	YWHAE	protein_coding	-0.243863	0.000114485	0.00255952	Down
ENSG00000215452.5	ZNF663P	transcribed_unitary_pseudogene	-1.34886	0.000114496	0.00255952	Down
ENSG00000122705.17	CLTA	protein_coding	-0.242997	0.000115193	0.00257176	Down
ENSG00000187742.15	SECISBP2	protein_coding	-0.227984	0.00011524	0.00257176	Down
ENSG00000120509.10	PDZD11	protein_coding	-0.320435	0.000115357	0.00257217	Down
ENSG00000170653.19	ATF7	protein_coding	0.373586	0.000115919	0.00258249	Up
ENSG00000253710.4	ALG11	protein_coding	-0.260469	0.000116794	0.00259976	Down
ENSG00000214652.6	ZNF727	protein_coding	-0.468847	0.000117086	0.00260404	Down
ENSG00000152977.10	ZIC1	protein_coding	-0.836343	0.000117216	0.00260471	Down
ENSG00000101333.16	PLCB4	protein_coding	-0.441664	0.000117342	0.0026053	Down
ENSG00000137996.12	RTCA	protein_coding	-0.289904	0.000117849	0.00261433	Down
ENSG00000114573.10	ATP6V1A	protein_coding	-0.421174	0.000118108	0.00261784	Down
ENSG00000113597.18	TRAPPC13	protein_coding	-0.342373	0.000118802	0.00263098	Down
ENSG00000166224.17	SGPL1	protein_coding	0.181485	0.000119176	0.0026348	Up
ENSG00000187601.5	MAGEH1	protein_coding	-0.412678	0.000119109	0.0026348	Down
ENSG00000232034.1	AC092168.2	lncRNA	0.649666	0.000119514	0.00264003	Up
ENSG00000225828.1	FAM229A	protein_coding	0.50527	0.000119838	0.00264496	Up
ENSG00000160685.13	ZBTB7B	protein_coding	0.471269	0.000119967	0.00264557	Up
ENSG00000184371.14	CSF1	protein_coding	0.606077	0.000120234	0.0026492	Up
ERCC-00074	ERCC-00074	ercc_control	0.725888	0.000120477	0.00265232	Up
ENSG00000163884.4	KLF15	protein_coding	0.52395	0.000121575	0.00267291	Up
ENSG00000188385.12	JAKMIP3	protein_coding	0.513484	0.000121617	0.00267291	Up
ENSG00000138182.14	KIF20B	protein_coding	-0.405774	0.000121732	0.00267319	Down
ENSG00000184515.11	BEX5	protein_coding	-0.584382	0.000121883	0.00267425	Down
ENSG00000142694.6	EVA1B	protein_coding	0.758037	0.000122182	0.00267857	Up
ENSG00000156381.9	ANKRD9	protein_coding	0.507484	0.000122506	0.00268341	Up
ENSG00000172534.14	HCFC1	protein_coding	0.356328	0.000122675	0.00268484	Up
ENSG00000065665.21	SEC61A2	protein_coding	-0.267776	0.000123415	0.00269145	Down
ENSG00000103148.16	NPRL3	protein_coding	0.387809	0.000123455	0.00269145	Up
ENSG00000123178.15	SPRYD7	protein_coding	-0.285956	0.000123473	0.00269145	Down
ENSG00000133794.18	ARNTL	protein_coding	0.41646	0.00012352	0.00269145	Up
ENSG00000179604.10	CDC42EP4	protein_coding	0.360428	0.000123699	0.00269145	Up
ENSG00000204843.12	DCTN1	protein_coding	-0.207594	0.000123645	0.00269145	Down
ENSG00000277157.1	H4C4	protein_coding	-0.606721	0.000123691	0.00269145	Down
ENSG00000136045.12	PWP1	protein_coding	-0.306301	0.000123886	0.00269328	Down
ENSG00000115353.11	TACR1	protein_coding	-0.622107	0.000124311	0.00269537	Down
ENSG00000134294.14	SLC38A2	protein_coding	0.68345	0.000124395	0.00269537	Up
ENSG00000182492.16	BGN	protein_coding	0.587406	0.000124343	0.00269537	Up
ENSG00000233639.7	PANTR1	lncRNA	0.376609	0.00012425	0.00269537	Up
ENSG00000070269.14	TMEM260	protein_coding	-0.217384	0.000124699	0.00269917	Down
ENSG00000152128.13	TMEM163	protein_coding	-0.400715	0.000124778	0.00269917	Down
ENSG00000280287.1	AC131212.3	TEC	0.735716	0.000125097	0.00270383	Up
ENSG00000100906.10	NFKBIA	protein_coding	0.532719	0.000125225	0.00270435	Up
ENSG00000120265.17	PCMT1	protein_coding	-0.398635	0.000125525	0.00270708	Down
ENSG00000160767.21	FAM189B	protein_coding	0.44096	0.000125559	0.00270708	Up
ENSG00000184408.10	KCND2	protein_coding	-0.441925	0.000127071	0.00273743	Down
ENSG00000127666.9	TICAM1	protein_coding	0.393317	0.000127236	0.00273873	Up
ENSG00000061918.13	GUCY1B1	protein_coding	-0.385451	0.000127611	0.00274454	Down
ENSG00000079335.20	CDC14A	protein_coding	0.383015	0.00012806	0.00274739	Up
ENSG00000164683.17	HEY1	protein_coding	-0.308194	0.000127959	0.00274739	Down
ENSG00000204219.11	TCEA3	protein_coding	0.473783	0.000127953	0.00274739	Up
ENSG00000125734.15	GPR108	protein_coding	0.326022	0.000128169	0.00274747	Up
ENSG00000159199.14	ATP5MC1	protein_coding	-0.360453	0.000128442	0.00275107	Down
ENSG00000165521.15	EML5	protein_coding	-0.314994	0.000128728	0.00275494	Down
ERCC-00009	ERCC-00009	ercc_control	0.639852	0.000129144	0.00276157	Up
ENSG00000226683.2	PWWP2AP1	processed_pseudogene	-0.824463	0.000129265	0.00276189	Down
ENSG00000223459.6	TCAF1P1	unprocessed_pseudogene	-0.324694	0.000129793	0.0027709	Down
ENSG00000130035.8	GALNT8	protein_coding	0.386845	0.000130406	0.00277716	Up
ENSG00000145604.16	SKP2	protein_coding	-0.218031	0.000130218	0.00277716	Down
ENSG00000173905.9	GOLIM4	protein_coding	0.269823	0.000130373	0.00277716	Up
ENSG00000004534.15	RBM6	protein_coding	0.276823	0.000130937	0.00278167	Up
ENSG00000081059.20	TCF7	protein_coding	0.612218	0.000130781	0.00278167	Up
ENSG00000254777.5	AC022182.1	lncRNA	-1.06751	0.000130886	0.00278167	Down
ENSG00000119729.12	RHOQ	protein_coding	0.367477	0.000131183	0.00278414	Up
ENSG00000259205.2	PRKXP1	processed_pseudogene	1.02452	0.000131267	0.00278414	Up
ENSG00000125398.8	SOX9	protein_coding	0.379314	0.000131619	0.00278499	Up
ENSG00000130724.9	CHMP2A	protein_coding	-0.249166	0.000131535	0.00278499	Down
ENSG00000152454.4	AC010326.1	protein_coding	-0.25156	0.000131734	0.00278499	Down
ENSG00000186352.9	ANKRD37	protein_coding	0.788371	0.000131702	0.00278499	Up
ENSG00000096092.6	TMEM14A	protein_coding	-0.426855	0.000132486	0.00279863	Down
ENSG00000124104.19	SNX21	protein_coding	0.278712	0.000133267	0.00281284	Up
ENSG00000100442.11	FKBP3	protein_coding	-0.204758	0.000133758	0.00282092	Down
ENSG00000070718.12	AP3M2	protein_coding	-0.309389	0.000134103	0.0028227	Down
ENSG00000169679.15	BUB1	protein_coding	-0.936916	0.000134084	0.0028227	Down
ENSG00000179520.11	SLC17A8	protein_coding	-0.913321	0.000134167	0.0028227	Down
ENSG00000100650.16	SRSF5	protein_coding	-0.217716	0.000134606	0.00282831	Down
ENSG00000197646.8	PDCD1LG2	protein_coding	-1.16473	0.000134651	0.00282831	Down
ENSG00000114331.15	ACAP2	protein_coding	-0.183486	0.000135103	0.00283098	Down
ENSG00000254746.6	AC103855.2	lncRNA	0.907282	0.000135062	0.00283098	Up
ENSG00000260658.6	AC138305.1	lncRNA	-1.17132	0.000134996	0.00283098	Down
ENSG00000118873.16	RAB3GAP2	protein_coding	-0.218915	0.000135511	0.00283486	Down
ENSG00000130402.12	ACTN4	protein_coding	0.245701	0.000135482	0.00283486	Up
ENSG00000196747.4	H2AC13	protein_coding	-1.20829	0.000135709	0.00283486	Down
ENSG00000219438.8	TAFA5	protein_coding	0.316846	0.000135723	0.00283486	Up
ENSG00000014123.10	UFL1	protein_coding	-0.362528	0.000136422	0.00284719	Down
ENSG00000011275.18	RNF216	protein_coding	0.156518	0.000137017	0.00285731	Up
ENSG00000165807.8	PPP1R36	protein_coding	0.712459	0.00013754	0.00286594	Up
ENSG00000132541.11	RIDA	protein_coding	-0.455159	0.00013778	0.00286635	Down
ENSG00000277950.1	AC006547.4	misc_RNA	1.10663	0.000137736	0.00286635	Up
ENSG00000134717.18	BTF3L4	protein_coding	-0.273951	0.00013898	0.00288671	Down
ENSG00000267787.7	AC027097.2	lncRNA	0.512398	0.000138928	0.00288671	Up
ENSG00000133706.18	LARS1	protein_coding	-0.191336	0.00013993	0.00290413	Down
ENSG00000148824.19	MTG1	protein_coding	0.430198	0.000140146	0.00290629	Up
ENSG00000082641.16	NFE2L1	protein_coding	0.225891	0.000140556	0.00291019	Up
ENSG00000273340.1	MICE	transcribed_unprocessed_pseudogene	0.969163	0.000140469	0.00291019	Up
ENSG00000182359.15	KBTBD3	protein_coding	-0.369899	0.000140752	0.00291193	Down
ENSG00000060718.22	COL11A1	protein_coding	0.454735	0.000141049	0.00291344	Up
ENSG00000163714.18	U2SURP	protein_coding	-0.244654	0.000141045	0.00291344	Down
ENSG00000162595.7	DIRAS3	protein_coding	-0.677695	0.00014135	0.00291438	Down
ENSG00000196646.12	ZNF136	protein_coding	-0.419632	0.000141428	0.00291438	Down
ENSG00000255823.5	MTRNR2L8	protein_coding	1.03078	0.000141429	0.00291438	Up
ENSG00000104643.10	MTMR9	protein_coding	-0.250816	0.00014227	0.0029294	Down
ENSG00000187961.14	KLHL17	protein_coding	0.540646	0.000143248	0.0029472	Up
ENSG00000184486.10	POU3F2	protein_coding	0.387707	0.000143974	0.00295981	Up
ENSG00000085185.15	BCORL1	protein_coding	0.372735	0.000144171	0.0029606	Up
ENSG00000172869.14	DMXL1	protein_coding	-0.213816	0.00014424	0.0029606	Down
ENSG00000252274.1	AC080037.1	scaRNA	1.01591	0.000144704	0.0029678	Up
ENSG00000235012.1	JCADP1	processed_pseudogene	0.980373	0.000144919	0.00296987	Up
ENSG00000100519.12	PSMC6	protein_coding	-0.305852	0.000145817	0.00297892	Down
ENSG00000136813.14	ECPAS	protein_coding	-0.157498	0.000145595	0.00297892	Down
ENSG00000137871.20	ZNF280D	protein_coding	-0.320833	0.000145489	0.00297892	Down
ENSG00000146085.8	MMUT	protein_coding	-0.26137	0.000145706	0.00297892	Down
ENSG00000184811.4	TRARG1	protein_coding	1.29809	0.000146742	0.00299547	Up
ENSG00000130749.10	ZC3H4	protein_coding	0.247885	0.000146971	0.00299583	Up
ERCC-00035	ERCC-00035	ercc_control	0.625195	0.000146989	0.00299583	Up
ENSG00000203620.2	AL354919.1	lncRNA	1.61161	0.000147232	0.00299609	Up
ENSG00000271204.1	AC016831.4	lncRNA	0.616062	0.000147204	0.00299609	Up
ENSG00000109501.14	WFS1	protein_coding	0.376274	0.000148072	0.00300147	Up
ENSG00000117395.12	EBNA1BP2	protein_coding	-0.309579	0.00014801	0.00300147	Down
ENSG00000122515.15	ZMIZ2	protein_coding	0.393003	0.000147835	0.00300147	Up
ENSG00000132849.20	PATJ	protein_coding	-0.390443	0.000147987	0.00300147	Down
ENSG00000183580.10	FBXL7	protein_coding	0.358877	0.000147894	0.00300147	Up
ENSG00000279013.1	AC110774.1	TEC	-0.696577	0.00014855	0.00300883	Down
ENSG00000278971.1	AC091305.1	TEC	-0.656871	0.000148909	0.00301376	Down
ENSG00000125814.17	NAPB	protein_coding	-0.561763	0.000149099	0.00301526	Down
ENSG00000146282.18	RARS2	protein_coding	-0.215413	0.000149245	0.00301588	Down
ENSG00000167792.13	NDUFV1	protein_coding	-0.254419	0.000149903	0.00302684	Down
ENSG00000174123.11	TLR10	protein_coding	-0.775986	0.000151333	0.00305335	Down
ENSG00000126214.21	KLC1	protein_coding	0.239724	0.000151907	0.00306256	Up
ENSG00000126705.15	AHDC1	protein_coding	0.466207	0.000152513	0.0030724	Up
ENSG00000117713.20	ARID1A	protein_coding	0.235683	0.000152995	0.00307672	Up
ENSG00000253729.8	PRKDC	protein_coding	-0.179573	0.000153081	0.00307672	Down
ENSG00000260778.5	AC009065.5	lncRNA	0.603008	0.000152967	0.00307672	Up
ENSG00000114115.10	RBP1	protein_coding	-0.565873	0.000153481	0.00308231	Down
ENSG00000116489.13	CAPZA1	protein_coding	-0.276231	0.000153596	0.00308231	Down
ENSG00000005156.12	LIG3	protein_coding	-0.158798	0.000153848	0.00308501	Down
ENSG00000086475.15	SEPHS1	protein_coding	0.24785	0.000155969	0.00312513	Up
ENSG00000133997.11	MED6	protein_coding	-0.205753	0.000156341	0.00312778	Down
ENSG00000206579.9	XKR4	protein_coding	-0.444921	0.000156336	0.00312778	Down
ENSG00000102471.14	NDFIP2	protein_coding	-0.440297	0.00015683	0.00312798	Down
ENSG00000138780.15	GSTCD	protein_coding	-0.326968	0.000156752	0.00312798	Down
ENSG00000145725.19	PPIP5K2	protein_coding	-0.247693	0.00015661	0.00312798	Down
ENSG00000187244.12	BCAM	protein_coding	0.63278	0.000156812	0.00312798	Up
ENSG00000029639.11	TFB1M	protein_coding	-0.266656	0.000157355	0.00313463	Down
ENSG00000130669.17	PAK4	protein_coding	0.343053	0.000157457	0.00313463	Up
ENSG00000277020.4	AL590096.1	lncRNA	0.934001	0.000157525	0.00313463	Up
ENSG00000164944.12	VIRMA	protein_coding	-0.198555	0.000158352	0.00314445	Down
ENSG00000169855.20	ROBO1	protein_coding	-0.261294	0.000158198	0.00314445	Down
ENSG00000243232.6	PCDHAC2	protein_coding	-0.351525	0.00015838	0.00314445	Down
ENSG00000166135.14	HIF1AN	protein_coding	0.170191	0.000159032	0.00315501	Up
ENSG00000164188.8	RANBP3L	protein_coding	0.589635	0.00015917	0.00315534	Up
ENSG00000227835.8	CARM1P1	transcribed_unprocessed_pseudogene	-1.05179	0.000160645	0.00318044	Down
ENSG00000257702.3	LBX2-AS1	lncRNA	1.32835	0.00016068	0.00318044	Up
ENSG00000075240.17	GRAMD4	protein_coding	0.333391	0.000160873	0.00318184	Up
ENSG00000185838.14	GNB1L	protein_coding	0.636147	0.000161221	0.00318632	Up
ENSG00000020426.11	MNAT1	protein_coding	-0.245533	0.000161715	0.00319011	Down
ENSG00000066739.12	ATG2B	protein_coding	-0.192524	0.000161609	0.00319011	Down
ENSG00000089159.16	PXN	protein_coding	0.419177	0.000161902	0.00319011	Up
ENSG00000185950.9	IRS2	protein_coding	0.323296	0.000161873	0.00319011	Up
ENSG00000002822.15	MAD1L1	protein_coding	0.553806	0.000162093	0.00319146	Up
ENSG00000180198.16	RCC1	protein_coding	0.693744	0.000163812	0.00322286	Up
ENSG00000008441.16	NFIX	protein_coding	0.301253	0.00016451	0.00323417	Up
ENSG00000279789.1	AC120114.3	TEC	0.438809	0.000164703	0.00323553	Up
ENSG00000182272.12	B4GALNT4	protein_coding	0.413463	0.000166815	0.00327454	Up
ENSG00000176428.6	VPS37D	protein_coding	0.38086	0.000167418	0.00328391	Up
ENSG00000130635.16	COL5A1	protein_coding	0.851233	0.000167576	0.00328455	Up
ENSG00000129128.13	SPCS3	protein_coding	-0.235434	0.000168252	0.00329532	Down
ENSG00000181392.17	SYNE4	protein_coding	-0.99106	0.000168492	0.00329755	Down
ENSG00000174236.4	REP15	protein_coding	0.78522	0.000168974	0.00330448	Up
ENSG00000179010.14	MRFAP1	protein_coding	-0.286718	0.000169189	0.00330621	Down
ENSG00000214517.10	PPME1	protein_coding	-0.243373	0.000169334	0.00330658	Down
ENSG00000056736.10	IL17RB	protein_coding	0.661568	0.000169904	0.00331178	Up
ENSG00000198624.13	CCDC69	protein_coding	0.536978	0.000169749	0.00331178	Up
ENSG00000249577.1	AC010424.1	processed_pseudogene	0.82675	0.000169981	0.00331178	Up
ENSG00000111530.13	CAND1	protein_coding	-0.251664	0.000170646	0.00332225	Down
ENSG00000165804.16	ZNF219	protein_coding	0.476822	0.000170783	0.00332243	Up
ENSG00000127995.17	CASD1	protein_coding	-0.298865	0.000171372	0.00333141	Down
ENSG00000106153.13	CHCHD2	protein_coding	-0.387613	0.000172337	0.00333525	Down
ENSG00000185000.12	DGAT1	protein_coding	0.336063	0.000172284	0.00333525	Up
ENSG00000185745.10	IFIT1	protein_coding	-0.562705	0.000172246	0.00333525	Down
ENSG00000212864.3	RNF208	protein_coding	0.621246	0.000172231	0.00333525	Up
ENSG00000259520.6	AC051619.4	lncRNA	-1.13674	0.000171863	0.00333525	Down
ENSG00000267385.1	AC011498.4	protein_coding	1.00916	0.000171934	0.00333525	Up
ENSG00000112787.13	FBRSL1	protein_coding	0.464748	0.000172932	0.00334326	Up
ENSG00000171204.12	TMEM126B	protein_coding	-0.366562	0.000173007	0.00334326	Down
ENSG00000273487.1	AC104836.1	lncRNA	0.527726	0.000173736	0.00335487	Up
ENSG00000073111.14	MCM2	protein_coding	-0.499727	0.000174066	0.00335875	Down
ENSG00000068097.15	HEATR6	protein_coding	-0.24873	0.000174213	0.0033591	Down
ENSG00000198189.11	HSD17B11	protein_coding	-0.340939	0.000174653	0.00336263	Down
ENSG00000268089.3	GABRQ	protein_coding	-1.15047	0.000174607	0.00336263	Down
ENSG00000277972.2	CISD3	protein_coding	0.300309	0.000174872	0.00336435	Up
ENSG00000261829.1	AC009407.1	lncRNA	0.617613	0.000175048	0.00336526	Up
ENSG00000005448.17	WDR54	protein_coding	-0.459733	0.000175823	0.00337766	Down
ENSG00000116984.13	MTR	protein_coding	-0.258489	0.000176237	0.00337793	Down
ENSG00000135185.12	TMEM243	protein_coding	0.331727	0.000176292	0.00337793	Up
ENSG00000149257.14	SERPINH1	protein_coding	1.35728	0.000175976	0.00337793	Up
ENSG00000186567.13	CEACAM19	protein_coding	0.595557	0.000176355	0.00337793	Up
ENSG00000157510.14	AFAP1L1	protein_coding	0.560613	0.000176859	0.0033851	Up
ENSG00000126775.9	ATG14	protein_coding	-0.295168	0.000177567	0.00339617	Down
ENSG00000198727.2	MT-CYB	protein_coding	0.699706	0.000177744	0.00339706	Up
ENSG00000226763.5	SRRM5	protein_coding	0.999378	0.000178296	0.00340263	Up
ENSG00000260316.2	AL008727.1	lncRNA	0.724567	0.000178167	0.00340263	Up
ENSG00000199390.1	SNORD114-7	snoRNA	-0.695743	0.000179882	0.00343039	Down
ENSG00000101493.11	ZNF516	protein_coding	0.39636	0.00018119	0.0034528	Up
ENSG00000251396.7	LINC01301	lncRNA	0.537006	0.000181781	0.00346154	Up
ENSG00000084234.17	APLP2	protein_coding	-0.205552	0.000182458	0.00347139	Down
ENSG00000136830.12	NIBAN2	protein_coding	0.458174	0.000182565	0.00347139	Up
ENSG00000157005.4	SST	protein_coding	-1.24847	0.000183072	0.00347849	Down
ENSG00000273590.4	SMIM11B	protein_coding	1.23804	0.000183408	0.00348236	Up
ENSG00000121988.18	ZRANB3	protein_coding	-0.327079	0.000183924	0.00348707	Down
ENSG00000164331.10	ANKRA2	protein_coding	-0.33652	0.00018388	0.00348707	Down
ENSG00000162728.5	KCNJ9	protein_coding	0.340309	0.0001845	0.00349292	Up
ENSG00000171055.15	FEZ2	protein_coding	-0.239196	0.000184427	0.00349292	Down
ENSG00000089486.17	CDIP1	protein_coding	0.290398	0.000184662	0.00349344	Up
ENSG00000171823.7	FBXL14	protein_coding	0.345131	0.000184963	0.00349661	Up
ENSG00000104442.10	ARMC1	protein_coding	-0.281755	0.000185185	0.00349826	Down
ENSG00000168209.5	DDIT4	protein_coding	0.701997	0.000185436	0.00350048	Up
ENSG00000091157.13	WDR7	protein_coding	-0.198079	0.000186565	0.00351778	Down
ENSG00000269028.3	MTRNR2L12	protein_coding	0.916382	0.000186622	0.00351778	Up
ENSG00000121211.8	MND1	protein_coding	0.946268	0.000187482	0.00352634	Up
ENSG00000173692.13	PSMD1	protein_coding	-0.246398	0.000187462	0.00352634	Down
ENSG00000181873.13	IBA57	protein_coding	0.323977	0.000187327	0.00352634	Up
ENSG00000111726.13	CMAS	protein_coding	-0.358377	0.000187888	0.00352888	Down
ENSG00000162971.11	TYW5	protein_coding	-0.252851	0.000187788	0.00352888	Down
ENSG00000105993.15	DNAJB6	protein_coding	0.415744	0.000188722	0.003542	Up
ENSG00000158106.14	RHPN1	protein_coding	0.374126	0.000189063	0.00354586	Up
ENSG00000274717.1	AL049757.2	processed_pseudogene	0.85776	0.000189293	0.00354762	Up
ENSG00000134987.11	WDR36	protein_coding	-0.227455	0.000189864	0.00355575	Down
ENSG00000100764.14	PSMC1	protein_coding	-0.299657	0.000190283	0.00355849	Down
ENSG00000126003.7	PLAGL2	protein_coding	0.386006	0.000190253	0.00355849	Up
ENSG00000165637.13	VDAC2	protein_coding	-0.313106	0.000190984	0.00356904	Down
ENSG00000186047.10	DLEU7	protein_coding	-0.475418	0.00019165	0.00357638	Down
ENSG00000240764.3	PCDHGC5	protein_coding	-0.479132	0.000191528	0.00357638	Down
ENSG00000100714.17	MTHFD1	protein_coding	-0.20473	0.000191808	0.00357676	Down
ENSG00000286348.1	AC084834.1	lncRNA	-0.774709	0.00019205	0.00357871	Down
ENSG00000005700.15	IBTK	protein_coding	-0.283554	0.000192671	0.00358261	Down
ENSG00000125817.8	CENPB	protein_coding	0.34298	0.000192562	0.00358261	Up
ENSG00000166477.13	LEO1	protein_coding	-0.19829	0.000192431	0.00358261	Down
ENSG00000103249.18	CLCN7	protein_coding	0.331585	0.000194228	0.00360642	Up
ENSG00000196262.14	PPIA	protein_coding	-0.331495	0.000194199	0.00360642	Down
ENSG00000100330.15	MTMR3	protein_coding	0.153918	0.000195403	0.00362566	Up
ENSG00000185022.12	MAFF	protein_coding	0.984679	0.000196111	0.0036362	Up
ENSG00000166266.14	CUL5	protein_coding	-0.250267	0.000196892	0.0036455	Down
ENSG00000171848.15	RRM2	protein_coding	-1.21826	0.000196777	0.0036455	Down
ENSG00000109103.12	UNC119	protein_coding	0.475563	0.000197986	0.00366315	Up
ENSG00000000419.12	DPM1	protein_coding	-0.318208	0.000198536	0.00367074	Down
ENSG00000071054.16	MAP4K4	protein_coding	0.342511	0.000199598	0.00367771	Up
ENSG00000120709.11	FAM53C	protein_coding	0.226895	0.000199759	0.00367771	Up
ENSG00000127337.7	YEATS4	protein_coding	-0.481729	0.000199357	0.00367771	Down
ENSG00000158473.7	CD1D	protein_coding	-0.997121	0.000199395	0.00367771	Down
ENSG00000179094.16	PER1	protein_coding	0.399134	0.000199718	0.00367771	Up
ENSG00000187079.18	TEAD1	protein_coding	0.306558	0.000199416	0.00367771	Up
ENSG00000137807.15	KIF23	protein_coding	-0.60776	0.000200678	0.00368979	Down
ENSG00000161091.13	MFSD12	protein_coding	0.300442	0.000200698	0.00368979	Up
ENSG00000204520.14	MICA	protein_coding	0.509432	0.000200921	0.00369129	Up
ENSG00000228672.4	PROB1	protein_coding	0.524212	0.000201388	0.00369727	Up
ENSG00000107249.23	GLIS3	protein_coding	0.440725	0.000202422	0.00371363	Up
ENSG00000232098.3	AC012313.1	lncRNA	0.332371	0.000203335	0.00372776	Up
ENSG00000071051.14	NCK2	protein_coding	0.274868	0.00020474	0.00375089	Up
ENSG00000100823.12	APEX1	protein_coding	-0.286993	0.000205825	0.00376547	Down
ENSG00000256223.6	ZNF10	protein_coding	-0.305239	0.000205769	0.00376547	Down
ENSG00000106066.15	CPVL	protein_coding	-0.784442	0.000207641	0.0037945	Down
ENSG00000165806.20	CASP7	protein_coding	0.538779	0.000207702	0.0037945	Up
ENSG00000088888.18	MAVS	protein_coding	0.253993	0.000208386	0.00380167	Up
ENSG00000089195.15	TRMT6	protein_coding	-0.263723	0.000208275	0.00380167	Down
ENSG00000173473.11	SMARCC1	protein_coding	0.224488	0.000208632	0.00380349	Up
ENSG00000143321.19	HDGF	protein_coding	0.24693	0.000210186	0.00382855	Up
ENSG00000144214.9	LYG1	protein_coding	0.696937	0.0002103	0.00382855	Up
ENSG00000157570.12	TSPAN18	protein_coding	-0.866038	0.000211199	0.00384223	Down
ENSG00000167685.15	ZNF444	protein_coding	0.326696	0.000212901	0.0038705	Up
ENSG00000169962.5	TAS1R3	protein_coding	0.946432	0.000213596	0.00388042	Up
ENSG00000273402.1	AC004908.3	lncRNA	-0.814832	0.000216107	0.00392058	Down
ERCC-00111	ERCC-00111	ercc_control	0.738911	0.000215975	0.00392058	Up
ENSG00000011143.17	MKS1	protein_coding	-0.248285	0.000216786	0.003922	Down
ENSG00000122692.9	SMU1	protein_coding	-0.217431	0.000216717	0.003922	Down
ENSG00000183888.4	SRARP	protein_coding	0.55371	0.000216622	0.003922	Up
ENSG00000205903.7	ZNF316	protein_coding	0.293676	0.000216769	0.003922	Up
ENSG00000197959.14	DNM3	protein_coding	-0.307093	0.00021746	0.00393146	Down
ENSG00000256045.3	MTRNR2L10	protein_coding	1.12762	0.000217668	0.00393249	Up
ENSG00000279148.1	AC126474.1	TEC	0.781624	0.000218553	0.00394576	Up
ENSG00000083720.13	OXCT1	protein_coding	-0.32773	0.000219228	0.00395326	Down
ENSG00000168710.18	AHCYL1	protein_coding	-0.376213	0.000219272	0.00395326	Down
ENSG00000234028.3	EIF2AK3-DT	lncRNA	-0.736079	0.000220147	0.0039663	Down
ENSG00000122882.11	ECD	protein_coding	-0.161857	0.000220704	0.00397359	Down
ENSG00000178498.16	DTX3	protein_coding	0.27303	0.00022179	0.00399038	Up
ENSG00000228300.14	FAM174C	protein_coding	0.444602	0.000223299	0.00401477	Up
ENSG00000281649.2	EBLN3P	lncRNA	-0.212495	0.000223566	0.0040168	Down
ENSG00000128699.14	ORMDL1	protein_coding	-0.263351	0.000224248	0.00402628	Down
ENSG00000164616.16	FBXL21P	transcribed_unitary_pseudogene	-0.904398	0.000224569	0.00402927	Down
ENSG00000134440.12	NARS1	protein_coding	-0.317872	0.000224765	0.00403002	Down
ENSG00000158987.21	RAPGEF6	protein_coding	-0.28097	0.000225424	0.00403905	Down
ENSG00000100362.13	PVALB	protein_coding	-1.12101	0.000226579	0.00405583	Down
ENSG00000106052.13	TAX1BP1	protein_coding	-0.221638	0.000226671	0.00405583	Down
ENSG00000086189.10	DIMT1	protein_coding	-0.331832	0.000227111	0.00406092	Down
ENSG00000066654.14	THUMPD1	protein_coding	-0.212544	0.000227645	0.00406489	Down
ENSG00000237065.2	NANOGP4	transcribed_processed_pseudogene	-0.790181	0.000227497	0.00406489	Down
ENSG00000181938.13	GINS3	protein_coding	-0.485562	0.000228485	0.00407635	Down
ENSG00000197879.17	MYO1C	protein_coding	0.426249	0.000228599	0.00407635	Up
ENSG00000103522.16	IL21R	protein_coding	-1.38418	0.000229562	0.00408703	Down
ENSG00000143772.9	ITPKB	protein_coding	0.452349	0.000229668	0.00408703	Up
ENSG00000198040.10	ZNF84	protein_coding	-0.183524	0.000229554	0.00408703	Down
ENSG00000103404.14	USP31	protein_coding	0.407703	0.000229897	0.0040883	Up
ENSG00000215045.8	GRID2IP	protein_coding	-0.847285	0.000230107	0.00408927	Down
ENSG00000149782.11	PLCB3	protein_coding	0.435438	0.000230485	0.0040904	Up
ENSG00000157350.13	ST3GAL2	protein_coding	0.3875	0.000230403	0.0040904	Up
ENSG00000151838.12	CCDC175	protein_coding	-0.6172	0.000230866	0.00409437	Down
ENSG00000151632.17	AKR1C2	protein_coding	0.767404	0.000231444	0.00410185	Up
ENSG00000100600.15	LGMN	protein_coding	-0.330094	0.000232092	0.00410288	Down
ENSG00000131759.18	RARA	protein_coding	0.431892	0.000232241	0.00410288	Up
ENSG00000133275.16	CSNK1G2	protein_coding	0.299702	0.000231796	0.00410288	Up
ENSG00000166887.15	VPS39	protein_coding	-0.159185	0.000232251	0.00410288	Down
ENSG00000169057.23	MECP2	protein_coding	0.199564	0.000232289	0.00410288	Up
ENSG00000204220.11	PFDN6	protein_coding	-0.279285	0.000232943	0.00411165	Down
ENSG00000081307.12	UBA5	protein_coding	-0.193436	0.000233208	0.00411355	Down
ENSG00000185988.15	PLK5	protein_coding	0.853964	0.000234199	0.00412823	Up
ENSG00000101438.4	SLC32A1	protein_coding	-0.617384	0.000234501	0.00413077	Down
ENSG00000072071.16	ADGRL1	protein_coding	0.42461	0.000234922	0.00413538	Up
ENSG00000147677.11	EIF3H	protein_coding	-0.242862	0.00023548	0.0041413	Down
ENSG00000162384.14	CZIB	protein_coding	-0.235413	0.000235575	0.0041413	Down
ENSG00000184009.12	ACTG1	protein_coding	-0.464509	0.000236264	0.00415061	Down
ENSG00000148773.14	MKI67	protein_coding	-1.77016	0.000236456	0.00415119	Down
ENSG00000167904.15	TMEM68	protein_coding	-0.25085	0.000238148	0.00417808	Down
ENSG00000111110.12	PPM1H	protein_coding	-0.25911	0.00023905	0.00419108	Down
ENSG00000125378.16	BMP4	protein_coding	0.665964	0.0002402	0.0042056	Up
ENSG00000141030.13	COPS3	protein_coding	-0.325957	0.000240095	0.0042056	Down
ENSG00000167548.15	KMT2D	protein_coding	0.389383	0.000240475	0.00420758	Up
ENSG00000103415.12	HMOX2	protein_coding	-0.273913	0.000240839	0.00421113	Down
ENSG00000234965.2	SHISA8	protein_coding	-0.914949	0.00024108	0.00421252	Down
ENSG00000255302.5	EID1	protein_coding	-0.363664	0.000241994	0.00422566	Down
ENSG00000164002.11	EXO5	protein_coding	-0.363296	0.000243578	0.00425047	Down
ENSG00000136710.10	CCDC115	protein_coding	-0.289343	0.000243905	0.00425333	Down
ENSG00000063169.10	BICRA	protein_coding	0.537602	0.000245475	0.00427786	Up
ENSG00000214456.8	PLIN5	protein_coding	0.624768	0.000246683	0.00429604	Up
ENSG00000162669.16	HFM1	protein_coding	-0.585753	0.000247853	0.00431263	Down
ENSG00000166716.10	ZNF592	protein_coding	0.259462	0.000247966	0.00431263	Up
ENSG00000088826.18	SMOX	protein_coding	0.448376	0.000248211	0.00431401	Up
ENSG00000237289.9	CKMT1B	protein_coding	-0.788238	0.000249506	0.00433362	Down
ENSG00000227502.3	MROCKI	lncRNA	-0.933298	0.000251116	0.00435868	Down
ENSG00000270885.2	RASL10B	protein_coding	0.510598	0.000251379	0.00436036	Up
ENSG00000181234.9	TMEM132C	protein_coding	0.291263	0.000251657	0.00436228	Up
ENSG00000239900.12	ADSL	protein_coding	0.383019	0.000252211	0.00436898	Up
ENSG00000175745.14	NR2F1	protein_coding	0.335588	0.000252708	0.00437266	Up
ENSG00000283128.2	AC009403.2	lncRNA	-1.0625	0.000252759	0.00437266	Down
ENSG00000083814.13	ZNF671	protein_coding	-0.232423	0.000253245	0.00437816	Down
ENSG00000184492.6	FOXD4L1	protein_coding	0.888271	0.000253457	0.00437892	Up
ENSG00000137038.8	DMAC1	protein_coding	-0.341818	0.000253899	0.00438335	Down
ENSG00000146963.18	LUC7L2	protein_coding	-0.411063	0.000254377	0.00438335	Down
ENSG00000198585.11	NUDT16	protein_coding	0.208894	0.000254385	0.00438335	Up
ENSG00000273841.5	TAF9	protein_coding	-0.341473	0.000254224	0.00438335	Down
ENSG00000079616.12	KIF22	protein_coding	-0.298365	0.000254886	0.00438908	Down
ENSG00000163507.14	CIP2A	protein_coding	-0.600638	0.000255394	0.00439493	Down
ENSG00000215193.12	PEX26	protein_coding	0.245053	0.00025606	0.0044035	Up
ENSG00000166508.18	MCM7	protein_coding	0.344909	0.000256359	0.00440573	Up
ENSG00000082074.18	FYB1	protein_coding	-0.707427	0.000257185	0.00441407	Down
ENSG00000278434.1	AC023830.3	lncRNA	0.498587	0.000257352	0.00441407	Up
ENSG00000287236.1	Z73420.2	lncRNA	1.12436	0.00025706	0.00441407	Up
ENSG00000270953.1	AC007938.3	lncRNA	-0.576477	0.000257908	0.00442071	Down
ENSG00000112214.10	FHL5	protein_coding	0.923878	0.000258698	0.00443019	Up
ENSG00000119723.17	COQ6	protein_coding	-0.211935	0.000259141	0.00443019	Down
ENSG00000173258.13	ZNF483	protein_coding	-0.327447	0.000259032	0.00443019	Down
ENSG00000213533.12	STIMATE	protein_coding	0.453884	0.000258955	0.00443019	Up
ENSG00000183615.6	FAM167B	protein_coding	1.10859	0.000259712	0.00443705	Up
ENSG00000146006.8	LRRTM2	protein_coding	-0.388778	0.000260016	0.00443933	Down
ENSG00000095587.9	TLL2	protein_coding	-0.49496	0.000260653	0.00444439	Down
ENSG00000134077.16	THUMPD3	protein_coding	-0.249305	0.000260632	0.00444439	Down
ENSG00000198523.6	PLN	protein_coding	1.59088	0.000261435	0.00445481	Up
ENSG00000144357.17	UBR3	protein_coding	-0.205027	0.000261901	0.00445984	Down
ENSG00000101811.13	CSTF2	protein_coding	-0.236941	0.00026256	0.00446814	Down
ENSG00000101958.14	GLRA2	protein_coding	-0.693382	0.000263292	0.00447767	Down
ENSG00000114790.13	ARHGEF26	protein_coding	0.323854	0.000263635	0.00447978	Up
ENSG00000141503.17	MINK1	protein_coding	0.25402	0.00026381	0.00447978	Up
ENSG00000153037.15	SRP19	protein_coding	0.246202	0.000264102	0.00447978	Up
ENSG00000155816.20	FMN2	protein_coding	0.333534	0.000263979	0.00447978	Up
ENSG00000080608.10	PUM3	protein_coding	-0.210781	0.000264884	0.00448995	Down
ENSG00000203709.12	MIR29B2CHG	lncRNA	0.476523	0.000265218	0.00448995	Up
ENSG00000272512.1	AL645608.7	lncRNA	0.959405	0.000265084	0.00448995	Up
ENSG00000139112.11	GABARAPL1	protein_coding	-0.331812	0.000265631	0.00449112	Down
ENSG00000164707.15	SLC13A4	protein_coding	2.1718	0.000265582	0.00449112	Up
ENSG00000164379.7	FOXQ1	protein_coding	0.665791	0.000266765	0.00450737	Up
ENSG00000105556.11	MIER2	protein_coding	0.322341	0.000267687	0.0045171	Up
ENSG00000169760.17	NLGN1	protein_coding	-0.237763	0.000267679	0.0045171	Down
ENSG00000260366.1	AC026803.1	lncRNA	1.11507	0.00026909	0.00453784	Up
ENSG00000099284.14	MACROH2A2	protein_coding	-0.315871	0.000269531	0.00454233	Down
ENSG00000107957.16	SH3PXD2A	protein_coding	0.25436	0.000271292	0.00456611	Up
ENSG00000144554.10	FANCD2	protein_coding	-0.466881	0.000271261	0.00456611	Down
ENSG00000146453.13	PNLDC1	protein_coding	0.814484	0.000271841	0.00457239	Up
ENSG00000102908.22	NFAT5	protein_coding	0.272176	0.000272051	0.00457298	Up
ENSG00000168298.6	H1-4	protein_coding	-0.342091	0.000274697	0.00461198	Down
ENSG00000184164.14	CRELD2	protein_coding	-0.334543	0.000274725	0.00461198	Down
ENSG00000177666.17	PNPLA2	protein_coding	0.321043	0.000277617	0.00465754	Up
ENSG00000102226.10	USP11	protein_coding	-0.297678	0.000278695	0.00466064	Down
ENSG00000126767.18	ELK1	protein_coding	0.560228	0.000278527	0.00466064	Up
ENSG00000131238.17	PPT1	protein_coding	-0.313142	0.000278092	0.00466064	Down
ENSG00000143436.11	MRPL9	protein_coding	-0.278306	0.000278531	0.00466064	Down
ERCC-00113	ERCC-00113	ercc_control	0.681964	0.000278458	0.00466064	Up
ENSG00000162769.13	FLVCR1	protein_coding	-0.218617	0.000279711	0.00467464	Down
ENSG00000275484.1	AP003419.3	lncRNA	0.899145	0.00028034	0.00468214	Up
ENSG00000060982.15	BCAT1	protein_coding	-0.454627	0.000280618	0.00468379	Down
ENSG00000101654.17	RNMT	protein_coding	-0.232335	0.000281234	0.00469107	Down
ENSG00000164329.13	TENT2	protein_coding	-0.240443	0.000282182	0.00470388	Down
ENSG00000101161.8	PRPF6	protein_coding	-0.204328	0.000283485	0.00472257	Down
ENSG00000138668.19	HNRNPD	protein_coding	-0.240381	0.000283946	0.00472376	Down
ENSG00000177076.6	ACER2	protein_coding	0.41845	0.000284143	0.00472376	Up
ENSG00000205517.12	RGL3	protein_coding	0.497059	0.000284461	0.00472376	Up
ENSG00000272855.1	AC104458.1	lncRNA	1.13775	0.000284381	0.00472376	Up
ENSG00000275850.1	AC005912.2	lncRNA	1.23862	0.000283824	0.00472376	Up
ENSG00000113645.14	WWC1	protein_coding	0.275692	0.000285932	0.00472432	Up
ENSG00000136936.10	XPA	protein_coding	-0.265338	0.000285585	0.00472432	Down
ENSG00000140688.17	C16orf58	protein_coding	-0.346713	0.000285944	0.00472432	Down
ENSG00000144791.10	LIMD1	protein_coding	0.389521	0.000284834	0.00472432	Up
ENSG00000166188.2	ZNF319	protein_coding	0.276247	0.000284959	0.00472432	Up
ENSG00000179051.14	RCC2	protein_coding	0.267646	0.000285867	0.00472432	Up
ENSG00000214022.11	REPIN1	protein_coding	0.258917	0.000285458	0.00472432	Up
ENSG00000231227.1	AC006450.1	lncRNA	1.27662	0.000285939	0.00472432	Up
ENSG00000154277.13	UCHL1	protein_coding	-0.43946	0.000286213	0.00472578	Down
ENSG00000124151.19	NCOA3	protein_coding	0.197585	0.000287313	0.00474093	Up
ENSG00000240682.9	ISY1	protein_coding	0.316659	0.000287932	0.00474596	Up
ENSG00000278311.5	GGNBP2	protein_coding	-0.185319	0.000287981	0.00474596	Down
ENSG00000107263.18	RAPGEF1	protein_coding	0.310797	0.000289462	0.00476491	Up
ENSG00000156976.17	EIF4A2	protein_coding	-0.437873	0.000289582	0.00476491	Down
ENSG00000253250.3	C8orf88	protein_coding	0.536121	0.000289679	0.00476491	Up
ENSG00000136367.14	ZFHX2	protein_coding	0.611985	0.000291079	0.00477337	Up
ENSG00000163590.14	PPM1L	protein_coding	-0.272621	0.000290773	0.00477337	Down
ENSG00000164221.13	CCDC112	protein_coding	-0.303584	0.000291108	0.00477337	Down
ENSG00000185261.14	KIAA0825	protein_coding	-0.335325	0.000291108	0.00477337	Down
ENSG00000198429.10	ZNF69	protein_coding	0.417848	0.000290963	0.00477337	Up
ENSG00000023330.15	ALAS1	protein_coding	-0.268958	0.000291338	0.00477414	Down
ENSG00000105321.14	CCDC9	protein_coding	0.316525	0.000291793	0.00477859	Up
ENSG00000127463.15	EMC1	protein_coding	-0.155027	0.000292063	0.00478001	Down
ENSG00000101577.9	LPIN2	protein_coding	0.224011	0.00029235	0.00478172	Up
ENSG00000150316.12	CWC15	protein_coding	-0.257219	0.000293296	0.00479418	Down
ENSG00000128513.16	POT1	protein_coding	-0.278169	0.000294712	0.0048101	Down
ENSG00000162909.18	CAPN2	protein_coding	0.381685	0.000295001	0.0048101	Up
ENSG00000186687.16	LYRM7	protein_coding	-0.239437	0.000294942	0.0048101	Down
ENSG00000250091.3	DNAH10OS	lncRNA	0.487356	0.000295007	0.0048101	Up
ENSG00000287209.1	AC100779.1	lncRNA	-0.822734	0.000295338	0.00481248	Down
ENSG00000104613.12	INTS10	protein_coding	-0.186427	0.000295948	0.0048176	Down
ENSG00000134996.12	OSTF1	protein_coding	-0.323876	0.000296022	0.0048176	Down
ENSG00000159189.12	C1QC	protein_coding	-0.749165	0.000297109	0.00483228	Down
ENSG00000085433.15	WDR47	protein_coding	-0.308952	0.00029805	0.00484457	Down
ENSG00000075399.14	VPS9D1	protein_coding	0.34892	0.000299386	0.00486326	Up
ENSG00000188917.15	TRMT2B	protein_coding	0.226071	0.000299602	0.00486373	Up
ENSG00000006118.14	TMEM132A	protein_coding	0.333464	0.000300178	0.00486703	Up
ENSG00000259943.1	AL050341.2	lncRNA	-0.454931	0.000300004	0.00486703	Down
ENSG00000023516.9	AKAP11	protein_coding	-0.248028	0.000300997	0.00487583	Down
ENSG00000117000.9	RLF	protein_coding	-0.207593	0.000301282	0.00487583	Down
ENSG00000183850.14	ZNF730	protein_coding	-0.656202	0.000301113	0.00487583	Down
ENSG00000140839.11	CLEC18B	protein_coding	0.859187	0.000303505	0.00490877	Up
ENSG00000133195.11	SLC39A11	protein_coding	0.495739	0.000303991	0.00491053	Up
ENSG00000185361.9	TNFAIP8L1	protein_coding	0.441415	0.000303882	0.00491053	Up
ENSG00000111087.10	GLI1	protein_coding	1.10555	0.000304626	0.00491775	Up
ENSG00000087087.20	SRRT	protein_coding	0.261118	0.000305312	0.00492273	Up
ENSG00000132406.12	TMEM128	protein_coding	-0.477065	0.000305293	0.00492273	Down
ENSG00000147324.11	MFHAS1	protein_coding	0.305927	0.000305582	0.00492404	Up
ENSG00000126243.9	LRFN3	protein_coding	0.371938	0.000307681	0.00495481	Up
ENSG00000105963.15	ADAP1	protein_coding	0.365105	0.000308764	0.00496918	Up
ENSG00000174780.17	SRP72	protein_coding	-0.227098	0.000309273	0.0049743	Down
ENSG00000103199.14	ZNF500	protein_coding	0.302357	0.000310142	0.0049852	Up
ENSG00000140465.14	CYP1A1	protein_coding	1.26653	0.000310613	0.00498748	Up
ENSG00000180596.7	H2BC4	protein_coding	-0.44023	0.000310666	0.00498748	Down
ENSG00000224051.7	CPTP	protein_coding	0.328302	0.000311377	0.00499582	Up
ENSG00000011304.20	PTBP1	protein_coding	0.329143	0.000311634	0.00499686	Up
ENSG00000238113.7	LINC01410	lncRNA	-0.54593	0.000311936	0.00499863	Down
ENSG00000132199.20	ENOSF1	protein_coding	-0.656487	0.000312618	0.00500649	Down
ENSG00000159335.16	PTMS	protein_coding	0.474198	0.000312856	0.00500722	Up
ENSG00000083812.12	ZNF324	protein_coding	0.211794	0.000314292	0.00502712	Up
ENSG00000180537.13	RNF182	protein_coding	0.467352	0.000314488	0.00502718	Up
ENSG00000111667.13	USP5	protein_coding	-0.272798	0.000315972	0.00504472	Down
ENSG00000114209.15	PDCD10	protein_coding	-0.264036	0.000315835	0.00504472	Down
ENSG00000158169.13	FANCC	protein_coding	0.636336	0.000317418	0.0050633	Up
ENSG00000198894.8	CIPC	protein_coding	0.248809	0.000317524	0.0050633	Up
ENSG00000161847.14	RAVER1	protein_coding	0.343082	0.000318423	0.00507454	Up
ENSG00000167173.19	C15orf39	protein_coding	0.459005	0.000318845	0.00507816	Up
ENSG00000171109.19	MFN1	protein_coding	-0.243224	0.000319066	0.00507857	Down
ENSG00000135298.14	ADGRB3	protein_coding	-0.234852	0.000319498	0.00508235	Down
ENSG00000102003.10	SYP	protein_coding	-0.489411	0.000320186	0.00508709	Down
ENSG00000232487.1	RASA3-IT1	lncRNA	0.867331	0.000320177	0.00508709	Up
ENSG00000188763.5	FZD9	protein_coding	0.729576	0.000321022	0.00509727	Up
ENSG00000069849.11	ATP1B3	protein_coding	0.400087	0.000321657	0.00510115	Up
ENSG00000110395.7	CBL	protein_coding	0.215454	0.000321569	0.00510115	Up
ENSG00000101191.17	DIDO1	protein_coding	0.198035	0.000322238	0.00510162	Up
ENSG00000151812.15	SLC35F4	protein_coding	-0.911631	0.000322274	0.00510162	Down
ENSG00000168329.13	CX3CR1	protein_coding	-1.02053	0.000321963	0.00510162	Down
ENSG00000287670.1	AC108479.3	lncRNA	-0.961622	0.000323104	0.00511167	Down
ENSG00000047644.18	WWC3	protein_coding	0.219129	0.000324141	0.00512481	Up
ENSG00000126945.9	HNRNPH2	protein_coding	-0.326625	0.000324327	0.00512481	Down
ENSG00000164978.18	NUDT2	protein_coding	-0.408777	0.000324531	0.00512491	Down
ENSG00000135972.9	MRPS9	protein_coding	-0.293499	0.000325124	0.00513117	Down
ENSG00000153310.19	FAM49B	protein_coding	-0.268156	0.000325566	0.00513505	Down
ENSG00000111300.10	NAA25	protein_coding	-0.253524	0.000326272	0.00513996	Down
ENSG00000143515.18	ATP8B2	protein_coding	0.304332	0.000326469	0.00513996	Up
ENSG00000188315.8	C3orf62	protein_coding	0.440296	0.000326459	0.00513996	Up
ENSG00000132872.12	SYT4	protein_coding	-0.707857	0.000328072	0.00516209	Down
ENSG00000245532.9	NEAT1	lncRNA	0.821961	0.000328769	0.00516994	Up
ENSG00000102547.19	CAB39L	protein_coding	0.375171	0.000329336	0.00517261	Up
ENSG00000144566.11	RAB5A	protein_coding	-0.250982	0.000329307	0.00517261	Down
ENSG00000170615.15	SLC26A5	protein_coding	-1.07486	0.000331623	0.00520541	Down
ENSG00000120254.15	MTHFD1L	protein_coding	-0.301128	0.00033346	0.00522481	Down
ENSG00000157181.16	ODR4	protein_coding	-0.204207	0.00033333	0.00522481	Down
ENSG00000279425.1	AC092279.3	TEC	0.442158	0.000333323	0.00522481	Up
ENSG00000179988.14	PSTK	protein_coding	-0.281474	0.000333818	0.00522727	Down
ENSG00000106404.13	CLDN15	protein_coding	0.584447	0.000334117	0.00522882	Up
ENSG00000263146.2	LINC01896	lncRNA	0.418886	0.000336103	0.00525675	Up
ENSG00000204065.3	TCEAL5	protein_coding	-0.359817	0.000337893	0.00528157	Down
ENSG00000134330.19	IAH1	protein_coding	-0.192887	0.00034082	0.00532414	Down
ENSG00000075188.9	NUP37	protein_coding	-0.417443	0.00034212	0.00532853	Down
ENSG00000099904.15	ZDHHC8	protein_coding	0.340553	0.000342122	0.00532853	Up
ENSG00000130702.15	LAMA5	protein_coding	0.563592	0.000341881	0.00532853	Up
ENSG00000134049.6	IER3IP1	protein_coding	-0.411128	0.00034177	0.00532853	Down
ENSG00000286387.1	AC007432.1	lncRNA	1.08269	0.000341859	0.00532853	Up
ENSG00000099875.14	MKNK2	protein_coding	0.576527	0.000342344	0.00532881	Up
ENSG00000008128.23	CDK11A	protein_coding	0.504675	0.000342992	0.00533571	Up
ENSG00000196437.12	ZNF569	protein_coding	-0.237915	0.00034382	0.0053454	Down
ENSG00000198840.2	MT-ND3	protein_coding	0.663027	0.000344832	0.00535794	Up
ENSG00000172530.20	BANP	protein_coding	0.451989	0.000346747	0.00538448	Up
ENSG00000272219.1	AC005072.1	lncRNA	0.734402	0.000347837	0.0053982	Up
ENSG00000174606.14	ANGEL2	protein_coding	-0.167886	0.000348198	0.00540058	Down
ENSG00000115942.9	ORC2	protein_coding	-0.204098	0.000349019	0.0054069	Down
ENSG00000120727.13	PAIP2	protein_coding	-0.289018	0.000348873	0.0054069	Down
ENSG00000158023.10	WDR66	protein_coding	0.499562	0.000349704	0.0054143	Up
ENSG00000204186.10	ZDBF2	protein_coding	-0.317965	0.000351077	0.0054322	Down
ENSG00000248124.7	RRN3P1	transcribed_unprocessed_pseudogene	-0.329342	0.000351277	0.0054322	Down
ENSG00000168438.15	CDC40	protein_coding	-0.27052	0.000351509	0.00543256	Down
ENSG00000110237.5	ARHGEF17	protein_coding	0.319491	0.000352033	0.00543343	Up
ENSG00000120699.13	EXOSC8	protein_coding	-0.338246	0.000351808	0.00543343	Down
ENSG00000138069.18	RAB1A	protein_coding	-0.213482	0.000352489	0.00543343	Down
ENSG00000150201.15	FXYD4	protein_coding	-1.31709	0.000352434	0.00543343	Down
ENSG00000184216.14	IRAK1	protein_coding	0.371639	0.000353019	0.00543343	Up
ENSG00000255986.6	MT1JP	transcribed_unprocessed_pseudogene	1.50551	0.000353232	0.00543343	Up
ENSG00000260418.1	AL023284.4	lncRNA	0.504924	0.00035306	0.00543343	Up
ENSG00000279852.1	AC083964.2	TEC	0.626805	0.000352939	0.00543343	Up
ENSG00000034533.11	ASTE1	protein_coding	-0.354963	0.000354811	0.00545041	Down
ENSG00000116668.13	SWT1	protein_coding	0.243728	0.000354808	0.00545041	Up
ENSG00000169122.11	FAM110B	protein_coding	-0.284417	0.000354962	0.00545041	Down
ENSG00000196072.12	BLOC1S2	protein_coding	-0.324662	0.000355311	0.00545257	Down
ENSG00000146005.4	PSD2	protein_coding	0.459422	0.000356025	0.00545782	Up
ENSG00000176692.8	FOXC2	protein_coding	1.27579	0.000356072	0.00545782	Up
ENSG00000160325.14	CACFD1	protein_coding	0.384855	0.000356553	0.00546197	Up
ENSG00000164600.7	NEUROD6	protein_coding	-0.968787	0.000358752	0.00548922	Down
ENSG00000272655.2	POLR2J4	transcribed_unprocessed_pseudogene	0.432709	0.000358718	0.00548922	Up
ENSG00000240393.1	AC092691.2	processed_pseudogene	0.524784	0.000359359	0.00549529	Up
ENSG00000110429.14	FBXO3	protein_coding	-0.190612	0.000360167	0.00550321	Down
ENSG00000184270.5	H2AC21	protein_coding	-0.504139	0.000360299	0.00550321	Down
ENSG00000113318.11	MSH3	protein_coding	-0.198069	0.000360737	0.00550668	Down
ENSG00000070495.14	JMJD6	protein_coding	0.540237	0.000361109	0.00550879	Up
ENSG00000132341.12	RAN	protein_coding	-0.317462	0.000361298	0.00550879	Down
ENSG00000104691.15	UBXN8	protein_coding	-0.364808	0.000363056	0.00553029	Down
ENSG00000173726.11	TOMM20	protein_coding	-0.374501	0.000363132	0.00553029	Down
ENSG00000152377.14	SPOCK1	protein_coding	-0.358832	0.000364032	0.00553489	Down
ENSG00000176919.13	C8G	protein_coding	0.95577	0.000364047	0.00553489	Up
ENSG00000270672.1	MTRNR2L6	protein_coding	0.987805	0.00036407	0.00553489	Up
ENSG00000198883.12	PNMA5	protein_coding	-1.1024	0.000365066	0.0055468	Down
ENSG00000260163.1	AC012508.1	lncRNA	-0.72447	0.000365509	0.00555029	Down
ENSG00000229325.1	ACAP2-IT1	lncRNA	-0.410619	0.000366429	0.00556102	Down
ENSG00000136859.10	ANGPTL2	protein_coding	-0.634781	0.000367032	0.0055637	Down
ENSG00000272906.1	AL353708.3	lncRNA	0.731347	0.000366847	0.0055637	Up
ENSG00000170445.15	HARS1	protein_coding	-0.161069	0.000367256	0.00556386	Down
ENSG00000085365.18	SCAMP1	protein_coding	-0.312584	0.000368045	0.00557258	Down
ENSG00000180008.9	SOCS4	protein_coding	0.225283	0.000370427	0.00560539	Up
ENSG00000104529.17	EEF1D	protein_coding	0.261806	0.000372343	0.00563113	Up
ENSG00000163626.16	COX18	protein_coding	-0.265362	0.000372704	0.00563331	Down
ENSG00000160117.16	ANKLE1	protein_coding	0.595406	0.000373402	0.00563733	Up
ENSG00000171443.7	ZNF524	protein_coding	0.376866	0.000373305	0.00563733	Up
ENSG00000004766.17	VPS50	protein_coding	-0.226628	0.000374212	0.00564465	Down
ENSG00000279839.1	AL512383.1	TEC	0.951686	0.00037432	0.00564465	Up
ENSG00000134121.10	CHL1	protein_coding	-0.31313	0.000376152	0.00566901	Down
ENSG00000142599.19	RERE	protein_coding	0.298935	0.000376551	0.00567174	Up
ENSG00000229604.2	MTATP8P2	processed_pseudogene	0.927947	0.000377319	0.00567677	Up
ENSG00000258667.2	HIF1A-AS3	lncRNA	1.11792	0.000377122	0.00567677	Up
ENSG00000254180.2	AC004083.1	lncRNA	0.448876	0.000377801	0.00568074	Up
ENSG00000213694.5	S1PR3	protein_coding	0.595293	0.000378418	0.00568673	Up
ENSG00000005469.11	CROT	protein_coding	-0.286516	0.00037907	0.00568998	Down
ENSG00000186174.12	BCL9L	protein_coding	0.432033	0.000378859	0.00568998	Up
ENSG00000147571.5	CRH	protein_coding	-1.47263	0.00037944	0.00569226	Down
ENSG00000237919.5	LRRC7-AS1	lncRNA	-1.24614	0.000380391	0.00570325	Down
ENSG00000281903.2	LINC02246	lncRNA	0.654904	0.000381036	0.00570964	Up
ENSG00000088256.9	GNA11	protein_coding	0.277807	0.00038145	0.00571255	Up
ENSG00000248527.1	MTATP6P1	unprocessed_pseudogene	0.693283	0.000382525	0.00572537	Up
ENSG00000144895.12	EIF2A	protein_coding	-0.306288	0.000382938	0.00572826	Down
ENSG00000134569.10	LRP4	protein_coding	0.428467	0.00038386	0.00573875	Up
ENSG00000104687.14	GSR	protein_coding	-0.195665	0.000384668	0.00574425	Down
ENSG00000240849.11	TMEM189	protein_coding	0.360352	0.000384549	0.00574425	Up
ENSG00000279243.3	LINC02736	lncRNA	1.31143	0.000385232	0.00574939	Up
ENSG00000288538.1	AP002985.1	lncRNA	0.525138	0.000385857	0.00575543	Up
ENSG00000214530.9	STARD10	protein_coding	0.457514	0.000386225	0.00575762	Up
ERCC-00025	ERCC-00025	ercc_control	0.616587	0.000386547	0.00575913	Up
ENSG00000090612.21	ZNF268	protein_coding	-0.273553	0.000386945	0.00576177	Down
ENSG00000214402.7	LCNL1	protein_coding	0.62458	0.000387702	0.00576975	Up
ENSG00000142751.15	GPN2	protein_coding	0.164797	0.000388211	0.00577402	Up
ENSG00000105808.17	RASA4	protein_coding	0.555449	0.000388674	0.00577433	Up
ENSG00000134590.14	RTL8C	protein_coding	-0.295048	0.000388594	0.00577433	Down
ENSG00000234290.2	AC116366.2	lncRNA	1.50485	0.000389155	0.00577819	Up
ENSG00000057757.10	PITHD1	protein_coding	-0.304426	0.000389591	0.00578137	Down
ENSG00000109063.15	MYH3	protein_coding	0.458492	0.000390447	0.00578749	Up
ENSG00000176165.12	FOXG1	protein_coding	0.40187	0.000390347	0.00578749	Up
ENSG00000116918.15	TSNAX	protein_coding	-0.393968	0.000390704	0.005788	Down
ENSG00000229689.3	AC009237.3	transcribed_unprocessed_pseudogene	-0.35911	0.000391402	0.00579505	Down
ENSG00000173638.19	SLC19A1	protein_coding	0.526907	0.000392291	0.00580493	Up
ENSG00000091128.13	LAMB4	protein_coding	1.29398	0.000392531	0.00580518	Up
ENSG00000122550.18	KLHL7	protein_coding	-0.219017	0.000393233	0.00581227	Down
ENSG00000088038.19	CNOT3	protein_coding	0.329414	0.000394042	0.00581764	Up
ENSG00000113946.3	CLDN16	protein_coding	-0.894556	0.000393904	0.00581764	Down
ENSG00000261582.1	AL121753.1	protein_coding	0.725075	0.000394878	0.00582668	Up
ENSG00000139613.12	SMARCC2	protein_coding	0.157638	0.000395625	0.00583441	Up
ENSG00000148459.16	PDSS1	protein_coding	-0.322282	0.000397321	0.00585611	Down
ENSG00000138642.14	HERC6	protein_coding	-0.453552	0.000398711	0.00586675	Down
ENSG00000145632.15	PLK2	protein_coding	-0.56947	0.000398718	0.00586675	Down
ENSG00000287900.1	AC061961.1	lncRNA	-0.586653	0.000398529	0.00586675	Down
ENSG00000162843.17	WDR64	protein_coding	1.56288	0.00039918	0.00587024	Up
ENSG00000123933.17	MXD4	protein_coding	0.364742	0.000400455	0.0058837	Up
ENSG00000182107.7	TMEM30B	protein_coding	1.27392	0.000400546	0.0058837	Up
ENSG00000120129.6	DUSP1	protein_coding	0.74909	0.000401994	0.00590164	Up
ENSG00000151470.13	C4orf33	protein_coding	-0.298766	0.000403609	0.00592203	Down
ENSG00000141068.14	KSR1	protein_coding	0.230916	0.000404233	0.00592451	Up
ENSG00000162144.9	CYB561A3	protein_coding	0.309013	0.000404198	0.00592451	Up
ENSG00000164347.18	GFM2	protein_coding	-0.275206	0.000404992	0.00593133	Down
ENSG00000277443.3	MARCKS	protein_coding	-0.281023	0.000405153	0.00593133	Down
ENSG00000110693.18	SOX6	protein_coding	0.249686	0.000407424	0.00595602	Up
ENSG00000162004.17	CCDC78	protein_coding	-0.74853	0.00040724	0.00595602	Down
ENSG00000188277.10	C15orf62	protein_coding	1.05621	0.000407981	0.00595602	Up
ENSG00000237424.1	FOXD2-AS1	lncRNA	1.18837	0.000407947	0.00595602	Up
ENSG00000270240.2	AC015849.1	lncRNA	1.17285	0.000407843	0.00595602	Up
ENSG00000132639.12	SNAP25	protein_coding	-0.650185	0.000408272	0.00595693	Down
ENSG00000147274.14	RBMX	protein_coding	-0.217981	0.000409933	0.00597783	Down
ENSG00000174839.13	DENND6A	protein_coding	-0.18591	0.000410568	0.00598375	Down
ENSG00000101782.15	RIOK3	protein_coding	-0.251277	0.000411933	0.00600029	Down
ENSG00000115944.15	COX7A2L	protein_coding	-0.262552	0.000412416	0.00600397	Down
ENSG00000060237.17	WNK1	protein_coding	0.230125	0.000412816	0.00600643	Up
ENSG00000159915.12	ZNF233	protein_coding	-0.40162	0.000414015	0.00602053	Down
ENSG00000111666.11	CHPT1	protein_coding	0.254977	0.00041493	0.00603047	Up
ENSG00000047315.16	POLR2B	protein_coding	-0.305316	0.000417721	0.00606091	Down
ENSG00000126259.19	KIRREL2	protein_coding	-0.946692	0.00041758	0.00606091	Down
ENSG00000167483.18	NIBAN3	protein_coding	0.714645	0.000417267	0.00606091	Up
ENSG00000120533.13	ENY2	protein_coding	-0.236975	0.000418469	0.00606838	Down
ENSG00000198873.12	GRK5	protein_coding	0.341343	0.000420176	0.00608975	Up
ENSG00000158019.20	BABAM2	protein_coding	-0.278335	0.000421245	0.00610186	Down
ENSG00000003096.14	KLHL13	protein_coding	-0.401499	0.000422408	0.00611327	Down
ENSG00000114423.22	CBLB	protein_coding	-0.259472	0.000422502	0.00611327	Down
ENSG00000141971.13	MVB12A	protein_coding	0.318434	0.0004228	0.00611419	Up
ENSG00000100034.14	PPM1F	protein_coding	0.267268	0.000423764	0.00612474	Up
ENSG00000180964.17	TCEAL8	protein_coding	-0.308064	0.000424532	0.00613244	Down
ENSG00000163170.12	BOLA3	protein_coding	-0.325315	0.000425273	0.00613975	Down
ENSG00000269067.2	ZNF728	protein_coding	-0.591705	0.000425598	0.00614104	Down
ENSG00000114654.7	EFCC1	protein_coding	-0.744612	0.000426212	0.0061431	Down
ENSG00000143933.18	CALM2	protein_coding	-0.347265	0.000425978	0.0061431	Down
ENSG00000173295.7	FAM86B3P	transcribed_unprocessed_pseudogene	-0.809728	0.000427037	0.00615159	Down
ENSG00000059588.10	TARBP1	protein_coding	-0.556976	0.00042824	0.00616552	Down
ENSG00000212907.2	MT-ND4L	protein_coding	0.646907	0.000429754	0.00618391	Up
ENSG00000123570.4	RAB9B	protein_coding	-0.340996	0.000430062	0.00618493	Down
ENSG00000123338.13	NCKAP1L	protein_coding	-0.548067	0.000431813	0.00620669	Down
ENSG00000198342.10	ZNF442	protein_coding	-0.465484	0.000432053	0.00620672	Down
ENSG00000107020.10	PLGRKT	protein_coding	-0.397726	0.000434026	0.00622733	Down
ENSG00000207275.1	RNU6-441P	snRNA	0.968925	0.000434204	0.00622733	Up
ENSG00000254505.10	CHMP4A	protein_coding	0.44468	0.000433746	0.00622733	Up
ERCC-00060	ERCC-00060	ercc_control	0.574048	0.000434506	0.00622824	Up
ENSG00000126368.6	NR1D1	protein_coding	0.458545	0.000435076	0.00623298	Up
ENSG00000152359.15	POC5	protein_coding	-0.30177	0.000435318	0.00623302	Down
ENSG00000179222.17	MAGED1	protein_coding	-0.249342	0.000437065	0.00625461	Down
ENSG00000255608.1	AC006063.1	lncRNA	0.711472	0.000437476	0.00625705	Up
ENSG00000126947.13	ARMCX1	protein_coding	-0.228358	0.00043787	0.00625926	Down
ENSG00000134262.13	AP4B1	protein_coding	-0.235891	0.000438673	0.00626141	Down
ENSG00000135736.6	CCDC102A	protein_coding	0.7366	0.000438454	0.00626141	Up
ENSG00000249167.2	SEMA6A-AS2	lncRNA	-0.528356	0.000438741	0.00626141	Down
ENSG00000111886.11	GABRR2	protein_coding	0.920491	0.000442197	0.00630729	Up
ENSG00000204071.10	TCEAL6	protein_coding	-0.341203	0.000443009	0.00631542	Down
ENSG00000164086.10	DUSP7	protein_coding	0.27295	0.000445875	0.00635281	Up
ENSG00000198042.11	MAK16	protein_coding	-0.417611	0.00044614	0.0063531	Down
ENSG00000134001.14	EIF2S1	protein_coding	-0.263847	0.000447594	0.00637034	Down
ENSG00000099992.15	TBC1D10A	protein_coding	0.418181	0.000449163	0.00638672	Up
ENSG00000137857.17	DUOX1	protein_coding	-0.952438	0.000449724	0.00638672	Down
ENSG00000144655.15	CSRNP1	protein_coding	0.511357	0.00044939	0.00638672	Up
ENSG00000270171.1	AL359881.3	lncRNA	-0.806711	0.000449578	0.00638672	Down
ENSG00000137285.10	TUBB2B	protein_coding	-0.590728	0.000452149	0.00641417	Down
ENSG00000267571.1	AC104532.2	lncRNA	1.26066	0.000452067	0.00641417	Up
ENSG00000261602.1	AC092115.3	lncRNA	1.12997	0.000452861	0.00642078	Up
ENSG00000115109.14	EPB41L5	protein_coding	-0.280242	0.000453188	0.00642193	Down
ENSG00000186654.21	PRR5	protein_coding	0.564451	0.000453752	0.00642643	Up
ENSG00000266994.1	AC020663.1	lncRNA	0.842254	0.000455048	0.00644129	Up
ENSG00000048140.18	TSPAN17	protein_coding	0.377751	0.000457697	0.00647077	Up
ENSG00000133135.14	RNF128	protein_coding	-0.488359	0.000457454	0.00647077	Down
ENSG00000175147.13	TMEM51-AS1	lncRNA	-0.717516	0.000457875	0.00647077	Down
ENSG00000106624.11	AEBP1	protein_coding	0.648058	0.000459963	0.0064947	Up
ENSG00000163728.11	TTC14	protein_coding	-0.227919	0.000460066	0.0064947	Down
ENSG00000010310.9	GIPR	protein_coding	1.12772	0.000461503	0.00650595	Up
ENSG00000100393.14	EP300	protein_coding	0.193101	0.000461611	0.00650595	Up
ENSG00000147144.13	CCDC120	protein_coding	0.481667	0.000461282	0.00650595	Up
ENSG00000059573.9	ALDH18A1	protein_coding	-0.211934	0.000461993	0.00650782	Down
ENSG00000163739.5	CXCL1	protein_coding	1.26467	0.000462453	0.00651078	Up
ENSG00000140718.21	FTO	protein_coding	-0.147013	0.00046274	0.0065113	Down
ENSG00000131437.15	KIF3A	protein_coding	-0.246733	0.00046366	0.00652074	Down
ENSG00000126746.17	ZNF384	protein_coding	0.189985	0.000464163	0.0065243	Up
ENSG00000148384.13	INPP5E	protein_coding	0.301656	0.000466244	0.00655001	Up
ENSG00000102096.9	PIM2	protein_coding	-0.354539	0.000466632	0.00655009	Down
ENSG00000143153.13	ATP1B1	protein_coding	-0.430261	0.000466751	0.00655009	Down
ENSG00000260549.1	MT1L	transcribed_unprocessed_pseudogene	0.89706	0.000468609	0.00657261	Up
ENSG00000131844.16	MCCC2	protein_coding	-0.287878	0.00047002	0.0065818	Down
ENSG00000166199.13	ALKBH3	protein_coding	-0.260467	0.000469849	0.0065818	Down
ENSG00000279118.1	AC093535.2	TEC	0.41921	0.000469972	0.0065818	Up
ENSG00000117758.14	STX12	protein_coding	-0.266482	0.000470313	0.00658236	Down
ENSG00000104998.4	IL27RA	protein_coding	0.402488	0.000471663	0.00658463	Up
ENSG00000147799.11	ARHGAP39	protein_coding	0.36848	0.000471602	0.00658463	Up
ENSG00000166439.6	RNF169	protein_coding	0.240663	0.000470885	0.00658463	Up
ENSG00000171004.18	HS6ST2	protein_coding	-0.509657	0.000471001	0.00658463	Down
ERCC-00084	ERCC-00084	ercc_control	0.677839	0.000471737	0.00658463	Up
ENSG00000162194.12	LBHD1	protein_coding	0.454696	0.000472918	0.00659728	Up
ENSG00000228242.6	AC093495.1	lncRNA	1.05547	0.000473149	0.00659728	Up
ENSG00000210082.2	MT-RNR2	Mt_rRNA	0.952371	0.000473909	0.00660435	Up
ENSG00000006704.10	GTF2IRD1	protein_coding	0.287331	0.000474861	0.00661055	Up
ENSG00000137944.18	KYAT3	protein_coding	-0.426614	0.000474735	0.00661055	Down
ENSG00000268362.6	AC092279.2	lncRNA	0.347448	0.000476104	0.00662433	Up
ENSG00000165434.8	PGM2L1	protein_coding	-0.547522	0.000478883	0.00665944	Down
ENSG00000164129.12	NPY5R	protein_coding	-0.63628	0.000479274	0.00666133	Down
ENSG00000108785.7	HSD17B1P1	unprocessed_pseudogene	0.890273	0.000480621	0.00667378	Up
ENSG00000153233.13	PTPRR	protein_coding	-0.540475	0.000480682	0.00667378	Down
ENSG00000116752.6	BCAS2	protein_coding	-0.374763	0.000482285	0.00669248	Down
ENSG00000009780.15	FAM76A	protein_coding	-0.322384	0.000482699	0.00669321	Down
ENSG00000106028.11	SSBP1	protein_coding	-0.252261	0.000482898	0.00669321	Down
ENSG00000162733.19	DDR2	protein_coding	0.385894	0.000483108	0.00669321	Up
ENSG00000145868.16	FBXO38	protein_coding	-0.188875	0.000485767	0.00672649	Down
ENSG00000058729.11	RIOK2	protein_coding	-0.261271	0.000486841	0.00673778	Down
ENSG00000146966.13	DENND2A	protein_coding	0.266048	0.000488823	0.00676161	Up
ENSG00000279685.2	MAPT-IT1	lncRNA	0.470335	0.000489587	0.0067686	Up
ENSG00000120053.12	GOT1	protein_coding	-0.402435	0.000490231	0.00677391	Down
ENSG00000164687.11	FABP5	protein_coding	-0.708263	0.000491475	0.00678557	Down
ENSG00000257181.1	AC025423.4	lncRNA	0.830864	0.000491595	0.00678557	Up
ENSG00000137819.14	PAQR5	protein_coding	0.573319	0.000493885	0.00680887	Up
ENSG00000148672.9	GLUD1	protein_coding	-0.271467	0.000494057	0.00680887	Down
ENSG00000153130.17	SCOC	protein_coding	-0.404175	0.000494066	0.00680887	Down
ENSG00000070087.14	PFN2	protein_coding	-0.353175	0.000495093	0.00681224	Down
ENSG00000167986.14	DDB1	protein_coding	-0.21554	0.000494626	0.00681224	Down
ENSG00000172819.17	RARG	protein_coding	0.319369	0.000494928	0.00681224	Up
ENSG00000236404.10	VLDLR-AS1	lncRNA	-0.34525	0.00049777	0.00684526	Down
ENSG00000248285.1	AC122707.1	lncRNA	-0.93322	0.000498099	0.00684526	Down
ENSG00000261226.1	AC092384.3	lncRNA	1.02036	0.000498281	0.00684526	Up
ENSG00000225630.1	MTND2P28	unprocessed_pseudogene	0.768747	0.000498631	0.00684647	Up
ENSG00000136002.19	ARHGEF4	protein_coding	0.269996	0.000499696	0.00685749	Up
ENSG00000075420.13	FNDC3B	protein_coding	0.311916	0.000500512	0.00686507	Up
ENSG00000157933.10	SKI	protein_coding	0.33942	0.000501202	0.00686902	Up
ENSG00000248121.8	SMURF2P1	transcribed_unprocessed_pseudogene	-0.634719	0.000501327	0.00686902	Down
ENSG00000131323.15	TRAF3	protein_coding	0.30528	0.000501968	0.0068742	Up
ENSG00000129691.16	ASH2L	protein_coding	-0.208032	0.000503203	0.0068875	Down
ENSG00000162458.13	FBLIM1	protein_coding	0.819051	0.000503706	0.00689076	Up
ENSG00000112305.15	SMAP1	protein_coding	-0.217951	0.000506192	0.00692114	Down
ENSG00000169271.3	HSPB3	protein_coding	-0.922424	0.000506487	0.00692154	Down
ENSG00000172366.20	MCRIP2	protein_coding	0.41434	0.000507062	0.00692578	Up
ENSG00000171219.9	CDC42BPG	protein_coding	-2.20786	0.000507538	0.00692865	Down
ENSG00000213923.13	CSNK1E	protein_coding	0.24842	0.000507881	0.00692971	Up
ENSG00000018610.14	CXorf56	protein_coding	-0.261292	0.000508732	0.00693407	Down
ENSG00000258708.1	SLC25A21-AS1	lncRNA	-0.626974	0.000508595	0.00693407	Down
ENSG00000269973.1	AC010969.2	lncRNA	0.311848	0.000509577	0.00694195	Up
ENSG00000041353.10	RAB27B	protein_coding	-0.742979	0.000511428	0.00694258	Down
ENSG00000054598.9	FOXC1	protein_coding	0.67216	0.000511108	0.00694258	Up
ENSG00000106635.8	BCL7B	protein_coding	0.229546	0.000510432	0.00694258	Up
ENSG00000136628.18	EPRS1	protein_coding	-0.245151	0.000511486	0.00694258	Down
ENSG00000138018.18	SELENOI	protein_coding	-0.290115	0.000511151	0.00694258	Down
ENSG00000149150.9	SLC43A1	protein_coding	0.448653	0.000510004	0.00694258	Up
ENSG00000237973.1	MTCO1P12	unprocessed_pseudogene	0.723142	0.000510857	0.00694258	Up
ENSG00000118564.15	FBXL5	protein_coding	-0.215422	0.000513245	0.00696095	Down
ENSG00000183773.15	AIFM3	protein_coding	0.481625	0.000513372	0.00696095	Up
ENSG00000136381.13	IREB2	protein_coding	-0.196991	0.000515947	0.00699221	Down
ENSG00000099622.14	CIRBP	protein_coding	-0.627863	0.000516438	0.00699524	Down
ENSG00000112685.14	EXOC2	protein_coding	-0.178312	0.000516769	0.00699609	Down
ENSG00000066827.16	ZFAT	protein_coding	0.237441	0.000518971	0.00702155	Up
ENSG00000162413.16	KLHL21	protein_coding	0.360885	0.000519188	0.00702155	Up
ENSG00000196177.13	ACADSB	protein_coding	-0.331056	0.00052051	0.00703578	Down
ENSG00000145555.15	MYO10	protein_coding	0.30763	0.000520884	0.00703719	Up
ENSG00000025156.13	HSF2	protein_coding	-0.246367	0.00052239	0.00705024	Down
ENSG00000112592.14	TBP	protein_coding	-0.23284	0.000522133	0.00705024	Down
ENSG00000164576.12	SAP30L	protein_coding	0.27704	0.000524931	0.00708087	Up
ENSG00000072133.11	RPS6KA6	protein_coding	-0.342061	0.00052551	0.00708501	Down
ENSG00000240857.2	RDH14	protein_coding	-0.293979	0.000528207	0.00711402	Down
ERCC-00071	ERCC-00071	ercc_control	0.65976	0.000527936	0.00711402	Up
ENSG00000242889.3	RN7SL449P	misc_RNA	0.662024	0.000528489	0.00711414	Up
ENSG00000133103.17	COG6	protein_coding	-0.212137	0.000528846	0.00711528	Down
ENSG00000106636.8	YKT6	protein_coding	0.211625	0.000529608	0.00711702	Up
ENSG00000170153.11	RNF150	protein_coding	-0.326996	0.000529794	0.00711702	Down
ENSG00000170464.10	DNAJC18	protein_coding	-0.195144	0.000529493	0.00711702	Down
ENSG00000116288.13	PARK7	protein_coding	-0.227416	0.000530265	0.00711968	Down
ENSG00000088325.16	TPX2	protein_coding	-0.480406	0.000530626	0.00712087	Down
ENSG00000142627.13	EPHA2	protein_coding	0.683017	0.000531492	0.00712883	Up
ENSG00000142910.16	TINAGL1	protein_coding	0.61356	0.00053204	0.0071325	Up
ENSG00000143390.17	RFX5	protein_coding	0.248078	0.000532607	0.00713644	Up
ENSG00000114120.14	SLC25A36	protein_coding	-0.261301	0.000532942	0.00713665	Down
ENSG00000138778.13	CENPE	protein_coding	-0.471102	0.00053317	0.00713665	Down
ENSG00000154783.12	FGD5	protein_coding	0.423489	0.000533867	0.00714232	Up
ENSG00000125166.13	GOT2	protein_coding	-0.254827	0.000535034	0.00714892	Down
ENSG00000133302.13	SLF1	protein_coding	-0.314283	0.000535164	0.00714892	Down
ENSG00000261221.3	ZNF865	protein_coding	0.460786	0.000535183	0.00714892	Up
ENSG00000138434.17	ITPRID2	protein_coding	0.236303	0.000536177	0.00715854	Up
ENSG00000146197.9	SCUBE3	protein_coding	0.965478	0.000537711	0.00717277	Up
ERCC-00051	ERCC-00051	ercc_control	0.664571	0.000537793	0.00717277	Up
ENSG00000168454.12	TXNDC2	protein_coding	1.3057	0.000538357	0.00717663	Up
ENSG00000177383.5	MAGEF1	protein_coding	-0.255637	0.000539033	0.00718196	Down
ENSG00000179886.6	TIGD5	protein_coding	0.359375	0.000540291	0.00719505	Up
ENSG00000130203.10	APOE	protein_coding	-0.4155	0.000542611	0.00722227	Down
ENSG00000065526.12	SPEN	protein_coding	0.247885	0.000543001	0.00722377	Up
ENSG00000127528.5	KLF2	protein_coding	0.681587	0.000547372	0.00727449	Up
ENSG00000183726.11	TMEM50A	protein_coding	-0.229898	0.000547101	0.00727449	Down
ENSG00000143727.16	ACP1	protein_coding	-0.267884	0.000548135	0.00728094	Down
ENSG00000105443.15	CYTH2	protein_coding	0.231633	0.00054978	0.00728941	Up
ENSG00000109919.10	MTCH2	protein_coding	-0.303145	0.00054948	0.00728941	Down
ENSG00000147912.13	FBXO10	protein_coding	0.344609	0.000549776	0.00728941	Up
ENSG00000226491.1	FTOP1	processed_pseudogene	0.928839	0.000549891	0.00728941	Up
ENSG00000150627.15	WDR17	protein_coding	-0.313713	0.00055163	0.00730875	Down
ENSG00000179364.13	PACS2	protein_coding	0.275853	0.000552589	0.00731774	Up
ENSG00000056277.16	ZNF280C	protein_coding	-0.246919	0.000553528	0.00732646	Down
ENSG00000117600.12	PLPPR4	protein_coding	-0.538673	0.000555327	0.00734653	Down
ENSG00000179627.10	ZBTB42	protein_coding	0.671651	0.000555631	0.00734684	Up
ENSG00000286241.1	AC080089.2	lncRNA	-0.975182	0.000556236	0.00735111	Down
ENSG00000105697.9	HAMP	protein_coding	-1.42715	0.000558496	0.00737351	Down
ERCC-00053	ERCC-00053	ercc_control	0.592781	0.000558352	0.00737351	Up
ENSG00000113312.11	TTC1	protein_coding	-0.216547	0.000559373	0.00737556	Down
ENSG00000120907.18	ADRA1A	protein_coding	0.308013	0.0005595	0.00737556	Up
ENSG00000198700.10	IPO9	protein_coding	0.11237	0.000558956	0.00737556	Up
ENSG00000183666.17	GUSBP1	transcribed_unprocessed_pseudogene	-0.473201	0.000560048	0.00737905	Down
ENSG00000131051.24	RBM39	protein_coding	-0.151455	0.000560389	0.00737983	Down
ENSG00000225849.2	MKRN7P	transcribed_processed_pseudogene	0.588987	0.000560826	0.00738185	Up
ENSG00000172840.7	PDP2	protein_coding	0.266725	0.000561618	0.00738598	Up
ENSG00000197563.11	PIGN	protein_coding	-0.200168	0.000561706	0.00738598	Down
ENSG00000121440.15	PDZRN3	protein_coding	0.39024	0.000562571	0.00739363	Up
ENSG00000095261.14	PSMD5	protein_coding	-0.238975	0.000563912	0.00739389	Down
ENSG00000144834.14	TAGLN3	protein_coding	-0.482685	0.000563133	0.00739389	Down
ENSG00000164209.17	SLC25A46	protein_coding	-0.309837	0.000563881	0.00739389	Down
ENSG00000178965.14	ERICH3	protein_coding	-0.53042	0.000564008	0.00739389	Down
ENSG00000213619.10	NDUFS3	protein_coding	-0.272124	0.000563272	0.00739389	Down
ENSG00000072736.19	NFATC3	protein_coding	0.207986	0.000564407	0.00739448	Up
ENSG00000205212.4	CCDC144NL	protein_coding	-0.817149	0.00056462	0.00739448	Down
ENSG00000167766.18	ZNF83	protein_coding	-0.322816	0.000565169	0.00739795	Down
ENSG00000119328.12	ABITRAM	protein_coding	-0.239814	0.000567106	0.00741959	Down
ENSG00000039319.17	ZFYVE16	protein_coding	-0.291672	0.000568631	0.00743581	Down
ENSG00000182636.8	NDN	protein_coding	-0.338536	0.000570616	0.0074543	Down
ENSG00000286943.1	AP001992.2	lncRNA	0.946021	0.000570458	0.0074543	Up
ENSG00000214941.8	ZSWIM7	protein_coding	0.260089	0.000571256	0.00745892	Up
[truncated: 2,663 more rows]

## Sheet: C1vsC234
S3 Data. Differentially expressed genes in the Knight ADRC (Knight-C1 vs Knight-C234)
Gene ID	Gene Name	Gene Biotype	log2(FoldChange)	PValue	Adjusted.PValue	Direction
ENSG00000259045.1	MTCO1P2	unprocessed_pseudogene	-0.881929	3.34216e-08	0.00061723	Down
ENSG00000102265.12	TIMP1	protein_coding	0.770278	6.91582e-08	0.000638607	Up
ENSG00000187951.11	AC091057.1	lncRNA	0.879655	1.29788e-07	0.000798973	Up
ENSG00000103569.10	AQP9	protein_coding	0.798903	2.05915e-07	0.000950708	Up
ENSG00000163359.16	COL6A3	protein_coding	0.704655	5.31309e-07	0.00180863	Up
ENSG00000248508.8	SRP14-AS1	lncRNA	-0.255077	5.87599e-07	0.00180863	Down
ENSG00000215223.3	CYP51A1P3	processed_pseudogene	-0.432774	8.0903e-07	0.00213445	Down
ENSG00000259891.1	AC107375.1	lncRNA	-0.254346	9.27304e-07	0.00214068	Down
ENSG00000047849.21	MAP4	protein_coding	-0.171169	1.53672e-06	0.00315334	Down
ENSG00000135414.10	GDF11	protein_coding	-0.265919	1.99954e-06	0.00337539	Down
ENSG00000184208.12	C22orf46	transcribed_unitary_pseudogene	-0.222769	2.01047e-06	0.00337539	Down
ENSG00000180071.20	ANKRD18A	protein_coding	-0.451843	3.01278e-06	0.00463666	Down
ENSG00000251226.1	LINC02714	lncRNA	0.780917	3.87007e-06	0.00549788	Up
ENSG00000090382.7	LYZ	protein_coding	0.7438	6.59198e-06	0.00715278	Up
ENSG00000103194.15	USP10	protein_coding	0.0765381	8.75556e-06	0.00715278	Up
ENSG00000107829.15	FBXW4	protein_coding	-0.150712	7.77508e-06	0.00715278	Down
ENSG00000129250.12	KIF1C	protein_coding	-0.257324	8.86528e-06	0.00715278	Down
ENSG00000132613.15	MTSS2	protein_coding	-0.269163	6.83868e-06	0.00715278	Down
ENSG00000158023.10	WDR66	protein_coding	-0.303911	5.54899e-06	0.00715278	Down
ENSG00000171206.14	TRIM8	protein_coding	-0.196462	8.36777e-06	0.00715278	Down
ENSG00000180354.16	MTURN	protein_coding	-0.203104	6.61557e-06	0.00715278	Down
ENSG00000232295.7	AL589935.1	lncRNA	-0.47488	8.35583e-06	0.00715278	Down
ENSG00000264940.4	SNORD3C	snoRNA	-0.921159	8.90805e-06	0.00715278	Down
ENSG00000225345.3	SNX18P3	transcribed_unprocessed_pseudogene	-0.461709	9.31736e-06	0.0071697	Down
ENSG00000185955.5	C7orf61	protein_coding	-0.632159	1.10394e-05	0.00815505	Down
ENSG00000147180.16	ZNF711	protein_coding	0.182695	1.45936e-05	0.0096393	Up
ENSG00000198554.12	WDHD1	protein_coding	0.173723	1.44033e-05	0.0096393	Up
ENSG00000279685.2	MAPT-IT1	lncRNA	-0.280825	1.46145e-05	0.0096393	Down
ENSG00000279253.1	AL121753.2	TEC	-0.311739	1.53537e-05	0.00977767	Down
ENSG00000134668.12	SPOCD1	protein_coding	0.868085	1.64059e-05	0.0100995	Up
ENSG00000144283.21	PKP4	protein_coding	-0.186682	1.75477e-05	0.0101272	Down
ENSG00000267749.1	AC092068.3	lncRNA	-0.454152	1.74314e-05	0.0101272	Down
ENSG00000064393.16	HIPK2	protein_coding	-0.239894	1.99149e-05	0.0105937	Down
ENSG00000155657.26	TTN	protein_coding	-0.290254	2.05815e-05	0.0105937	Down
ENSG00000165417.12	GTF2A1	protein_coding	0.137407	2.06504e-05	0.0105937	Up
ENSG00000213380.15	COG8	protein_coding	-0.146373	1.95414e-05	0.0105937	Down
ENSG00000020577.14	SAMD4A	protein_coding	-0.267919	2.70083e-05	0.011231	Down
ENSG00000060237.17	WNK1	protein_coding	-0.129168	2.65222e-05	0.011231	Down
ENSG00000105989.10	WNT2	protein_coding	0.536632	2.78695e-05	0.011231	Up
ENSG00000112303.14	VNN2	protein_coding	0.852814	2.38823e-05	0.011231	Up
ENSG00000128564.7	VGF	protein_coding	0.702596	2.35016e-05	0.011231	Up
ENSG00000133169.6	BEX1	protein_coding	0.257508	2.83208e-05	0.011231	Up
ENSG00000136021.19	SCYL2	protein_coding	0.113298	2.35966e-05	0.011231	Up
ENSG00000176728.9	TTTY14	lncRNA	-1.04419	2.77414e-05	0.011231	Down
ENSG00000198914.5	POU3F3	protein_coding	-0.173691	2.8026e-05	0.011231	Down
ENSG00000283486.2	FAM95C	protein_coding	-0.429765	2.85822e-05	0.011231	Down
ENSG00000287665.1	AC092428.1	lncRNA	-0.302054	2.5491e-05	0.011231	Down
ENSG00000129484.13	PARP2	protein_coding	0.160623	3.02201e-05	0.0114717	Up
ENSG00000160408.14	ST6GALNAC6	protein_coding	-0.396975	3.04372e-05	0.0114717	Down
ENSG00000114374.13	USP9Y	protein_coding	-0.896312	3.16303e-05	0.011683	Down
ENSG00000067048.17	DDX3Y	protein_coding	-0.635473	3.61808e-05	0.0125905	Down
ENSG00000106591.4	MRPL32	protein_coding	0.187887	3.57712e-05	0.0125905	Up
ENSG00000136381.13	IREB2	protein_coding	0.110705	3.65192e-05	0.0125905	Up
ENSG00000146063.20	TRIM41	protein_coding	-0.130949	3.68143e-05	0.0125905	Down
ENSG00000145725.19	PPIP5K2	protein_coding	0.129471	3.7514e-05	0.0125965	Up
ENSG00000258056.2	AC009779.3	lncRNA	-0.228888	3.95115e-05	0.0128017	Down
ENSG00000260971.4	AC119674.1	lncRNA	-0.526412	3.94337e-05	0.0128017	Down
ENSG00000106351.13	AGFG2	protein_coding	-0.207027	4.12362e-05	0.0131302	Down
ENSG00000130517.14	PGPEP1	protein_coding	-0.179714	4.27865e-05	0.0131697	Down
ENSG00000170899.11	GSTA4	protein_coding	0.160318	4.25595e-05	0.0131697	Up
ENSG00000071246.11	VASH1	protein_coding	-0.163814	4.38554e-05	0.0132774	Down
ENSG00000169612.4	RAMAC	protein_coding	0.155613	4.56604e-05	0.0136009	Up
ENSG00000099725.14	PRKY	protein_coding	-0.410198	5.31494e-05	0.0153369	Down
ENSG00000256762.1	STH	protein_coding	-0.301283	5.24907e-05	0.0153369	Down
ENSG00000243101.1	RPS3P7	processed_pseudogene	-0.293046	5.46328e-05	0.0155224	Down
ENSG00000060982.15	BCAT1	protein_coding	0.24406	5.8622e-05	0.0157826	Up
ENSG00000129824.16	RPS4Y1	protein_coding	-1.00866	5.98213e-05	0.0157826	Down
ENSG00000172530.20	BANP	protein_coding	-0.239811	5.9485e-05	0.0157826	Down
ENSG00000216775.3	AL109918.1	transcribed_unprocessed_pseudogene	0.281432	5.673e-05	0.0157826	Up
ENSG00000279289.1	AL136164.3	TEC	-0.349928	5.80484e-05	0.0157826	Down
ENSG00000162747.11	FCGR3B	protein_coding	0.873533	6.09626e-05	0.0158571	Up
ENSG00000111711.10	GOLT1B	protein_coding	0.204487	6.20123e-05	0.0158982	Up
ENSG00000115165.10	CYTIP	protein_coding	0.562129	6.63534e-05	0.0158982	Up
ENSG00000123178.15	SPRYD7	protein_coding	0.143331	6.65193e-05	0.0158982	Up
ENSG00000177234.7	LINC01561	lncRNA	-0.353341	6.59219e-05	0.0158982	Down
ENSG00000189050.16	RNFT1	protein_coding	0.183114	6.57452e-05	0.0158982	Up
ENSG00000198879.12	SFMBT2	protein_coding	-0.138677	6.71464e-05	0.0158982	Down
ENSG00000254726.3	MEX3A	protein_coding	-0.324233	6.31227e-05	0.0158982	Down
ENSG00000171792.11	RHNO1	protein_coding	0.170265	7.01919e-05	0.0162038	Up
ENSG00000237973.1	MTCO1P12	unprocessed_pseudogene	-0.403376	6.98422e-05	0.0162038	Down
ENSG00000012817.15	KDM5D	protein_coding	-1.02514	7.31031e-05	0.0162659	Down
ENSG00000175087.10	PDIK1L	protein_coding	0.162049	7.22258e-05	0.0162659	Up
ENSG00000177465.4	ACOT4	protein_coding	0.3986	7.15076e-05	0.0162659	Up
ENSG00000120907.18	ADRA1A	protein_coding	-0.173348	7.52242e-05	0.0165386	Down
ENSG00000031823.14	RANBP3	protein_coding	-0.105223	8.2133e-05	0.0172367	Down
ENSG00000066557.6	LRRC40	protein_coding	0.189276	8.03595e-05	0.0172367	Up
ENSG00000133069.17	TMCC2	protein_coding	-0.163477	8.19089e-05	0.0172367	Down
ENSG00000183963.18	SMTN	protein_coding	-0.419776	8.0038e-05	0.0172367	Down
ENSG00000184515.11	BEX5	protein_coding	0.291754	8.40359e-05	0.0174379	Up
ENSG00000091483.6	FH	protein_coding	0.179299	8.58813e-05	0.0176228	Up
ENSG00000091972.18	CD200	protein_coding	0.20048	9.33133e-05	0.0178673	Up
ENSG00000115828.17	QPCT	protein_coding	0.266029	9.3845e-05	0.0178673	Up
ENSG00000122873.12	CISD1	protein_coding	0.194504	9.3366e-05	0.0178673	Up
ENSG00000131845.14	AC005261.1	protein_coding	0.123109	9.21985e-05	0.0178673	Up
ENSG00000184481.17	FOXO4	protein_coding	-0.230315	9.34602e-05	0.0178673	Down
ENSG00000279406.1	AL359183.1	TEC	-0.297614	9.13781e-05	0.0178673	Down
ENSG00000280206.1	AC026401.3	lncRNA	-0.325141	9.20486e-05	0.0178673	Down
ENSG00000105835.12	NAMPT	protein_coding	0.382639	9.53201e-05	0.0179229	Up
ENSG00000115590.14	IL1R2	protein_coding	0.906653	9.70485e-05	0.0179229	Up
ENSG00000253372.5	AC016405.1	lncRNA	-0.287567	9.67629e-05	0.0179229	Down
ENSG00000166508.18	MCM7	protein_coding	-0.173877	9.88867e-05	0.0180816	Down
ENSG00000141503.17	MINK1	protein_coding	-0.128495	0.000100674	0.0181697	Down
ENSG00000148468.17	FAM171A1	protein_coding	-0.152919	0.000101336	0.0181697	Down
ENSG00000178404.10	CEP295NL	protein_coding	-0.291489	0.000106923	0.0189871	Down
ENSG00000131002.12	TXLNGY	transcribed_unprocessed_pseudogene	-1.01433	0.000113015	0.0192802	Down
ENSG00000137558.9	PI15	protein_coding	0.469558	0.00011072	0.0192802	Up
ENSG00000141858.12	SAMD1	protein_coding	-0.188572	0.000116926	0.0192802	Down
ENSG00000143155.13	TIPRL	protein_coding	0.147414	0.000115619	0.0192802	Up
ENSG00000163376.11	KBTBD8	protein_coding	0.205185	0.000116739	0.0192802	Up
ENSG00000175215.11	CTDSP2	protein_coding	-0.132509	0.000116312	0.0192802	Down
ENSG00000198792.13	TMEM184B	protein_coding	-0.170388	0.000112467	0.0192802	Down
ENSG00000251410.2	AC007106.1	lncRNA	-0.849729	0.000111836	0.0192802	Down
ENSG00000107984.10	DKK1	protein_coding	0.48269	0.000118494	0.0193659	Up
ENSG00000164086.10	DUSP7	protein_coding	-0.139927	0.000120224	0.0194763	Down
ENSG00000183778.17	B3GALT5	protein_coding	-0.292314	0.000122677	0.0197008	Down
ENSG00000078804.13	TP53INP2	protein_coding	-0.277667	0.00013045	0.0197471	Down
ENSG00000100014.20	SPECC1L	protein_coding	-0.147504	0.00012559	0.0197471	Down
ENSG00000125971.16	DYNLRB1	protein_coding	-0.110249	0.00012916	0.0197471	Down
ENSG00000135766.9	EGLN1	protein_coding	-0.246166	0.000129408	0.0197471	Down
ENSG00000146733.14	PSPH	protein_coding	-0.183841	0.000128293	0.0197471	Down
ENSG00000163558.13	PRKCI	protein_coding	0.118439	0.000126515	0.0197471	Up
ENSG00000173548.8	SNX33	protein_coding	-0.209492	0.000128377	0.0197471	Down
ENSG00000239857.7	GET4	protein_coding	-0.272706	0.000133153	0.0199925	Down
ENSG00000112936.19	C7	protein_coding	0.520587	0.000135111	0.0201228	Up
ENSG00000147234.10	FRMPD3	protein_coding	-0.176421	0.000138469	0.0201537	Down
ENSG00000204577.11	LILRB3	protein_coding	0.616197	0.000138318	0.0201537	Up
ENSG00000268670.1	AC016586.1	lncRNA	-0.309413	0.000138592	0.0201537	Down
ENSG00000107959.16	PITRM1	protein_coding	0.0862719	0.000144897	0.0204272	Up
ENSG00000137166.15	FOXP4	protein_coding	-0.204294	0.000144873	0.0204272	Down
ENSG00000160191.18	PDE9A	protein_coding	-0.178882	0.000142221	0.0204272	Down
ENSG00000287431.1	AC027601.6	lncRNA	-0.267962	0.000143771	0.0204272	Down
ENSG00000125821.12	DTD1	protein_coding	0.149258	0.000148274	0.0204352	Up
ENSG00000171951.5	SCG2	protein_coding	0.331008	0.000147676	0.0204352	Up
ENSG00000221995.5	TIAF1	protein_coding	-0.199018	0.000147196	0.0204352	Down
ENSG00000119787.14	ATL2	protein_coding	0.110828	0.000154099	0.0210807	Up
ENSG00000104177.18	MYEF2	protein_coding	0.137892	0.000159338	0.0213044	Up
ENSG00000114126.17	TFDP2	protein_coding	-0.154499	0.000163809	0.0213044	Down
ENSG00000116701.14	NCF2	protein_coding	0.431718	0.000160735	0.0213044	Up
ENSG00000132664.12	POLR3F	protein_coding	0.147355	0.000161918	0.0213044	Up
ENSG00000133106.14	EPSTI1	protein_coding	0.310341	0.00016066	0.0213044	Up
ENSG00000143970.17	ASXL2	protein_coding	-0.113385	0.000162077	0.0213044	Down
ENSG00000157890.17	MEGF11	protein_coding	-0.235744	0.000163175	0.0213044	Down
ENSG00000104881.16	PPP1R13L	protein_coding	-0.239172	0.000165607	0.0213082	Down
ENSG00000109956.13	B3GAT1	protein_coding	-0.14085	0.000166146	0.0213082	Down
ENSG00000133195.11	SLC39A11	protein_coding	-0.244047	0.000171119	0.0214981	Down
ENSG00000149201.10	CCDC81	protein_coding	-0.377662	0.000171054	0.0214981	Down
ENSG00000279996.1	AC004491.1	TEC	-0.375954	0.000169014	0.0214981	Down
ENSG00000227036.8	LINC00511	lncRNA	-0.218727	0.000174731	0.0218036	Down
ENSG00000004838.14	ZMYND10	protein_coding	-0.415018	0.000176707	0.0218496	Down
ENSG00000113645.14	WWC1	protein_coding	-0.141487	0.000178649	0.0218496	Down
ENSG00000186665.9	C17orf58	protein_coding	0.227491	0.000177627	0.0218496	Up
ENSG00000120805.14	ARL1	protein_coding	0.145574	0.000184186	0.0220879	Up
ENSG00000127603.28	MACF1	protein_coding	-0.121494	0.00018404	0.0220879	Down
ENSG00000197044.11	ZNF441	protein_coding	0.195989	0.000181928	0.0220879	Up
ENSG00000099246.16	RAB18	protein_coding	0.124334	0.000189684	0.0226005	Up
ENSG00000092978.11	GPATCH2	protein_coding	0.120078	0.000193499	0.0226173	Up
ENSG00000124279.12	FASTKD3	protein_coding	0.166901	0.000191212	0.0226173	Up
ENSG00000169139.12	UBE2V2	protein_coding	0.164086	0.000193209	0.0226173	Up
ENSG00000198868.3	MTND4LP30	processed_pseudogene	-0.524829	0.000195253	0.0226788	Down
ENSG00000064787.13	BCAS1	protein_coding	-0.236982	0.000200127	0.0229633	Down
ENSG00000198300.14	PEG3	protein_coding	0.162617	0.000201432	0.0229633	Up
ENSG00000260198.1	AC009102.1	lncRNA	-0.262477	0.000200456	0.0229633	Down
ENSG00000105963.15	ADAP1	protein_coding	-0.177902	0.000206846	0.0231665	Down
ENSG00000196937.11	FAM3C	protein_coding	0.204552	0.000206658	0.0231665	Up
ENSG00000279044.1	AC007787.2	TEC	-0.295687	0.000206978	0.0231665	Down
ENSG00000274712.1	AC005332.4	lncRNA	-0.146944	0.000208716	0.0232203	Down
ENSG00000136213.10	CHST12	protein_coding	-0.193765	0.00023121	0.0242613	Down
ENSG00000145730.20	PAM	protein_coding	0.155776	0.000227988	0.0242613	Up
ENSG00000160007.19	ARHGAP35	protein_coding	-0.110976	0.000230088	0.0242613	Down
ENSG00000162585.17	FAAP20	protein_coding	-0.166249	0.00022962	0.0242613	Down
ENSG00000166479.10	TMX3	protein_coding	0.133304	0.000228394	0.0242613	Up
ENSG00000175161.13	CADM2	protein_coding	0.162371	0.000222501	0.0242613	Up
ENSG00000183196.10	CHST6	protein_coding	-0.291582	0.000228685	0.0242613	Down
ENSG00000196204.11	RNF216P1	transcribed_unprocessed_pseudogene	-0.14813	0.000221397	0.0242613	Down
ENSG00000270020.1	AC009108.3	lncRNA	-0.374737	0.000229237	0.0242613	Down
ENSG00000280388.1	AC006330.1	TEC	-0.197353	0.000230599	0.0242613	Down
ENSG00000279789.1	AC120114.3	TEC	-0.20343	0.000233761	0.0243904	Down
ENSG00000111647.13	UHRF1BP1L	protein_coding	0.11214	0.000240372	0.0244218	Up
ENSG00000146674.15	IGFBP3	protein_coding	0.356798	0.000238395	0.0244218	Up
ENSG00000146966.13	DENND2A	protein_coding	-0.137586	0.000240193	0.0244218	Down
ENSG00000160049.12	DFFA	protein_coding	-0.120877	0.000241996	0.0244218	Down
ENSG00000169429.11	CXCL8	protein_coding	0.877552	0.000236733	0.0244218	Up
ENSG00000198612.11	COPS8	protein_coding	0.148989	0.000241113	0.0244218	Up
ENSG00000182240.16	BACE2	protein_coding	-0.254803	0.000246981	0.0247893	Down
ENSG00000178694.10	NSUN3	protein_coding	0.129475	0.000251365	0.0250931	Up
ENSG00000198932.13	GPRASP1	protein_coding	0.172427	0.000258535	0.0256134	Up
ENSG00000213144.2	AC084880.1	processed_pseudogene	-0.256028	0.000259352	0.0256134	Down
ENSG00000063601.17	MTMR1	protein_coding	0.0846875	0.000263049	0.0257707	Up
ENSG00000096968.13	JAK2	protein_coding	0.118318	0.000263735	0.0257707	Up
ENSG00000008128.23	CDK11A	protein_coding	-0.244489	0.000266484	0.0259022	Down
ENSG00000248113.2	AC067942.2	processed_pseudogene	-0.211252	0.000269288	0.0260378	Down
ENSG00000111961.18	SASH1	protein_coding	-0.194584	0.000284703	0.02706	Down
ENSG00000149922.10	TBX6	protein_coding	-0.347775	0.000281387	0.02706	Down
ENSG00000156469.9	MTERF3	protein_coding	0.13379	0.000287186	0.02706	Up
ENSG00000182606.16	TRAK1	protein_coding	-0.10056	0.00028699	0.02706	Down
ENSG00000188404.10	SELL	protein_coding	0.463517	0.000283052	0.02706	Up
ENSG00000087470.18	DNM1L	protein_coding	0.142856	0.000288904	0.0270836	Up
ENSG00000199831.1	RN7SKP291	misc_RNA	-0.450225	0.000291334	0.0271735	Down
ENSG00000093000.19	NUP50	protein_coding	0.0958918	0.000299528	0.0277974	Up
ENSG00000163001.11	CFAP36	protein_coding	0.117709	0.000309214	0.0285528	Up
ENSG00000105229.7	PIAS4	protein_coding	-0.130317	0.0003148	0.028664	Down
ENSG00000136750.13	GAD2	protein_coding	0.348056	0.000313925	0.028664	Up
ENSG00000163798.13	SLC4A1AP	protein_coding	0.0967283	0.000315074	0.028664	Up
ENSG00000102409.10	BEX4	protein_coding	0.182157	0.000317137	0.0287102	Up
ENSG00000153443.13	UBALD1	protein_coding	-0.180506	0.000324495	0.0290911	Down
ENSG00000258636.2	AL121821.2	lncRNA	0.249283	0.000322969	0.0290911	Up
ENSG00000103550.14	KNOP1	protein_coding	-0.191852	0.000343891	0.0294848	Down
ENSG00000133065.11	SLC41A1	protein_coding	-0.12356	0.000332446	0.0294848	Down
ENSG00000164031.17	DNAJB14	protein_coding	0.143917	0.000337654	0.0294848	Up
ENSG00000164976.9	MYORG	protein_coding	-0.230526	0.000342426	0.0294848	Down
ENSG00000173511.9	VEGFB	protein_coding	-0.150914	0.000343874	0.0294848	Down
ENSG00000179364.13	PACS2	protein_coding	-0.134693	0.00033504	0.0294848	Down
ENSG00000197183.14	NOL4L	protein_coding	-0.116726	0.000342438	0.0294848	Down
ENSG00000198945.8	L3MBTL3	protein_coding	0.107551	0.000339261	0.0294848	Up
ENSG00000235823.3	OLMALINC	lncRNA	-0.273942	0.000339627	0.0294848	Down
ENSG00000277462.2	ZNF670	protein_coding	0.168366	0.000344851	0.0294848	Up
ENSG00000128602.11	SMO	protein_coding	-0.225611	0.000347934	0.0295827	Down
ENSG00000158301.18	GPRASP2	protein_coding	0.199106	0.0003492	0.0295827	Up
ENSG00000204138.13	PHACTR4	protein_coding	-0.114972	0.000352364	0.0297145	Down
ENSG00000172366.20	MCRIP2	protein_coding	-0.204493	0.000354383	0.0297489	Down
ENSG00000125868.16	DSTN	protein_coding	0.167357	0.000358289	0.0298706	Up
ENSG00000185947.15	ZNF267	protein_coding	0.175002	0.000359068	0.0298706	Up
ENSG00000223396.4	RPS10P7	transcribed_processed_pseudogene	-0.216272	0.000363357	0.0299575	Down
ENSG00000272556.2	GTF2IP13	transcribed_unprocessed_pseudogene	-0.254285	0.000362927	0.0299575	Down
ENSG00000035681.9	NSMAF	protein_coding	0.0801782	0.000368455	0.0299817	Up
ENSG00000213937.4	CLDN9	protein_coding	-0.402601	0.000367547	0.0299817	Down
ENSG00000259366.1	AC108449.2	lncRNA	-0.180438	0.000368522	0.0299817	Down
ENSG00000285722.1	AC207130.1	lncRNA	-0.418922	0.000371811	0.0301167	Down
ENSG00000154945.7	ANKRD40	protein_coding	-0.158805	0.000379879	0.030142	Down
ENSG00000161091.13	MFSD12	protein_coding	-0.135193	0.000377976	0.030142	Down
ENSG00000197322.4	C17orf102	lncRNA	0.460407	0.000376868	0.030142	Up
ENSG00000265354.4	TIMM23	protein_coding	0.110261	0.000380285	0.030142	Up
ENSG00000274349.4	ZNF658	protein_coding	0.181152	0.000375396	0.030142	Up
ENSG00000014641.20	MDH1	polymorphic_pseudogene	0.228152	0.000415654	0.0317376	Up
ENSG00000038274.17	MAT2B	protein_coding	0.157937	0.000414901	0.0317376	Up
ENSG00000071054.16	MAP4K4	protein_coding	-0.153613	0.000411635	0.0317376	Down
ENSG00000152193.8	OBI1	protein_coding	0.135142	0.000409007	0.0317376	Up
ENSG00000164924.18	YWHAZ	protein_coding	0.166886	0.000415881	0.0317376	Up
ENSG00000165169.11	DYNLT3	protein_coding	0.199106	0.000410495	0.0317376	Up
ENSG00000165406.16	MARCHF8	protein_coding	-0.140849	0.000409861	0.0317376	Down
ENSG00000182952.5	HMGN4	protein_coding	0.102197	0.000413643	0.0317376	Up
ENSG00000183864.5	TOB2	protein_coding	-0.159273	0.000405692	0.0317376	Down
ENSG00000072133.11	RPS6KA6	protein_coding	0.164836	0.000431283	0.0317773	Up
ENSG00000117713.20	ARID1A	protein_coding	-0.105009	0.000424907	0.0317773	Down
ENSG00000135047.15	CTSL	protein_coding	0.199707	0.000432257	0.0317773	Up
ENSG00000148572.16	NRBF2	protein_coding	0.15175	0.000424931	0.0317773	Up
ENSG00000163053.11	SLC16A14	protein_coding	0.185603	0.000431086	0.0317773	Up
ENSG00000174106.3	LEMD3	protein_coding	0.0806941	0.000433608	0.0317773	Up
ENSG00000185453.13	ZSWIM9	protein_coding	-0.210306	0.000431885	0.0317773	Down
ENSG00000228382.1	ITPKB-IT1	lncRNA	-0.31823	0.000427785	0.0317773	Down
ENSG00000256463.8	SALL3	protein_coding	-0.270438	0.000424521	0.0317773	Down
ENSG00000269821.1	KCNQ1OT1	lncRNA	-0.172903	0.000426558	0.0317773	Down
ENSG00000116120.11	FARSB	protein_coding	0.160525	0.000437035	0.0318721	Up
ENSG00000128683.14	GAD1	protein_coding	0.286284	0.000439047	0.0318721	Up
ENSG00000171817.17	ZNF540	protein_coding	0.124894	0.000440427	0.0318721	Up
ENSG00000279602.1	AC109326.1	TEC	-0.513667	0.000441806	0.0318721	Down
ENSG00000069345.12	DNAJA2	protein_coding	0.129897	0.000445401	0.0320065	Up
ENSG00000213316.10	LTC4S	protein_coding	-0.266773	0.000457626	0.032631	Down
ENSG00000213918.10	DNASE1	protein_coding	-0.163888	0.000456816	0.032631	Down
ENSG00000156471.13	PTDSS1	protein_coding	0.118992	0.000462412	0.0328455	Up
ENSG00000075303.13	SLC25A40	protein_coding	0.14113	0.00047276	0.0333241	Up
ENSG00000196290.15	NIF3L1	protein_coding	0.149722	0.000471109	0.0333241	Up
ENSG00000148411.8	NACC2	protein_coding	-0.155485	0.000475045	0.0333579	Down
ENSG00000122644.13	ARL4A	protein_coding	0.180812	0.000478037	0.0334409	Up
ENSG00000156639.12	ZFAND3	protein_coding	-0.106824	0.000481965	0.0334985	Down
ENSG00000175832.13	ETV4	protein_coding	-0.562152	0.000483077	0.0334985	Down
ENSG00000265750.1	AC090772.3	lncRNA	-0.298879	0.000484302	0.0334985	Down
ENSG00000180998.12	GPR137C	protein_coding	0.187352	0.00048942	0.0337262	Up
ENSG00000241990.5	PRR34-AS1	lncRNA	-0.224653	0.000491967	0.0337756	Down
ENSG00000196776.16	CD47	protein_coding	0.121537	0.000493932	0.0337849	Up
ENSG00000021645.19	NRXN3	protein_coding	0.161209	0.000512117	0.0344651	Up
ENSG00000113575.10	PPP2CA	protein_coding	0.135012	0.00050918	0.0344651	Up
ENSG00000115233.12	PSMD14	protein_coding	0.143703	0.000515074	0.0344651	Up
ENSG00000147421.18	HMBOX1	protein_coding	-0.120656	0.000509273	0.0344651	Down
ENSG00000171970.13	ZNF57	protein_coding	0.172566	0.000513792	0.0344651	Up
ENSG00000173482.16	PTPRM	protein_coding	0.103735	0.000511736	0.0344651	Up
ENSG00000101849.17	TBL1X	protein_coding	-0.132745	0.000520904	0.0346045	Down
ENSG00000108349.17	CASC3	protein_coding	-0.101051	0.00052003	0.0346045	Down
ENSG00000096654.15	ZNF184	protein_coding	0.145421	0.000525764	0.0348022	Up
ENSG00000284747.1	AL034417.5	lncRNA	-0.477226	0.000528309	0.0348458	Down
ENSG00000106605.11	BLVRA	protein_coding	0.133363	0.000533353	0.0350533	Up
ENSG00000100314.4	CABP7	protein_coding	-0.379098	0.000538888	0.0351927	Down
ENSG00000116750.13	UCHL5	protein_coding	0.138848	0.00054509	0.0351927	Up
ENSG00000134109.11	EDEM1	protein_coding	0.108086	0.000541899	0.0351927	Up
ENSG00000138078.15	PREPL	protein_coding	0.180405	0.0005503	0.0351927	Up
ENSG00000170653.19	ATF7	protein_coding	-0.160304	0.000549388	0.0351927	Down
ENSG00000229847.9	EMX2OS	lncRNA	-0.254079	0.00055072	0.0351927	Down
ENSG00000278863.1	AC091059.2	TEC	-0.261718	0.000541929	0.0351927	Down
ENSG00000278997.1	AL662907.1	TEC	-0.308455	0.000550075	0.0351927	Down
ENSG00000124374.9	PAIP2B	protein_coding	-0.214073	0.000554802	0.0353313	Down
ENSG00000092201.10	SUPT16H	protein_coding	0.10037	0.000558753	0.0353392	Up
ENSG00000198814.12	GK	protein_coding	0.164019	0.000558246	0.0353392	Up
ENSG00000169255.15	B3GALNT1	protein_coding	0.150376	0.000562691	0.0353462	Up
ENSG00000198924.8	DCLRE1A	protein_coding	0.12	0.000561768	0.0353462	Up
ENSG00000100138.15	SNU13	protein_coding	0.115828	0.000565125	0.0353517	Up
ENSG00000149100.13	EIF3M	protein_coding	0.116509	0.000566607	0.0353517	Up
ENSG00000143772.9	ITPKB	protein_coding	-0.205138	0.000570854	0.0354968	Down
ENSG00000119004.16	CYP20A1	protein_coding	-0.12673	0.00057308	0.0355156	Down
ENSG00000172336.5	POP7	protein_coding	0.145073	0.000577412	0.0356644	Up
ENSG00000164741.15	DLC1	protein_coding	-0.117873	0.000585701	0.0360558	Down
ENSG00000212916.4	MAP10	protein_coding	0.263028	0.000590272	0.0362164	Up
ENSG00000136810.13	TXN	protein_coding	0.187839	0.000597163	0.0364693	Up
ENSG00000187522.16	HSPA14	protein_coding	0.125425	0.000598343	0.0364693	Up
ENSG00000177889.10	UBE2N	protein_coding	0.139629	0.000606868	0.0368673	Up
ENSG00000248923.1	MTND5P11	processed_pseudogene	-0.429235	0.000612021	0.0370584	Down
ENSG00000113621.14	TXNDC15	protein_coding	0.10914	0.000617238	0.0372273	Up
ENSG00000288033.1	AC137894.3	lncRNA	-0.292412	0.000618843	0.0372273	Down
ENSG00000198836.10	OPA1	protein_coding	0.116046	0.000622031	0.0372976	Up
ENSG00000181873.13	IBA57	protein_coding	-0.142112	0.000627608	0.0375103	Down
ENSG00000102226.10	USP11	protein_coding	0.135102	0.000631949	0.0375878	Up
ENSG00000132423.12	COQ3	protein_coding	0.14862	0.000639075	0.0375878	Up
ENSG00000153132.13	CLGN	protein_coding	0.235712	0.00063363	0.0375878	Up
ENSG00000162298.18	SYVN1	protein_coding	-0.119296	0.000641117	0.0375878	Down
ENSG00000176058.13	TPRN	protein_coding	-0.193168	0.000636468	0.0375878	Down
ENSG00000245213.7	AC105285.1	lncRNA	-0.211204	0.00063967	0.0375878	Down
ENSG00000004897.12	CDC27	protein_coding	0.0989257	0.000682373	0.0378282	Up
ENSG00000021300.14	PLEKHB1	protein_coding	-0.151793	0.000684006	0.0378282	Down
ENSG00000061918.13	GUCY1B1	protein_coding	0.167586	0.000663267	0.0378282	Up
ENSG00000068305.17	MEF2A	protein_coding	0.104241	0.000676762	0.0378282	Up
ENSG00000106078.19	COBL	protein_coding	-0.114761	0.000675742	0.0378282	Down
ENSG00000120708.17	TGFBI	protein_coding	0.498106	0.000662467	0.0378282	Up
ENSG00000128609.15	NDUFA5	protein_coding	0.169043	0.000684257	0.0378282	Up
ENSG00000140044.13	JDP2	protein_coding	-0.206432	0.000688233	0.0378282	Down
ENSG00000149636.15	DSN1	protein_coding	0.159384	0.000673087	0.0378282	Up
ENSG00000151914.20	DST	protein_coding	-0.114113	0.000672769	0.0378282	Down
ENSG00000157625.15	TAB3	protein_coding	0.0953443	0.000684491	0.0378282	Up
ENSG00000167676.4	PLIN4	protein_coding	-0.293099	0.00068088	0.0378282	Down
ENSG00000167863.12	ATP5PD	protein_coding	0.135225	0.000687593	0.0378282	Up
ENSG00000182175.14	RGMA	protein_coding	-0.211763	0.000679177	0.0378282	Down
ENSG00000183580.10	FBXL7	protein_coding	-0.154778	0.000677225	0.0378282	Down
ENSG00000186462.9	NAP1L2	protein_coding	0.237444	0.000650821	0.0378282	Up
ENSG00000196072.12	BLOC1S2	protein_coding	0.147887	0.000670581	0.0378282	Up
ENSG00000197713.15	RPE	protein_coding	0.108706	0.000658935	0.0378282	Up
ENSG00000260316.2	AL008727.1	lncRNA	-0.31009	0.000660248	0.0378282	Down
ENSG00000261916.1	AC027796.1	lncRNA	-0.261654	0.00064892	0.0378282	Down
ENSG00000279207.1	AC015813.6	TEC	-0.252131	0.000658341	0.0378282	Down
ENSG00000164284.15	GRPEL2	protein_coding	0.147685	0.000691293	0.0378837	Up
ENSG00000181090.21	EHMT1	protein_coding	-0.128581	0.000694501	0.0379034	Down
ENSG00000187952.9	HS6ST1P1	processed_pseudogene	-0.262521	0.000695758	0.0379034	Down
ENSG00000006530.18	AGK	protein_coding	0.0921502	0.000707832	0.0380746	Up
ENSG00000118246.14	FASTKD2	protein_coding	0.0968053	0.000705223	0.0380746	Up
ENSG00000132906.18	CASP9	protein_coding	-0.114303	0.000709209	0.0380746	Down
ENSG00000134369.15	NAV1	protein_coding	-0.126293	0.000705022	0.0380746	Down
ENSG00000146005.4	PSD2	protein_coding	-0.213325	0.000708977	0.0380746	Down
ENSG00000228672.4	PROB1	protein_coding	-0.231477	0.000719419	0.0385108	Down
ENSG00000114354.14	TFG	protein_coding	0.0817756	0.000721597	0.0385157	Up
ENSG00000069956.12	MAPK6	protein_coding	0.142205	0.000770729	0.0386406	Up
ENSG00000082213.18	C5orf22	protein_coding	0.138603	0.000769708	0.0386406	Up
ENSG00000085265.11	FCN1	protein_coding	0.684302	0.000761196	0.0386406	Up
ENSG00000089737.17	DDX24	protein_coding	0.112027	0.000752667	0.0386406	Up
ENSG00000100934.15	SEC23A	protein_coding	0.113836	0.000765311	0.0386406	Up
ENSG00000116198.13	CEP104	protein_coding	-0.0802211	0.000772059	0.0386406	Down
ENSG00000116205.14	TCEANC2	protein_coding	-0.10756	0.000757524	0.0386406	Down
ENSG00000120533.13	ENY2	protein_coding	0.106896	0.000735302	0.0386406	Up
ENSG00000133134.11	BEX2	protein_coding	0.192562	0.000769021	0.0386406	Up
ENSG00000140839.11	CLEC18B	protein_coding	-0.377336	0.000750935	0.0386406	Down
ENSG00000152234.16	ATP5F1A	protein_coding	0.147484	0.000729822	0.0386406	Up
ENSG00000156502.14	SUPV3L1	protein_coding	0.0949744	0.000743635	0.0386406	Up
ENSG00000156642.17	NPTN	protein_coding	0.156858	0.0007276	0.0386406	Up
ENSG00000163563.8	MNDA	protein_coding	0.434498	0.00073282	0.0386406	Up
ENSG00000169519.21	METTL15	protein_coding	0.099497	0.0007553	0.0386406	Up
ENSG00000178623.12	GPR35	protein_coding	-0.283775	0.000752217	0.0386406	Down
ENSG00000185950.9	IRS2	protein_coding	-0.137996	0.000761558	0.0386406	Down
ENSG00000217930.8	PAM16	protein_coding	-0.274925	0.000737264	0.0386406	Down
ENSG00000235545.1	AC103923.1	lncRNA	-0.283195	0.000730609	0.0386406	Down
ENSG00000253719.4	ATXN7L3B	protein_coding	0.107419	0.000760393	0.0386406	Up
ENSG00000259205.2	PRKXP1	processed_pseudogene	-0.425822	0.000750596	0.0386406	Down
ENSG00000269959.1	SPACA6P-AS	lncRNA	-0.332853	0.00076197	0.0386406	Down
ENSG00000276043.5	UHRF1	protein_coding	-0.320281	0.000761764	0.0386406	Down
ENSG00000131475.7	VPS25	protein_coding	0.13164	0.000776471	0.0386519	Up
ENSG00000213585.11	VDAC1	protein_coding	0.146782	0.000776381	0.0386519	Up
ENSG00000069509.6	FUNDC1	protein_coding	0.136852	0.000783898	0.0386748	Up
ENSG00000084234.17	APLP2	protein_coding	0.0867618	0.000788105	0.0386748	Up
ENSG00000100413.17	POLR3H	protein_coding	-0.114609	0.000789496	0.0386748	Down
ENSG00000125962.14	ARMCX5	protein_coding	0.175857	0.000789335	0.0386748	Up
ENSG00000147416.11	ATP6V1B2	protein_coding	0.174181	0.000782279	0.0386748	Up
ENSG00000223802.7	CERS1	protein_coding	-0.161921	0.000783147	0.0386748	Down
ENSG00000117266.15	CDK18	protein_coding	-0.249571	0.000792721	0.0387301	Down
ENSG00000101911.12	PRPS2	protein_coding	0.174477	0.000806912	0.0390698	Up
ENSG00000122584.13	NXPH1	protein_coding	0.178606	0.000804666	0.0390698	Up
ENSG00000173614.14	NMNAT1	protein_coding	-0.108588	0.0008068	0.0390698	Down
ENSG00000214517.10	PPME1	protein_coding	0.107161	0.000808136	0.0390698	Up
ENSG00000119559.16	C19orf25	protein_coding	-0.121492	0.000816665	0.0392613	Down
ENSG00000138061.12	CYP1B1	protein_coding	0.412299	0.000829548	0.0392613	Up
ENSG00000146535.14	GNA12	protein_coding	-0.137389	0.000828699	0.0392613	Down
ENSG00000179965.12	ZNF771	protein_coding	-0.212027	0.000829895	0.0392613	Down
ENSG00000186187.12	ZNRF1	protein_coding	-0.129665	0.000831231	0.0392613	Down
ENSG00000255669.2	AC092471.1	transcribed_unitary_pseudogene	-0.270567	0.000824422	0.0392613	Down
ENSG00000280152.1	AC009078.3	TEC	-0.239364	0.000826078	0.0392613	Down
ENSG00000280205.1	AC009716.2	TEC	-0.384323	0.000819923	0.0392613	Down
ENSG00000284959.2	AC007262.2	lncRNA	-0.287856	0.000821001	0.0392613	Down
ENSG00000179886.6	TIGD5	protein_coding	-0.166322	0.000839248	0.0392712	Down
ENSG00000198429.10	ZNF69	protein_coding	-0.182974	0.000839946	0.0392712	Down
ENSG00000270426.1	AC099343.3	lncRNA	-0.174643	0.000833708	0.0392712	Down
ENSG00000277075.2	H2AC8	protein_coding	0.252081	0.000837879	0.0392712	Up
ENSG00000119699.7	TGFB3	protein_coding	-0.224824	0.00084332	0.0393294	Down
ENSG00000013293.6	SLC7A14	protein_coding	0.202383	0.000854265	0.0394414	Up
ENSG00000090661.12	CERS4	protein_coding	-0.127074	0.000853975	0.0394414	Down
ENSG00000179195.16	ZNF664	protein_coding	-0.101284	0.000851943	0.0394414	Down
ENSG00000269743.3	SLC25A53	protein_coding	-0.143353	0.000854189	0.0394414	Down
ENSG00000058272.19	PPP1R12A	protein_coding	0.0720037	0.000868166	0.0395054	Up
ENSG00000128487.16	SPECC1	protein_coding	-0.099513	0.000858037	0.0395054	Down
ENSG00000143183.16	TMCO1	protein_coding	0.109541	0.000866004	0.0395054	Up
ENSG00000162139.10	NEU3	protein_coding	0.10585	0.000870625	0.0395054	Up
ENSG00000198732.10	SMOC1	protein_coding	-0.218654	0.000863183	0.0395054	Down
ENSG00000260233.3	ZNRD2-AS1	lncRNA	-0.231926	0.000862915	0.0395054	Down
ENSG00000279803.1	AC009090.5	TEC	-0.27275	0.0008692	0.0395054	Down
ENSG00000136861.18	CDK5RAP2	protein_coding	-0.0988818	0.000875266	0.0395218	Down
ENSG00000196236.13	XPNPEP3	protein_coding	-0.104875	0.000874083	0.0395218	Down
ENSG00000177432.8	NAP1L5	protein_coding	0.217642	0.000880718	0.0396177	Up
ENSG00000180638.17	SLC47A2	protein_coding	-0.729964	0.00088168	0.0396177	Down
ENSG00000153107.13	ANAPC1	protein_coding	0.0749542	0.00089244	0.0400039	Up
ENSG00000096092.6	TMEM14A	protein_coding	0.18014	0.000899945	0.0402426	Up
ENSG00000125772.14	GPCPD1	protein_coding	0.23701	0.00090687	0.0403568	Up
ENSG00000205041.1	AC118344.1	lncRNA	-0.217203	0.000905728	0.0403568	Down
ENSG00000047249.18	ATP6V1H	protein_coding	0.145023	0.000916843	0.040376	Up
ENSG00000104231.11	ZFAND1	protein_coding	0.129621	0.000916807	0.040376	Up
ENSG00000154548.9	SRSF12	protein_coding	0.171227	0.000910277	0.040376	Up
ENSG00000156735.11	BAG4	protein_coding	0.135942	0.000917413	0.040376	Up
ENSG00000159063.13	ALG8	protein_coding	0.0913977	0.000918233	0.040376	Up
ENSG00000239900.12	ADSL	protein_coding	-0.163494	0.000920596	0.0403838	Down
ENSG00000101132.10	PFDN4	protein_coding	0.160983	0.000922921	0.0403898	Up
ENSG00000121316.11	PLBD1	protein_coding	0.464993	0.00093807	0.0406257	Up
ENSG00000138430.16	OLA1	protein_coding	0.152418	0.000938333	0.0406257	Up
ENSG00000166181.13	API5	protein_coding	0.115653	0.00093931	0.0406257	Up
ENSG00000239672.7	NME1	protein_coding	0.198317	0.00093057	0.0406257	Up
ENSG00000246363.3	LINC02458	lncRNA	0.355513	0.000936987	0.0406257	Up
ENSG00000115947.13	ORC4	protein_coding	0.117909	0.000941997	0.0406467	Up
ENSG00000005194.15	CIAPIN1	protein_coding	0.0989144	0.00094667	0.0407531	Up
ENSG00000135842.17	NIBAN1	protein_coding	0.324428	0.000957863	0.0411391	Up
ENSG00000102471.14	NDFIP2	protein_coding	0.189765	0.000962291	0.0412334	Up
ENSG00000065427.14	KARS1	protein_coding	0.105536	0.000985059	0.0412519	Up
ENSG00000081307.12	UBA5	protein_coding	0.0826027	0.000983737	0.0412519	Up
ENSG00000114853.14	ZBTB47	protein_coding	-0.11748	0.000983419	0.0412519	Down
ENSG00000164897.14	TMUB1	protein_coding	-0.144322	0.000968536	0.0412519	Down
ENSG00000165637.13	VDAC2	protein_coding	0.13287	0.000982145	0.0412519	Up
ENSG00000166681.14	BEX3	protein_coding	0.13896	0.000976257	0.0412519	Up
ENSG00000183955.13	KMT5A	protein_coding	-0.0878068	0.000972779	0.0412519	Down
ENSG00000197971.16	MBP	protein_coding	-0.231984	0.000980166	0.0412519	Down
ENSG00000248333.8	CDK11B	protein_coding	-0.101385	0.000979724	0.0412519	Down
ENSG00000250069.1	AC011379.1	lncRNA	-0.288749	0.000973573	0.0412519	Down
ENSG00000143194.13	MAEL	protein_coding	0.291416	0.000998977	0.0415823	Up
ENSG00000153310.19	FAM49B	protein_coding	0.120922	0.000999704	0.0415823	Up
ENSG00000173473.11	SMARCC1	protein_coding	-0.0978465	0.000997522	0.0415823	Down
ENSG00000234899.10	SOX9-AS1	lncRNA	-0.149983	0.00100468	0.0416951	Down
ENSG00000143669.14	LYST	protein_coding	0.0842282	0.00101817	0.0419722	Up
ENSG00000172348.14	RCAN2	protein_coding	0.209668	0.00101599	0.0419722	Up
ENSG00000215067.10	ALOX12-AS1	lncRNA	-0.137477	0.00101649	0.0419722	Down
ENSG00000120709.11	FAM53C	protein_coding	-0.0961349	0.00102121	0.04198	Down
ENSG00000127191.18	TRAF2	protein_coding	-0.20434	0.00102424	0.04198	Down
ENSG00000135720.13	DYNC1LI2	protein_coding	-0.109508	0.00102743	0.04198	Down
ENSG00000224536.2	AC096677.1	lncRNA	-0.244575	0.00102745	0.04198	Down
ENSG00000182272.12	B4GALNT4	protein_coding	-0.174542	0.00104092	0.0423581	Down
ENSG00000236609.4	ZNF853	protein_coding	-0.131383	0.00104129	0.0423581	Down
ENSG00000091140.14	DLD	protein_coding	0.126857	0.00105431	0.0426877	Up
ENSG00000101654.17	RNMT	protein_coding	0.101571	0.00105864	0.0426877	Up
ENSG00000125817.8	CENPB	protein_coding	-0.145351	0.00105692	0.0426877	Down
ENSG00000148824.19	MTG1	protein_coding	-0.173505	0.00105268	0.0426877	Down
ENSG00000107882.11	SUFU	protein_coding	-0.128576	0.00106163	0.0427152	Down
ENSG00000198003.12	CCDC151	protein_coding	-0.273239	0.00106909	0.0429215	Down
ENSG00000130830.15	MPP1	protein_coding	0.134346	0.00107398	0.0430245	Up
ENSG00000268496.1	AC245884.9	lncRNA	-0.23758	0.00107663	0.0430374	Down
ENSG00000091136.14	LAMB1	protein_coding	0.253988	0.00108896	0.0431436	Up
ENSG00000116918.15	TSNAX	protein_coding	0.171973	0.00108489	0.0431436	Up
ENSG00000160908.15	ZNF394	protein_coding	-0.111704	0.00108653	0.0431436	Down
ENSG00000189241.7	TSPYL1	protein_coding	0.162862	0.00108559	0.0431436	Up
ENSG00000242779.7	ZNF702P	transcribed_processed_pseudogene	0.268168	0.00109097	0.0431436	Up
ENSG00000047644.18	WWC3	protein_coding	-0.0965811	0.00109407	0.0431738	Down
ENSG00000136938.9	ANP32B	protein_coding	-0.192848	0.00109756	0.0432191	Down
ENSG00000111328.7	CDK2AP1	protein_coding	-0.189042	0.00110604	0.0432895	Down
ENSG00000198961.10	PJA2	protein_coding	0.156724	0.00110638	0.0432895	Up
ENSG00000224745.1	AC063965.2	lncRNA	0.258157	0.00110465	0.0432895	Up
ENSG00000152583.12	SPARCL1	protein_coding	0.152248	0.0011097	0.0433275	Up
ENSG00000153933.10	DGKE	protein_coding	0.114374	0.00111315	0.0433704	Up
ENSG00000164104.12	HMGB2	protein_coding	0.180268	0.00111631	0.043402	Up
ENSG00000110218.9	PANX1	protein_coding	0.143504	0.00112751	0.0436092	Up
ENSG00000125820.6	NKX2-2	protein_coding	-0.181596	0.00112911	0.0436092	Down
ENSG00000133703.12	KRAS	protein_coding	0.108222	0.00113344	0.0436092	Up
ENSG00000184371.14	CSF1	protein_coding	-0.242981	0.00113325	0.0436092	Down
ENSG00000280047.1	AC091825.3	TEC	-0.193287	0.00113282	0.0436092	Down
ENSG00000129009.13	ISLR	protein_coding	0.270402	0.00113995	0.0436161	Up
ENSG00000196361.10	ELAVL3	protein_coding	-0.111996	0.00114071	0.0436161	Down
ENSG00000197119.13	SLC25A29	protein_coding	-0.175227	0.00113828	0.0436161	Down
ENSG00000279764.1	AC009102.3	TEC	-0.238185	0.00114939	0.0438572	Down
ENSG00000138138.13	ATAD1	protein_coding	0.120747	0.00115806	0.0438695	Up
ENSG00000141933.9	TPGS1	protein_coding	-0.17853	0.00115789	0.0438695	Down
ENSG00000175395.16	ZNF25	protein_coding	0.134207	0.00115921	0.0438695	Up
ENSG00000198840.2	MT-ND3	protein_coding	-0.28975	0.00115258	0.0438695	Down
ENSG00000072134.15	EPN2	protein_coding	-0.101707	0.0011622	0.0438928	Down
ENSG00000253516.1	HMGB1P41	processed_pseudogene	-0.217071	0.00117365	0.0442346	Down
ENSG00000106443.16	PHF14	protein_coding	0.0939855	0.00118692	0.0444047	Up
ENSG00000136888.7	ATP6V1G1	protein_coding	0.110703	0.00118365	0.0444047	Up
ENSG00000187147.18	RNF220	protein_coding	-0.154636	0.00118778	0.0444047	Down
ENSG00000256139.2	AC007637.1	lncRNA	-0.240094	0.00118329	0.0444047	Down
ENSG00000104388.15	RAB2A	protein_coding	0.132854	0.00119554	0.0444662	Up
ENSG00000140740.11	UQCRC2	protein_coding	0.101117	0.00119571	0.0444662	Up
ENSG00000163492.15	CCDC141	protein_coding	-0.297978	0.00119665	0.0444662	Down
ENSG00000111615.14	KRR1	protein_coding	0.0865782	0.00120101	0.0445388	Up
ENSG00000229344.1	MTCO2P12	unprocessed_pseudogene	-0.274398	0.00120432	0.0445721	Down
ENSG00000107957.16	SH3PXD2A	protein_coding	-0.105972	0.00122145	0.0445804	Down
ENSG00000108262.15	GIT1	protein_coding	-0.144365	0.00121537	0.0445804	Down
ENSG00000115993.13	TRAK2	protein_coding	-0.136803	0.00121789	0.0445804	Down
ENSG00000175265.17	GOLGA8A	protein_coding	0.196681	0.00121844	0.0445804	Up
ENSG00000188026.13	RILPL1	protein_coding	-0.10583	0.00121982	0.0445804	Down
ENSG00000260852.1	FBXL19-AS1	lncRNA	-0.278401	0.00121981	0.0445804	Down
ENSG00000279453.1	Z99129.4	TEC	0.154867	0.00121748	0.0445804	Up
ENSG00000004487.16	KDM1A	protein_coding	0.0658456	0.00124567	0.0451132	Up
ENSG00000105088.8	OLFM2	protein_coding	-0.231181	0.00124826	0.0451132	Down
ENSG00000240849.11	TMEM189	protein_coding	-0.153954	0.00124812	0.0451132	Down
ENSG00000260093.1	AC034111.1	lncRNA	-0.18795	0.00124284	0.0451132	Down
ENSG00000261051.1	AC107021.2	lncRNA	-0.303702	0.00123987	0.0451132	Down
ENSG00000143367.16	TUFT1	protein_coding	0.125615	0.00125127	0.0451339	Up
ENSG00000056998.20	GYG2	protein_coding	-0.217839	0.00126407	0.0451543	Down
ENSG00000074603.19	DPP8	protein_coding	0.105662	0.00125454	0.0451543	Up
ENSG00000166913.13	YWHAB	protein_coding	0.134485	0.00126271	0.0451543	Up
ENSG00000196476.12	C20orf96	protein_coding	-0.190557	0.00126047	0.0451543	Down
ENSG00000198894.8	CIPC	protein_coding	-0.104737	0.00126358	0.0451543	Down
ENSG00000099875.14	MKNK2	protein_coding	-0.253639	0.00126657	0.0451564	Down
ENSG00000198952.8	SMG5	protein_coding	-0.0987855	0.00127105	0.0452288	Down
ENSG00000100764.14	PSMC1	protein_coding	0.123606	0.00129018	0.0452819	Up
ENSG00000107745.19	MICU1	protein_coding	0.0823336	0.00128819	0.0452819	Up
ENSG00000109180.14	OCIAD1	protein_coding	0.109399	0.00128017	0.0452819	Up
ENSG00000171634.18	BPTF	protein_coding	-0.0803941	0.00128284	0.0452819	Down
ENSG00000182310.14	SPACA6	protein_coding	-0.210868	0.00129216	0.0452819	Down
ENSG00000183431.12	SF3A3	protein_coding	0.0724854	0.00128692	0.0452819	Up
ENSG00000232434.2	AJM1	protein_coding	-0.25855	0.00127755	0.0452819	Down
ENSG00000253276.3	CCDC71L	protein_coding	0.167381	0.00127755	0.0452819	Up
ENSG00000107951.14	MTPAP	protein_coding	0.0837951	0.00130181	0.0455339	Up
ENSG00000283156.1	AC068620.3	transcribed_unprocessed_pseudogene	0.306337	0.00130882	0.0456926	Up
ENSG00000104427.12	ZC2HC1A	protein_coding	0.148417	0.00131431	0.0457114	Up
ENSG00000198825.15	INPP5F	protein_coding	0.163849	0.00131286	0.0457114	Up
ENSG00000111674.9	ENO2	protein_coding	0.170699	0.00132038	0.0457502	Up
ENSG00000281649.2	EBLN3P	lncRNA	0.0872165	0.00131923	0.0457502	Up
ENSG00000100731.16	PCNX1	protein_coding	0.0517475	0.00132615	0.0458641	Up
ENSG00000166426.8	CRABP1	protein_coding	0.516456	0.00133257	0.0459998	Up
ENSG00000266472.5	MRPS21	protein_coding	0.106199	0.00133881	0.046129	Up
ENSG00000186350.12	RXRA	protein_coding	-0.176891	0.00134419	0.046228	Down
ENSG00000163788.14	SNRK	protein_coding	0.103954	0.00134842	0.0462873	Up
ENSG00000214756.8	CSKMT	protein_coding	0.228234	0.00135895	0.0465623	Up
ENSG00000091073.19	DTX2	protein_coding	-0.176816	0.00136197	0.0465795	Down
ENSG00000169957.10	ZNF768	protein_coding	-0.144743	0.00136548	0.0466132	Down
ENSG00000168288.13	MMADHC	protein_coding	0.134944	0.0013761	0.0468027	Up
ENSG00000239887.6	C1orf226	protein_coding	-0.191109	0.00137415	0.0468027	Down
ENSG00000088888.18	MAVS	protein_coding	-0.106337	0.00138022	0.0468302	Down
ENSG00000138279.16	ANXA7	protein_coding	0.114612	0.00138601	0.0468302	Up
ENSG00000180543.5	TSPYL5	protein_coding	0.119693	0.00138706	0.0468302	Up
ENSG00000272841.1	AL139393.3	lncRNA	0.254536	0.00138462	0.0468302	Up
ENSG00000064763.11	FAR2	protein_coding	0.173925	0.0013918	0.0468433	Up
ENSG00000167522.16	ANKRD11	protein_coding	-0.120171	0.00139299	0.0468433	Down
ENSG00000269940.1	AL049840.5	lncRNA	-0.167191	0.00139839	0.0468433	Down
ENSG00000277829.1	AL031651.2	lncRNA	-0.290036	0.00140013	0.0468433	Down
ENSG00000286327.1	AL035427.2	lncRNA	-0.242465	0.00140006	0.0468433	Down
ENSG00000130741.11	EIF2S3	protein_coding	0.104045	0.00140658	0.0469742	Up
ENSG00000168538.16	TRAPPC11	protein_coding	0.0867821	0.00140965	0.0469918	Up
ENSG00000031081.11	ARHGAP31	protein_coding	-0.163183	0.00142379	0.0470387	Down
ENSG00000113719.16	ERGIC1	protein_coding	-0.106028	0.00142106	0.0470387	Down
ENSG00000124549.14	BTN2A3P	transcribed_unprocessed_pseudogene	-0.400713	0.00142217	0.0470387	Down
ENSG00000174469.23	CNTNAP2	protein_coding	0.163543	0.00141961	0.0470387	Up
ENSG00000177283.7	FZD8	protein_coding	-0.267858	0.00142031	0.0470387	Down
ENSG00000163214.21	DHX57	protein_coding	0.119043	0.0014268	0.0470538	Up
ENSG00000166482.11	MFAP4	protein_coding	0.409758	0.00143975	0.047162	Up
ENSG00000181722.16	ZBTB20	protein_coding	-0.140094	0.00143984	0.047162	Down
ENSG00000204673.10	AKT1S1	protein_coding	-0.141959	0.0014403	0.047162	Down
ENSG00000205476.9	CCDC85C	protein_coding	-0.157114	0.00143468	0.047162	Down
ENSG00000055609.18	KMT2C	protein_coding	-0.0914121	0.00148507	0.0473556	Down
ENSG00000079332.15	SAR1A	protein_coding	0.0926649	0.00150373	0.0473556	Up
ENSG00000081019.13	RSBN1	protein_coding	0.0835971	0.00150439	0.0473556	Up
ENSG00000087494.16	PTHLH	protein_coding	0.244241	0.00145083	0.0473556	Up
ENSG00000105784.15	RUNDC3B	protein_coding	0.15783	0.00145651	0.0473556	Up
ENSG00000107443.16	CCNJ	protein_coding	0.134606	0.00149501	0.0473556	Up
ENSG00000110801.14	PSMD9	protein_coding	-0.125259	0.00149406	0.0473556	Down
ENSG00000118162.14	KPTN	protein_coding	-0.18429	0.00148361	0.0473556	Down
ENSG00000121101.15	TEX14	protein_coding	-0.276305	0.0014893	0.0473556	Down
ENSG00000125285.6	SOX21	protein_coding	-0.192406	0.00150384	0.0473556	Down
ENSG00000134321.12	RSAD2	protein_coding	0.290468	0.00150775	0.0473556	Up
ENSG00000139112.11	GABARAPL1	protein_coding	0.140449	0.00150706	0.0473556	Up
ENSG00000142611.17	PRDM16	protein_coding	-0.229227	0.00146619	0.0473556	Down
ENSG00000164332.8	UBLCP1	protein_coding	0.145837	0.00146213	0.0473556	Up
ENSG00000184203.8	PPP1R2	protein_coding	0.180533	0.0014703	0.0473556	Up
ENSG00000188732.11	FAM221A	protein_coding	0.171638	0.00146887	0.0473556	Up
ENSG00000197223.11	C1D	protein_coding	0.153931	0.00149057	0.0473556	Up
ENSG00000213700.3	RPL17P50	processed_pseudogene	-0.284595	0.00147888	0.0473556	Down
ENSG00000225217.1	HSPA7	unprocessed_pseudogene	0.554477	0.00146092	0.0473556	Up
ENSG00000243927.6	MRPS6	protein_coding	-0.289745	0.00148782	0.0473556	Down
ENSG00000247982.6	LINC00926	lncRNA	-0.268381	0.00150773	0.0473556	Down
ENSG00000280351.2	AC127496.7	TEC	-0.268313	0.00147113	0.0473556	Down
ENSG00000281332.1	LINC00997	lncRNA	-0.219211	0.0014895	0.0473556	Down
ERCC-00051	ERCC-00051	ercc_control	-0.293537	0.00150764	0.0473556	Down
ENSG00000110696.10	C11orf58	protein_coding	0.102587	0.00151737	0.0474962	Up
ENSG00000131507.11	NDFIP1	protein_coding	0.136684	0.00151502	0.0474962	Up
ENSG00000100036.13	SLC35E4	protein_coding	-0.13493	0.00152068	0.0475193	Down
ENSG00000146386.8	ABRACL	protein_coding	0.201851	0.00153776	0.0479718	Up
ENSG00000137770.14	CTDSPL2	protein_coding	0.0878674	0.00154066	0.0479813	Up
ENSG00000100330.15	MTMR3	protein_coding	-0.0645519	0.00154761	0.0481166	Down
ENSG00000113966.10	ARL6	protein_coding	0.150583	0.00155595	0.0481774	Up
ENSG00000163220.11	S100A9	protein_coding	0.642464	0.00155778	0.0481774	Up
ENSG00000173040.13	EVC2	protein_coding	-0.254439	0.00156	0.0481774	Down
ENSG00000261542.1	AC011978.2	lncRNA	0.214282	0.00155225	0.0481774	Up
ENSG00000121481.11	RNF2	protein_coding	0.111564	0.00156535	0.0482044	Up
ENSG00000149269.9	PAK1	protein_coding	0.198394	0.0015661	0.0482044	Up
ENSG00000165678.21	GHITM	protein_coding	0.141826	0.00157016	0.048249	Up
ENSG00000081913.14	PHLPP1	protein_coding	-0.145082	0.00160035	0.0489326	Down
ENSG00000126351.12	THRA	protein_coding	-0.0906035	0.00159623	0.0489326	Down
ENSG00000138071.13	ACTR2	protein_coding	0.107516	0.00160032	0.0489326	Up
ENSG00000113460.13	BRIX1	protein_coding	0.129878	0.00161474	0.0492909	Up
ENSG00000011132.12	APBA3	protein_coding	-0.165242	0.00164871	0.0492969	Down
ENSG00000119862.13	LGALSL	protein_coding	0.142991	0.00163456	0.0492969	Up
ENSG00000138757.14	G3BP2	protein_coding	0.14694	0.00162386	0.0492969	Up
ENSG00000155744.9	FAM126B	protein_coding	0.120938	0.00164246	0.0492969	Up
ENSG00000163507.14	CIP2A	protein_coding	0.24499	0.00164031	0.0492969	Up
ENSG00000175426.11	PCSK1	protein_coding	0.356555	0.00164869	0.0492969	Up
ENSG00000175764.14	TTLL11	protein_coding	-0.100588	0.00163018	0.0492969	Down
ENSG00000181191.11	PJA1	protein_coding	0.111952	0.00162834	0.0492969	Up
ENSG00000197063.11	MAFG	protein_coding	-0.113102	0.00164822	0.0492969	Down
ENSG00000197380.11	DACT3	protein_coding	-0.113202	0.00162546	0.0492969	Down
ENSG00000203721.7	LINC00862	lncRNA	-0.314139	0.00163337	0.0492969	Down
ENSG00000280035.1	AC011676.5	TEC	-0.364249	0.001637	0.0492969	Down
ENSG00000280190.1	AC027279.4	TEC	-0.21053	0.00164964	0.0492969	Down
ENSG00000137038.8	DMAC1	protein_coding	0.139924	0.00165469	0.049368	Up
ENSG00000111731.12	C2CD5	protein_coding	0.107038	0.00166152	0.0494123	Up
ENSG00000145882.11	PCYOX1L	protein_coding	0.22025	0.00166006	0.0494123	Up
ENSG00000124222.22	STX16	protein_coding	-0.100097	0.00166597	0.0494437	Down
ENSG00000163349.22	HIPK1	protein_coding	-0.084596	0.00166793	0.0494437	Down
ENSG00000006576.16	PHTF2	protein_coding	0.10248	0.00167898	0.0496104	Up
ENSG00000113387.12	SUB1	protein_coding	0.159682	0.00168367	0.0496104	Up
ENSG00000166135.14	HIF1AN	protein_coding	-0.0668141	0.00167787	0.0496104	Down
ENSG00000174842.17	GLMN	protein_coding	0.148473	0.0016843	0.0496104	Up
ENSG00000132819.17	RBM38	protein_coding	-0.147489	0.00170639	0.0498836	Down
ENSG00000173926.6	MARCHF3	protein_coding	-0.224902	0.0017028	0.0498836	Down
ENSG00000178234.13	GALNT11	protein_coding	0.100714	0.00170675	0.0498836	Up
ENSG00000187608.10	ISG15	protein_coding	0.363187	0.00170708	0.0498836	Up
ENSG00000279495.1	AL928654.4	TEC	-0.189456	0.00170577	0.0498836	Down
ENSG00000018610.14	CXorf56	protein_coding	0.111016	0.00176991	0.0498945	Up
ENSG00000057663.16	ATG5	protein_coding	0.106294	0.00179463	0.0498945	Up
ENSG00000062716.13	VMP1	protein_coding	0.193237	0.00171898	0.0498945	Up
ENSG00000063169.10	BICRA	protein_coding	-0.220308	0.00174744	0.0498945	Down
ENSG00000087903.13	RFX2	protein_coding	-0.189565	0.00179117	0.0498945	Down
ENSG00000088038.19	CNOT3	protein_coding	-0.137148	0.00181041	0.0498945	Down
ENSG00000104365.15	IKBKB	protein_coding	-0.120306	0.00178913	0.0498945	Down
ENSG00000108578.15	BLMH	protein_coding	0.0916176	0.00181131	0.0498945	Up
ENSG00000114956.20	DGUOK	protein_coding	0.0966115	0.00173897	0.0498945	Up
ENSG00000116459.11	ATP5PB	protein_coding	0.121421	0.00177694	0.0498945	Up
ENSG00000117748.10	RPA2	protein_coding	0.137924	0.00176099	0.0498945	Up
ENSG00000125386.15	FAM193A	protein_coding	-0.094528	0.00176439	0.0498945	Down
ENSG00000129116.19	PALLD	protein_coding	-0.148773	0.00176317	0.0498945	Down
ENSG00000135108.14	FBXO21	protein_coding	0.0801357	0.00181754	0.0498945	Up
ENSG00000136710.10	CCDC115	protein_coding	0.118137	0.00181493	0.0498945	Up
ENSG00000138686.10	BBS7	protein_coding	0.113607	0.00181822	0.0498945	Up
ENSG00000141569.12	TRIM65	protein_coding	-0.110055	0.00176942	0.0498945	Down
ENSG00000141753.7	IGFBP4	protein_coding	0.326499	0.00175814	0.0498945	Up
ENSG00000143603.19	KCNN3	protein_coding	-0.187245	0.00175776	0.0498945	Down
ENSG00000154274.15	C4orf19	protein_coding	-0.231806	0.00174038	0.0498945	Down
ENSG00000156860.16	FBRS	protein_coding	-0.120257	0.00179543	0.0498945	Down
ENSG00000160087.20	UBE2J2	protein_coding	-0.10232	0.00177227	0.0498945	Down
ENSG00000163938.17	GNL3	protein_coding	0.124071	0.00178531	0.0498945	Up
ENSG00000164109.14	MAD2L1	protein_coding	0.2059	0.00176149	0.0498945	Up
ENSG00000169604.19	ANTXR1	protein_coding	-0.157348	0.0018024	0.0498945	Down
ENSG00000171960.11	PPIH	protein_coding	0.1297	0.00172036	0.0498945	Up
ENSG00000173726.11	TOMM20	protein_coding	0.160433	0.00174734	0.0498945	Up
ENSG00000174132.9	FAM174A	protein_coding	0.141006	0.00180721	0.0498945	Up
ENSG00000175582.19	RAB6A	protein_coding	0.104778	0.00176017	0.0498945	Up
ENSG00000177733.7	HNRNPA0	protein_coding	0.0874926	0.00177701	0.0498945	Up
ENSG00000181789.14	COPG1	protein_coding	0.114094	0.00177925	0.0498945	Up
ENSG00000182220.15	ATP6AP2	protein_coding	0.135562	0.00178535	0.0498945	Up
ENSG00000182858.14	ALG12	protein_coding	-0.124809	0.00177593	0.0498945	Down
ENSG00000186352.9	ANKRD37	protein_coding	-0.303541	0.00174964	0.0498945	Down
ENSG00000199683.1	RN7SKP185	misc_RNA	-0.465114	0.00181424	0.0498945	Down
ENSG00000204071.10	TCEAL6	protein_coding	0.145164	0.00171885	0.0498945	Up
ENSG00000213946.3	DNAJB1P1	processed_pseudogene	-0.541425	0.00172433	0.0498945	Down
ENSG00000218418.2	AL591135.1	processed_pseudogene	-0.161165	0.00174269	0.0498945	Down
ENSG00000240288.8	GHRLOS	lncRNA	-0.259321	0.00178516	0.0498945	Down
ENSG00000248283.2	CCNL2P1	processed_pseudogene	-0.177211	0.00177297	0.0498945	Down
ENSG00000280255.1	AC004947.2	TEC	0.33567	0.00181559	0.0498945	Up
ENSG00000170759.11	KIF5B	protein_coding	-0.103487	0.00182207	0.0499258	Down
ENSG00000111052.7	LIN7A	protein_coding	0.178923	0.00183044	0.0499559	Up
ENSG00000111261.14	MANSC1	protein_coding	0.094127	0.00183103	0.0499559	Up
ENSG00000186951.16	PPARA	protein_coding	-0.131834	0.00183128	0.0499559	Down
ENSG00000132341.12	RAN	protein_coding	0.134151	0.00183512	0.0499868	Up

## Sheet: C2vsC134
S3 Data. Differentially expressed genes in the Knight ADRC (Knight-C2 vs Knight-C134)
Gene ID	Gene Name	Gene Biotype	log2(FoldChange)	PValue	Adjusted.PValue	Direction
ENSG00000100314.4	CABP7	protein_coding	0.84946	1.6932e-10	4.29751e-06	Up
ENSG00000114374.13	USP9Y	protein_coding	1.50607	1.73704e-08	0.000220439	Up
ENSG00000185052.12	SLC24A3	protein_coding	0.577406	3.33845e-08	0.000282444	Up
ENSG00000262074.6	SNORD3B-2	snoRNA	1.16608	6.79403e-08	0.000431098	Up
ENSG00000164694.17	FNDC1	protein_coding	1.42496	9.01404e-08	0.000457571	Up
ENSG00000012817.15	KDM5D	protein_coding	1.5205	1.47593e-06	0.0052999	Up
ENSG00000055732.13	MCOLN3	protein_coding	1.09159	1.66939e-06	0.0052999	Up
ENSG00000138435.16	CHRNA1	protein_coding	0.987526	1.83811e-06	0.0052999	Up
ENSG00000183878.15	UTY	protein_coding	1.00567	1.99594e-06	0.0052999	Up
ENSG00000268089.3	GABRQ	protein_coding	0.864103	2.08814e-06	0.0052999	Up
ENSG00000188517.16	COL25A1	protein_coding	0.559084	2.64158e-06	0.00609509	Up
ENSG00000131002.12	TXLNGY	transcribed_unprocessed_pseudogene	1.53404	2.92163e-06	0.0061795	Up
ENSG00000251410.2	AC007106.1	lncRNA	1.27499	3.25162e-06	0.00634841	Up
ENSG00000129824.16	RPS4Y1	protein_coding	1.38231	4.70024e-06	0.00852121	Up
ENSG00000263050.1	AC090617.5	lncRNA	0.936638	6.36618e-06	0.010772	Up
ENSG00000067048.17	DDX3Y	protein_coding	0.855127	1.03532e-05	0.0164234	Up
ENSG00000120337.8	TNFSF18	protein_coding	0.643787	1.61302e-05	0.0240824	Up
ENSG00000231824.4	AKAIN1	protein_coding	0.831969	1.72581e-05	0.0243348	Up
ENSG00000079689.14	SCGN	protein_coding	0.994668	2.62598e-05	0.0335582	Up
ENSG00000189221.9	MAOA	protein_coding	-0.232451	2.64435e-05	0.0335582	Down
ENSG00000248837.7	AC097512.1	lncRNA	-0.924565	3.33056e-05	0.0402537	Down
ENSG00000230333.6	AC004160.1	lncRNA	0.556099	4.30175e-05	0.0496285	Up

## Sheet: C3vsC124
S3 Data. Differentially expressed genes in the Knight ADRC (Knight-C3 vs Knight-C124)
Gene ID	Gene Name	Gene Biotype	log2(FoldChange)	PValue	Adjusted.PValue	Direction
ENSG00000169429.11	CXCL8	protein_coding	-1.5699	5.8665e-08	0.00148299	Down

## Sheet: C4vsC123
S3 Data. Differentially expressed genes in the Knight ADRC (Knight-C4 vs Knight-C123)
Gene ID	Gene Name	Gene Biotype	log2(FoldChange)	PValue	Adjusted.PValue	Direction
ENSG00000134769.21	DTNA	protein_coding	0.424131	2.92328e-17	4.69792e-13	Up
ENSG00000163349.22	HIPK1	protein_coding	0.29454	5.23933e-17	4.69792e-13	Up
ENSG00000166922.8	SCG5	protein_coding	-0.690568	5.44666e-17	4.69792e-13	Down
ENSG00000091972.18	CD200	protein_coding	-0.571947	1.86781e-16	1.20829e-12	Down
ENSG00000114790.13	ARHGEF26	protein_coding	0.484077	7.73619e-16	4.00364e-12	Up
ENSG00000148498.16	PARD3	protein_coding	0.530614	1.44802e-15	4.70143e-12	Up
ENSG00000166913.13	YWHAB	protein_coding	-0.443747	1.45353e-15	4.70143e-12	Down
ENSG00000168309.18	FAM107A	protein_coding	0.558414	1.18384e-15	4.70143e-12	Up
ENSG00000014641.20	MDH1	polymorphic_pseudogene	-0.684552	3.85376e-15	1.108e-11	Down
ENSG00000186462.9	NAP1L2	protein_coding	-0.735849	5.38995e-15	1.3947e-11	Down
ENSG00000031081.11	ARHGAP31	protein_coding	0.524986	8.47104e-15	1.82664e-11	Up
ENSG00000233237.8	LINC00472	lncRNA	0.707006	8.26753e-15	1.82664e-11	Up
ENSG00000142192.21	APP	protein_coding	-0.377251	1.17044e-14	2.32972e-11	Down
ENSG00000133169.6	BEX1	protein_coding	-0.645289	1.87071e-14	3.45761e-11	Down
ENSG00000133318.14	RTN3	protein_coding	-0.453411	2.69361e-14	4.64665e-11	Down
ENSG00000177432.8	NAP1L5	protein_coding	-0.675104	3.31355e-14	5.35884e-11	Down
ENSG00000153944.11	MSI2	protein_coding	0.374582	4.52047e-14	6.88069e-11	Up
ENSG00000198300.14	PEG3	protein_coding	-0.445752	5.16651e-14	7.03624e-11	Down
ENSG00000232295.7	AL589935.1	lncRNA	1.06734	4.98088e-14	7.03624e-11	Up
ENSG00000164924.18	YWHAZ	protein_coding	-0.478676	7.56393e-14	9.78621e-11	Down
ENSG00000107829.15	FBXW4	protein_coding	0.340934	8.39416e-14	1.03432e-10	Up
ENSG00000125166.13	GOT2	protein_coding	-0.371706	1.01414e-13	1.14095e-10	Down
ENSG00000179604.10	CDC42EP4	protein_coding	0.473067	1.00994e-13	1.14095e-10	Up
ENSG00000173905.9	GOLIM4	protein_coding	0.35344	1.16583e-13	1.25696e-10	Up
ENSG00000095637.22	SORBS1	protein_coding	0.290551	1.80805e-13	1.8714e-10	Up
ENSG00000137693.14	YAP1	protein_coding	0.505896	2.39352e-13	2.38211e-10	Up
ENSG00000173548.8	SNX33	protein_coding	0.536275	3.45576e-13	3.19361e-10	Up
ENSG00000279289.1	AL136164.3	TEC	0.852417	3.3735e-13	3.19361e-10	Up
ENSG00000147416.11	ATP6V1B2	protein_coding	-0.512091	3.70728e-13	3.19766e-10	Down
ENSG00000151320.11	AKAP6	protein_coding	-0.324683	3.70568e-13	3.19766e-10	Down
ENSG00000125398.8	SOX9	protein_coding	0.485902	3.84893e-13	3.21274e-10	Up
ENSG00000138078.15	PREPL	protein_coding	-0.514173	4.20838e-13	3.403e-10	Down
ENSG00000100554.12	ATP6V1D	protein_coding	-0.440407	5.28508e-13	3.90733e-10	Down
ENSG00000182606.16	TRAK1	protein_coding	0.270307	5.14587e-13	3.90733e-10	Up
ENSG00000186310.10	NAP1L3	protein_coding	-0.56403	5.09034e-13	3.90733e-10	Down
ENSG00000170027.7	YWHAG	protein_coding	-0.511603	6.24958e-13	4.49206e-10	Down
ENSG00000130770.18	ATP5IF1	protein_coding	-0.346476	6.66657e-13	4.66228e-10	Down
ENSG00000181191.11	PJA1	protein_coding	-0.349186	7.80473e-13	5.31461e-10	Down
ENSG00000078668.14	VDAC3	protein_coding	-0.437043	8.70932e-13	5.77852e-10	Down
ENSG00000108349.17	CASC3	protein_coding	0.2807	8.97324e-13	5.80479e-10	Up
ENSG00000132613.15	MTSS2	protein_coding	0.584571	9.94184e-13	6.27451e-10	Up
ENSG00000136750.13	GAD2	protein_coding	-0.95008	1.02309e-12	6.30318e-10	Down
ENSG00000138757.14	G3BP2	protein_coding	-0.451206	1.06294e-12	6.39643e-10	Down
ENSG00000128849.10	CGNL1	protein_coding	0.472822	1.1064e-12	6.50666e-10	Up
ENSG00000133134.11	BEX2	protein_coding	-0.560286	1.16937e-12	6.72414e-10	Down
ENSG00000131100.13	ATP6V1E1	protein_coding	-0.531393	1.26462e-12	7.11378e-10	Down
ENSG00000128602.11	SMO	protein_coding	0.594959	1.70893e-12	9.40858e-10	Up
ENSG00000070778.13	PTPN21	protein_coding	0.302317	1.99172e-12	1.05484e-09	Up
ENSG00000120053.12	GOT1	protein_coding	-0.550191	1.99749e-12	1.05484e-09	Down
ENSG00000102409.10	BEX4	protein_coding	-0.487583	2.25333e-12	1.16614e-09	Down
ENSG00000020577.14	SAMD4A	protein_coding	0.610689	2.48168e-12	1.25914e-09	Up
ENSG00000013293.6	SLC7A14	protein_coding	-0.579104	3.02748e-12	1.47809e-09	Down
ENSG00000111674.9	ENO2	protein_coding	-0.505506	3.01534e-12	1.47809e-09	Down
ENSG00000073969.18	NSF	protein_coding	-0.67478	3.44659e-12	1.65155e-09	Down
ENSG00000166681.14	BEX3	protein_coding	-0.399992	4.43801e-12	2.08796e-09	Down
ENSG00000089737.17	DDX24	protein_coding	-0.314191	4.75816e-12	2.19861e-09	Down
ENSG00000130517.14	PGPEP1	protein_coding	0.414085	4.97991e-12	2.26071e-09	Up
ENSG00000129116.19	PALLD	protein_coding	0.442249	5.68451e-12	2.53608e-09	Up
ENSG00000079785.15	DDX1	protein_coding	-0.357883	6.23147e-12	2.73298e-09	Down
ENSG00000198961.10	PJA2	protein_coding	-0.450983	6.38195e-12	2.75232e-09	Down
ENSG00000086300.15	SNX10	protein_coding	-0.755499	7.03725e-12	2.93703e-09	Down
ENSG00000171951.5	SCG2	protein_coding	-0.828816	6.94597e-12	2.93703e-09	Down
ENSG00000079335.20	CDC14A	protein_coding	0.4679	7.28791e-12	2.99337e-09	Up
ENSG00000172348.14	RCAN2	protein_coding	-0.598898	7.55905e-12	3.05622e-09	Down
ENSG00000133065.11	SLC41A1	protein_coding	0.320094	7.83027e-12	3.11717e-09	Up
ENSG00000196262.14	PPIA	protein_coding	-0.410789	8.59917e-12	3.37139e-09	Down
ENSG00000175970.11	UNC119B	protein_coding	0.260732	9.7949e-12	3.78288e-09	Up
ENSG00000128245.15	YWHAH	protein_coding	-0.584177	1.06761e-11	4.06256e-09	Down
ENSG00000155324.10	GRAMD2B	protein_coding	0.421389	1.17167e-11	4.39393e-09	Up
ENSG00000213380.15	COG8	protein_coding	0.317412	1.20181e-11	4.44256e-09	Up
ENSG00000198513.12	ATL1	protein_coding	-0.489285	1.2927e-11	4.71126e-09	Down
ENSG00000106351.13	AGFG2	protein_coding	0.46742	1.50821e-11	5.42034e-09	Up
ENSG00000172493.21	AFF1	protein_coding	0.281054	1.61162e-11	5.5603e-09	Up
ENSG00000196776.16	CD47	protein_coding	-0.322543	1.59676e-11	5.5603e-09	Down
ENSG00000214517.10	PPME1	protein_coding	-0.297569	1.58842e-11	5.5603e-09	Down
ENSG00000182103.5	FAM181B	protein_coding	0.459649	1.76186e-11	5.99867e-09	Up
ENSG00000144834.14	TAGLN3	protein_coding	-0.637723	1.79368e-11	6.02771e-09	Down
ENSG00000152061.23	RABGAP1L	protein_coding	-0.282676	1.87868e-11	6.2324e-09	Down
ENSG00000134250.20	NOTCH2	protein_coding	0.412073	1.90606e-11	6.2432e-09	Up
ENSG00000116117.18	PARD3B	protein_coding	0.419744	2.11121e-11	6.82871e-09	Up
ENSG00000113645.14	WWC1	protein_coding	0.345356	2.19601e-11	6.84627e-09	Up
ENSG00000184515.11	BEX5	protein_coding	-0.699953	2.19455e-11	6.84627e-09	Down
ENSG00000276966.2	H4C5	protein_coding	-0.537518	2.18707e-11	6.84627e-09	Down
ENSG00000107745.19	MICU1	protein_coding	-0.236908	2.24163e-11	6.90528e-09	Down
ENSG00000156642.17	NPTN	protein_coding	-0.426893	2.3039e-11	7.01361e-09	Down
ENSG00000125814.17	NAPB	protein_coding	-0.669617	2.43606e-11	7.32971e-09	Down
ENSG00000085415.16	SEH1L	protein_coding	-0.288444	2.55438e-11	7.59736e-09	Down
ENSG00000102471.14	NDFIP2	protein_coding	-0.527732	2.62921e-11	7.73107e-09	Down
ENSG00000122873.12	CISD1	protein_coding	-0.464812	2.73331e-11	7.94687e-09	Down
ENSG00000158467.16	AHCYL2	protein_coding	0.364425	3.1136e-11	8.95196e-09	Up
ENSG00000135414.10	GDF11	protein_coding	0.514034	3.52575e-11	9.93521e-09	Up
ENSG00000143153.13	ATP1B1	protein_coding	-0.55079	3.53238e-11	9.93521e-09	Down
ENSG00000126016.15	AMOT	protein_coding	0.366828	3.64578e-11	1.01439e-08	Up
ENSG00000152932.8	RAB3C	protein_coding	-0.81628	3.73708e-11	1.02873e-08	Down
ENSG00000076067.13	RBMS2	protein_coding	0.526523	3.84974e-11	1.04859e-08	Up
ENSG00000101849.17	TBL1X	protein_coding	0.343421	3.89221e-11	1.04911e-08	Up
ENSG00000116641.18	DOCK7	protein_coding	0.281514	3.93885e-11	1.05074e-08	Up
ENSG00000085433.15	WDR47	protein_coding	-0.382026	4.01208e-11	1.05935e-08	Down
ENSG00000239672.7	NME1	protein_coding	-0.569298	4.21385e-11	1.10139e-08	Down
ENSG00000114573.10	ATP6V1A	protein_coding	-0.488114	4.30344e-11	1.11356e-08	Down
ENSG00000154174.8	TOMM70	protein_coding	-0.371985	4.58106e-11	1.17366e-08	Down
ENSG00000131370.16	SH3BP5	protein_coding	-0.397039	4.68306e-11	1.18803e-08	Down
ENSG00000147421.18	HMBOX1	protein_coding	0.311598	4.98685e-11	1.25281e-08	Up
ENSG00000146648.18	EGFR	protein_coding	0.605086	5.10121e-11	1.25713e-08	Up
ENSG00000158560.14	DYNC1I1	protein_coding	-0.46819	5.06564e-11	1.25713e-08	Down
ENSG00000111961.18	SASH1	protein_coding	0.482075	5.23135e-11	1.27132e-08	Up
ENSG00000227036.8	LINC00511	lncRNA	0.524115	5.25704e-11	1.27132e-08	Up
ENSG00000047849.21	MAP4	protein_coding	0.325594	5.54674e-11	1.32896e-08	Up
ENSG00000123562.17	MORF4L2	protein_coding	-0.335877	6.30636e-11	1.4971e-08	Down
ENSG00000151150.22	ANK3	protein_coding	-0.278579	6.48613e-11	1.52577e-08	Down
ENSG00000165943.5	MOAP1	protein_coding	-0.495076	6.57558e-11	1.53288e-08	Down
ENSG00000153310.19	FAM49B	protein_coding	-0.331104	6.88561e-11	1.59082e-08	Down
ENSG00000082397.17	EPB41L3	protein_coding	-0.335238	7.88447e-11	1.80547e-08	Down
ENSG00000175582.19	RAB6A	protein_coding	-0.299359	8.06158e-11	1.82984e-08	Down
ENSG00000149313.11	AASDHPPT	protein_coding	-0.414302	8.95718e-11	2.01544e-08	Down
ENSG00000129484.13	PARP2	protein_coding	-0.351538	9.70617e-11	2.16515e-08	Down
ENSG00000182220.15	ATP6AP2	protein_coding	-0.387221	9.94217e-11	2.19883e-08	Down
ENSG00000165895.19	ARHGAP42	protein_coding	0.395323	1.12357e-10	2.46386e-08	Up
ENSG00000092978.11	GPATCH2	protein_coding	-0.292727	1.14446e-10	2.48857e-08	Down
ENSG00000056487.16	PHF21B	protein_coding	0.574646	1.18735e-10	2.56032e-08	Up
ENSG00000213585.11	VDAC1	protein_coding	-0.389067	1.23404e-10	2.63902e-08	Down
ENSG00000132970.14	WASF3	protein_coding	0.288809	1.31254e-10	2.76745e-08	Up
ENSG00000196937.11	FAM3C	protein_coding	-0.49421	1.31549e-10	2.76745e-08	Down
ENSG00000129250.12	KIF1C	protein_coding	0.516052	1.39873e-10	2.89548e-08	Up
ENSG00000138430.16	OLA1	protein_coding	-0.410723	1.39547e-10	2.89548e-08	Down
ENSG00000101493.11	ZNF516	protein_coding	0.458573	1.42626e-10	2.92903e-08	Up
ENSG00000153814.13	JAZF1	protein_coding	-0.31313	1.46893e-10	2.96953e-08	Down
ENSG00000177889.10	UBE2N	protein_coding	-0.362933	1.46158e-10	2.96953e-08	Down
ENSG00000120265.17	PCMT1	protein_coding	-0.449733	1.67614e-10	3.36216e-08	Down
ENSG00000007168.13	PAFAH1B1	protein_coding	-0.300824	1.69664e-10	3.3771e-08	Down
ENSG00000229847.9	EMX2OS	lncRNA	0.643888	1.72157e-10	3.40056e-08	Up
ENSG00000147862.17	NFIB	protein_coding	0.247673	1.76472e-10	3.45938e-08	Up
ENSG00000082213.18	C5orf22	protein_coding	-0.369867	1.78707e-10	3.47593e-08	Down
ENSG00000149269.9	PAK1	protein_coding	-0.552947	1.80002e-10	3.47593e-08	Down
ENSG00000130024.15	PHF10	protein_coding	0.260151	1.88011e-10	3.57718e-08	Up
ENSG00000134996.12	OSTF1	protein_coding	-0.389351	1.86822e-10	3.57718e-08	Down
ENSG00000180229.12	HERC2P3	transcribed_unprocessed_pseudogene	0.834363	2.25583e-10	4.26072e-08	Up
ENSG00000089818.18	NECAP1	protein_coding	-0.397539	2.2933e-10	4.26916e-08	Down
ENSG00000132639.12	SNAP25	protein_coding	-0.78835	2.28784e-10	4.26916e-08	Down
ENSG00000198954.8	KIFBP	protein_coding	-0.324565	2.35082e-10	4.34498e-08	Down
ENSG00000174306.21	ZHX3	protein_coding	0.292624	2.40641e-10	4.41619e-08	Up
ENSG00000131507.11	NDFIP1	protein_coding	-0.376471	2.46677e-10	4.49509e-08	Down
ENSG00000021645.19	NRXN3	protein_coding	-0.406404	2.49321e-10	4.5115e-08	Down
ENSG00000142611.17	PRDM16	protein_coding	0.621676	2.83066e-10	5.08654e-08	Up
ENSG00000100014.20	SPECC1L	protein_coding	0.334903	2.89546e-10	5.1671e-08	Up
ENSG00000113575.10	PPP2CA	protein_coding	-0.339761	2.9982e-10	5.29823e-08	Down
ENSG00000174099.11	MSRB3	protein_coding	0.3644	3.00989e-10	5.29823e-08	Up
ENSG00000111110.12	PPM1H	protein_coding	-0.300719	3.16222e-10	5.52876e-08	Down
ENSG00000087903.13	RFX2	protein_coding	0.519194	3.18655e-10	5.5339e-08	Up
ENSG00000110693.18	SOX6	protein_coding	0.299885	3.27125e-10	5.64313e-08	Up
ENSG00000015592.16	STMN4	protein_coding	-0.526495	3.40497e-10	5.83491e-08	Down
ENSG00000102003.10	SYP	protein_coding	-0.577108	3.45309e-10	5.87844e-08	Down
ENSG00000129625.13	REEP5	protein_coding	-0.381152	3.48618e-10	5.89598e-08	Down
ENSG00000100330.15	MTMR3	protein_coding	0.175459	3.70651e-10	6.19091e-08	Up
ENSG00000159082.17	SYNJ1	protein_coding	-0.393363	3.70842e-10	6.19091e-08	Down
ENSG00000138071.13	ACTR2	protein_coding	-0.294318	4.13318e-10	6.85579e-08	Down
ENSG00000105877.18	DNAH11	protein_coding	1.06419	4.25044e-10	7.00537e-08	Up
ENSG00000005194.15	CIAPIN1	protein_coding	-0.265911	4.39447e-10	7.19692e-08	Down
ENSG00000148516.21	ZEB1	protein_coding	0.224321	4.56489e-10	7.429e-08	Up
ENSG00000141367.12	CLTC	protein_coding	-0.349949	4.63699e-10	7.45743e-08	Down
ENSG00000160408.14	ST6GALNAC6	protein_coding	0.812714	4.64e-10	7.45743e-08	Up
ENSG00000069345.12	DNAJA2	protein_coding	-0.321168	5.09683e-10	8.09245e-08	Down
ENSG00000091157.13	WDR7	protein_coding	-0.22333	5.11264e-10	8.09245e-08	Down
ENSG00000178567.8	EPM2AIP1	protein_coding	-0.270302	5.12893e-10	8.09245e-08	Down
ENSG00000174106.3	LEMD3	protein_coding	-0.20034	5.36654e-10	8.41603e-08	Down
ENSG00000061918.13	GUCY1B1	protein_coding	-0.425617	5.40867e-10	8.43101e-08	Down
ENSG00000134444.14	RELCH	protein_coding	-0.190807	5.45912e-10	8.4587e-08	Down
ENSG00000133627.18	ACTR3B	protein_coding	-0.307657	6.03603e-10	9.29693e-08	Down
ENSG00000198585.11	NUDT16	protein_coding	0.239201	6.13746e-10	9.39721e-08	Up
ENSG00000123119.12	NECAB1	protein_coding	-0.56471	6.52731e-10	9.93534e-08	Down
ENSG00000018625.15	ATP1A2	protein_coding	0.427142	6.86241e-10	1.03239e-07	Up
ENSG00000177570.14	SAMD12	protein_coding	-0.325008	6.851e-10	1.03239e-07	Down
ENSG00000140740.11	UQCRC2	protein_coding	-0.267225	7.10336e-10	1.06246e-07	Down
ENSG00000165678.21	GHITM	protein_coding	-0.382909	7.42688e-10	1.10447e-07	Down
ENSG00000095587.9	TLL2	protein_coding	-0.571263	7.74907e-10	1.1265e-07	Down
ENSG00000122705.17	CLTA	protein_coding	-0.263752	7.62406e-10	1.1265e-07	Down
ENSG00000159199.14	ATP5MC1	protein_coding	-0.395967	7.74912e-10	1.1265e-07	Down
ENSG00000259366.1	AC108449.2	lncRNA	0.426453	7.72497e-10	1.1265e-07	Up
ENSG00000154277.13	UCHL1	protein_coding	-0.503018	8.18602e-10	1.18336e-07	Down
ENSG00000148730.7	EIF4EBP2	protein_coding	0.282656	8.24033e-10	1.18459e-07	Up
ENSG00000169139.12	UBE2V2	protein_coding	-0.379026	8.31177e-10	1.18826e-07	Down
ENSG00000163536.12	SERPINI1	protein_coding	-0.595447	8.41905e-10	1.19699e-07	Down
ENSG00000236753.7	MKLN1-AS	lncRNA	0.453107	8.79639e-10	1.2438e-07	Up
ENSG00000131437.15	KIF3A	protein_coding	-0.292607	9.05765e-10	1.27378e-07	Down
ENSG00000180543.5	TSPYL5	protein_coding	-0.321087	9.19024e-10	1.28544e-07	Down
ENSG00000173320.12	STOX2	protein_coding	-0.247875	9.31835e-10	1.29635e-07	Down
ENSG00000173960.14	UBXN2A	protein_coding	0.305446	9.4098e-10	1.30208e-07	Up
ENSG00000005810.18	MYCBP2	protein_coding	-0.245173	9.85888e-10	1.35696e-07	Down
ENSG00000104427.12	ZC2HC1A	protein_coding	-0.395497	9.96165e-10	1.36385e-07	Down
ENSG00000046889.19	PREX2	protein_coding	0.322421	1.05095e-09	1.42379e-07	Up
ENSG00000158301.18	GPRASP2	protein_coding	-0.476043	1.04884e-09	1.42379e-07	Down
ENSG00000111907.21	TPD52L1	protein_coding	0.530692	1.0785e-09	1.45351e-07	Up
ENSG00000187079.18	TEAD1	protein_coding	0.339376	1.10035e-09	1.47526e-07	Up
ENSG00000138434.17	ITPRID2	protein_coding	0.281621	1.11518e-09	1.48744e-07	Up
ENSG00000096092.6	TMEM14A	protein_coding	-0.465855	1.12941e-09	1.49105e-07	Down
ENSG00000197713.15	RPE	protein_coding	-0.271395	1.12789e-09	1.49105e-07	Down
ENSG00000023516.9	AKAP11	protein_coding	-0.28309	1.1662e-09	1.50883e-07	Down
ENSG00000145681.11	HAPLN1	protein_coding	-0.805809	1.15896e-09	1.50883e-07	Down
ENSG00000214456.8	PLIN5	protein_coding	0.698184	1.16335e-09	1.50883e-07	Up
ENSG00000256463.8	SALL3	protein_coding	0.643331	1.16133e-09	1.50883e-07	Up
ENSG00000113966.10	ARL6	protein_coding	-0.407913	1.17342e-09	1.51061e-07	Down
ENSG00000087470.18	DNM1L	protein_coding	-0.334428	1.19416e-09	1.52217e-07	Down
ENSG00000173511.9	VEGFB	protein_coding	0.35371	1.18877e-09	1.52217e-07	Up
ENSG00000188021.8	UBQLN2	protein_coding	-0.231859	1.23454e-09	1.56593e-07	Down
ENSG00000124440.15	HIF3A	protein_coding	0.775061	1.27663e-09	1.61142e-07	Up
ENSG00000213144.2	AC084880.1	processed_pseudogene	0.575452	1.30184e-09	1.63526e-07	Up
ENSG00000016391.11	CHDH	protein_coding	0.491067	1.3536e-09	1.67587e-07	Up
ENSG00000106537.8	TSPAN13	protein_coding	-0.593846	1.34112e-09	1.67587e-07	Down
ENSG00000128683.14	GAD1	protein_coding	-0.690921	1.35002e-09	1.67587e-07	Down
ENSG00000070087.14	PFN2	protein_coding	-0.416429	1.36726e-09	1.68473e-07	Down
ENSG00000110218.9	PANX1	protein_coding	-0.378513	1.39262e-09	1.70784e-07	Down
ENSG00000131711.15	MAP1B	protein_coding	-0.38608	1.4026e-09	1.71196e-07	Down
ENSG00000186469.8	GNG2	protein_coding	-0.617404	1.44899e-09	1.76029e-07	Down
ENSG00000165704.15	HPRT1	protein_coding	-0.431456	1.46499e-09	1.77141e-07	Down
ENSG00000141639.12	MAPK4	protein_coding	0.447902	1.49071e-09	1.79413e-07	Up
ENSG00000145882.11	PCYOX1L	protein_coding	-0.595344	1.55438e-09	1.86209e-07	Down
ENSG00000279348.1	AC012513.3	TEC	-0.423529	1.60637e-09	1.9155e-07	Down
ENSG00000064655.19	EYA2	protein_coding	0.517213	1.63409e-09	1.93961e-07	Up
ENSG00000142875.19	PRKACB	protein_coding	-0.386887	1.64164e-09	1.93969e-07	Down
ENSG00000065548.18	ZC3H15	protein_coding	-0.270339	1.6976e-09	1.97509e-07	Down
ENSG00000078114.18	NEBL	protein_coding	0.258581	1.70214e-09	1.97509e-07	Up
ENSG00000146535.14	GNA12	protein_coding	0.341449	1.70168e-09	1.97509e-07	Up
ENSG00000234899.10	SOX9-AS1	lncRNA	0.376303	1.68837e-09	1.97509e-07	Up
ENSG00000164830.18	OXR1	protein_coding	-0.439209	1.72617e-09	1.99403e-07	Down
ENSG00000137996.12	RTCA	protein_coding	-0.310078	1.73862e-09	1.99949e-07	Down
ENSG00000171960.11	PPIH	protein_coding	-0.361621	1.81893e-09	2.07343e-07	Down
ENSG00000197885.10	NKIRAS1	protein_coding	-0.332098	1.81299e-09	2.07343e-07	Down
ENSG00000111666.11	CHPT1	protein_coding	0.294595	1.83067e-09	2.07765e-07	Up
ENSG00000152990.14	ADGRA3	protein_coding	0.372947	1.85374e-09	2.08841e-07	Up
ENSG00000165417.12	GTF2A1	protein_coding	-0.2741	1.85629e-09	2.08841e-07	Down
ENSG00000066654.14	THUMPD1	protein_coding	-0.236118	1.9792e-09	2.21704e-07	Down
ENSG00000108389.9	MTMR4	protein_coding	-0.202818	1.98914e-09	2.21858e-07	Down
ENSG00000163875.15	MEAF6	protein_coding	-0.288427	2.05855e-09	2.28614e-07	Down
ENSG00000060982.15	BCAT1	protein_coding	-0.512242	2.14709e-09	2.34423e-07	Down
ENSG00000089199.10	CHGB	protein_coding	-0.741643	2.14612e-09	2.34423e-07	Down
ENSG00000185875.13	THNSL1	protein_coding	-0.338593	2.1338e-09	2.34423e-07	Down
ENSG00000198689.11	SLC9A6	protein_coding	-0.36468	2.12089e-09	2.34423e-07	Down
ENSG00000047249.18	ATP6V1H	protein_coding	-0.365661	2.16094e-09	2.34943e-07	Down
ENSG00000100968.14	NFATC4	protein_coding	0.575667	2.28012e-09	2.46864e-07	Up
ENSG00000184384.14	MAML2	protein_coding	0.397391	2.30344e-09	2.48349e-07	Up
ENSG00000064763.11	FAR2	protein_coding	-0.457433	2.36844e-09	2.51362e-07	Down
ENSG00000146966.13	DENND2A	protein_coding	0.309321	2.35613e-09	2.51362e-07	Up
ENSG00000166848.7	TERF2IP	protein_coding	-0.289828	2.3654e-09	2.51362e-07	Down
ENSG00000182902.14	SLC25A18	protein_coding	0.467109	2.37024e-09	2.51362e-07	Up
ENSG00000138814.17	PPP3CA	protein_coding	-0.458457	2.39343e-09	2.52785e-07	Down
ENSG00000146005.4	PSD2	protein_coding	0.520019	2.4267e-09	2.55258e-07	Up
ENSG00000173726.11	TOMM20	protein_coding	-0.424935	2.44785e-09	2.5644e-07	Down
ENSG00000267541.1	MTCO2P2	processed_pseudogene	1.02494	2.45811e-09	2.56476e-07	Up
ENSG00000047621.12	C12orf4	protein_coding	-0.302745	2.47184e-09	2.56872e-07	Down
ENSG00000164332.8	UBLCP1	protein_coding	-0.384587	2.5049e-09	2.59267e-07	Down
ENSG00000154518.9	ATP5MC3	protein_coding	-0.370981	2.52707e-09	2.6052e-07	Down
ENSG00000104447.12	TRPS1	protein_coding	0.290829	2.57877e-09	2.64795e-07	Up
ENSG00000173473.11	SMARCC1	protein_coding	0.244111	2.65863e-09	2.71916e-07	Up
ENSG00000123178.15	SPRYD7	protein_coding	-0.306904	2.67368e-09	2.72379e-07	Down
ENSG00000125675.18	GRIA3	protein_coding	-0.39814	2.7071e-09	2.74702e-07	Down
ENSG00000108176.15	DNAJC12	protein_coding	-0.428243	2.83918e-09	2.86979e-07	Down
ENSG00000101911.12	PRPS2	protein_coding	-0.439704	2.87087e-09	2.89054e-07	Down
ENSG00000136802.11	LRRC8A	protein_coding	0.350425	3.09133e-09	3.10043e-07	Up
ENSG00000132640.15	BTBD3	protein_coding	-0.373884	3.13601e-09	3.1331e-07	Down
ENSG00000198612.11	COPS8	protein_coding	-0.338593	3.17767e-09	3.16251e-07	Down
ENSG00000104093.13	DMXL2	protein_coding	-0.350194	3.27989e-09	3.25174e-07	Down
ENSG00000163449.11	TMEM169	protein_coding	-0.468301	3.32032e-09	3.27926e-07	Down
ENSG00000114686.9	MRPL3	protein_coding	-0.341009	3.40288e-09	3.33534e-07	Down
ENSG00000120805.14	ARL1	protein_coding	-0.324153	3.3978e-09	3.33534e-07	Down
ENSG00000189195.13	BTBD8	protein_coding	-0.3871	3.46404e-09	3.38247e-07	Down
ENSG00000166902.5	MRPL16	protein_coding	-0.286962	3.58683e-09	3.48921e-07	Down
ENSG00000280205.1	AC009716.2	TEC	0.92241	3.70458e-09	3.59025e-07	Up
ENSG00000152193.8	OBI1	protein_coding	-0.320223	3.79657e-09	3.66567e-07	Down
ENSG00000103657.14	HERC1	protein_coding	-0.175234	4.02536e-09	3.87213e-07	Down
ENSG00000129657.16	SEC14L1	protein_coding	0.365691	4.09271e-09	3.92233e-07	Up
ENSG00000155970.12	MICU3	protein_coding	-0.429047	4.11205e-09	3.92633e-07	Down
ENSG00000079482.13	OPHN1	protein_coding	0.289606	4.13356e-09	3.93235e-07	Up
ENSG00000031698.13	SARS1	protein_coding	-0.303862	4.36601e-09	4.12287e-07	Down
ENSG00000104388.15	RAB2A	protein_coding	-0.335985	4.38162e-09	4.12287e-07	Down
ENSG00000213190.4	MLLT11	protein_coding	-0.556007	4.36688e-09	4.12287e-07	Down
ENSG00000003987.14	MTMR7	protein_coding	-0.364071	4.44021e-09	4.16286e-07	Down
ENSG00000007372.23	PAX6	protein_coding	0.443397	4.8718e-09	4.551e-07	Up
ENSG00000134453.16	RBM17	protein_coding	0.192338	4.91088e-09	4.571e-07	Up
ENSG00000105287.12	PRKD2	protein_coding	0.527008	5.17704e-09	4.80147e-07	Up
ENSG00000203879.12	GDI1	protein_coding	-0.258108	5.23018e-09	4.83344e-07	Down
ENSG00000106591.4	MRPL32	protein_coding	-0.381049	5.46285e-09	5.03049e-07	Down
ENSG00000147180.16	ZNF711	protein_coding	-0.351514	5.67188e-09	5.20446e-07	Down
ENSG00000153956.16	CACNA2D1	protein_coding	-0.350067	5.80486e-09	5.27041e-07	Down
ENSG00000198932.13	GPRASP1	protein_coding	-0.38516	5.78638e-09	5.27041e-07	Down
ENSG00000227911.3	LINC02344	lncRNA	0.584174	5.80241e-09	5.27041e-07	Up
ENSG00000186918.14	ZNF395	protein_coding	0.278392	5.90917e-09	5.34635e-07	Up
ENSG00000070718.12	AP3M2	protein_coding	-0.320888	5.95099e-09	5.36543e-07	Down
ENSG00000116675.16	DNAJC6	protein_coding	-0.380623	5.97555e-09	5.36887e-07	Down
ENSG00000054654.17	SYNE2	protein_coding	0.442221	5.99871e-09	5.37102e-07	Up
ENSG00000169282.17	KCNAB1	protein_coding	-0.436005	6.05346e-09	5.40136e-07	Down
ENSG00000136830.12	NIBAN2	protein_coding	0.480089	6.15368e-09	5.47192e-07	Up
ENSG00000125848.10	FLRT3	protein_coding	-0.519984	6.26086e-09	5.54815e-07	Down
ENSG00000213760.10	ATP6V1G2	protein_coding	-0.492522	6.39563e-09	5.64824e-07	Down
ENSG00000115507.10	OTX1	protein_coding	0.583469	6.47693e-09	5.68126e-07	Up
ENSG00000180263.14	FGD6	protein_coding	0.351575	6.47365e-09	5.68126e-07	Up
ENSG00000143970.17	ASXL2	protein_coding	0.243332	6.5174e-09	5.69744e-07	Up
ENSG00000118402.6	ELOVL4	protein_coding	-0.554241	6.57609e-09	5.72939e-07	Down
ENSG00000124659.7	TBCC	protein_coding	-0.336224	6.65817e-09	5.78144e-07	Down
ENSG00000095002.15	MSH2	protein_coding	-0.232755	6.92554e-09	5.97351e-07	Down
ENSG00000134590.14	RTL8C	protein_coding	-0.327229	6.90707e-09	5.97351e-07	Down
ENSG00000168438.15	CDC40	protein_coding	-0.299527	7.08431e-09	6.09015e-07	Down
ENSG00000135540.11	NHSL1	protein_coding	0.383929	7.3171e-09	6.26945e-07	Up
ENSG00000100138.15	SNU13	protein_coding	-0.273498	7.60143e-09	6.44901e-07	Down
ENSG00000141030.13	COPS3	protein_coding	-0.349841	7.57637e-09	6.44901e-07	Down
ENSG00000153107.13	ANAPC1	protein_coding	-0.184495	7.58657e-09	6.44901e-07	Down
ENSG00000111783.12	RFX4	protein_coding	0.40837	7.67898e-09	6.49351e-07	Up
ENSG00000057757.10	PITHD1	protein_coding	-0.336268	7.80356e-09	6.57605e-07	Down
ENSG00000189159.16	JPT1	protein_coding	-0.418556	7.82743e-09	6.57605e-07	Down
ENSG00000129636.13	ITFG1	protein_coding	-0.388786	7.96958e-09	6.67381e-07	Down
ENSG00000165572.8	KBTBD6	protein_coding	-0.295163	8.12345e-09	6.78073e-07	Down
ENSG00000204116.11	CHIC1	protein_coding	-0.361793	8.29293e-09	6.89993e-07	Down
ENSG00000010810.17	FYN	protein_coding	0.19809	8.5351e-09	7.05604e-07	Up
ENSG00000196290.15	NIF3L1	protein_coding	-0.353712	8.5252e-09	7.05604e-07	Down
ENSG00000156735.11	BAG4	protein_coding	-0.332036	8.57093e-09	7.0631e-07	Down
ENSG00000139112.11	GABARAPL1	protein_coding	-0.355489	8.68729e-09	7.13626e-07	Down
ENSG00000106477.19	CEP41	protein_coding	-0.295716	8.99051e-09	7.3171e-07	Down
ENSG00000127824.14	TUBA4A	protein_coding	-0.563172	9.01792e-09	7.3171e-07	Down
ENSG00000170759.11	KIF5B	protein_coding	0.264261	9.02053e-09	7.3171e-07	Up
ENSG00000178502.6	KLHL11	protein_coding	-0.249906	9.0169e-09	7.3171e-07	Down
ENSG00000125285.6	SOX21	protein_coding	0.479678	9.18871e-09	7.43022e-07	Up
ENSG00000135365.15	PHF21A	protein_coding	0.289764	9.25151e-09	7.45769e-07	Up
ENSG00000091483.6	FH	protein_coding	-0.37271	9.37094e-09	7.48403e-07	Down
ENSG00000117395.12	EBNA1BP2	protein_coding	-0.320683	9.36764e-09	7.48403e-07	Down
ENSG00000173258.13	ZNF483	protein_coding	-0.350163	9.31786e-09	7.48403e-07	Down
ENSG00000053254.15	FOXN3	protein_coding	0.264598	9.44111e-09	7.51686e-07	Up
ENSG00000138095.19	LRPPRC	protein_coding	-0.301517	9.48024e-09	7.52487e-07	Down
ENSG00000136143.16	SUCLA2	protein_coding	-0.365008	9.69101e-09	7.66864e-07	Down
ENSG00000163681.15	SLMAP	protein_coding	0.152288	9.83508e-09	7.75892e-07	Up
ENSG00000148572.16	NRBF2	protein_coding	-0.355993	9.91315e-09	7.79674e-07	Down
ENSG00000132485.14	ZRANB2	protein_coding	-0.227903	1.01141e-08	7.9307e-07	Down
ENSG00000166689.16	PLEKHA7	protein_coding	0.403538	1.04244e-08	8.14927e-07	Up
ENSG00000114405.10	C3orf14	protein_coding	-0.378534	1.06041e-08	8.25408e-07	Down
ENSG00000158186.13	MRAS	protein_coding	0.448957	1.06222e-08	8.25408e-07	Up
ENSG00000124942.14	AHNAK	protein_coding	0.472507	1.07979e-08	8.36547e-07	Up
ENSG00000115944.15	COX7A2L	protein_coding	-0.289304	1.09186e-08	8.43376e-07	Down
ENSG00000174460.4	ZCCHC12	protein_coding	-0.713734	1.09735e-08	8.45091e-07	Down
ENSG00000131779.11	PEX11B	protein_coding	-0.280064	1.10766e-08	8.50502e-07	Down
ENSG00000127603.28	MACF1	protein_coding	0.258954	1.12861e-08	8.63246e-07	Up
ENSG00000171310.11	CHST11	protein_coding	0.341046	1.13093e-08	8.63246e-07	Up
ENSG00000277075.2	H2AC8	protein_coding	-0.620013	1.16319e-08	8.85253e-07	Down
ENSG00000164169.13	PRMT9	protein_coding	-0.292548	1.21215e-08	9.19809e-07	Down
ENSG00000116668.13	SWT1	protein_coding	0.262745	1.33564e-08	1.00468e-06	Up
ENSG00000162733.19	DDR2	protein_coding	0.425336	1.32897e-08	1.00468e-06	Up
ENSG00000163798.13	SLC4A1AP	protein_coding	-0.217227	1.33336e-08	1.00468e-06	Down
ENSG00000103415.12	HMOX2	protein_coding	-0.288895	1.37652e-08	1.03243e-06	Down
ENSG00000007237.18	AC005747.1	protein_coding	-0.281943	1.39242e-08	1.03965e-06	Down
ENSG00000106723.17	SPIN1	protein_coding	-0.219611	1.39419e-08	1.03965e-06	Down
ENSG00000109180.14	OCIAD1	protein_coding	-0.26979	1.40762e-08	1.04665e-06	Down
ENSG00000161203.13	AP2M1	protein_coding	-0.279459	1.43028e-08	1.05743e-06	Down
ENSG00000162836.12	ACP6	protein_coding	0.359475	1.42835e-08	1.05743e-06	Up
ENSG00000144227.5	NXPH2	protein_coding	-0.821802	1.43536e-08	1.05816e-06	Down
ENSG00000143155.13	TIPRL	protein_coding	-0.309179	1.45786e-08	1.07169e-06	Down
ENSG00000162599.17	NFIA	protein_coding	0.278484	1.49707e-08	1.0974e-06	Up
ENSG00000151500.15	THYN1	protein_coding	-0.251994	1.53024e-08	1.11854e-06	Down
ENSG00000152377.14	SPOCK1	protein_coding	-0.384521	1.57149e-08	1.14546e-06	Down
ENSG00000132423.12	COQ3	protein_coding	-0.365806	1.61988e-08	1.17741e-06	Down
ENSG00000156976.17	EIF4A2	protein_coding	-0.462005	1.66893e-08	1.20924e-06	Down
ENSG00000267107.8	PCAT19	lncRNA	0.843119	1.67301e-08	1.20924e-06	Up
ENSG00000174469.23	CNTNAP2	protein_coding	-0.404202	1.69934e-08	1.22485e-06	Down
ENSG00000099875.14	MKNK2	protein_coding	0.615732	1.76144e-08	1.26609e-06	Up
ENSG00000144677.15	CTDSPL	protein_coding	0.315703	1.79973e-08	1.29002e-06	Up
ENSG00000186951.16	PPARA	protein_coding	0.329526	1.81517e-08	1.2975e-06	Up
ENSG00000116750.13	UCHL5	protein_coding	-0.319151	1.82697e-08	1.30233e-06	Down
ENSG00000101871.15	MID1	protein_coding	0.397375	1.86064e-08	1.32269e-06	Up
ENSG00000155097.12	ATP6V1C1	protein_coding	-0.333657	1.89593e-08	1.34408e-06	Down
ENSG00000122557.10	HERPUD2	protein_coding	0.171072	1.92617e-08	1.36179e-06	Up
ENSG00000143842.15	SOX13	protein_coding	0.400209	1.93712e-08	1.36209e-06	Up
ENSG00000163053.11	SLC16A14	protein_coding	-0.422776	1.9323e-08	1.36209e-06	Down
ENSG00000107758.15	PPP3CB	protein_coding	-0.339666	1.95962e-08	1.37418e-06	Down
ENSG00000135002.12	RFK	protein_coding	-0.42757	2.01064e-08	1.40614e-06	Down
ENSG00000180354.16	MTURN	protein_coding	0.357725	2.02587e-08	1.41298e-06	Up
ENSG00000167815.12	PRDX2	protein_coding	-0.279724	2.03519e-08	1.41566e-06	Down
ENSG00000050748.17	MAPK9	protein_coding	-0.287476	2.04075e-08	1.41572e-06	Down
ENSG00000132872.12	SYT4	protein_coding	-0.746941	2.08824e-08	1.44094e-06	Down
ENSG00000144560.15	VGLL4	protein_coding	0.21609	2.088e-08	1.44094e-06	Up
ENSG00000133135.14	RNF128	protein_coding	-0.546648	2.10428e-08	1.44815e-06	Down
ENSG00000110422.12	HIPK3	protein_coding	0.234789	2.14506e-08	1.4723e-06	Up
ENSG00000085063.16	CD59	protein_coding	0.375289	2.16122e-08	1.47415e-06	Up
ENSG00000168461.13	RAB31	protein_coding	0.326654	2.16485e-08	1.47415e-06	Up
ENSG00000181789.14	COPG1	protein_coding	-0.286674	2.15686e-08	1.47415e-06	Down
ENSG00000106571.14	GLI3	protein_coding	0.502543	2.18564e-08	1.4844e-06	Up
ENSG00000164209.17	SLC25A46	protein_coding	-0.34069	2.20985e-08	1.49691e-06	Down
ENSG00000168653.11	NDUFS5	protein_coding	-0.290383	2.22031e-08	1.50007e-06	Down
ENSG00000101654.17	RNMT	protein_coding	-0.244277	2.25913e-08	1.52232e-06	Down
ENSG00000088826.18	SMOX	protein_coding	0.462162	2.2776e-08	1.53079e-06	Up
ENSG00000169032.9	MAP2K1	protein_coding	-0.381285	2.35687e-08	1.57996e-06	Down
ENSG00000250069.1	AC011379.1	lncRNA	0.665129	2.39706e-08	1.60274e-06	Up
ENSG00000189184.11	PCDH18	protein_coding	0.512591	2.41537e-08	1.60968e-06	Up
ENSG00000243927.6	MRPS6	protein_coding	0.70733	2.41988e-08	1.60968e-06	Up
ENSG00000154380.17	ENAH	protein_coding	0.24497	2.44758e-08	1.62394e-06	Up
ENSG00000114279.13	FGF12	protein_coding	-0.573149	2.50482e-08	1.65767e-06	Down
ENSG00000279917.1	AC079331.2	TEC	0.733528	2.51977e-08	1.66331e-06	Up
ENSG00000185033.14	SEMA4B	protein_coding	0.346185	2.56607e-08	1.68956e-06	Up
ENSG00000172757.13	CFL1	protein_coding	-0.249683	2.65319e-08	1.74249e-06	Down
ENSG00000134440.12	NARS1	protein_coding	-0.324579	2.69458e-08	1.76519e-06	Down
ENSG00000178965.14	ERICH3	protein_coding	-0.57919	2.77528e-08	1.81346e-06	Down
ENSG00000146701.12	MDH2	protein_coding	-0.278336	2.78693e-08	1.81649e-06	Down
ENSG00000076555.15	ACACB	protein_coding	0.459619	2.86581e-08	1.86321e-06	Up
ENSG00000198836.10	OPA1	protein_coding	-0.264429	2.87432e-08	1.86406e-06	Down
ENSG00000171206.14	TRIM8	protein_coding	0.345981	2.92086e-08	1.8895e-06	Up
ENSG00000138411.13	HECW2	protein_coding	-0.234913	2.94415e-08	1.89982e-06	Down
ENSG00000113595.15	TRIM23	protein_coding	-0.365894	2.99823e-08	1.92991e-06	Down
ENSG00000138018.18	SELENOI	protein_coding	-0.313317	3.08878e-08	1.98022e-06	Down
ENSG00000204843.12	DCTN1	protein_coding	-0.202505	3.0917e-08	1.98022e-06	Down
ENSG00000173040.13	EVC2	protein_coding	0.604999	3.12797e-08	1.99358e-06	Up
ENSG00000175161.13	CADM2	protein_coding	-0.342711	3.12318e-08	1.99358e-06	Down
ENSG00000119801.13	YPEL5	protein_coding	-0.308416	3.15428e-08	2.00541e-06	Down
ENSG00000162929.14	KIAA1841	protein_coding	-0.250158	3.20738e-08	2.03417e-06	Down
ENSG00000168994.13	PXDC1	protein_coding	0.404438	3.26828e-08	2.06773e-06	Up
ENSG00000072840.13	EVC	protein_coding	0.435192	3.28857e-08	2.07549e-06	Up
ENSG00000185721.13	DRG1	protein_coding	-0.266891	3.31205e-08	2.08522e-06	Down
ENSG00000065183.16	WDR3	protein_coding	-0.280421	3.35371e-08	2.09739e-06	Down
ENSG00000075945.13	KIFAP3	protein_coding	-0.34446	3.34461e-08	2.09739e-06	Down
ENSG00000278727.1	AC000403.1	lncRNA	-0.862297	3.3557e-08	2.09739e-06	Down
ENSG00000104381.13	GDAP1	protein_coding	-0.329618	3.41144e-08	2.12709e-06	Down
ENSG00000166181.13	API5	protein_coding	-0.271208	3.46777e-08	2.15702e-06	Down
ENSG00000121058.5	COIL	protein_coding	-0.252	3.47949e-08	2.15912e-06	Down
ENSG00000008130.15	NADK	protein_coding	0.270505	3.50043e-08	2.16692e-06	Up
ENSG00000136930.13	PSMB7	protein_coding	-0.31955	3.70442e-08	2.28772e-06	Down
ENSG00000120907.18	ADRA1A	protein_coding	0.338532	3.73096e-08	2.29863e-06	Up
ENSG00000189241.7	TSPYL1	protein_coding	-0.384262	3.86099e-08	2.37309e-06	Down
ENSG00000184208.12	C22orf46	transcribed_unitary_pseudogene	0.364956	3.95013e-08	2.42212e-06	Up
ENSG00000130830.15	MPP1	protein_coding	-0.319401	4.02624e-08	2.46296e-06	Down
ENSG00000176396.11	EID2	protein_coding	-0.350717	4.05279e-08	2.47335e-06	Down
ENSG00000197724.11	PHF2	protein_coding	0.205965	4.11788e-08	2.50716e-06	Up
ENSG00000146063.20	TRIM41	protein_coding	0.245276	4.16688e-08	2.53104e-06	Up
ENSG00000008869.12	HEATR5B	protein_coding	-0.193	4.30471e-08	2.60254e-06	Down
ENSG00000162139.10	NEU3	protein_coding	-0.247971	4.29795e-08	2.60254e-06	Down
ENSG00000103316.11	CRYM	protein_coding	-0.722332	4.32013e-08	2.60577e-06	Down
ENSG00000221988.13	PPT2	protein_coding	0.294218	4.3355e-08	2.60896e-06	Up
ENSG00000115762.16	PLEKHB2	protein_coding	-0.296736	4.36477e-08	2.61229e-06	Down
ENSG00000136738.15	STAM	protein_coding	-0.267895	4.36631e-08	2.61229e-06	Down
ENSG00000140795.13	MYLK3	protein_coding	1.29939	4.37132e-08	2.61229e-06	Up
ENSG00000105137.13	SYDE1	protein_coding	0.494424	4.38715e-08	2.61571e-06	Up
ENSG00000278129.2	ZNF8	protein_coding	0.300607	4.50229e-08	2.67819e-06	Up
ENSG00000154240.17	CEP112	protein_coding	0.314654	4.51302e-08	2.67842e-06	Up
ENSG00000215184.2	RPS12P16	processed_pseudogene	0.740511	4.59852e-08	2.72291e-06	Up
ENSG00000082781.12	ITGB5	protein_coding	0.388796	4.61869e-08	2.72861e-06	Up
ENSG00000123094.15	RASSF8	protein_coding	0.408354	4.66656e-08	2.73244e-06	Up
ENSG00000154274.15	C4orf19	protein_coding	0.559878	4.6674e-08	2.73244e-06	Up
ENSG00000180440.4	SERTM1	protein_coding	-0.791219	4.65583e-08	2.73244e-06	Down
ENSG00000279118.1	AC093535.2	TEC	0.441168	4.64398e-08	2.73244e-06	Up
ENSG00000157927.17	RADIL	protein_coding	0.528743	4.6835e-08	2.73567e-06	Up
ENSG00000203705.11	TATDN3	protein_coding	-0.333482	4.69919e-08	2.73865e-06	Down
ENSG00000167792.13	NDUFV1	protein_coding	-0.24887	4.72945e-08	2.7501e-06	Down
ENSG00000132341.12	RAN	protein_coding	-0.33018	4.75978e-08	2.76152e-06	Down
ENSG00000069869.16	NEDD4	protein_coding	0.388727	4.77119e-08	2.76195e-06	Up
ENSG00000186350.12	RXRA	protein_coding	0.419979	4.79727e-08	2.77085e-06	Up
ENSG00000127995.17	CASD1	protein_coding	-0.294549	4.82487e-08	2.78059e-06	Down
ENSG00000100413.17	POLR3H	protein_coding	0.259838	4.94351e-08	2.84263e-06	Up
ENSG00000104442.10	ARMC1	protein_coding	-0.279279	4.96178e-08	2.84681e-06	Down
ENSG00000128274.17	A4GALT	protein_coding	0.56427	5.01172e-08	2.8691e-06	Up
ENSG00000100744.15	GSKIP	protein_coding	-0.372099	5.05293e-08	2.88631e-06	Down
ENSG00000009844.16	VTA1	protein_coding	-0.317829	5.24979e-08	2.99215e-06	Down
ENSG00000004897.12	CDC27	protein_coding	-0.223736	5.28265e-08	3.00426e-06	Down
ENSG00000069329.18	VPS35	protein_coding	-0.314287	5.33836e-08	3.02929e-06	Down
ENSG00000104435.13	STMN2	protein_coding	-0.686092	5.44189e-08	3.08128e-06	Down
ENSG00000151729.11	SLC25A4	protein_coding	-0.348048	5.45826e-08	3.0838e-06	Down
ENSG00000164976.9	MYORG	protein_coding	0.489932	5.48472e-08	3.092e-06	Up
ENSG00000133789.15	SWAP70	protein_coding	0.285951	5.6082e-08	3.15473e-06	Up
ENSG00000122786.20	CALD1	protein_coding	0.322391	5.62895e-08	3.15954e-06	Up
ENSG00000198934.5	MAGEE1	protein_coding	-0.396177	5.65155e-08	3.16536e-06	Down
ENSG00000274026.2	FAM27E3	lncRNA	0.702287	5.67722e-08	3.17287e-06	Up
ENSG00000166479.10	TMX3	protein_coding	-0.278791	5.76021e-08	3.21231e-06	Down
ENSG00000187601.5	MAGEH1	protein_coding	-0.395494	5.88994e-08	3.2776e-06	Down
ENSG00000160014.17	CALM3	protein_coding	-0.414859	5.9076e-08	3.28037e-06	Down
ENSG00000113721.14	PDGFRB	protein_coding	0.470601	6.01269e-08	3.33157e-06	Up
ENSG00000018408.14	WWTR1	protein_coding	0.44568	6.08083e-08	3.34782e-06	Up
ENSG00000126785.13	RHOJ	protein_coding	0.485842	6.05951e-08	3.34782e-06	Up
ENSG00000170899.11	GSTA4	protein_coding	-0.304838	6.0735e-08	3.34782e-06	Down
ENSG00000197147.13	LRRC8B	protein_coding	-0.325171	6.10196e-08	3.35232e-06	Down
ENSG00000115252.18	PDE1A	protein_coding	-0.530335	6.24202e-08	3.422e-06	Down
ENSG00000279555.1	AC091181.1	TEC	0.434804	6.2955e-08	3.44402e-06	Up
ENSG00000255302.5	EID1	protein_coding	-0.363662	6.30958e-08	3.44444e-06	Down
ENSG00000134265.13	NAPG	protein_coding	-0.307139	6.39624e-08	3.47708e-06	Down
ENSG00000149636.15	DSN1	protein_coding	-0.372557	6.39109e-08	3.47708e-06	Down
ENSG00000178662.16	CSRNP3	protein_coding	-0.42576	6.44204e-08	3.49464e-06	Down
ENSG00000111647.13	UHRF1BP1L	protein_coding	-0.234125	6.54498e-08	3.54305e-06	Down
ENSG00000138193.15	PLCE1	protein_coding	0.371742	6.57033e-08	3.54935e-06	Up
ENSG00000136436.14	CALCOCO2	protein_coding	0.228114	6.62752e-08	3.57278e-06	Up
ENSG00000242028.6	HYPK	protein_coding	0.418296	6.74026e-08	3.62601e-06	Up
ENSG00000145632.15	PLK2	protein_coding	-0.589373	6.79307e-08	3.64684e-06	Down
ENSG00000143772.9	ITPKB	protein_coding	0.449789	6.83772e-08	3.65563e-06	Up
ENSG00000172728.16	FUT10	protein_coding	0.34121	6.82628e-08	3.65563e-06	Up
ENSG00000184178.16	SCFD2	protein_coding	-0.274937	6.93306e-08	3.69897e-06	Down
ENSG00000112576.12	CCND3	protein_coding	0.266275	7.06308e-08	3.754e-06	Up
ENSG00000152818.18	UTRN	protein_coding	0.271144	7.06523e-08	3.754e-06	Up
ENSG00000115233.12	PSMD14	protein_coding	-0.316231	7.11751e-08	3.76682e-06	Down
ENSG00000172037.14	LAMB2	protein_coding	0.400941	7.11847e-08	3.76682e-06	Up
ENSG00000099139.14	PCSK5	protein_coding	0.38514	7.21181e-08	3.80842e-06	Up
ENSG00000163346.17	PBXIP1	protein_coding	0.393176	7.25611e-08	3.82402e-06	Up
ENSG00000134108.13	ARL8B	protein_coding	-0.29063	7.28453e-08	3.83119e-06	Down
ENSG00000109501.14	WFS1	protein_coding	0.360256	7.31311e-08	3.83842e-06	Up
ENSG00000182013.18	PNMA8A	protein_coding	-0.362271	7.36386e-08	3.85723e-06	Down
ENSG00000004779.10	NDUFAB1	protein_coding	-0.371463	7.46999e-08	3.88921e-06	Down
ENSG00000112290.13	WASF1	protein_coding	-0.366396	7.45549e-08	3.88921e-06	Down
ENSG00000253719.4	ATXN7L3B	protein_coding	-0.241921	7.46375e-08	3.88921e-06	Down
ENSG00000047597.7	XK	protein_coding	-0.468322	7.55443e-08	3.92527e-06	Down
ENSG00000182400.15	TRAPPC6B	protein_coding	-0.245928	7.61251e-08	3.94752e-06	Down
ENSG00000167601.12	AXL	protein_coding	0.377052	7.67915e-08	3.97411e-06	Up
ENSG00000198554.12	WDHD1	protein_coding	-0.319237	7.80794e-08	4.0327e-06	Down
ENSG00000144021.3	CIAO1	protein_coding	-0.15062	7.84454e-08	4.0355e-06	Down
ENSG00000148411.8	NACC2	protein_coding	0.334879	7.83279e-08	4.0355e-06	Up
ENSG00000119699.7	TGFB3	protein_coding	0.504539	7.86211e-08	4.03651e-06	Up
ENSG00000188517.16	COL25A1	protein_coding	-0.727988	7.94253e-08	4.06972e-06	Down
ENSG00000112367.10	FIG4	protein_coding	-0.228421	8.07793e-08	4.13092e-06	Down
ENSG00000102935.11	ZNF423	protein_coding	0.418769	8.09855e-08	4.1333e-06	Up
ENSG00000017427.16	IGF1	protein_coding	-0.582918	8.1821e-08	4.16447e-06	Down
ENSG00000164187.7	LMBRD2	protein_coding	-0.300918	8.19182e-08	4.16447e-06	Down
ENSG00000136891.14	TEX10	protein_coding	-0.236507	8.27957e-08	4.20082e-06	Down
ENSG00000184905.9	TCEAL2	protein_coding	-0.314746	8.36988e-08	4.23834e-06	Down
ENSG00000067900.8	ROCK1	protein_coding	0.188372	8.4303e-08	4.2606e-06	Up
ENSG00000128524.5	ATP6V1F	protein_coding	-0.279005	8.54306e-08	4.30916e-06	Down
ENSG00000165434.8	PGM2L1	protein_coding	-0.569712	8.60944e-08	4.3342e-06	Down
ENSG00000163399.16	ATP1A1	protein_coding	-0.393568	8.65996e-08	4.34039e-06	Down
ENSG00000170275.15	CRTAP	protein_coding	0.290661	8.67205e-08	4.34039e-06	Up
ENSG00000275131.3	AC241952.2	transcribed_unprocessed_pseudogene	0.378687	8.64572e-08	4.34039e-06	Up
ENSG00000207609.3	MIR491	miRNA	-0.705354	8.71519e-08	4.35356e-06	Down
ENSG00000177425.11	PAWR	protein_coding	0.380845	8.73874e-08	4.35691e-06	Up
ENSG00000131966.14	ACTR10	protein_coding	-0.359096	8.77567e-08	4.36691e-06	Down
ENSG00000154027.19	AK5	protein_coding	-0.431342	8.92878e-08	4.43457e-06	Down
ENSG00000068137.15	PLEKHH3	protein_coding	0.391491	9.23412e-08	4.57743e-06	Up
ENSG00000065154.12	OAT	protein_coding	-0.350002	9.34839e-08	4.61639e-06	Down
ENSG00000074219.13	TEAD2	protein_coding	0.653376	9.34433e-08	4.61639e-06	Up
ENSG00000204767.4	INSYN2B	protein_coding	-0.405567	9.43854e-08	4.65203e-06	Down
ENSG00000112333.11	NR2E1	protein_coding	0.467634	9.4852e-08	4.66614e-06	Up
ENSG00000246363.3	LINC02458	lncRNA	-0.905312	9.56257e-08	4.69528e-06	Down
ENSG00000182916.8	TCEAL7	protein_coding	-0.453812	9.64146e-08	4.72505e-06	Down
ENSG00000122584.13	NXPH1	protein_coding	-0.410302	9.7582e-08	4.77322e-06	Down
ENSG00000166272.18	WBP1L	protein_coding	0.217779	9.904e-08	4.8354e-06	Up
ENSG00000088888.18	MAVS	protein_coding	0.247021	1.01189e-07	4.92174e-06	Up
ENSG00000125733.18	TRIP10	protein_coding	0.645519	1.01041e-07	4.92174e-06	Up
ENSG00000068366.20	ACSL4	protein_coding	-0.324505	1.01791e-07	4.94175e-06	Down
ENSG00000156475.18	PPP2R2B	protein_coding	-0.252262	1.02266e-07	4.9555e-06	Down
ENSG00000189369.9	GSPT2	protein_coding	-0.287929	1.02892e-07	4.97651e-06	Down
ENSG00000111669.15	TPI1	protein_coding	-0.330437	1.04068e-07	5.02346e-06	Down
ENSG00000165626.17	BEND7	protein_coding	0.354736	1.04251e-07	5.02346e-06	Up
ENSG00000128463.13	EMC4	protein_coding	-0.29798	1.07131e-07	5.15263e-06	Down
ENSG00000242889.3	RN7SL449P	misc_RNA	0.67227	1.0823e-07	5.19583e-06	Up
ENSG00000110090.13	CPT1A	protein_coding	0.33212	1.09161e-07	5.23083e-06	Up
ENSG00000112186.12	CAP2	protein_coding	-0.513775	1.09901e-07	5.24712e-06	Down
ENSG00000213366.13	GSTM2	protein_coding	0.399716	1.09907e-07	5.24712e-06	Up
ENSG00000233822.4	H2BC15	protein_coding	-0.510932	1.10771e-07	5.27868e-06	Down
ENSG00000120278.16	PLEKHG1	protein_coding	0.346266	1.11107e-07	5.28492e-06	Up
ENSG00000197044.11	ZNF441	protein_coding	-0.397747	1.12382e-07	5.33577e-06	Down
ENSG00000178104.19	PDE4DIP	protein_coding	0.339956	1.12705e-07	5.34131e-06	Up
ENSG00000111667.13	USP5	protein_coding	-0.272386	1.13482e-07	5.36137e-06	Down
ENSG00000119559.16	C19orf25	protein_coding	0.268763	1.1387e-07	5.36137e-06	Up
ENSG00000151690.15	MFSD6	protein_coding	-0.290355	1.13583e-07	5.36137e-06	Down
ENSG00000270629.6	NBPF14	protein_coding	0.40648	1.13957e-07	5.36137e-06	Up
ENSG00000108830.10	RND2	protein_coding	0.451779	1.14343e-07	5.36978e-06	Up
ENSG00000117597.18	UTP25	protein_coding	-0.224071	1.15457e-07	5.41227e-06	Down
ENSG00000131097.7	HIGD1B	protein_coding	0.652535	1.16573e-07	5.44482e-06	Up
ENSG00000153179.13	RASSF3	protein_coding	0.423914	1.16477e-07	5.44482e-06	Up
ENSG00000134569.10	LRP4	protein_coding	0.431613	1.17926e-07	5.4981e-06	Up
ENSG00000105227.15	PRX	protein_coding	0.520621	1.18461e-07	5.5069e-06	Up
ENSG00000168496.4	FEN1	protein_coding	-0.437884	1.1854e-07	5.5069e-06	Down
ENSG00000157833.13	GAREM2	protein_coding	0.650823	1.18969e-07	5.5169e-06	Up
ENSG00000156502.14	SUPV3L1	protein_coding	-0.214511	1.20797e-07	5.59166e-06	Down
ENSG00000116120.11	FARSB	protein_coding	-0.343278	1.21652e-07	5.60117e-06	Down
ENSG00000121481.11	RNF2	protein_coding	-0.269393	1.21348e-07	5.60117e-06	Down
ENSG00000141401.12	IMPA2	protein_coding	0.456418	1.21644e-07	5.60117e-06	Up
ENSG00000131845.14	AC005261.1	protein_coding	-0.241779	1.2525e-07	5.74638e-06	Down
ENSG00000177383.5	MAGEF1	protein_coding	-0.26827	1.25105e-07	5.74638e-06	Down
ENSG00000083857.14	FAT1	protein_coding	0.304207	1.29226e-07	5.91834e-06	Up
ENSG00000113327.16	GABRG2	protein_coding	-0.693097	1.30468e-07	5.96048e-06	Down
ENSG00000162639.16	HENMT1	protein_coding	-0.391275	1.30607e-07	5.96048e-06	Down
ENSG00000111181.12	SLC6A12	protein_coding	0.628118	1.32181e-07	6.02167e-06	Up
ENSG00000232742.3	RHOQP2	processed_pseudogene	0.626325	1.3287e-07	6.04245e-06	Up
ENSG00000147246.10	HTR2C	protein_coding	-1.00194	1.33562e-07	6.06327e-06	Down
ENSG00000124104.19	SNX21	protein_coding	0.259811	1.33824e-07	6.06449e-06	Up
ENSG00000180611.7	MB21D2	protein_coding	-0.390688	1.35186e-07	6.11551e-06	Down
ENSG00000085382.12	HACE1	protein_coding	-0.226424	1.35951e-07	6.11846e-06	Down
ENSG00000155876.6	RRAGA	protein_coding	-0.277155	1.35705e-07	6.11846e-06	Down
ENSG00000171970.13	ZNF57	protein_coding	-0.394523	1.3596e-07	6.11846e-06	Down
ENSG00000167863.12	ATP5PD	protein_coding	-0.298593	1.36897e-07	6.14316e-06	Down
ENSG00000198668.12	CALM1	protein_coding	-0.291376	1.36984e-07	6.14316e-06	Down
ENSG00000119004.16	CYP20A1	protein_coding	0.270505	1.3916e-07	6.22069e-06	Up
ENSG00000215712.11	TMEM242	protein_coding	-0.250217	1.39194e-07	6.22069e-06	Down
ENSG00000148798.11	INA	protein_coding	-0.688607	1.40184e-07	6.25414e-06	Down
ENSG00000279384.1	AC080188.2	TEC	0.703842	1.41803e-07	6.31549e-06	Up
ENSG00000092607.15	TBX15	protein_coding	0.768779	1.423e-07	6.3159e-06	Up
ENSG00000229623.1	METTL21AP1	processed_pseudogene	0.500536	1.42088e-07	6.3159e-06	Up
ENSG00000168785.8	TSPAN5	protein_coding	-0.218518	1.43174e-07	6.3438e-06	Down
ENSG00000110955.9	ATP5F1B	protein_coding	-0.359096	1.47111e-07	6.50708e-06	Down
ENSG00000143514.17	TP53BP2	protein_coding	0.292138	1.48586e-07	6.56112e-06	Up
ENSG00000137055.15	PLAA	protein_coding	-0.232112	1.49309e-07	6.57063e-06	Down
ENSG00000223459.6	TCAF1P1	unprocessed_pseudogene	-0.309937	1.49291e-07	6.57063e-06	Down
ENSG00000182272.12	B4GALNT4	protein_coding	0.391729	1.49759e-07	6.57923e-06	Up
ENSG00000198825.15	INPP5F	protein_coding	-0.377222	1.50175e-07	6.58633e-06	Down
ENSG00000111711.10	GOLT1B	protein_coding	-0.383621	1.50935e-07	6.60846e-06	Down
ENSG00000185432.12	METTL7A	protein_coding	0.371224	1.51671e-07	6.62946e-06	Up
ENSG00000164031.17	DNAJB14	protein_coding	-0.298484	1.52908e-07	6.67225e-06	Down
ENSG00000169760.17	NLGN1	protein_coding	-0.23281	1.53531e-07	6.68817e-06	Down
ENSG00000047644.18	WWC3	protein_coding	0.216706	1.55636e-07	6.73453e-06	Up
ENSG00000119950.21	MXI1	protein_coding	0.256021	1.55415e-07	6.73453e-06	Up
ENSG00000184481.17	FOXO4	protein_coding	0.43593	1.55116e-07	6.73453e-06	Up
ENSG00000260179.1	AL162741.1	lncRNA	0.837269	1.55541e-07	6.73453e-06	Up
ENSG00000163032.12	VSNL1	protein_coding	-0.733599	1.57199e-07	6.7908e-06	Down
ENSG00000172020.12	GAP43	protein_coding	-0.564123	1.57466e-07	6.79098e-06	Down
ENSG00000274349.4	ZNF658	protein_coding	-0.386792	1.5773e-07	6.79103e-06	Down
ENSG00000128654.14	MTX2	protein_coding	-0.263934	1.5836e-07	6.80684e-06	Down
ENSG00000137073.22	UBAP2	protein_coding	0.163355	1.59375e-07	6.83912e-06	Up
ENSG00000141034.10	GID4	protein_coding	0.165299	1.60212e-07	6.86365e-06	Up
ENSG00000156469.9	MTERF3	protein_coding	-0.283068	1.62459e-07	6.94841e-06	Down
ENSG00000162337.12	LRP5	protein_coding	0.424992	1.64424e-07	7.02085e-06	Up
ENSG00000239697.11	TNFSF12	protein_coding	0.333078	1.67301e-07	7.13195e-06	Up
ENSG00000150907.10	FOXO1	protein_coding	0.3235	1.67858e-07	7.14391e-06	Up
ENSG00000102226.10	USP11	protein_coding	-0.29193	1.69688e-07	7.20991e-06	Down
ENSG00000197256.10	KANK2	protein_coding	0.497653	1.71153e-07	7.26025e-06	Up
ENSG00000085978.22	ATG16L1	protein_coding	-0.171623	1.71521e-07	7.26395e-06	Down
ENSG00000174599.5	TRAM1L1	protein_coding	-0.516816	1.72612e-07	7.2982e-06	Down
ENSG00000130158.14	DOCK6	protein_coding	0.55376	1.74009e-07	7.34527e-06	Up
ENSG00000138311.17	ZNF365	protein_coding	-0.358817	1.77773e-07	7.49195e-06	Down
ENSG00000179520.11	SLC17A8	protein_coding	-0.876637	1.85659e-07	7.81157e-06	Down
ENSG00000151929.9	BAG3	protein_coding	0.81704	1.86748e-07	7.84465e-06	Up
ENSG00000140022.13	STON2	protein_coding	0.36994	1.88676e-07	7.89055e-06	Up
ENSG00000170445.15	HARS1	protein_coding	-0.160807	1.88756e-07	7.89055e-06	Down
ENSG00000180998.12	GPR137C	protein_coding	-0.398105	1.88665e-07	7.89055e-06	Down
ENSG00000137267.6	TUBB2A	protein_coding	-0.531619	1.90062e-07	7.93233e-06	Down
ENSG00000143321.19	HDGF	protein_coding	0.235239	1.91433e-07	7.97667e-06	Up
ENSG00000136261.15	BZW2	protein_coding	-0.30105	1.931e-07	8.03321e-06	Down
ENSG00000150672.17	DLG2	protein_coding	-0.240668	1.93948e-07	8.04262e-06	Down
ENSG00000186106.11	ANKRD46	protein_coding	-0.307067	1.93908e-07	8.04262e-06	Down
ENSG00000102078.16	SLC25A14	protein_coding	-0.322937	1.96176e-07	8.122e-06	Down
ENSG00000100567.13	PSMA3	protein_coding	-0.311251	1.97006e-07	8.14334e-06	Down
ENSG00000171314.9	PGAM1	protein_coding	-0.326952	1.9736e-07	8.14497e-06	Down
ENSG00000072736.19	NFATC3	protein_coding	0.212033	1.97866e-07	8.15284e-06	Up
ENSG00000279253.1	AL121753.2	TEC	0.514104	1.98871e-07	8.18123e-06	Up
ENSG00000042753.11	AP2S1	protein_coding	-0.331014	1.99363e-07	8.18846e-06	Down
ENSG00000123737.12	EXOSC9	protein_coding	-0.275107	2.00087e-07	8.20516e-06	Down
ENSG00000013503.10	POLR3B	protein_coding	-0.259857	2.02607e-07	8.29534e-06	Down
ENSG00000068323.17	TFE3	protein_coding	0.22126	2.04205e-07	8.34758e-06	Up
ENSG00000169271.3	HSPB3	protein_coding	-0.999824	2.07947e-07	8.48711e-06	Down
ENSG00000240682.9	ISY1	protein_coding	0.305382	2.09045e-07	8.50512e-06	Up
ENSG00000287134.1	AC106845.1	lncRNA	0.756276	2.08759e-07	8.50512e-06	Up
ENSG00000075420.13	FNDC3B	protein_coding	0.314801	2.11471e-07	8.55606e-06	Up
ENSG00000115840.14	SLC25A12	protein_coding	-0.373918	2.11504e-07	8.55606e-06	Down
ENSG00000138069.18	RAB1A	protein_coding	-0.211387	2.1162e-07	8.55606e-06	Down
ENSG00000150457.9	LATS2	protein_coding	0.456854	2.11217e-07	8.55606e-06	Up
ENSG00000070961.15	ATP2B1	protein_coding	-0.40481	2.12243e-07	8.56785e-06	Down
ENSG00000178988.11	MRFAP1L1	protein_coding	-0.216686	2.13402e-07	8.60122e-06	Down
ENSG00000164163.11	ABCE1	protein_coding	-0.313354	2.143e-07	8.62398e-06	Down
ENSG00000273802.2	H2BC8	protein_coding	-0.515588	2.18097e-07	8.76315e-06	Down
ENSG00000183963.18	SMTN	protein_coding	0.778889	2.22895e-07	8.94208e-06	Up
ENSG00000151414.15	NEK7	protein_coding	0.294599	2.27451e-07	9.11073e-06	Up
ENSG00000128609.15	NDUFA5	protein_coding	-0.365133	2.28e-07	9.11859e-06	Down
ENSG00000185515.14	BRCC3	protein_coding	-0.207699	2.29949e-07	9.18234e-06	Down
ENSG00000018189.13	RUFY3	protein_coding	-0.239337	2.31034e-07	9.20454e-06	Down
ENSG00000265354.4	TIMM23	protein_coding	-0.2324	2.31572e-07	9.20454e-06	Down
ENSG00000279013.1	AC110774.1	TEC	-0.677314	2.31488e-07	9.20454e-06	Down
ENSG00000143933.18	CALM2	protein_coding	-0.344271	2.35066e-07	9.32911e-06	Down
ENSG00000163001.11	CFAP36	protein_coding	-0.241861	2.37952e-07	9.42918e-06	Down
ENSG00000074590.13	NUAK1	protein_coding	-0.294321	2.45417e-07	9.71012e-06	Down
ENSG00000101977.21	MCF2	protein_coding	-0.483174	2.46539e-07	9.73959e-06	Down
ENSG00000169957.10	ZNF768	protein_coding	0.326129	2.53959e-07	1.00174e-05	Up
ENSG00000268201.1	AC020915.2	lncRNA	0.571296	2.54728e-07	1.00325e-05	Up
ENSG00000172888.12	ZNF621	protein_coding	0.253497	2.55988e-07	1.00668e-05	Up
ENSG00000267280.5	TBX2-AS1	lncRNA	0.906355	2.57578e-07	1.01139e-05	Up
ENSG00000107249.23	GLIS3	protein_coding	0.411778	2.58746e-07	1.01357e-05	Up
ENSG00000229325.1	ACAP2-IT1	lncRNA	-0.412258	2.58917e-07	1.01357e-05	Down
ENSG00000248508.8	SRP14-AS1	lncRNA	0.37312	2.60075e-07	1.01657e-05	Up
ENSG00000254726.3	MEX3A	protein_coding	0.579048	2.60888e-07	1.01821e-05	Up
ENSG00000101474.12	APMAP	protein_coding	-0.261112	2.62105e-07	1.01835e-05	Down
ENSG00000134532.18	SOX5	protein_coding	0.330716	2.61646e-07	1.01835e-05	Up
ENSG00000282864.1	AL356118.1	TEC	0.719152	2.62093e-07	1.01835e-05	Up
ENSG00000185008.17	ROBO2	protein_coding	-0.423997	2.63696e-07	1.023e-05	Down
ENSG00000086827.9	ZW10	protein_coding	-0.214519	2.66567e-07	1.03259e-05	Down
ENSG00000178921.14	PFAS	protein_coding	-0.204737	2.79463e-07	1.08093e-05	Down
ENSG00000266472.5	MRPS21	protein_coding	-0.2438	2.79998e-07	1.08138e-05	Down
ENSG00000169604.19	ANTXR1	protein_coding	0.362445	2.80426e-07	1.08142e-05	Up
ENSG00000087448.11	KLHL42	protein_coding	-0.226893	2.85723e-07	1.1002e-05	Down
ENSG00000154144.13	TBRG1	protein_coding	-0.198498	3.00622e-07	1.15586e-05	Down
ENSG00000124688.13	MAD2L1BP	protein_coding	-0.298986	3.1582e-07	1.21248e-05	Down
ENSG00000105088.8	OLFM2	protein_coding	0.513827	3.17476e-07	1.21704e-05	Up
ENSG00000074047.21	GLI2	protein_coding	0.525301	3.19411e-07	1.21904e-05	Up
ENSG00000152234.16	ATP5F1A	protein_coding	-0.31549	3.18925e-07	1.21904e-05	Down
ENSG00000186047.10	DLEU7	protein_coding	-0.455427	3.19356e-07	1.21904e-05	Down
ENSG00000136938.9	ANP32B	protein_coding	0.421717	3.25947e-07	1.24215e-05	Up
ENSG00000136710.10	CCDC115	protein_coding	-0.276104	3.32956e-07	1.267e-05	Down
ENSG00000143436.11	MRPL9	protein_coding	-0.269119	3.33494e-07	1.26718e-05	Down
ENSG00000278730.1	AC005332.6	lncRNA	0.151645	3.34119e-07	1.26769e-05	Up
ENSG00000069956.12	MAPK6	protein_coding	-0.305987	3.35154e-07	1.26976e-05	Down
ENSG00000165458.14	INPPL1	protein_coding	0.358346	3.36612e-07	1.27342e-05	Up
ENSG00000115353.11	TACR1	protein_coding	-0.57619	3.37682e-07	1.27453e-05	Down
ENSG00000165832.6	TRUB1	protein_coding	-0.325189	3.3789e-07	1.27453e-05	Down
ENSG00000108826.16	MRPL27	protein_coding	-0.2426	3.44257e-07	1.29665e-05	Down
ENSG00000115947.13	ORC4	protein_coding	-0.258546	3.46757e-07	1.30417e-05	Down
ENSG00000270953.1	AC007938.3	lncRNA	-0.550194	3.49994e-07	1.31443e-05	Down
ENSG00000124279.12	FASTKD3	protein_coding	-0.33311	3.55965e-07	1.33492e-05	Down
ENSG00000162909.18	CAPN2	protein_coding	0.361884	3.68051e-07	1.37825e-05	Up
ENSG00000104327.7	CALB1	protein_coding	-0.843684	3.71032e-07	1.3874e-05	Down
ENSG00000152503.9	TRIM36	protein_coding	-0.525049	3.72876e-07	1.39229e-05	Down
ENSG00000126861.5	OMG	protein_coding	-0.450828	3.81887e-07	1.42388e-05	Down
ENSG00000111726.13	CMAS	protein_coding	-0.332	3.85875e-07	1.43668e-05	Down
ENSG00000092820.18	EZR	protein_coding	0.409978	3.89566e-07	1.44529e-05	Up
ENSG00000145725.19	PPIP5K2	protein_coding	-0.228577	3.89789e-07	1.44529e-05	Down
ENSG00000230922.1	AL079301.1	lncRNA	0.612548	3.89863e-07	1.44529e-05	Up
ENSG00000100220.12	RTCB	protein_coding	-0.261864	3.90705e-07	1.44634e-05	Down
ENSG00000146476.11	ARMT1	protein_coding	-0.349238	3.94942e-07	1.45993e-05	Down
ENSG00000178974.10	FBXO34	protein_coding	-0.263459	3.9579e-07	1.46098e-05	Down
ENSG00000108094.15	CUL2	protein_coding	-0.229118	3.97772e-07	1.4662e-05	Down
ENSG00000137040.10	RANBP6	protein_coding	-0.331786	4.00562e-07	1.47439e-05	Down
ENSG00000148331.12	ASB6	protein_coding	0.236084	4.03424e-07	1.48281e-05	Up
ENSG00000113387.12	SUB1	protein_coding	-0.364117	4.04392e-07	1.48426e-05	Down
ENSG00000144857.14	BOC	protein_coding	0.397569	4.07361e-07	1.49304e-05	Up
ENSG00000164109.14	MAD2L1	protein_coding	-0.497183	4.08184e-07	1.49394e-05	Down
ENSG00000132305.20	IMMT	protein_coding	-0.223981	4.12267e-07	1.50676e-05	Down
ENSG00000165637.13	VDAC2	protein_coding	-0.289952	4.12898e-07	1.50693e-05	Down
ENSG00000236963.7	LINC01141	lncRNA	-0.566367	4.13582e-07	1.5073e-05	Down
ENSG00000144730.18	IL17RD	protein_coding	0.36185	4.18893e-07	1.52451e-05	Up
ENSG00000240694.9	PNMA2	protein_coding	-0.4145	4.19923e-07	1.52612e-05	Down
ENSG00000144746.7	ARL6IP5	protein_coding	-0.373542	4.22322e-07	1.53268e-05	Down
ENSG00000129128.13	SPCS3	protein_coding	-0.216041	4.23351e-07	1.53361e-05	Down
ENSG00000165121.11	AL353743.1	transcribed_unprocessed_pseudogene	0.308014	4.23763e-07	1.53361e-05	Up
ENSG00000006128.12	TAC1	protein_coding	-0.893369	4.26238e-07	1.54041e-05	Down
ENSG00000164188.8	RANBP3L	protein_coding	0.53357	4.30221e-07	1.55264e-05	Up
ENSG00000204683.11	C10orf113	protein_coding	0.474053	4.32023e-07	1.55697e-05	Up
ENSG00000145012.13	LPP	protein_coding	0.326269	4.41077e-07	1.58739e-05	Up
ENSG00000167693.17	NXN	protein_coding	0.422438	4.42871e-07	1.59163e-05	Up
ENSG00000186687.16	LYRM7	protein_coding	-0.227954	4.45299e-07	1.59814e-05	Down
ENSG00000187049.10	TMEM216	protein_coding	0.28278	4.51261e-07	1.61729e-05	Up
ENSG00000198816.7	ZNF358	protein_coding	0.408028	4.52627e-07	1.61994e-05	Up
ENSG00000185340.15	GAS2L1	protein_coding	0.36575	4.65756e-07	1.66463e-05	Up
ENSG00000089472.16	HEPH	protein_coding	0.298159	4.72944e-07	1.68799e-05	Up
ENSG00000185250.16	PPIL6	protein_coding	0.335467	4.75908e-07	1.69622e-05	Up
ENSG00000115419.13	GLS	protein_coding	-0.338947	4.78116e-07	1.69941e-05	Down
ENSG00000174684.7	B4GAT1	protein_coding	-0.299383	4.77962e-07	1.69941e-05	Down
ENSG00000004766.17	VPS50	protein_coding	-0.217788	4.84159e-07	1.71853e-05	Down
ENSG00000047617.15	ANO2	protein_coding	0.541452	4.85536e-07	1.72106e-05	Up
ENSG00000279932.1	AP006248.4	lncRNA	0.818435	4.87376e-07	1.72522e-05	Up
ENSG00000182636.8	NDN	protein_coding	-0.337374	4.95874e-07	1.7529e-05	Down
ENSG00000161217.12	PCYT1A	protein_coding	0.155387	4.98783e-07	1.76078e-05	Up
ENSG00000162188.6	GNG3	protein_coding	-0.525609	5.00846e-07	1.76382e-05	Down
ENSG00000279569.1	AC020763.4	TEC	0.776934	5.01008e-07	1.76382e-05	Up
ENSG00000143106.13	PSMA5	protein_coding	-0.389448	5.02148e-07	1.76543e-05	Down
ENSG00000083720.13	OXCT1	protein_coding	-0.303582	5.05611e-07	1.77519e-05	Down
ENSG00000067715.14	SYT1	protein_coding	-0.591596	5.08426e-07	1.78266e-05	Down
ENSG00000175087.10	PDIK1L	protein_coding	-0.297951	5.10545e-07	1.78767e-05	Down
ENSG00000197170.10	PSMD12	protein_coding	-0.259313	5.14461e-07	1.79894e-05	Down
ENSG00000104643.10	MTMR9	protein_coding	-0.225906	5.18242e-07	1.80972e-05	Down
ENSG00000139970.17	RTN1	protein_coding	-0.327126	5.21724e-07	1.81943e-05	Down
ENSG00000144635.9	DYNC1LI1	protein_coding	-0.198786	5.2374e-07	1.824e-05	Down
ENSG00000197959.14	DNM3	protein_coding	-0.281632	5.25267e-07	1.8257e-05	Down
ENSG00000198420.10	TCAF1	protein_coding	-0.22507	5.25641e-07	1.8257e-05	Down
ENSG00000079246.16	XRCC5	protein_coding	-0.246431	5.30113e-07	1.83877e-05	Down
ENSG00000107882.11	SUFU	protein_coding	0.275418	5.36898e-07	1.85981e-05	Up
ENSG00000085365.18	SCAMP1	protein_coding	-0.298902	5.42317e-07	1.87607e-05	Down
ENSG00000113719.16	ERGIC1	protein_coding	0.233993	5.47254e-07	1.88995e-05	Up
ENSG00000144908.13	ALDH1L1	protein_coding	0.439935	5.47792e-07	1.88995e-05	Up
ENSG00000065665.21	SEC61A2	protein_coding	-0.238511	5.55022e-07	1.90449e-05	Down
ENSG00000130254.12	SAFB2	protein_coding	0.283558	5.54976e-07	1.90449e-05	Up
ENSG00000164258.12	NDUFS4	protein_coding	-0.313332	5.55144e-07	1.90449e-05	Down
ENSG00000170989.10	S1PR1	protein_coding	0.338788	5.55684e-07	1.90449e-05	Up
ENSG00000181722.16	ZBTB20	protein_coding	0.309276	5.53511e-07	1.90449e-05	Up
ENSG00000157110.16	RBPMS	protein_coding	0.532507	5.60582e-07	1.91367e-05	Up
ENSG00000167676.4	PLIN4	protein_coding	0.606706	5.60541e-07	1.91367e-05	Up
ENSG00000175395.16	ZNF25	protein_coding	-0.293341	5.60223e-07	1.91367e-05	Down
ENSG00000178075.20	GRAMD1C	protein_coding	0.397746	5.6135e-07	1.91377e-05	Up
ENSG00000111897.7	SERINC1	protein_coding	-0.325056	5.71578e-07	1.94607e-05	Down
ENSG00000177283.7	FZD8	protein_coding	0.588648	5.73552e-07	1.95023e-05	Up
ENSG00000118046.16	STK11	protein_coding	0.263229	5.74784e-07	1.95185e-05	Up
ENSG00000055070.17	SZRD1	protein_coding	0.209178	5.77247e-07	1.95369e-05	Up
ENSG00000055130.17	CUL1	protein_coding	-0.148155	5.76785e-07	1.95369e-05	Down
ENSG00000137124.8	ALDH1B1	protein_coding	-0.392329	5.77589e-07	1.95369e-05	Down
ENSG00000143819.12	EPHX1	protein_coding	0.39545	5.79936e-07	1.95651e-05	Up
ENSG00000152214.14	RIT2	protein_coding	-0.558438	5.79328e-07	1.95651e-05	Down
ENSG00000177464.5	GPR4	protein_coding	0.805948	5.82063e-07	1.96113e-05	Up
ENSG00000183023.18	SLC8A1	protein_coding	-0.431032	5.83139e-07	1.9622e-05	Down
ENSG00000198642.7	KLHL9	protein_coding	-0.256345	5.85802e-07	1.9686e-05	Down
ENSG00000078549.14	ADCYAP1R1	protein_coding	0.294793	5.94793e-07	1.99622e-05	Up
ENSG00000118246.14	FASTKD2	protein_coding	-0.203621	5.9673e-07	1.99891e-05	Down
ENSG00000286214.1	AUXG01000058.1	lncRNA	-0.594362	5.9714e-07	1.99891e-05	Down
ENSG00000163214.21	DHX57	protein_coding	-0.265999	5.98774e-07	2.00179e-05	Down
ENSG00000111652.10	COPS7A	protein_coding	-0.282966	6.00768e-07	2.00587e-05	Down
ENSG00000154945.7	ANKRD40	protein_coding	0.314625	6.12655e-07	2.04292e-05	Up
ENSG00000121350.16	PYROXD1	protein_coding	-0.32158	6.19596e-07	2.06213e-05	Down
ENSG00000160801.14	PTH1R	protein_coding	0.504021	6.20739e-07	2.06213e-05	Up
ENSG00000196935.9	SRGAP1	protein_coding	0.344808	6.20806e-07	2.06213e-05	Up
ENSG00000075624.16	ACTB	protein_coding	-0.349727	6.26405e-07	2.07806e-05	Down
ENSG00000145335.16	SNCA	protein_coding	-0.366462	6.30477e-07	2.08889e-05	Down
ENSG00000120896.13	SORBS3	protein_coding	0.316948	6.32947e-07	2.09439e-05	Up
ENSG00000109738.11	GLRB	protein_coding	-0.468884	6.4233e-07	2.12272e-05	Down
ENSG00000105698.16	USF2	protein_coding	0.209656	6.45073e-07	2.12907e-05	Up
ENSG00000228672.4	PROB1	protein_coding	0.474272	6.46227e-07	2.13016e-05	Up
ENSG00000102144.15	PGK1	protein_coding	-0.326006	6.49632e-07	2.13866e-05	Down
ENSG00000100600.15	LGMN	protein_coding	-0.30379	6.57005e-07	2.16018e-05	Down
ENSG00000005448.17	WDR54	protein_coding	-0.421999	6.61358e-07	2.17174e-05	Down
ENSG00000067369.13	TP53BP1	protein_coding	-0.13497	6.62835e-07	2.17383e-05	Down
ENSG00000106992.19	AK1	protein_coding	0.33644	6.64136e-07	2.17534e-05	Up
ENSG00000169891.18	REPS2	protein_coding	-0.264906	6.65567e-07	2.17727e-05	Down
ENSG00000100234.11	TIMP3	protein_coding	0.404211	6.67937e-07	2.18145e-05	Up
ENSG00000101132.10	PFDN4	protein_coding	-0.350932	6.68529e-07	2.18145e-05	Down
ENSG00000104881.16	PPP1R13L	protein_coding	0.43608	6.73656e-07	2.19541e-05	Up
ENSG00000124782.20	RREB1	protein_coding	0.382582	6.78492e-07	2.20838e-05	Up
ENSG00000114904.13	NEK4	protein_coding	0.141531	6.84624e-07	2.22554e-05	Up
ENSG00000139505.11	MTMR6	protein_coding	-0.296079	6.87587e-07	2.23237e-05	Down
ENSG00000092108.21	SCFD1	protein_coding	-0.207747	6.9017e-07	2.23795e-05	Down
ENSG00000179981.10	TSHZ1	protein_coding	0.368617	6.9239e-07	2.24234e-05	Up
ENSG00000226029.1	LINC01772	lncRNA	0.596337	7.07154e-07	2.28729e-05	Up
ENSG00000041353.10	RAB27B	protein_coding	-0.722619	7.27068e-07	2.34292e-05	Down
ENSG00000197324.9	LRP10	protein_coding	0.334187	7.25446e-07	2.34292e-05	Up
ENSG00000205763.13	RP9P	transcribed_unprocessed_pseudogene	0.393467	7.26937e-07	2.34292e-05	Up
ENSG00000169621.10	APLF	protein_coding	0.307273	7.29269e-07	2.34708e-05	Up
ENSG00000176428.6	VPS37D	protein_coding	0.338312	7.31671e-07	2.35189e-05	Up
ENSG00000066557.6	LRRC40	protein_coding	-0.342724	7.39045e-07	2.37166e-05	Down
ENSG00000081059.20	TCF7	protein_coding	0.525309	7.4057e-07	2.37166e-05	Up
ENSG00000115825.10	PRKD3	protein_coding	0.291103	7.40046e-07	2.37166e-05	Up
ENSG00000147650.11	LRP12	protein_coding	-0.24374	7.46092e-07	2.38319e-05	Down
ENSG00000165169.11	DYNLT3	protein_coding	-0.399183	7.46934e-07	2.38319e-05	Down
ENSG00000263874.2	LINC00672	protein_coding	-0.321441	7.46213e-07	2.38319e-05	Down
ENSG00000177076.6	ACER2	protein_coding	0.385128	7.51218e-07	2.39391e-05	Up
ENSG00000111361.13	EIF2B1	protein_coding	-0.177456	7.58083e-07	2.41281e-05	Down
ENSG00000181090.21	EHMT1	protein_coding	0.264195	7.5916e-07	2.41327e-05	Up
ENSG00000183114.8	FAM43B	protein_coding	0.552555	7.60605e-07	2.4149e-05	Up
ENSG00000116016.14	EPAS1	protein_coding	0.454667	7.76767e-07	2.46319e-05	Up
ENSG00000111530.13	CAND1	protein_coding	-0.224544	7.81301e-07	2.47151e-05	Down
ENSG00000172260.15	NEGR1	protein_coding	-0.476278	7.80969e-07	2.47151e-05	Down
ENSG00000022355.18	GABRA1	protein_coding	-0.67948	7.84296e-07	2.47666e-05	Down
ENSG00000067225.18	PKM	protein_coding	-0.266631	7.86438e-07	2.47666e-05	Down
ENSG00000205213.14	LGR4	protein_coding	0.241613	7.86756e-07	2.47666e-05	Up
ENSG00000263146.2	LINC01896	lncRNA	0.387926	7.86757e-07	2.47666e-05	Up
ENSG00000006530.18	AGK	protein_coding	-0.193711	7.94041e-07	2.49352e-05	Down
ENSG00000130413.15	STK33	protein_coding	0.345866	7.93758e-07	2.49352e-05	Up
ENSG00000173402.12	DAG1	protein_coding	0.198457	7.95852e-07	2.49618e-05	Up
ENSG00000152495.11	CAMK4	protein_coding	-0.54612	7.98578e-07	2.49867e-05	Down
ENSG00000166532.16	RIMKLB	protein_coding	0.287518	7.98524e-07	2.49867e-05	Up
ENSG00000175175.6	PPM1E	protein_coding	-0.472512	8.01136e-07	2.50365e-05	Down
ENSG00000146007.11	ZMAT2	protein_coding	-0.250658	8.16725e-07	2.54928e-05	Down
ENSG00000204220.11	PFDN6	protein_coding	-0.258832	8.27629e-07	2.58021e-05	Down
ENSG00000132664.12	POLR3F	protein_coding	-0.281492	8.30871e-07	2.5872e-05	Down
ENSG00000187522.16	HSPA14	protein_coding	-0.265441	8.34837e-07	2.59642e-05	Down
ENSG00000167216.17	KATNAL2	protein_coding	0.258366	8.37256e-07	2.60082e-05	Up
ENSG00000185650.10	ZFP36L1	protein_coding	0.439135	8.39418e-07	2.60441e-05	Up
ENSG00000099204.20	ABLIM1	protein_coding	0.206795	8.49751e-07	2.63331e-05	Up
ENSG00000184831.14	APOO	protein_coding	-0.290772	8.54403e-07	2.64456e-05	Down
ENSG00000069702.11	TGFBR3	protein_coding	0.33203	8.58618e-07	2.65443e-05	Up
ENSG00000105655.19	ISYNA1	protein_coding	0.615215	8.60369e-07	2.65667e-05	Up
ENSG00000125779.22	PANK2	protein_coding	0.18924	8.61538e-07	2.65711e-05	Up
ENSG00000182359.15	KBTBD3	protein_coding	-0.3257	8.63652e-07	2.66046e-05	Down
ENSG00000171817.17	ZNF540	protein_coding	-0.250984	8.66595e-07	2.66531e-05	Down
ENSG00000177732.8	SOX12	protein_coding	0.305958	8.67285e-07	2.66531e-05	Up
ENSG00000145242.13	EPHA5	protein_coding	-0.511151	8.78509e-07	2.6934e-05	Down
ENSG00000166535.20	A2ML1	protein_coding	0.626904	8.7809e-07	2.6934e-05	Up
ENSG00000153208.17	MERTK	protein_coding	0.433998	8.8137e-07	2.69704e-05	Up
ENSG00000173163.10	COMMD1	protein_coding	-0.201697	8.81781e-07	2.69704e-05	Down
ENSG00000071553.17	ATP6AP1	protein_coding	-0.24951	8.93889e-07	2.73085e-05	Down
ENSG00000013275.8	PSMC4	protein_coding	-0.235994	8.97799e-07	2.73956e-05	Down
ENSG00000132669.13	RIN2	protein_coding	0.224114	8.98962e-07	2.73987e-05	Up
ENSG00000138663.9	COPS4	protein_coding	-0.303073	9.10434e-07	2.77157e-05	Down
ENSG00000152382.6	TADA1	protein_coding	-0.281443	9.12523e-07	2.77467e-05	Down
ENSG00000158023.10	WDR66	protein_coding	0.468843	9.14534e-07	2.77752e-05	Up
ENSG00000111859.17	NEDD9	protein_coding	0.407456	9.3311e-07	2.83062e-05	Up
ENSG00000042062.13	RIPOR3	protein_coding	0.690263	9.40988e-07	2.85117e-05	Up
ENSG00000146006.8	LRRTM2	protein_coding	-0.353003	9.59137e-07	2.90276e-05	Down
ENSG00000104517.13	UBR5	protein_coding	0.155277	9.62386e-07	2.90919e-05	Up
ENSG00000132329.11	RAMP1	protein_coding	0.278584	9.68581e-07	2.92451e-05	Up
ENSG00000187566.6	NHLRC1	protein_coding	-0.422743	9.74897e-07	2.94014e-05	Down
ENSG00000152763.17	WDR78	protein_coding	0.378416	9.7822e-07	2.94673e-05	Up
ENSG00000164129.12	NPY5R	protein_coding	-0.636067	9.82995e-07	2.95767e-05	Down
ENSG00000126267.11	COX6B1	protein_coding	-0.236772	9.88741e-07	2.97151e-05	Down
ENSG00000162694.14	EXTL2	protein_coding	-0.370696	9.8994e-07	2.97166e-05	Down
ENSG00000198876.13	DCAF12	protein_coding	0.196884	9.95712e-07	2.98552e-05	Up
ENSG00000188674.11	C2orf80	protein_coding	-0.540997	1.00572e-06	3.01202e-05	Down
ENSG00000025156.13	HSF2	protein_coding	-0.23769	1.00954e-06	3.01649e-05	Down
ENSG00000077254.14	USP33	protein_coding	-0.188727	1.00887e-06	3.01649e-05	Down
ENSG00000056736.10	IL17RB	protein_coding	0.580311	1.01099e-06	3.01733e-05	Up
ENSG00000159377.11	PSMB4	protein_coding	-0.306481	1.01874e-06	3.03e-05	Down
ENSG00000173267.14	SNCG	protein_coding	-0.522758	1.01758e-06	3.03e-05	Down
ENSG00000182253.15	SYNM	protein_coding	0.324334	1.01813e-06	3.03e-05	Up
ENSG00000074416.14	MGLL	protein_coding	0.364456	1.02606e-06	3.04824e-05	Up
ENSG00000183579.16	ZNRF3	protein_coding	0.375099	1.03673e-06	3.07643e-05	Up
ENSG00000139973.16	SYT16	protein_coding	-0.515373	1.0386e-06	3.07845e-05	Down
ENSG00000134717.18	BTF3L4	protein_coding	-0.23967	1.04189e-06	3.08466e-05	Down
ENSG00000136243.17	NUP42	protein_coding	-0.22879	1.05021e-06	3.10573e-05	Down
ENSG00000184613.10	NELL2	protein_coding	-0.502219	1.05565e-06	3.11827e-05	Down
ENSG00000124785.9	NRN1	protein_coding	-0.532631	1.06864e-06	3.15027e-05	Down
ENSG00000173409.14	ARV1	protein_coding	-0.283066	1.06892e-06	3.15027e-05	Down
ENSG00000109670.16	FBXW7	protein_coding	-0.350199	1.07724e-06	3.17117e-05	Down
ENSG00000086289.12	EPDR1	protein_coding	-0.43044	1.08626e-06	3.18907e-05	Down
ENSG00000106689.11	LHX2	protein_coding	0.53149	1.08656e-06	3.18907e-05	Up
ENSG00000149257.14	SERPINH1	protein_coding	1.19279	1.08701e-06	3.18907e-05	Up
ENSG00000164600.7	NEUROD6	protein_coding	-0.901666	1.09101e-06	3.19717e-05	Down
ENSG00000205517.12	RGL3	protein_coding	0.449345	1.09434e-06	3.20329e-05	Up
ENSG00000198042.11	MAK16	protein_coding	-0.397251	1.09849e-06	3.2118e-05	Down
ENSG00000145555.15	MYO10	protein_coding	0.292509	1.10908e-06	3.2391e-05	Up
ENSG00000151490.14	PTPRO	protein_coding	-0.42571	1.11916e-06	3.26119e-05	Down
ENSG00000216802.1	AL590617.1	processed_pseudogene	0.561034	1.11902e-06	3.26119e-05	Up
ENSG00000080573.7	COL5A3	protein_coding	0.591623	1.12062e-06	3.26176e-05	Up
ENSG00000115525.18	ST3GAL5	protein_coding	-0.186978	1.13453e-06	3.29855e-05	Down
ENSG00000165806.20	CASP7	protein_coding	0.478504	1.14128e-06	3.31444e-05	Up
ENSG00000107104.19	KANK1	protein_coding	0.259403	1.14993e-06	3.33581e-05	Up
ENSG00000131263.13	RLIM	protein_coding	-0.229627	1.16695e-06	3.38141e-05	Down
ENSG00000119729.12	RHOQ	protein_coding	0.315462	1.17766e-06	3.40864e-05	Up
ENSG00000119737.6	GPR75	protein_coding	0.309971	1.18542e-06	3.42725e-05	Up
ENSG00000077348.9	EXOSC5	protein_coding	-0.33228	1.19023e-06	3.43137e-05	Down
ENSG00000126088.14	UROD	protein_coding	-0.239967	1.19082e-06	3.43137e-05	Down
ENSG00000183684.8	ALYREF	protein_coding	-0.275411	1.18921e-06	3.43137e-05	Down
ENSG00000189030.9	VHLL	protein_coding	1.1961	1.19547e-06	3.44092e-05	Up
ENSG00000221823.11	PPP3R1	protein_coding	-0.390825	1.20049e-06	3.45155e-05	Down
ENSG00000286327.1	AL035427.2	lncRNA	0.517425	1.21387e-06	3.48614e-05	Up
ENSG00000237973.1	MTCO1P12	unprocessed_pseudogene	0.70064	1.22093e-06	3.50252e-05	Up
ENSG00000196072.12	BLOC1S2	protein_coding	-0.302631	1.2252e-06	3.51088e-05	Down
ENSG00000145246.14	ATP10D	protein_coding	0.226899	1.23282e-06	3.52881e-05	Up
ENSG00000175029.17	CTBP2	protein_coding	0.2312	1.23771e-06	3.5389e-05	Up
ENSG00000126733.21	DACH2	protein_coding	-0.630713	1.25574e-06	3.58648e-05	Down
ENSG00000092969.12	TGFB2	protein_coding	0.293558	1.26281e-06	3.59908e-05	Up
ENSG00000138698.14	RAP1GDS1	protein_coding	-0.3295	1.26293e-06	3.59908e-05	Down
ENSG00000140948.13	ZCCHC14	protein_coding	0.212756	1.2659e-06	3.60356e-05	Up
ENSG00000187189.11	TSPYL4	protein_coding	-0.289569	1.27801e-06	3.63405e-05	Down
ENSG00000197702.14	PARVA	protein_coding	0.248881	1.29099e-06	3.66693e-05	Up
ENSG00000140464.20	PML	protein_coding	0.310519	1.29381e-06	3.67091e-05	Up
ENSG00000075426.12	FOSL2	protein_coding	0.480654	1.31334e-06	3.72223e-05	Up
ENSG00000033627.16	ATP6V0A1	protein_coding	-0.157629	1.33409e-06	3.77277e-05	Down
ENSG00000235545.1	AC103923.1	lncRNA	0.555474	1.3333e-06	3.77277e-05	Up
ENSG00000125650.4	PSPN	protein_coding	0.414937	1.34103e-06	3.78001e-05	Up
ENSG00000162910.19	MRPL55	protein_coding	-0.286607	1.33901e-06	3.78001e-05	Down
ENSG00000180537.13	RNF182	protein_coding	0.423358	1.34019e-06	3.78001e-05	Up
ENSG00000156232.7	WHAMM	protein_coding	0.20305	1.34914e-06	3.79873e-05	Up
ENSG00000280660.1	AL157396.1	lncRNA	0.464009	1.35516e-06	3.81154e-05	Up
ENSG00000125869.10	LAMP5	protein_coding	-0.673008	1.35945e-06	3.81898e-05	Down
ENSG00000151025.11	GPR158	protein_coding	-0.41864	1.36224e-06	3.81898e-05	Down
ENSG00000159248.5	GJD2	protein_coding	-0.676628	1.3619e-06	3.81898e-05	Down
ENSG00000154845.15	PPP4R1	protein_coding	0.162571	1.37513e-06	3.85095e-05	Up
ENSG00000160908.15	ZNF394	protein_coding	0.232441	1.38331e-06	3.86969e-05	Up
ENSG00000027001.10	MIPEP	protein_coding	-0.247038	1.39421e-06	3.89595e-05	Down
ENSG00000137819.14	PAQR5	protein_coding	0.53486	1.40181e-06	3.91298e-05	Up
ENSG00000279738.1	AL022311.1	lncRNA	0.353749	1.40735e-06	3.92421e-05	Up
ENSG00000138279.16	ANXA7	protein_coding	-0.245752	1.41402e-06	3.93431e-05	Down
ENSG00000140044.13	JDP2	protein_coding	0.414224	1.41399e-06	3.93431e-05	Up
ENSG00000172366.20	MCRIP2	protein_coding	0.390819	1.41719e-06	3.93891e-05	Up
ENSG00000111328.7	CDK2AP1	protein_coding	0.394186	1.43191e-06	3.97555e-05	Up
ENSG00000119965.13	C10orf88	protein_coding	-0.245923	1.44815e-06	4.01632e-05	Down
ENSG00000118596.12	SLC16A7	protein_coding	-0.334242	1.45072e-06	4.01915e-05	Down
ENSG00000117152.13	RGS4	protein_coding	-0.700468	1.45787e-06	4.02603e-05	Down
ENSG00000137413.16	TAF8	protein_coding	0.194471	1.45557e-06	4.02603e-05	Up
ENSG00000279685.2	MAPT-IT1	lncRNA	0.444207	1.45694e-06	4.02603e-05	Up
ENSG00000162585.17	FAAP20	protein_coding	0.305783	1.46978e-06	4.05312e-05	Up
ENSG00000182963.10	GJC1	protein_coding	0.374377	1.47082e-06	4.05312e-05	Up
ENSG00000231824.4	AKAIN1	protein_coding	-1.12381	1.49687e-06	4.11631e-05	Down
ENSG00000262402.1	MCUR1P1	processed_pseudogene	0.574584	1.49693e-06	4.11631e-05	Up
ENSG00000172336.5	POP7	protein_coding	-0.297088	1.52853e-06	4.19876e-05	Down
ENSG00000065675.15	PRKCQ	protein_coding	-0.43678	1.53991e-06	4.21658e-05	Down
ENSG00000106538.10	RARRES2	protein_coding	0.432846	1.53715e-06	4.21658e-05	Up
ENSG00000116459.11	ATP5PB	protein_coding	-0.265575	1.53976e-06	4.21658e-05	Down
ENSG00000147324.11	MFHAS1	protein_coding	0.275618	1.54832e-06	4.23512e-05	Up
ENSG00000138433.16	CIR1	protein_coding	-0.188352	1.5518e-06	4.24016e-05	Down
ENSG00000120279.6	MYCT1	protein_coding	0.494763	1.55365e-06	4.24074e-05	Up
ENSG00000120727.13	PAIP2	protein_coding	-0.263182	1.56211e-06	4.25935e-05	Down
ENSG00000137691.13	CFAP300	protein_coding	0.716634	1.56635e-06	4.26191e-05	Up
ENSG00000243232.6	PCDHAC2	protein_coding	-0.306342	1.56574e-06	4.26191e-05	Down
ENSG00000136840.19	ST6GALNAC4	protein_coding	0.313406	1.56988e-06	4.26704e-05	Up
ENSG00000107165.13	TYRP1	protein_coding	-1.04264	1.57493e-06	4.27626e-05	Down
ENSG00000128294.16	TPST2	protein_coding	0.341177	1.58337e-06	4.2947e-05	Up
ENSG00000103769.10	RAB11A	protein_coding	-0.270849	1.5864e-06	4.29838e-05	Down
ENSG00000197442.10	MAP3K5	protein_coding	0.179143	1.59279e-06	4.31118e-05	Up
ENSG00000154001.14	PPP2R5E	protein_coding	-0.175326	1.6124e-06	4.35516e-05	Down
ENSG00000162738.6	VANGL2	protein_coding	0.371423	1.61226e-06	4.35516e-05	Up
ENSG00000118707.10	TGIF2	protein_coding	0.426763	1.63291e-06	4.40596e-05	Up
ENSG00000100764.14	PSMC1	protein_coding	-0.263294	1.63933e-06	4.41868e-05	Down
ENSG00000275004.4	ZNF280B	protein_coding	-0.273802	1.64451e-06	4.42802e-05	Down
ENSG00000280042.1	AC022336.4	TEC	0.540789	1.64845e-06	4.43403e-05	Up
ENSG00000185561.10	TLCD2	protein_coding	0.496588	1.65844e-06	4.45626e-05	Up
ENSG00000270133.1	AC025766.1	lncRNA	-0.658129	1.67195e-06	4.48791e-05	Down
ENSG00000113638.14	TTC33	protein_coding	-0.315065	1.67929e-06	4.50293e-05	Down
ENSG00000261602.1	AC092115.3	lncRNA	1.00272	1.68228e-06	4.50629e-05	Up
ENSG00000196204.11	RNF216P1	transcribed_unprocessed_pseudogene	0.271838	1.6875e-06	4.51558e-05	Up
ENSG00000129474.16	AJUBA	protein_coding	0.669082	1.69216e-06	4.52337e-05	Up
ENSG00000126945.9	HNRNPH2	protein_coding	-0.29585	1.69655e-06	4.53045e-05	Down
ENSG00000117616.18	RSRP1	protein_coding	-0.284866	1.70006e-06	4.53512e-05	Down
ENSG00000279425.1	AC092279.3	TEC	0.397772	1.70723e-06	4.54957e-05	Up
ENSG00000145715.15	RASA1	protein_coding	-0.181608	1.71422e-06	4.5635e-05	Down
ENSG00000188811.14	NHLRC3	protein_coding	-0.291834	1.72067e-06	4.57596e-05	Down
ENSG00000117298.16	ECE1	protein_coding	0.272631	1.77992e-06	4.72866e-05	Up
ENSG00000160401.15	CFAP157	protein_coding	0.886297	1.78987e-06	4.75023e-05	Up
ENSG00000154721.15	JAM2	protein_coding	0.373924	1.79266e-06	4.75274e-05	Up
ENSG00000143183.16	TMCO1	protein_coding	-0.224985	1.79682e-06	4.7589e-05	Down
ENSG00000139220.16	PPFIA2	protein_coding	-0.29561	1.80407e-06	4.76834e-05	Down
ENSG00000179010.14	MRFAP1	protein_coding	-0.246377	1.8039e-06	4.76834e-05	Down
ENSG00000163376.11	KBTBD8	protein_coding	-0.375321	1.80816e-06	4.77427e-05	Down
ENSG00000136213.10	CHST12	protein_coding	0.356031	1.82182e-06	4.80129e-05	Up
ENSG00000271425.9	NBPF10	protein_coding	0.390617	1.8221e-06	4.80129e-05	Up
ENSG00000154548.9	SRSF12	protein_coding	-0.359946	1.82803e-06	4.81201e-05	Down
ENSG00000132002.8	DNAJB1	protein_coding	0.981558	1.84151e-06	4.84191e-05	Up
ENSG00000180638.17	SLC47A2	protein_coding	1.41556	1.84313e-06	4.84191e-05	Up
ENSG00000090989.18	EXOC1	protein_coding	-0.251318	1.8498e-06	4.8496e-05	Down
ENSG00000175215.11	CTDSP2	protein_coding	0.233168	1.84866e-06	4.8496e-05	Up
ENSG00000138769.11	CDKL2	protein_coding	-0.291522	1.85339e-06	4.85409e-05	Down
ENSG00000136869.16	TLR4	protein_coding	0.412306	1.8639e-06	4.87666e-05	Up
ENSG00000183779.7	ZNF703	protein_coding	0.480538	1.87082e-06	4.88983e-05	Up
ENSG00000071564.16	TCF3	protein_coding	0.307456	1.87526e-06	4.89648e-05	Up
ENSG00000172819.17	RARG	protein_coding	0.293888	1.88702e-06	4.92223e-05	Up
ENSG00000173660.12	UQCRH	protein_coding	-0.326724	1.88972e-06	4.92432e-05	Down
ENSG00000198840.2	MT-ND3	protein_coding	0.600016	1.89719e-06	4.93881e-05	Up
ENSG00000119421.7	NDUFA8	protein_coding	-0.276916	1.904e-06	4.94769e-05	Down
ENSG00000249042.6	AC008771.1	lncRNA	-0.339246	1.90443e-06	4.94769e-05	Down
ENSG00000004534.15	RBM6	protein_coding	0.232978	1.92051e-06	4.98447e-05	Up
ENSG00000076108.11	BAZ2A	protein_coding	0.198686	1.94295e-06	5.03766e-05	Up
ENSG00000155816.20	FMN2	protein_coding	0.293809	1.95738e-06	5.06999e-05	Up
ENSG00000142686.8	C1orf216	protein_coding	-0.323857	1.95972e-06	5.07097e-05	Down
ENSG00000075089.9	ACTR6	protein_coding	-0.340998	1.96837e-06	5.08827e-05	Down
ENSG00000184719.12	RNLS	protein_coding	-0.31839	1.97853e-06	5.10942e-05	Down
ENSG00000183580.10	FBXL7	protein_coding	0.304436	1.98679e-06	5.12564e-05	Up
ENSG00000171016.12	PYGO1	protein_coding	0.300304	2.02765e-06	5.22585e-05	Up
ENSG00000111731.12	C2CD5	protein_coding	-0.229801	2.03106e-06	5.22942e-05	Down
ENSG00000160007.19	ARHGAP35	protein_coding	0.203417	2.03361e-06	5.23079e-05	Up
ENSG00000117748.10	RPA2	protein_coding	-0.300484	2.04164e-06	5.24623e-05	Down
ENSG00000128656.14	CHN1	protein_coding	-0.476332	2.04612e-06	5.25252e-05	Down
ENSG00000198879.12	SFMBT2	protein_coding	0.23545	2.05194e-06	5.26223e-05	Up
ENSG00000101400.6	SNTA1	protein_coding	0.335403	2.06068e-06	5.27942e-05	Up
ENSG00000130347.13	RTN4IP1	protein_coding	-0.263131	2.06571e-06	5.28707e-05	Down
ENSG00000162729.14	IGSF8	protein_coding	-0.294456	2.07897e-06	5.31574e-05	Down
ENSG00000153885.14	KCTD15	protein_coding	0.313695	2.08826e-06	5.32897e-05	Up
ENSG00000161642.17	ZNF385A	protein_coding	0.463355	2.0874e-06	5.32897e-05	Up
ENSG00000056972.20	TRAF3IP2	protein_coding	0.348593	2.10698e-06	5.37144e-05	Up
ENSG00000215223.3	CYP51A1P3	processed_pseudogene	0.583486	2.11309e-06	5.38173e-05	Up
ENSG00000011677.13	GABRA3	protein_coding	-0.50189	2.13238e-06	5.42551e-05	Down
ENSG00000089220.5	PEBP1	protein_coding	-0.262832	2.13521e-06	5.42708e-05	Down
ENSG00000162433.15	AK4	protein_coding	0.340708	2.13719e-06	5.42708e-05	Up
ENSG00000196419.12	XRCC6	protein_coding	-0.271698	2.14641e-06	5.44516e-05	Down
ENSG00000163938.17	GNL3	protein_coding	-0.269831	2.149e-06	5.44638e-05	Down
ENSG00000118733.16	OLFM3	protein_coding	-0.591646	2.17361e-06	5.50337e-05	Down
ENSG00000072756.17	TRNT1	protein_coding	-0.221629	2.19746e-06	5.5583e-05	Down
ENSG00000100852.13	ARHGAP5	protein_coding	0.203941	2.20776e-06	5.57319e-05	Up
ENSG00000142961.14	MOB3C	protein_coding	0.293883	2.2098e-06	5.57319e-05	Up
ENSG00000164741.15	DLC1	protein_coding	0.229775	2.20906e-06	5.57319e-05	Up
ENSG00000105849.6	TWISTNB	protein_coding	-0.307161	2.23342e-06	5.61694e-05	Down
ENSG00000149201.10	CCDC81	protein_coding	0.660951	2.22986e-06	5.61694e-05	Up
ENSG00000241217.3	RN7SL809P	misc_RNA	0.995838	2.23367e-06	5.61694e-05	Up
ENSG00000152578.13	GRIA4	protein_coding	-0.31203	2.24362e-06	5.63563e-05	Down
ENSG00000272807.1	AC007038.1	lncRNA	-0.418849	2.24545e-06	5.63563e-05	Down
ENSG00000134375.11	TIMM17A	protein_coding	-0.339261	2.25835e-06	5.66251e-05	Down
ENSG00000104738.18	MCM4	protein_coding	-0.258429	2.27996e-06	5.71116e-05	Down
ENSG00000148737.17	TCF7L2	protein_coding	0.304523	2.29075e-06	5.73263e-05	Up
ENSG00000112365.4	ZBTB24	protein_coding	-0.219325	2.32027e-06	5.80091e-05	Down
ENSG00000229235.1	RPL37P18	processed_pseudogene	0.863971	2.34218e-06	5.85003e-05	Up
ENSG00000137727.12	ARHGAP20	protein_coding	-0.31881	2.34836e-06	5.85416e-05	Down
ENSG00000171055.15	FEZ2	protein_coding	-0.20555	2.34644e-06	5.85416e-05	Down
ENSG00000113504.21	SLC12A7	protein_coding	0.416369	2.36024e-06	5.86786e-05	Up
ENSG00000183520.12	UTP11	protein_coding	-0.211186	2.36021e-06	5.86786e-05	Down
ENSG00000198382.9	UVRAG	protein_coding	-0.16167	2.36066e-06	5.86786e-05	Down
ENSG00000075618.18	FSCN1	protein_coding	-0.281261	2.36388e-06	5.87022e-05	Down
ENSG00000101146.13	RAE1	protein_coding	-0.184835	2.37692e-06	5.89695e-05	Down
ENSG00000115828.17	QPCT	protein_coding	-0.475825	2.39829e-06	5.94427e-05	Down
ENSG00000117632.23	STMN1	protein_coding	-0.388673	2.41373e-06	5.97542e-05	Down
ENSG00000163541.12	SUCLG1	protein_coding	-0.229002	2.41548e-06	5.97542e-05	Down
ENSG00000099246.16	RAB18	protein_coding	-0.225026	2.41842e-06	5.97698e-05	Down
ENSG00000143127.13	ITGA10	protein_coding	0.514796	2.49756e-06	6.16082e-05	Up
ENSG00000169862.19	CTNND2	protein_coding	0.195993	2.49729e-06	6.16082e-05	Up
ENSG00000112697.17	TMEM30A	protein_coding	-0.260612	2.501e-06	6.16132e-05	Down
ENSG00000204071.10	TCEAL6	protein_coding	-0.31367	2.50253e-06	6.16132e-05	Down
ENSG00000106682.14	EIF4H	protein_coding	-0.222372	2.52541e-06	6.20618e-05	Down
ENSG00000163161.14	ERCC3	protein_coding	-0.145656	2.52555e-06	6.20618e-05	Down
ENSG00000243069.8	ARHGEF26-AS1	lncRNA	0.32167	2.53682e-06	6.22798e-05	Up
ENSG00000155961.5	RAB39B	protein_coding	-0.308415	2.56115e-06	6.28174e-05	Down
ENSG00000102181.21	CD99L2	protein_coding	-0.246679	2.56647e-06	6.28884e-05	Down
ENSG00000165973.19	NELL1	protein_coding	-0.511394	2.57053e-06	6.29281e-05	Down
ENSG00000279903.1	AP006248.3	TEC	0.79672	2.58003e-06	6.3101e-05	Up
ENSG00000267385.1	AC011498.4	protein_coding	0.828157	2.58754e-06	6.3225e-05	Up
ENSG00000005020.13	SKAP2	protein_coding	-0.307822	2.60371e-06	6.35599e-05	Down
ENSG00000112685.14	EXOC2	protein_coding	-0.164326	2.61553e-06	6.37884e-05	Down
ENSG00000107295.10	SH3GL2	protein_coding	-0.523719	2.66919e-06	6.50352e-05	Down
ENSG00000125817.8	CENPB	protein_coding	0.294286	2.67333e-06	6.50352e-05	Up
ENSG00000125868.16	DSTN	protein_coding	-0.314362	2.67419e-06	6.50352e-05	Down
ENSG00000232119.8	MCTS1	protein_coding	-0.185092	2.6841e-06	6.52147e-05	Down
ENSG00000154822.18	PLCL2	protein_coding	-0.319227	2.69273e-06	6.5363e-05	Down
ENSG00000064886.14	CHI3L2	protein_coding	-1.35223	2.71226e-06	6.57754e-05	Down
ENSG00000079308.19	TNS1	protein_coding	0.347126	2.734e-06	6.62407e-05	Up
ENSG00000083807.10	SLC27A5	protein_coding	0.284669	2.7783e-06	6.7251e-05	Up
ENSG00000260971.4	AC119674.1	lncRNA	0.834007	2.78668e-06	6.73908e-05	Up
ENSG00000151322.18	NPAS3	protein_coding	0.218967	2.7896e-06	6.73983e-05	Up
ENSG00000167005.14	NUDT21	protein_coding	-0.300536	2.81758e-06	6.80109e-05	Down
ENSG00000135972.9	MRPS9	protein_coding	-0.261837	2.82561e-06	6.81411e-05	Down
ENSG00000235786.1	ZNRF3-IT1	lncRNA	0.570465	2.84504e-06	6.85459e-05	Up
ENSG00000139990.18	DCAF5	protein_coding	0.11447	2.8693e-06	6.90041e-05	Up
ENSG00000251348.1	HSPD1P11	processed_pseudogene	0.37518	2.86939e-06	6.90041e-05	Up
ENSG00000119938.9	PPP1R3C	protein_coding	0.429529	2.8932e-06	6.9512e-05	Up
ENSG00000168874.13	ATOH8	protein_coding	0.477928	2.89808e-06	6.95646e-05	Up
ENSG00000132405.19	TBC1D14	protein_coding	0.130221	2.93707e-06	7.04353e-05	Up
ENSG00000058091.17	CDK14	protein_coding	-0.366895	2.94939e-06	7.06099e-05	Down
ENSG00000140564.12	FURIN	protein_coding	0.318327	2.95254e-06	7.06099e-05	Up
ENSG00000161057.12	PSMC2	protein_coding	-0.287608	2.94998e-06	7.06099e-05	Down
ENSG00000275023.5	MLLT6	protein_coding	0.236647	2.96926e-06	7.09442e-05	Up
ENSG00000225377.6	NRSN2-AS1	lncRNA	0.359041	2.98268e-06	7.11992e-05	Up
ENSG00000172081.14	MOB3A	protein_coding	0.316908	2.99664e-06	7.1434e-05	Up
ENSG00000179222.17	MAGED1	protein_coding	-0.224925	3.00037e-06	7.1434e-05	Down
ENSG00000261609.7	GAN	protein_coding	0.170776	3.0008e-06	7.1434e-05	Up
ENSG00000067829.19	IDH3G	protein_coding	-0.237695	3.04481e-06	7.24149e-05	Down
ENSG00000248559.1	AC109454.2	lncRNA	0.799935	3.06046e-06	7.26535e-05	Up
ENSG00000287562.1	AL109615.4	lncRNA	0.32028	3.05807e-06	7.26535e-05	Up
ENSG00000175426.11	PCSK1	protein_coding	-0.753883	3.07483e-06	7.29278e-05	Down
ENSG00000136021.19	SCYL2	protein_coding	-0.181367	3.07916e-06	7.29636e-05	Down
ENSG00000138160.6	KIF11	protein_coding	-0.381387	3.08325e-06	7.29937e-05	Down
ENSG00000031823.14	RANBP3	protein_coding	0.177969	3.11216e-06	7.35517e-05	Up
ENSG00000034533.11	ASTE1	protein_coding	-0.319893	3.1125e-06	7.35517e-05	Down
ENSG00000166974.13	MAPRE2	protein_coding	-0.193561	3.11565e-06	7.35589e-05	Down
ENSG00000142751.15	GPN2	protein_coding	0.146926	3.137e-06	7.39954e-05	Up
ENSG00000112305.15	SMAP1	protein_coding	-0.199609	3.14598e-06	7.41396e-05	Down
ENSG00000109790.16	KLHL5	protein_coding	0.213404	3.15016e-06	7.41706e-05	Up
ENSG00000277744.1	AC011462.4	lncRNA	0.535175	3.15691e-06	7.42621e-05	Up
ENSG00000184378.3	ACTRT3	protein_coding	0.811443	3.17845e-06	7.47009e-05	Up
ENSG00000163820.15	FYCO1	protein_coding	0.273884	3.18764e-06	7.48487e-05	Up
ENSG00000166477.13	LEO1	protein_coding	-0.170438	3.19313e-06	7.49097e-05	Down
ENSG00000133731.10	IMPA1	protein_coding	-0.286112	3.20549e-06	7.51315e-05	Down
ENSG00000102172.16	SMS	protein_coding	-0.252909	3.21656e-06	7.53227e-05	Down
ENSG00000164919.11	COX6C	protein_coding	-0.304357	3.22784e-06	7.54503e-05	Down
ENSG00000171004.18	HS6ST2	protein_coding	-0.464887	3.22548e-06	7.54503e-05	Down
ENSG00000047315.16	POLR2B	protein_coding	-0.273051	3.27324e-06	7.64426e-05	Down
ENSG00000171243.8	SOSTDC1	protein_coding	-0.741565	3.29693e-06	7.69264e-05	Down
ENSG00000168538.16	TRAPPC11	protein_coding	-0.180775	3.31326e-06	7.71682e-05	Down
ENSG00000227456.9	LINC00310	lncRNA	0.516566	3.31125e-06	7.71682e-05	Up
ENSG00000104490.18	NCALD	protein_coding	-0.52295	3.32176e-06	7.72966e-05	Down
ENSG00000120709.11	FAM53C	protein_coding	0.19299	3.34808e-06	7.78154e-05	Up
ENSG00000198862.14	LTN1	protein_coding	-0.233672	3.35007e-06	7.78154e-05	Down
ENSG00000103550.14	KNOP1	protein_coding	0.353045	3.39733e-06	7.88424e-05	Up
ENSG00000169129.15	AFAP1L2	protein_coding	0.276149	3.42198e-06	7.93433e-05	Up
ENSG00000024422.12	EHD2	protein_coding	0.422342	3.42944e-06	7.94451e-05	Up
ENSG00000134049.6	IER3IP1	protein_coding	-0.368783	3.43491e-06	7.95006e-05	Down
ENSG00000112592.14	TBP	protein_coding	-0.214653	3.46232e-06	7.98493e-05	Down
ENSG00000163618.18	CADPS	protein_coding	-0.39943	3.45929e-06	7.98493e-05	Down
ENSG00000168005.9	SPINDOC	protein_coding	0.400552	3.46202e-06	7.98493e-05	Up
ENSG00000226216.1	RPS12P5	processed_pseudogene	0.785566	3.45413e-06	7.98493e-05	Up
ENSG00000182175.14	RGMA	protein_coding	0.409812	3.50739e-06	8.08167e-05	Up
ENSG00000104723.21	TUSC3	protein_coding	-0.322136	3.53588e-06	8.13284e-05	Down
ENSG00000149289.11	ZC3H12C	protein_coding	0.241091	3.5356e-06	8.13284e-05	Up
ENSG00000092208.17	GEMIN2	protein_coding	-0.303307	3.54402e-06	8.14433e-05	Down
ENSG00000167491.17	GATAD2A	protein_coding	0.258787	3.56788e-06	8.19187e-05	Up
ENSG00000051620.11	HEBP2	protein_coding	0.375654	3.58976e-06	8.2348e-05	Up
ENSG00000111817.18	DSE	protein_coding	0.275718	3.65538e-06	8.37791e-05	Up
ENSG00000113161.16	HMGCR	protein_coding	-0.338106	3.67523e-06	8.41595e-05	Down
ENSG00000198792.13	TMEM184B	protein_coding	0.291185	3.6991e-06	8.46311e-05	Up
ENSG00000147676.14	MAL2	protein_coding	-0.578649	3.73224e-06	8.53141e-05	Down
ENSG00000159720.12	ATP6V0D1	protein_coding	-0.220706	3.76592e-06	8.60078e-05	Down
ENSG00000135686.13	KLHL36	protein_coding	0.171125	3.77041e-06	8.60346e-05	Up
ENSG00000136810.13	TXN	protein_coding	-0.363696	3.81827e-06	8.70498e-05	Down
ENSG00000177045.10	SIX5	protein_coding	0.506734	3.87789e-06	8.83312e-05	Up
ENSG00000163630.11	SYNPR	protein_coding	-0.594011	3.89313e-06	8.86004e-05	Down
ENSG00000175938.7	ORAI3	protein_coding	0.370429	3.90385e-06	8.87663e-05	Up
ENSG00000132768.14	DPH2	protein_coding	-0.23942	3.93382e-06	8.93692e-05	Down
ENSG00000004838.14	ZMYND10	protein_coding	0.714803	3.96049e-06	8.98963e-05	Up
ENSG00000183837.9	PNMA3	protein_coding	-0.567957	3.96492e-06	8.99178e-05	Down
ENSG00000101236.17	RNF24	protein_coding	0.289396	3.98511e-06	9.02966e-05	Up
ENSG00000154153.13	RETREG1	protein_coding	-0.391108	3.99418e-06	9.0423e-05	Down
ENSG00000107223.13	EDF1	protein_coding	-0.202027	4.02083e-06	9.09467e-05	Down
ENSG00000213700.3	RPL17P50	processed_pseudogene	0.57451	4.03526e-06	9.11933e-05	Up
ENSG00000126351.12	THRA	protein_coding	0.187249	4.07382e-06	9.18637e-05	Up
ENSG00000182247.10	UBE2E2	protein_coding	-0.185241	4.06909e-06	9.18637e-05	Down
ENSG00000218586.3	AC006971.1	processed_pseudogene	0.398588	4.07557e-06	9.18637e-05	Up
ENSG00000171791.13	BCL2	protein_coding	0.258682	4.12112e-06	9.28095e-05	Up
ENSG00000213946.3	DNAJB1P1	processed_pseudogene	1.1097	4.15543e-06	9.35008e-05	Up
ENSG00000011275.18	RNF216	protein_coding	0.128487	4.17398e-06	9.37106e-05	Up
ENSG00000141858.12	SAMD1	protein_coding	0.320737	4.17292e-06	9.37106e-05	Up
ENSG00000197102.12	DYNC1H1	protein_coding	-0.14294	4.17562e-06	9.37106e-05	Down
ENSG00000237737.6	DCTN1-AS1	lncRNA	-0.477971	4.18175e-06	9.37669e-05	Down
ENSG00000260804.3	LINC01963	lncRNA	-0.318285	4.1954e-06	9.39915e-05	Down
ENSG00000231113.2	AL035587.1	lncRNA	0.353878	4.22621e-06	9.45999e-05	Up
[truncated: 5,666 more rows]

## Sheet: ADvsCO
S3 Data. Differentially expressed genes in the Knight ADRC (all-ADs vs Control)
[truncated: 514 more rows]
