# Supplementary material for: Brain high-throughput multi-omics data reveal molecular heterogeneity in Alzheimer’s disease
Source: PLoS Biol. 2024 Apr 30;22(4):e3002607. doi: 10.1371/journal.pbio.3002607 (PMC11086901; doi:10.1371/journal.pbio.3002607)
Supplement: S4 Data — (XLSX) [file pbio.3002607.s027.xlsx]

## Sheet: C1vsCO
S4 Data. Differentially expressed proteins/genes in MSBB-BM36 (MSBB-C1 vs Control)
Proteomics						Transcriptomics
Protein	Effect	PValue	Adjusted.PValue			Gene ID	GeneName	Gene Biotype	Log2(Fold Change)	PValue	Adjusted.PValue	Direction
RPL29	0.411673	8.3389e-10	7.8344e-06			ENSG00000120265.17	PCMT1	protein_coding	-1.00176	1.59272e-13	1.90774e-09	Down
ZFAND5	0.291122	2.77079e-07	0.000650789			ENSG00000122873.12	CISD1	protein_coding	-1.03921	9.23126e-14	1.90774e-09	Down
RPL26	0.209148	2.23293e-07	0.000650789			ENSG00000144635.9	DYNC1LI1	protein_coding	-0.571341	1.93333e-13	1.90774e-09	Down
RPL34	0.194078	2.35628e-07	0.000650789			ENSG00000070087.14	PFN2	protein_coding	-0.846126	2.77617e-13	2.05458e-09	Down
ARPP19	0.203726	6.78296e-07	0.0010621			ENSG00000077152.11	UBE2T	protein_coding	-1.08228	5.42143e-13	3.00993e-09	Down
RPL14	0.314931	6.40592e-07	0.0010621			ENSG00000114784.4	EIF1B	protein_coding	-0.692875	6.10059e-13	3.00993e-09	Down
C7orf55-LUC7L2	-0.155457	9.97833e-07	0.00133923			ENSG00000086717.18	PPEF1	protein_coding	-1.32319	7.94003e-13	3.1183e-09	Down
MAP7D1	0.139799	1.46465e-06	0.00135663			ENSG00000156735.11	BAG4	protein_coding	-0.770728	8.474e-13	3.1183e-09	Down
DLGAP4	0.478953	1.16616e-06	0.00135663			ENSG00000182220.15	ATP6AP2	protein_coding	-0.804957	9.48036e-13	3.1183e-09	Down
SERPINB6	0.449307	1.58839e-06	0.00135663			ENSG00000141367.12	CLTC	protein_coding	-0.761252	1.07413e-12	3.17973e-09	Down
RPS6	0.292927	1.39793e-06	0.00135663			ENSG00000138190.17	EXOC6	protein_coding	-0.589698	1.40217e-12	3.75085e-09	Down
ZC2HC1A	0.238725	2.42844e-06	0.00152101			ENSG00000165832.6	TRUB1	protein_coding	-1.08191	1.52046e-12	3.75085e-09	Down
SERPINB9	0.288096	2.34617e-06	0.00152101			ENSG00000109670.16	FBXW7	protein_coding	-0.72684	3.19543e-12	7.08247e-09	Down
RPS3A	0.157526	2.16037e-06	0.00152101			ENSG00000113387.12	SUB1	protein_coding	-0.950058	3.34948e-12	7.08247e-09	Down
RPL24	0.245168	2.32859e-06	0.00152101			ENSG00000086300.15	SNX10	protein_coding	-1.21402	3.96213e-12	7.33069e-09	Down
TCF20	0.153829	2.81855e-06	0.00165501			ENSG00000198961.10	PJA2	protein_coding	-0.784623	3.76379e-12	7.33069e-09	Down
RSL1D1	0.195487	3.31052e-06	0.00182955			ENSG00000149313.11	AASDHPPT	protein_coding	-0.85274	4.85348e-12	8.45162e-09	Down
CNBP	0.288113	4.28377e-06	0.00211821			ENSG00000165704.15	HPRT1	protein_coding	-0.908248	5.56653e-12	9.15478e-09	Down
PIANP	0.379274	4.20826e-06	0.00211821			ENSG00000171204.12	TMEM126B	protein_coding	-0.850683	5.88327e-12	9.16645e-09	Down
RBM22	-0.14757	5.42317e-06	0.00254753			ENSG00000050748.17	MAPK9	protein_coding	-0.529652	1.06474e-11	1.17497e-08	Down
NMT1	0.10717	7.05836e-06	0.00298816			ENSG00000089818.18	NECAP1	protein_coding	-0.828232	1.02389e-11	1.17497e-08	Down
RPL3	0.17282	7.35184e-06	0.00298816			ENSG00000104723.21	TUSC3	protein_coding	-0.787688	8.57018e-12	1.17497e-08	Down
POLR2G	-0.13634	7.6334e-06	0.00298816			ENSG00000114686.9	MRPL3	protein_coding	-0.754873	1.06666e-11	1.17497e-08	Down
RPL36A	0.299981	6.86321e-06	0.00298816			ENSG00000118873.16	RAB3GAP2	protein_coding	-0.498103	1.07166e-11	1.17497e-08	Down
FARSA	0.194627	9.20655e-06	0.00345982			ENSG00000129636.13	ITFG1	protein_coding	-0.940268	9.74672e-12	1.17497e-08	Down
RPS8	0.202296	9.6894e-06	0.00350123			ENSG00000153814.13	JAZF1	protein_coding	-0.640931	9.157e-12	1.17497e-08	Down
SGCB	-0.175597	1.13572e-05	0.00387232			ENSG00000163634.12	THOC7	protein_coding	-0.597184	9.92206e-12	1.17497e-08	Down
SLC7A1	0.171301	1.15407e-05	0.00387232			ENSG00000078668.14	VDAC3	protein_coding	-0.832629	1.19961e-11	1.22456e-08	Down
PPP1R2	0.126305	1.27221e-05	0.00412152			ENSG00000168288.13	MMADHC	protein_coding	-0.834171	1.16117e-11	1.22456e-08	Down
RPL7A	0.194007	1.41129e-05	0.00441968			ENSG00000013392.8	RWDD2A	protein_coding	-0.525718	1.73034e-11	1.41319e-08	Down
RPS6KA5	-0.236854	1.51997e-05	0.00460649			ENSG00000103769.10	RAB11A	protein_coding	-0.678864	1.79907e-11	1.41319e-08	Down
HABP4	0.165144	1.66002e-05	0.00487372			ENSG00000123562.17	MORF4L2	protein_coding	-0.710599	1.81405e-11	1.41319e-08	Down
RPL6	0.211639	1.8116e-05	0.00515756			ENSG00000137876.10	RSL24D1	protein_coding	-0.85831	1.63337e-11	1.41319e-08	Down
RGCC	-0.369078	1.90726e-05	0.00527021			ENSG00000139116.18	KIF21A	protein_coding	-0.497921	1.51468e-11	1.41319e-08	Down
MTAP	-0.197577	2.33686e-05	0.00610701			ENSG00000143933.18	CALM2	protein_coding	-0.904052	1.72295e-11	1.41319e-08	Down
ENSA	0.165706	2.3401e-05	0.00610701			ENSG00000165169.11	DYNLT3	protein_coding	-1.04193	1.68183e-11	1.41319e-08	Down
CAMK2N1	0.359963	2.43983e-05	0.00619518			ENSG00000186106.11	ANKRD46	protein_coding	-0.829366	1.80626e-11	1.41319e-08	Down
RPL17	0.233659	2.54835e-05	0.00630047			ENSG00000239672.7	NME1	protein_coding	-0.947766	1.71277e-11	1.41319e-08	Down
MAT2B	-0.0862105	2.65982e-05	0.00640744			ENSG00000186377.8	CYP4X1	protein_coding	-0.691189	1.86342e-11	1.41443e-08	Down
GPRIN3	0.207437	2.73835e-05	0.00643169			ENSG00000143158.11	MPC2	protein_coding	-0.76256	1.97341e-11	1.46047e-08	Down
CCAR1	-0.128252	3.04839e-05	0.00685815			ENSG00000075945.13	KIFAP3	protein_coding	-0.600781	2.15971e-11	1.52719e-08	Down
CACNG8	0.261407	3.13891e-05	0.00685815			ENSG00000100744.15	GSKIP	protein_coding	-0.846094	2.26427e-11	1.52719e-08	Down
RPL30	0.140281	3.07991e-05	0.00685815			ENSG00000162636.16	FAM102B	protein_coding	-0.712895	2.26725e-11	1.52719e-08	Down
LUC7L3	-0.140003	3.32721e-05	0.00702368			ENSG00000185305.11	ARL15	protein_coding	-0.761876	2.26992e-11	1.52719e-08	Down
CRLF3	-0.173718	3.36419e-05	0.00702368			ENSG00000164187.7	LMBRD2	protein_coding	-0.779886	2.32664e-11	1.53057e-08	Down
BUB3	-0.0989527	3.77837e-05	0.00771692			ENSG00000133134.11	BEX2	protein_coding	-0.964862	2.44489e-11	1.57339e-08	Down
BCAR3	-0.190505	4.64028e-05	0.00927562			ENSG00000129084.17	PSMA1	protein_coding	-0.86306	2.55833e-11	1.61137e-08	Down
RBM39	-0.117583	5.19404e-05	0.00995878			ENSG00000134265.13	NAPG	protein_coding	-0.739338	2.63532e-11	1.62528e-08	Down
SLIRP	0.148807	5.0946e-05	0.00995878			ENSG00000102471.14	NDFIP2	protein_coding	-0.972102	2.74304e-11	1.65719e-08	Down
PRRC2A	0.116693	5.36028e-05	0.010072			ENSG00000085433.15	WDR47	protein_coding	-0.67702	3.28592e-11	1.80135e-08	Down
SERAC1	0.147137	5.50272e-05	0.0101369			ENSG00000104093.13	DMXL2	protein_coding	-0.675934	3.0465e-11	1.80135e-08	Down
RPL19	0.184768	6.19476e-05	0.0111923			ENSG00000122565.19	CBX3	protein_coding	-0.55885	3.19717e-11	1.80135e-08	Down
UGP2	-0.0820295	6.34357e-05	0.0112449			ENSG00000181061.13	HIGD1A	protein_coding	-0.987903	3.26048e-11	1.80135e-08	Down
C10orf54	-0.290151	6.53784e-05	0.0113746			ENSG00000185008.17	ROBO2	protein_coding	-0.71063	3.18758e-11	1.80135e-08	Down
RPL31	0.157721	6.95135e-05	0.0118742			ENSG00000028839.10	TBPL1	protein_coding	-0.712879	3.47755e-11	1.83832e-08	Down
SLC1A1	0.220683	7.88005e-05	0.0132202			ENSG00000130638.17	ATXN10	protein_coding	-0.4988	3.47627e-11	1.83832e-08	Down
LARP1	0.102491	8.56561e-05	0.0134563			ENSG00000023516.9	AKAP11	protein_coding	-0.520552	3.79606e-11	1.84221e-08	Down
NEMF	0.0912424	8.59371e-05	0.0134563			ENSG00000061676.15	NCKAP1	protein_coding	-0.619846	3.69346e-11	1.84221e-08	Down
PIP5K1B	0.268825	8.52789e-05	0.0134563			ENSG00000065154.12	OAT	protein_coding	-0.813705	3.76018e-11	1.84221e-08	Down
MRPS12	0.201752	8.46938e-05	0.0134563			ENSG00000114279.13	FGF12	protein_coding	-0.879465	3.76978e-11	1.84221e-08	Down
PABPC1	-0.055083	9.89752e-05	0.0152438			ENSG00000135002.12	RFK	protein_coding	-1.005	3.7717e-11	1.84221e-08	Down
PEPD	-0.164243	0.000106829	0.0159311			ENSG00000172209.6	GPR22	protein_coding	-1.10619	3.9939e-11	1.90696e-08	Down
FAM175B	0.0866899	0.000105352	0.0159311			ENSG00000134121.10	CHL1	protein_coding	-0.736647	4.22363e-11	1.98464e-08	Down
LPPR4	0.273103	0.000114971	0.0160686			ENSG00000162378.13	ZYG11B	protein_coding	-0.575414	4.37676e-11	2.02445e-08	Down
NUCKS1	-0.229995	0.000119396	0.0160686			ENSG00000164919.11	COX6C	protein_coding	-0.899602	4.45774e-11	2.03019e-08	Down
PRPF40A	-0.106861	0.000113186	0.0160686			ENSG00000047597.7	XK	protein_coding	-0.870443	4.91811e-11	2.05057e-08	Down
RCC2	-0.165475	0.000121288	0.0160686			ENSG00000112697.17	TMEM30A	protein_coding	-0.673145	4.77844e-11	2.05057e-08	Down
RPL23A	0.204445	0.000111554	0.0160686			ENSG00000115520.8	COQ10B	protein_coding	-0.601322	4.77961e-11	2.05057e-08	Down
RING1	-0.153221	0.000119991	0.0160686			ENSG00000138138.13	ATAD1	protein_coding	-0.727468	4.84714e-11	2.05057e-08	Down
RPS11	0.119286	0.000113541	0.0160686			ENSG00000143155.13	TIPRL	protein_coding	-0.714539	4.58603e-11	2.05057e-08	Down
MORN4	0.185028	0.000121434	0.0160686			ENSG00000196305.17	IARS1	protein_coding	-0.634529	4.86542e-11	2.05057e-08	Down
CELF2	0.354432	0.000124102	0.0161257			ENSG00000134108.13	ARL8B	protein_coding	-0.629557	5.1172e-11	2.10395e-08	Down
ATG3	-0.0880175	0.000125298	0.0161257			ENSG00000129055.12	ANAPC13	protein_coding	-0.709734	5.35879e-11	2.1731e-08	Down
TOMM22	0.126399	0.000135079	0.0171495			ENSG00000115944.15	COX7A2L	protein_coding	-0.693751	5.85714e-11	2.34309e-08	Down
SRSF1	-0.0952049	0.000139633	0.0171854			ENSG00000187601.5	MAGEH1	protein_coding	-0.852764	6.16866e-11	2.43481e-08	Down
NOSIP	-0.154601	0.000141336	0.0171854			ENSG00000118680.13	MYL12B	protein_coding	-0.709851	6.62637e-11	2.58106e-08	Down
AP1S1	0.147724	0.000144508	0.0171854			ENSG00000102452.17	NALCN	protein_coding	-0.468299	7.03116e-11	2.70316e-08	Down
RAPGEFL1	0.276109	0.000143402	0.0171854			ENSG00000174748.21	RPL15	protein_coding	-0.632013	7.1963e-11	2.73118e-08	Down
RPL37A	0.285276	0.000139295	0.0171854			ENSG00000014641.20	MDH1	polymorphic_pseudogene	-0.863224	7.38616e-11	2.74865e-08	Down
RPL21	0.128295	0.000147761	0.0173476			ENSG00000149100.13	EIF3M	protein_coding	-0.557324	7.42802e-11	2.74865e-08	Down
RPL35	0.23232	0.000149564	0.0173476			ENSG00000070718.12	AP3M2	protein_coding	-0.640826	7.65027e-11	2.79594e-08	Down
MAP2	0.225512	0.000156101	0.0176977			ENSG00000114573.10	ATP6V1A	protein_coding	-0.801102	7.76558e-11	2.80347e-08	Down
TCEAL3	-0.317756	0.00015635	0.0176977			ENSG00000007168.13	PAFAH1B1	protein_coding	-0.578378	8.07348e-11	2.84523e-08	Down
WDR82	-0.0905701	0.000160595	0.0177505			ENSG00000061918.13	GUCY1B1	protein_coding	-0.775529	8.03028e-11	2.84523e-08	Down
RPS23	0.180654	0.000159106	0.0177505			ENSG00000108094.15	CUL2	protein_coding	-0.460655	8.23738e-11	2.86884e-08	Down
LMNB2	-0.117229	0.00016585	0.0179099			ENSG00000004897.12	CDC27	protein_coding	-0.578646	8.34257e-11	2.87169e-08	Down
CACNG3	0.255798	0.000164419	0.0179099			ENSG00000115839.17	RAB3GAP1	protein_coding	-0.471694	8.60737e-11	2.92878e-08	Down
EIF4G3	0.107533	0.000184255	0.0195447			ENSG00000158301.18	GPRASP2	protein_coding	-0.810048	8.72796e-11	2.93606e-08	Down
ACSL4	0.116818	0.00018931	0.0195447			ENSG00000138095.19	LRPPRC	protein_coding	-0.669534	8.90569e-11	2.96219e-08	Down
CYB5R1	0.131288	0.000187934	0.0195447			ENSG00000104381.13	GDAP1	protein_coding	-0.659525	9.39024e-11	3.05479e-08	Down
GRASP	0.257223	0.000188265	0.0195447			ENSG00000154001.14	PPP2R5E	protein_coding	-0.442325	9.39048e-11	3.05479e-08	Down
MSH2	-0.126628	0.000194356	0.0198476			ENSG00000017260.19	ATP2C1	protein_coding	-0.43825	9.61151e-11	3.0782e-08	Down
SIN3B	-0.177233	0.000203163	0.0204438			ENSG00000196950.14	SLC39A10	protein_coding	-0.788809	9.67039e-11	3.0782e-08	Down
MTAP	-0.205806	0.000204547	0.0204438			ENSG00000164258.12	NDUFS4	protein_coding	-0.82956	1.0087e-10	3.17664e-08	Down
NMNAT1	-0.171771	0.000209411	0.0207096			ENSG00000164109.14	MAD2L1	protein_coding	-1.0958	1.04003e-10	3.24084e-08	Down
RPL26L1	0.437366	0.000213162	0.020861			ENSG00000154174.8	TOMM70	protein_coding	-0.657442	1.07121e-10	3.30323e-08	Down
CCNY	0.135683	0.000216025	0.0209232			ENSG00000163527.10	STT3B	protein_coding	-0.592655	1.1056e-10	3.36748e-08	Down
SLC4A8	0.151079	0.00022321	0.0213986			ENSG00000169567.12	HINT1	protein_coding	-0.834059	1.11479e-10	3.36748e-08	Down
RPL13	0.186233	0.000232093	0.0220254			ENSG00000165678.21	GHITM	protein_coding	-0.76086	1.21716e-10	3.60315e-08	Down
RPL32	0.136672	0.000234744	0.0220542			ENSG00000186310.10	NAP1L3	protein_coding	-0.83035	1.20923e-10	3.60315e-08	Down
EPB41L1	-0.161277	0.000241919	0.0225033			ENSG00000152495.11	CAMK4	protein_coding	-0.801991	1.23576e-10	3.622e-08	Down
ABL2	0.0885487	0.000248743	0.0229112			ENSG00000164830.18	OXR1	protein_coding	-0.818031	1.27688e-10	3.70582e-08	Down
CAMSAP1	0.0902066	0.000254701	0.0230088			ENSG00000131779.11	PEX11B	protein_coding	-0.591058	1.33503e-10	3.72838e-08	Down
SRRT	-0.0934895	0.000252801	0.0230088			ENSG00000134058.12	CDK7	protein_coding	-0.559488	1.30075e-10	3.72838e-08	Down
CHTOP	0.165168	0.000267123	0.0236757			ENSG00000151465.14	CDC123	protein_coding	-0.62363	1.31835e-10	3.72838e-08	Down
RPL28	0.163314	0.000266271	0.0236757			ENSG00000175395.16	ZNF25	protein_coding	-0.69513	1.33081e-10	3.72838e-08	Down
SREK1	-0.113758	0.000273797	0.0240404			ENSG00000057663.16	ATG5	protein_coding	-0.673042	1.37183e-10	3.79535e-08	Down
HNRNPC	-0.095346	0.000282511	0.0245759			ENSG00000107758.15	PPP3CB	protein_coding	-0.652049	1.42701e-10	3.84035e-08	Down
TFIP11	-0.124107	0.000293607	0.0253068			ENSG00000111530.13	CAND1	protein_coding	-0.616989	1.41753e-10	3.84035e-08	Down
SLC25A22	0.211598	0.000298833	0.025439			ENSG00000153130.17	SCOC	protein_coding	-0.954658	1.41679e-10	3.84035e-08	Down
NFYC	-0.165244	0.000300557	0.025439			ENSG00000177432.8	NAP1L5	protein_coding	-0.86474	1.44848e-10	3.86301e-08	Down
CLINT1	0.0828439	0.000303869	0.0254897			ENSG00000152332.16	UHMK1	protein_coding	-0.605621	1.48057e-10	3.91332e-08	Down
ATXN2L	0.100625	0.000313715	0.0255119			ENSG00000108061.11	SHOC2	protein_coding	-0.492824	1.50568e-10	3.94449e-08	Down
TSPYL5	0.160634	0.000314995	0.0255119			ENSG00000164209.17	SLC25A46	protein_coding	-0.870435	1.56299e-10	4.0587e-08	Down
RNF220	-0.123743	0.000309804	0.0255119			ENSG00000087470.18	DNM1L	protein_coding	-0.639956	1.59182e-10	4.09763e-08	Down
SLC25A16	0.190918	0.000314209	0.0255119			ENSG00000198836.10	OPA1	protein_coding	-0.622982	1.64604e-10	4.20067e-08	Down
ZNF148	-0.252971	0.000320944	0.0257715			ENSG00000164587.13	RPS14	protein_coding	-0.723446	1.7362e-10	4.39288e-08	Down
NAP1L2	-0.30627	0.000345393	0.0274997			ENSG00000091157.13	WDR7	protein_coding	-0.424812	1.8372e-10	4.57206e-08	Down
SIPA1L1	0.13258	0.000357681	0.0277014			ENSG00000138663.9	COPS4	protein_coding	-0.75483	1.83791e-10	4.57206e-08	Down
KARS	0.073047	0.00035972	0.0277014			ENSG00000108176.15	DNAJC12	protein_coding	-0.85537	1.87221e-10	4.61858e-08	Down
HNRNPH3	-0.117022	0.000354717	0.0277014			ENSG00000116459.11	ATP5PB	protein_coding	-0.743775	1.9262e-10	4.67387e-08	Down
POLR2H	-0.0889994	0.000353943	0.0277014			ENSG00000125868.16	DSTN	protein_coding	-0.674395	1.91627e-10	4.67387e-08	Down
GOLGA5	-0.116786	0.000366848	0.0280206			ENSG00000143106.13	PSMA5	protein_coding	-0.837613	1.95102e-10	4.6956e-08	Down
LSM2	-0.0984548	0.000384774	0.0291529			ENSG00000148925.10	BTBD10	protein_coding	-0.597402	1.96743e-10	4.69691e-08	Down
FAM210A	0.138601	0.000415967	0.0312641			ENSG00000153956.16	CACNA2D1	protein_coding	-0.697795	2.05967e-10	4.87779e-08	Down
RPS17L	0.130166	0.00042611	0.0317722			ENSG00000198898.14	CAPZA2	protein_coding	-0.836404	2.08491e-10	4.89837e-08	Down
ZNF512	0.148171	0.000439215	0.0322004			ENSG00000148688.13	RPP30	protein_coding	-0.534344	2.113e-10	4.92528e-08	Down
DAP3	0.146688	0.000443127	0.0322004			ENSG00000103160.12	HSDL1	protein_coding	-0.615441	2.17235e-10	5.02406e-08	Down
HNRNPCL3	-0.704289	0.000440925	0.0322004			ENSG00000069509.6	FUNDC1	protein_coding	-0.706624	2.20591e-10	5.06213e-08	Down
RBM19	-0.163215	0.00044899	0.0322004			ENSG00000166479.10	TMX3	protein_coding	-0.715875	2.25247e-10	5.12923e-08	Down
CHCHD2	0.281566	0.000447762	0.0322004			ENSG00000119125.16	GDA	protein_coding	-0.940334	2.27332e-10	5.13718e-08	Down
ERF	-0.182656	0.000453395	0.03227			ENSG00000144320.14	LNPK	protein_coding	-0.594626	2.30624e-10	5.1721e-08	Down
PHACTR2	0.162602	0.000460573	0.0324551			ENSG00000174173.7	TRMT10C	protein_coding	-0.715248	2.37087e-10	5.27705e-08	Down
NRIP3	0.184651	0.000462904	0.0324551			ENSG00000196937.11	FAM3C	protein_coding	-0.874795	2.56878e-10	5.67489e-08	Down
POLR2A	-0.0864469	0.000477607	0.0329935			ENSG00000107771.17	CCSER2	protein_coding	-0.382151	2.74053e-10	5.9653e-08	Down
NUDT16	-0.132603	0.000477569	0.0329935			ENSG00000116750.13	UCHL5	protein_coding	-0.688594	2.73091e-10	5.9653e-08	Down
UBAP2L	0.112428	0.000496848	0.0338038			ENSG00000113558.18	SKP1	protein_coding	-0.608246	2.97583e-10	6.34749e-08	Down
SERPINB1	0.289589	0.000499097	0.0338038			ENSG00000184203.8	PPP1R2	protein_coding	-0.883592	2.96219e-10	6.34749e-08	Down
TMEM126A	0.154957	0.00050013	0.0338038			ENSG00000196262.14	PPIA	protein_coding	-0.676778	2.98045e-10	6.34749e-08	Down
DST	-0.0589667	0.000537786	0.0347108			ENSG00000135018.14	UBQLN1	protein_coding	-0.496055	3.01386e-10	6.3728e-08	Down
LRPPRC	0.195229	0.000560811	0.0347108			ENSG00000128590.5	DNAJB9	protein_coding	-0.7608	3.04393e-10	6.39075e-08	Down
CTTN	0.125594	0.000528425	0.0347108			ENSG00000117758.14	STX12	protein_coding	-0.646551	3.25557e-10	6.78695e-08	Down
SAFB2	-0.113627	0.000518162	0.0347108			ENSG00000115947.13	ORC4	protein_coding	-0.590835	3.73852e-10	7.73926e-08	Down
TUBB4A	-0.267537	0.000544263	0.0347108			ENSG00000118733.16	OLFM3	protein_coding	-1.07187	3.98793e-10	8.19824e-08	Down
RABEP2	-0.0780999	0.000554099	0.0347108			ENSG00000101557.15	USP14	protein_coding	-0.594902	4.03932e-10	8.24663e-08	Down
PSIP1	0.276501	0.000568751	0.0347108			ENSG00000085365.18	SCAMP1	protein_coding	-0.886717	4.1206e-10	8.25931e-08	Down
APOOL	0.159139	0.000523305	0.0347108			ENSG00000136143.16	SUCLA2	protein_coding	-0.754916	4.12858e-10	8.25931e-08	Down
EIF4A3	-0.110456	0.000568969	0.0347108			ENSG00000188419.14	CHM	protein_coding	-0.505718	4.12923e-10	8.25931e-08	Down
EEF1B2	0.108768	0.000547653	0.0347108			ENSG00000261340.1	LINC01616	lncRNA	-0.992935	4.19934e-10	8.34317e-08	Down
ANPEP	-0.193485	0.000540044	0.0347108			ENSG00000088986.11	DYNLL1	protein_coding	-0.752397	4.28391e-10	8.45444e-08	Down
FAM219A	0.180021	0.000544039	0.0347108			ENSG00000114209.15	PDCD10	protein_coding	-0.668019	4.38036e-10	8.58754e-08	Down
COA6	0.142707	0.000528672	0.0347108			ENSG00000101843.19	PSMD10	protein_coding	-0.826461	4.43614e-10	8.63967e-08	Down
YJEFN3	0.3417	0.000568668	0.0347108			ENSG00000164024.12	METAP1	protein_coding	-0.37355	4.69083e-10	9.07598e-08	Down
RPS25	0.220008	0.000568842	0.0347108			ENSG00000104388.15	RAB2A	protein_coding	-0.657326	4.81505e-10	9.25583e-08	Down
AGAP2	0.156132	0.000619241	0.0353842			ENSG00000138078.15	PREPL	protein_coding	-0.756601	5.1154e-10	9.74048e-08	Down
UBR3	0.0856487	0.000616653	0.0353842			ENSG00000146386.8	ABRACL	protein_coding	-0.87505	5.16588e-10	9.74048e-08	Down
LANCL2	0.113337	0.000617524	0.0353842			ENSG00000151500.15	THYN1	protein_coding	-0.612858	5.14934e-10	9.74048e-08	Down
ATXN10	0.0988857	0.000625202	0.0353842			ENSG00000091129.21	NRCAM	protein_coding	-0.375586	5.42071e-10	1.00232e-07	Down
RAB6A	-0.0590997	0.000624942	0.0353842			ENSG00000114023.15	FAM162A	protein_coding	-0.668126	5.358e-10	1.00232e-07	Down
BCKDK	0.167329	0.000609286	0.0353842			ENSG00000133103.17	COG6	protein_coding	-0.495494	5.45127e-10	1.00232e-07	Down
STAG1	-0.15997	0.000599185	0.0353842			ENSG00000143198.13	MGST3	protein_coding	-0.590088	5.41499e-10	1.00232e-07	Down
SGCD	-0.183014	0.000600998	0.0353842			ENSG00000115233.12	PSMD14	protein_coding	-0.710572	5.57275e-10	1.01833e-07	Down
FYTTD1	0.134724	0.000603794	0.0353842			ENSG00000144827.9	ABHD10	protein_coding	-0.750462	5.69737e-10	1.02841e-07	Down
SAP18	-0.11073	0.000619973	0.0353842			ENSG00000175161.13	CADM2	protein_coding	-0.753229	5.66589e-10	1.02841e-07	Down
MKKS	0.222041	0.000623982	0.0353842			ENSG00000166922.8	SCG5	protein_coding	-0.78459	5.76691e-10	1.03465e-07	Down
CBLN4	0.245098	0.000607117	0.0353842			ENSG00000125356.7	NDUFA1	protein_coding	-0.747895	5.98625e-10	1.06754e-07	Down
GIT2	-0.0692965	0.000647002	0.0362191			ENSG00000155959.12	VBP1	protein_coding	-0.859374	6.34588e-10	1.12489e-07	Down
FBXL16	0.140392	0.000647664	0.0362191			ENSG00000066557.6	LRRC40	protein_coding	-0.815092	6.4792e-10	1.1299e-07	Down
CCDC86	0.159425	0.00066841	0.0371581			ENSG00000136521.13	NDUFB5	protein_coding	-0.658556	6.47162e-10	1.1299e-07	Down
GTF2I	-0.0879736	0.000690716	0.0372627			ENSG00000150625.16	GPM6A	protein_coding	-0.766183	6.48862e-10	1.1299e-07	Down
HN1	0.169823	0.000693616	0.0372627			ENSG00000075089.9	ACTR6	protein_coding	-0.814463	6.63432e-10	1.14851e-07	Down
G3BP2	0.122791	0.000692015	0.0372627			ENSG00000106723.17	SPIN1	protein_coding	-0.439627	6.75707e-10	1.16296e-07	Down
CPSF6	-0.0885688	0.000694091	0.0372627			ENSG00000173611.17	SCAI	protein_coding	-0.59941	6.81997e-10	1.167e-07	Down
CHCHD4	0.0960223	0.000690846	0.0372627			ENSG00000106524.9	ANKMY2	protein_coding	-0.687286	7.13648e-10	1.21414e-07	Down
SP3	0.256759	0.000685393	0.0372627			ENSG00000106299.8	WASL	protein_coding	-0.531187	7.30912e-10	1.22939e-07	Down
HPCAL1	0.165491	0.000699606	0.0373455			ENSG00000138069.18	RAB1A	protein_coding	-0.481783	7.28758e-10	1.22939e-07	Down
ILF2	-0.0748641	0.000711566	0.0377693			ENSG00000213585.11	VDAC1	protein_coding	-0.671794	7.351e-10	1.22944e-07	Down
RPS3	0.223388	0.000727818	0.0384149			ENSG00000111052.7	LIN7A	protein_coding	-0.759875	7.47408e-10	1.23606e-07	Down
NECAP1	0.173256	0.000735594	0.0385358			ENSG00000176593.8	AC008969.1	lncRNA	0.627384	7.4373e-10	1.23606e-07	Up
MRPL34	0.274183	0.000738312	0.0385358			ENSG00000018610.14	CXorf56	protein_coding	-0.586993	7.63791e-10	1.2492e-07	Down
TUBB2A	0.118497	0.000765034	0.0392865			ENSG00000221995.5	TIAF1	protein_coding	0.721616	7.634e-10	1.2492e-07	Up
WNK2	0.0679529	0.000773604	0.0392865			ENSG00000197872.11	FAM49A	protein_coding	-0.562078	7.69288e-10	1.25128e-07	Down
TTC39C	0.119512	0.000770586	0.0392865			ENSG00000023734.11	STRAP	protein_coding	-0.563268	7.88026e-10	1.26782e-07	Down
PTEN	0.0834948	0.000772888	0.0392865			ENSG00000158985.13	CDC42SE2	protein_coding	-0.535115	7.8641e-10	1.26782e-07	Down
RPL27A	0.108306	0.00076934	0.0392865			ENSG00000138674.17	SEC31A	protein_coding	-0.336457	7.96544e-10	1.27015e-07	Down
FBXL15	0.186189	0.000795982	0.0402057			ENSG00000165028.12	NIPSNAP3B	protein_coding	-0.604153	7.98056e-10	1.27015e-07	Down
KIAA0368	0.055877	0.000823372	0.0410973			ENSG00000005194.15	CIAPIN1	protein_coding	-0.591592	8.19553e-10	1.29739e-07	Down
DLG5	-0.113674	0.000822408	0.0410973			ENSG00000085415.16	SEH1L	protein_coding	-0.496107	8.25277e-10	1.2995e-07	Down
LGALS9C	-0.503987	0.000826757	0.0410973			ENSG00000109738.11	GLRB	protein_coding	-0.901652	8.3262e-10	1.30413e-07	Down
PCM1	0.0863548	0.00084964	0.0418718			ENSG00000041353.10	RAB27B	protein_coding	-1.15503	8.54225e-10	1.33093e-07	Down
RBM15	-0.0849615	0.000851252	0.0418718			ENSG00000198689.11	SLC9A6	protein_coding	-0.690852	8.61779e-10	1.33567e-07	Down
RNF40	-0.0894804	0.000873018	0.0422784			ENSG00000198791.12	CNOT7	protein_coding	-0.570908	8.7159e-10	1.34384e-07	Down
COG7	0.0780633	0.000865327	0.0422784			ENSG00000167325.15	RRM1	protein_coding	-0.635753	8.97198e-10	1.37615e-07	Down
ACTR5	-0.148861	0.000869306	0.0422784			ENSG00000119965.13	C10orf88	protein_coding	-0.502869	9.26661e-10	1.41402e-07	Down
SNX32	0.187446	0.000885956	0.0422846			ENSG00000166681.14	BEX3	protein_coding	-0.706521	9.55537e-10	1.4506e-07	Down
DNMT1	-0.140579	0.00088665	0.0422846			ENSG00000131263.13	RLIM	protein_coding	-0.561026	9.66801e-10	1.4528e-07	Down
KCNJ9	0.202252	0.000886191	0.0422846			ENSG00000157680.15	DGKI	protein_coding	-0.58233	9.64038e-10	1.4528e-07	Down
SIRT1	-0.319918	0.000891481	0.0423003			ENSG00000178662.16	CSRNP3	protein_coding	-0.713927	9.87417e-10	1.47629e-07	Down
HTATSF1	-0.111561	0.000905454	0.0425337			ENSG00000153310.19	FAM49B	protein_coding	-0.613706	1.00065e-09	1.48855e-07	Down
CCDC177	0.17082	0.000905301	0.0425337			ENSG00000167005.14	NUDT21	protein_coding	-0.770375	1.03365e-09	1.52995e-07	Down
SRGAP2	0.0632114	0.000924775	0.0431443			ENSG00000166226.13	CCT2	protein_coding	-0.639905	1.04343e-09	1.53675e-07	Down
SMC3	-0.13055	0.000932229	0.0431443			ENSG00000281649.2	EBLN3P	lncRNA	-0.398923	1.0512e-09	1.54053e-07	Down
PRRT1	0.118805	0.000929729	0.0431443			ENSG00000136531.17	SCN2A	protein_coding	-0.745784	1.06368e-09	1.54775e-07	Down
SRSF7	-0.085525	0.000951016	0.043798			ENSG00000166266.14	CUL5	protein_coding	-0.633415	1.06659e-09	1.54775e-07	Down
CADPS	0.121208	0.000976991	0.0447292			ENSG00000286340.1	AL356776.2	lncRNA	-0.821764	1.07388e-09	1.55074e-07	Down
U2AF2	-0.112377	0.000980757	0.0447292			ENSG00000105784.15	RUNDC3B	protein_coding	-0.63846	1.09418e-09	1.57238e-07	Down
RPS27A	0.292134	0.000990099	0.0449371			ENSG00000145242.13	EPHA5	protein_coding	-0.861681	1.10722e-09	1.58344e-07	Down
KIAA1191	0.106543	0.00100339	0.0449735			ENSG00000128609.15	NDUFA5	protein_coding	-0.837018	1.14259e-09	1.62616e-07	Down
APAF1	-0.167052	0.000996561	0.0449735			ENSG00000115159.16	GPD2	protein_coding	-0.495026	1.15327e-09	1.63201e-07	Down
CMC2	0.176395	0.00100526	0.0449735			ENSG00000143727.16	ACP1	protein_coding	-0.576634	1.15773e-09	1.63201e-07	Down
HMGCS1	0.231267	0.00103157	0.0458919			ENSG00000117152.13	RGS4	protein_coding	-1.0717	1.18819e-09	1.66701e-07	Down
POLR1E	-0.199494	0.00103556	0.0458919			ENSG00000164615.5	CAMLG	protein_coding	-0.627036	1.21522e-09	1.69689e-07	Down
FKBP8	0.218959	0.00108919	0.0471564			ENSG00000122958.15	VPS26A	protein_coding	-0.475256	1.23422e-09	1.71533e-07	Down
MTPAP	0.10794	0.00107782	0.0471564			ENSG00000103591.13	AAGAB	protein_coding	-0.543612	1.33585e-09	1.84791e-07	Down
PPP1R37	0.133838	0.00108823	0.0471564			ENSG00000123570.4	RAB9B	protein_coding	-0.673251	1.36631e-09	1.85536e-07	Down
TMEFF1	0.151872	0.00108022	0.0471564			ENSG00000146731.11	CCT6A	protein_coding	-0.68158	1.35717e-09	1.85536e-07	Down
KCNB2	0.287267	0.00108167	0.0471564			ENSG00000147180.16	ZNF711	protein_coding	-0.655748	1.35204e-09	1.85536e-07	Down
NUFIP2	0.0980081	0.00111569	0.0480823			ENSG00000151320.11	AKAP6	protein_coding	-0.544578	1.36469e-09	1.85536e-07	Down
OCIAD2	0.235947	0.00113288	0.0484226			ENSG00000008018.9	PSMB1	protein_coding	-0.599691	1.37549e-09	1.8593e-07	Down
YPEL5	-0.137074	0.0011339	0.0484226			ENSG00000170899.11	GSTA4	protein_coding	-0.60685	1.39855e-09	1.88188e-07	Down
ASH2L	-0.0986424	0.00114295	0.0485884			ENSG00000112290.13	WASF1	protein_coding	-0.641987	1.45168e-09	1.94453e-07	Down
RBM4	-0.0905442	0.00115617	0.0489289			ENSG00000134440.12	NARS1	protein_coding	-0.592597	1.47271e-09	1.96381e-07	Down
SLC30A1	0.0969699	0.00118847	0.0498466			ENSG00000100554.12	ATP6V1D	protein_coding	-0.615768	1.5019e-09	1.99375e-07	Down
RDH14	0.103835	0.00118735	0.0498466			ENSG00000149196.16	HIKESHI	protein_coding	-0.692676	1.54055e-09	2.03195e-07	Down
						ENSG00000221823.11	PPP3R1	protein_coding	-0.60825	1.5444e-09	2.03195e-07	Down
						ENSG00000243302.3	AC018638.4	processed_pseudogene	1.20979	1.58241e-09	2.07275e-07	Up
						ENSG00000125304.10	TM9SF2	protein_coding	-0.577906	1.61297e-09	2.09818e-07	Down
						ENSG00000165434.8	PGM2L1	protein_coding	-0.969503	1.616e-09	2.09818e-07	Down
						ENSG00000101132.10	PFDN4	protein_coding	-0.857326	1.6883e-09	2.13585e-07	Down
						ENSG00000104231.11	ZFAND1	protein_coding	-0.739368	1.68399e-09	2.13585e-07	Down
						ENSG00000120251.20	GRIA2	protein_coding	-0.674958	1.67505e-09	2.13585e-07	Down
						ENSG00000124333.16	VAMP7	protein_coding	-0.609333	1.6793e-09	2.13585e-07	Down
						ENSG00000135940.7	COX5B	protein_coding	-0.775315	1.66663e-09	2.13585e-07	Down
						ENSG00000170786.12	SDR16C5	protein_coding	-0.972641	1.68692e-09	2.13585e-07	Down
						ENSG00000175471.19	MCTP1	protein_coding	-0.592485	1.70078e-09	2.14248e-07	Down
						ENSG00000068366.20	ACSL4	protein_coding	-0.732051	1.71949e-09	2.15146e-07	Down
						ENSG00000078304.19	PPP2R5C	protein_coding	-0.300812	1.72245e-09	2.15146e-07	Down
						ENSG00000154822.18	PLCL2	protein_coding	-0.637957	1.77453e-09	2.2072e-07	Down
						ENSG00000100519.12	PSMC6	protein_coding	-0.67239	1.79939e-09	2.22576e-07	Down
						ENSG00000111716.14	LDHB	polymorphic_pseudogene	-0.925094	1.80449e-09	2.22576e-07	Down
						ENSG00000129128.13	SPCS3	protein_coding	-0.713884	1.83853e-09	2.25835e-07	Down
						ENSG00000117533.15	VAMP4	protein_coding	-0.719247	1.90061e-09	2.3059e-07	Down
						ENSG00000134056.12	MRPS36	protein_coding	-0.712603	1.89374e-09	2.3059e-07	Down
						ENSG00000163412.13	EIF4E3	protein_coding	-0.539126	1.89932e-09	2.3059e-07	Down
						ENSG00000115128.7	SF3B6	protein_coding	-0.850414	1.93716e-09	2.34064e-07	Down
						ENSG00000166200.15	COPS2	protein_coding	-0.738509	2.02944e-09	2.44217e-07	Down
						ENSG00000163938.17	GNL3	protein_coding	-0.612943	2.09768e-09	2.51408e-07	Down
						ENSG00000185787.15	MORF4L1	protein_coding	-0.457103	2.11238e-09	2.52148e-07	Down
						ENSG00000143164.15	DCAF6	protein_coding	-0.48334	2.14062e-09	2.54494e-07	Down
						ENSG00000155304.6	HSPA13	protein_coding	-0.786529	2.16176e-09	2.55978e-07	Down
						ENSG00000091483.6	FH	protein_coding	-0.6996	2.18373e-09	2.56527e-07	Down
						ENSG00000182916.8	TCEAL7	protein_coding	-0.950911	2.18208e-09	2.56527e-07	Down
						ENSG00000147416.11	ATP6V1B2	protein_coding	-0.724665	2.19325e-09	2.56627e-07	Down
						ENSG00000100934.15	SEC23A	protein_coding	-0.718577	2.22308e-09	2.59094e-07	Down
						ENSG00000168653.11	NDUFS5	protein_coding	-0.66646	2.26737e-09	2.62191e-07	Down
						ENSG00000198919.13	DZIP3	protein_coding	-0.55611	2.26411e-09	2.62191e-07	Down
						ENSG00000079785.15	DDX1	protein_coding	-0.541856	2.34022e-09	2.69563e-07	Down
						ENSG00000024862.17	CCDC28A	protein_coding	-0.555205	2.38507e-09	2.73664e-07	Down
						ENSG00000117155.16	SSX2IP	protein_coding	-0.537784	2.39451e-09	2.73686e-07	Down
						ENSG00000119396.11	RAB14	protein_coding	-0.510291	2.44802e-09	2.78592e-07	Down
						ENSG00000174444.15	RPL4	protein_coding	-0.61689	2.45626e-09	2.78592e-07	Down
						ENSG00000107669.17	ATE1	protein_coding	-0.542942	2.47547e-09	2.797e-07	Down
						ENSG00000106591.4	MRPL32	protein_coding	-0.790879	2.52871e-09	2.84629e-07	Down
						ENSG00000014824.14	SLC30A9	protein_coding	-0.653985	2.58089e-09	2.8615e-07	Down
						ENSG00000121481.11	RNF2	protein_coding	-0.661591	2.55927e-09	2.8615e-07	Down
						ENSG00000163558.13	PRKCI	protein_coding	-0.515782	2.56442e-09	2.8615e-07	Down
						ENSG00000178974.10	FBXO34	protein_coding	-0.612649	2.5738e-09	2.8615e-07	Down
						ENSG00000164951.16	PDP1	protein_coding	-0.798432	2.63849e-09	2.91445e-07	Down
						ENSG00000150779.12	TIMM8B	protein_coding	-0.780026	2.66825e-09	2.93636e-07	Down
						ENSG00000136040.9	PLXNC1	protein_coding	-0.500903	2.7085e-09	2.96962e-07	Down
						ENSG00000152382.6	TADA1	protein_coding	-0.648543	2.77195e-09	3.02797e-07	Down
						ENSG00000096092.6	TMEM14A	protein_coding	-0.952065	2.82974e-09	3.07974e-07	Down
						ENSG00000128789.21	PSMG2	protein_coding	-0.482644	2.84913e-09	3.08948e-07	Down
						ENSG00000108395.14	TRIM37	protein_coding	-0.648802	2.88524e-09	3.11722e-07	Down
						ENSG00000132406.12	TMEM128	protein_coding	-0.836149	3.00483e-09	3.23461e-07	Down
						ENSG00000065559.15	MAP2K4	protein_coding	-0.687747	3.02081e-09	3.24003e-07	Down
						ENSG00000147604.14	RPL7	protein_coding	-0.746709	3.05269e-09	3.26241e-07	Down
						ENSG00000124767.7	GLO1	protein_coding	-0.7213	3.09493e-09	3.27932e-07	Down
						ENSG00000184752.13	NDUFA12	protein_coding	-0.791062	3.10174e-09	3.27932e-07	Down
						ENSG00000197930.13	ERO1A	protein_coding	-0.487857	3.09063e-09	3.27932e-07	Down
						ENSG00000119801.13	YPEL5	protein_coding	-0.575062	3.14471e-09	3.2895e-07	Down
						ENSG00000184076.13	UQCR10	protein_coding	-0.748041	3.12756e-09	3.2895e-07	Down
						ENSG00000198780.12	FAM169A	protein_coding	-0.512607	3.14094e-09	3.2895e-07	Down
						ENSG00000104164.11	BLOC1S6	protein_coding	-0.575925	3.24801e-09	3.38559e-07	Down
						ENSG00000104643.10	MTMR9	protein_coding	-0.523562	3.27597e-09	3.40276e-07	Down
						ENSG00000061794.13	MRPS35	protein_coding	-0.655537	3.42544e-09	3.53321e-07	Down
						ENSG00000197894.11	ADH5	protein_coding	-0.655801	3.41722e-09	3.53321e-07	Down
						ENSG00000164163.11	ABCE1	protein_coding	-0.701818	3.4731e-09	3.56994e-07	Down
						ENSG00000123545.6	NDUFAF4	protein_coding	-0.84902	3.58493e-09	3.65947e-07	Down
						ENSG00000171509.16	RXFP1	protein_coding	-1.0052	3.57974e-09	3.65947e-07	Down
						ENSG00000135070.15	ISCA1	protein_coding	-0.549296	3.60719e-09	3.66447e-07	Down
						ENSG00000145087.12	STXBP5L	protein_coding	-0.650581	3.61459e-09	3.66447e-07	Down
						ENSG00000267106.7	ZNF561-AS1	lncRNA	0.509351	3.72172e-09	3.76021e-07	Up
						ENSG00000171714.11	ANO5	protein_coding	-0.596048	3.82527e-09	3.85168e-07	Down
						ENSG00000102897.10	LYRM1	protein_coding	-0.603756	3.92225e-09	3.93594e-07	Down
						ENSG00000150316.12	CWC15	protein_coding	-0.641267	3.99912e-09	3.99952e-07	Down
						ENSG00000155970.12	MICU3	protein_coding	-0.885199	4.06803e-09	4.05474e-07	Down
						ENSG00000091039.17	OSBPL8	protein_coding	-0.722837	4.13975e-09	4.08764e-07	Down
						ENSG00000118473.22	SGIP1	protein_coding	-0.455873	4.13712e-09	4.08764e-07	Down
						ENSG00000173660.12	UQCRH	protein_coding	-0.783633	4.14246e-09	4.08764e-07	Down
						ENSG00000259891.1	AC107375.1	lncRNA	0.772943	4.197e-09	4.1277e-07	Up
						ENSG00000163001.11	CFAP36	protein_coding	-0.435848	4.21238e-09	4.12911e-07	Down
						ENSG00000069329.18	VPS35	protein_coding	-0.557722	4.26072e-09	4.16271e-07	Down
						ENSG00000172465.14	TCEAL1	protein_coding	-0.645919	4.34672e-09	4.22981e-07	Down
						ENSG00000185272.14	RBM11	protein_coding	-1.06132	4.35797e-09	4.22981e-07	Down
						ENSG00000169255.15	B3GALNT1	protein_coding	-0.615167	4.54058e-09	4.36839e-07	Down
						ENSG00000169288.18	MRPL1	protein_coding	-0.568315	4.54502e-09	4.36839e-07	Down
						ENSG00000171033.13	PKIA	protein_coding	-0.664747	4.52638e-09	4.36839e-07	Down
						ENSG00000112695.11	COX7A2	protein_coding	-0.80355	4.56314e-09	4.37161e-07	Down
						ENSG00000111880.16	RNGTT	protein_coding	-0.480427	4.59801e-09	4.3908e-07	Down
						ENSG00000113643.9	RARS1	protein_coding	-0.546276	4.73242e-09	4.50462e-07	Down
						ENSG00000238168.5	AC137055.1	processed_pseudogene	1.44305	4.76514e-09	4.52123e-07	Up
						ENSG00000133731.10	IMPA1	protein_coding	-0.803907	4.80851e-09	4.54781e-07	Down
						ENSG00000143889.16	HNRNPLL	protein_coding	-0.457352	4.91449e-09	4.63324e-07	Down
						ENSG00000177034.16	MTX3	protein_coding	-0.350608	5.01363e-09	4.7117e-07	Down
						ENSG00000113966.10	ARL6	protein_coding	-0.722365	5.1159e-09	4.7926e-07	Down
						ENSG00000151229.13	SLC2A13	protein_coding	-0.826921	5.20748e-09	4.863e-07	Down
						ENSG00000170142.12	UBE2E1	protein_coding	-0.686387	5.22676e-09	4.86565e-07	Down
						ENSG00000135241.17	PNPLA8	protein_coding	-0.662	5.25925e-09	4.88055e-07	Down
						ENSG00000117906.14	RCN2	protein_coding	-0.734025	5.33794e-09	4.9381e-07	Down
						ENSG00000138814.17	PPP3CA	protein_coding	-0.66226	5.37217e-09	4.95428e-07	Down
						ENSG00000125814.17	NAPB	protein_coding	-0.86336	5.425e-09	4.98747e-07	Down
						ENSG00000165973.19	NELL1	protein_coding	-0.810186	5.57379e-09	5.10839e-07	Down
						ENSG00000075303.13	SLC25A40	protein_coding	-0.599036	5.62265e-09	5.13726e-07	Down
						ENSG00000157500.12	APPL1	protein_coding	-0.540067	5.67867e-09	5.15662e-07	Down
						ENSG00000198843.13	SELENOT	protein_coding	-0.71741	5.66339e-09	5.15662e-07	Down
						ENSG00000143207.21	COP1	protein_coding	-0.481985	5.81509e-09	5.26435e-07	Down
						ENSG00000246363.3	LINC02458	lncRNA	-1.24804	5.8577e-09	5.28676e-07	Down
						ENSG00000164506.14	STXBP5	protein_coding	-0.563181	5.88434e-09	5.29466e-07	Down
						ENSG00000126947.13	ARMCX1	protein_coding	-0.50356	5.9478e-09	5.33554e-07	Down
						ENSG00000004766.17	VPS50	protein_coding	-0.687344	5.98956e-09	5.34474e-07	Down
						ENSG00000134001.14	EIF2S1	protein_coding	-0.577087	6.01223e-09	5.34474e-07	Down
						ENSG00000288033.1	AC137894.3	lncRNA	1.398	6.00404e-09	5.34474e-07	Up
						ENSG00000196739.15	COL27A1	protein_coding	1.05	6.25076e-09	5.54016e-07	Up
						ENSG00000139505.11	MTMR6	protein_coding	-0.677881	6.42029e-09	5.67343e-07	Down
						ENSG00000060140.9	STYK1	protein_coding	-0.860677	6.53544e-09	5.6991e-07	Down
						ENSG00000118454.13	ANKRD13C	protein_coding	-0.485683	6.5646e-09	5.6991e-07	Down
						ENSG00000125962.14	ARMCX5	protein_coding	-0.703211	6.52435e-09	5.6991e-07	Down
						ENSG00000152219.5	ARL14EP	protein_coding	-0.462154	6.56485e-09	5.6991e-07	Down
						ENSG00000261188.1	Z95115.1	lncRNA	-0.72202	6.50743e-09	5.6991e-07	Down
						ENSG00000261777.6	AC012184.3	lncRNA	0.9531	6.51023e-09	5.6991e-07	Up
						ENSG00000165629.20	ATP5F1C	protein_coding	-0.627139	6.84849e-09	5.92794e-07	Down
						ENSG00000005249.13	PRKAR2B	protein_coding	-0.752833	7.0319e-09	6.00802e-07	Down
						ENSG00000064763.11	FAR2	protein_coding	-0.522036	7.06276e-09	6.00802e-07	Down
						ENSG00000123349.14	PFDN5	protein_coding	-0.6508	7.03609e-09	6.00802e-07	Down
						ENSG00000164815.11	ORC5	protein_coding	-0.577152	6.98824e-09	6.00802e-07	Down
						ENSG00000166575.17	TMEM135	protein_coding	-0.482836	6.97672e-09	6.00802e-07	Down
						ENSG00000198825.15	INPP5F	protein_coding	-0.687035	7.04609e-09	6.00802e-07	Down
						ENSG00000143756.12	FBXO28	protein_coding	-0.504315	7.09131e-09	6.01502e-07	Down
						ENSG00000010270.13	STARD3NL	protein_coding	-0.494954	7.12569e-09	6.02691e-07	Down
						ENSG00000120526.11	NUDCD1	protein_coding	-0.656434	7.16782e-09	6.04527e-07	Down
						ENSG00000164405.11	UQCRQ	protein_coding	-0.64502	7.26393e-09	6.10893e-07	Down
						ENSG00000189403.15	HMGB1	protein_coding	-0.539794	7.29415e-09	6.11696e-07	Down
						ENSG00000069345.12	DNAJA2	protein_coding	-0.611362	7.33701e-09	6.13552e-07	Down
						ENSG00000018236.15	CNTN1	protein_coding	-0.599842	7.46856e-09	6.1756e-07	Down
						ENSG00000065183.16	WDR3	protein_coding	-0.565352	7.48924e-09	6.1756e-07	Down
						ENSG00000137040.10	RANBP6	protein_coding	-0.654918	7.4305e-09	6.1756e-07	Down
						ENSG00000138381.10	ASNSD1	protein_coding	-0.722757	7.46511e-09	6.1756e-07	Down
						ENSG00000166275.16	BORCS7	protein_coding	-0.782594	7.4443e-09	6.1756e-07	Down
						ENSG00000174106.3	LEMD3	protein_coding	-0.484706	7.67057e-09	6.30755e-07	Down
						ENSG00000232040.4	ZBED9	protein_coding	-0.739234	7.71348e-09	6.32527e-07	Down
						ENSG00000164031.17	DNAJB14	protein_coding	-0.799585	7.75658e-09	6.34303e-07	Down
						ENSG00000271100.1	AP000753.3	processed_pseudogene	1.33119	7.778e-09	6.34303e-07	Up
						ENSG00000169891.18	REPS2	protein_coding	-0.589881	7.79983e-09	6.34336e-07	Down
						ENSG00000113282.13	CLINT1	protein_coding	-0.386853	7.82228e-09	6.34419e-07	Down
						ENSG00000086200.16	IPO11	protein_coding	-0.488568	7.87749e-09	6.37151e-07	Down
						ENSG00000058272.19	PPP1R12A	protein_coding	-0.454191	8.02299e-09	6.47152e-07	Down
						ENSG00000151093.8	OXSM	protein_coding	-0.704241	8.1989e-09	6.59543e-07	Down
						ENSG00000048052.21	HDAC9	protein_coding	-0.49843	8.51186e-09	6.80221e-07	Down
						ENSG00000147669.11	POLR2K	protein_coding	-0.853751	8.50886e-09	6.80221e-07	Down
						ENSG00000170035.16	UBE2E3	protein_coding	-0.5419	8.52488e-09	6.80221e-07	Down
						ENSG00000196636.8	SDHAF3	protein_coding	-0.934568	8.57483e-09	6.82368e-07	Down
						ENSG00000103035.11	PSMD7	protein_coding	-0.542744	8.71701e-09	6.91822e-07	Down
						ENSG00000168894.10	RNF181	protein_coding	-0.659106	8.80739e-09	6.97126e-07	Down
						ENSG00000104763.19	ASAH1	protein_coding	-0.62277	8.985e-09	7.09288e-07	Down
						ENSG00000106052.13	TAX1BP1	protein_coding	-0.399498	9.03277e-09	7.11163e-07	Down
						ENSG00000138660.12	AP1AR	protein_coding	-0.705607	9.09106e-09	7.13853e-07	Down
						ENSG00000162639.16	HENMT1	protein_coding	-0.723216	9.28357e-09	7.27041e-07	Down
						ENSG00000183513.9	COA5	protein_coding	-0.541641	9.33913e-09	7.29462e-07	Down
						ENSG00000197182.14	MIRLET7BHG	lncRNA	0.894178	9.41481e-09	7.33438e-07	Up
						ENSG00000115514.12	TXNDC9	protein_coding	-0.76519	9.4507e-09	7.34302e-07	Down
						ENSG00000143222.12	UFC1	protein_coding	-0.53995	9.57014e-09	7.41635e-07	Down
						ENSG00000101654.17	RNMT	protein_coding	-0.515906	9.60665e-09	7.42521e-07	Down
						ENSG00000133703.12	KRAS	protein_coding	-0.434561	9.63232e-09	7.42567e-07	Down
						ENSG00000058804.12	NDC1	protein_coding	-0.530372	9.74078e-09	7.45107e-07	Down
						ENSG00000146151.13	HMGCLL1	protein_coding	-0.782913	9.72266e-09	7.45107e-07	Down
						ENSG00000181004.10	BBS12	protein_coding	-0.567624	9.73199e-09	7.45107e-07	Down
						ENSG00000113595.15	TRIM23	protein_coding	-0.682118	9.83042e-09	7.50025e-07	Down
						ENSG00000279283.1	AC131009.4	TEC	1.21907	9.90808e-09	7.54007e-07	Up
						ENSG00000178913.8	TAF7	protein_coding	-0.551597	9.9956e-09	7.58717e-07	Down
						ENSG00000104660.19	LEPROTL1	protein_coding	-0.389284	1.00283e-08	7.59249e-07	Down
						ENSG00000065548.18	ZC3H15	protein_coding	-0.501561	1.0105e-08	7.63109e-07	Down
						ENSG00000168827.14	GFM1	protein_coding	-0.365877	1.02495e-08	7.72048e-07	Down
						ENSG00000128973.13	CLN6	protein_coding	0.516784	1.05364e-08	7.90744e-07	Up
						ENSG00000151779.13	NBAS	protein_coding	-0.383428	1.05511e-08	7.90744e-07	Down
						ENSG00000180530.11	NRIP1	protein_coding	-0.49819	1.07773e-08	8.05655e-07	Down
						ENSG00000120686.12	UFM1	protein_coding	-0.604924	1.08637e-08	8.10072e-07	Down
						ENSG00000118217.6	ATF6	protein_coding	-0.408273	1.09656e-08	8.15611e-07	Down
						ENSG00000280927.1	CTBP1-AS	lncRNA	1.0025	1.13247e-08	8.40212e-07	Up
						ENSG00000173915.16	ATP5MD	protein_coding	-0.806317	1.14712e-08	8.48955e-07	Down
						ENSG00000115419.13	GLS	protein_coding	-0.642228	1.15323e-08	8.51352e-07	Down
						ENSG00000083635.8	NUFIP1	protein_coding	-0.477068	1.18687e-08	8.72467e-07	Down
						ENSG00000106554.13	CHCHD3	protein_coding	-0.35305	1.19068e-08	8.72467e-07	Down
						ENSG00000183648.11	NDUFB1	protein_coding	-0.655636	1.18775e-08	8.72467e-07	Down
						ENSG00000074603.19	DPP8	protein_coding	-0.419109	1.21298e-08	8.80094e-07	Down
						ENSG00000118564.15	FBXL5	protein_coding	-0.544461	1.21001e-08	8.80094e-07	Down
						ENSG00000136897.8	MRPL50	protein_coding	-0.661154	1.20555e-08	8.80094e-07	Down
						ENSG00000273841.5	TAF9	protein_coding	-0.747565	1.20884e-08	8.80094e-07	Down
						ENSG00000029364.12	SLC39A9	protein_coding	-0.511917	1.24735e-08	8.99022e-07	Down
						ENSG00000037241.7	RPL26L1	protein_coding	-0.771761	1.24609e-08	8.99022e-07	Down
						ENSG00000131100.13	ATP6V1E1	protein_coding	-0.731621	1.24818e-08	8.99022e-07	Down
						ENSG00000163626.16	COX18	protein_coding	-0.463315	1.25299e-08	9.00296e-07	Down
						ENSG00000141030.13	COPS3	protein_coding	-0.635549	1.26011e-08	9.03222e-07	Down
						ENSG00000040341.18	STAU2	protein_coding	-0.448627	1.28432e-08	9.16799e-07	Down
						ENSG00000172915.18	NBEA	protein_coding	-0.51582	1.28525e-08	9.16799e-07	Down
						ENSG00000148572.16	NRBF2	protein_coding	-0.675494	1.29082e-08	9.18564e-07	Down
						ENSG00000077254.14	USP33	protein_coding	-0.500645	1.29559e-08	9.19744e-07	Down
						ENSG00000070961.15	ATP2B1	protein_coding	-0.627184	1.31813e-08	9.31279e-07	Down
						ENSG00000110696.10	C11orf58	protein_coding	-0.533947	1.31786e-08	9.31279e-07	Down
						ENSG00000120437.9	ACAT2	protein_coding	-0.841726	1.32607e-08	9.32437e-07	Down
						ENSG00000163923.10	RPL39L	protein_coding	-0.884645	1.32469e-08	9.32437e-07	Down
						ENSG00000137075.18	RNF38	protein_coding	-0.34833	1.34468e-08	9.43281e-07	Down
						ENSG00000126267.11	COX6B1	protein_coding	-0.667073	1.36755e-08	9.57061e-07	Down
						ENSG00000058729.11	RIOK2	protein_coding	-0.513001	1.37351e-08	9.5896e-07	Down
						ENSG00000168843.14	FSTL5	protein_coding	-0.769159	1.3815e-08	9.62274e-07	Down
						ENSG00000204116.11	CHIC1	protein_coding	-0.725693	1.42665e-08	9.91387e-07	Down
						ENSG00000095002.15	MSH2	protein_coding	-0.507074	1.45665e-08	1.00751e-06	Down
						ENSG00000100387.9	RBX1	protein_coding	-0.551518	1.45574e-08	1.00751e-06	Down
						ENSG00000072041.17	SLC6A15	protein_coding	-0.821455	1.4753e-08	1.01802e-06	Down
						ENSG00000177889.10	UBE2N	protein_coding	-0.594924	1.48295e-08	1.02092e-06	Down
						ENSG00000125743.10	SNRPD2	protein_coding	-0.690341	1.49523e-08	1.02699e-06	Down
						ENSG00000163536.12	SERPINI1	protein_coding	-0.808042	1.53461e-08	1.0516e-06	Down
						ENSG00000137038.8	DMAC1	protein_coding	-0.741223	1.54976e-08	1.05709e-06	Down
						ENSG00000255929.5	AP000943.2	lncRNA	-0.803708	1.54952e-08	1.05709e-06	Down
						ENSG00000139112.11	GABARAPL1	protein_coding	-0.711484	1.57963e-08	1.07252e-06	Down
						ENSG00000162409.11	PRKAA2	protein_coding	-0.593509	1.57632e-08	1.07252e-06	Down
						ENSG00000047315.16	POLR2B	protein_coding	-0.635161	1.62797e-08	1.09439e-06	Down
						ENSG00000065150.21	IPO5	protein_coding	-0.441394	1.63047e-08	1.09439e-06	Down
						ENSG00000101856.10	PGRMC1	protein_coding	-0.756689	1.61659e-08	1.09439e-06	Down
						ENSG00000132294.15	EFR3A	protein_coding	-0.616538	1.62037e-08	1.09439e-06	Down
						ENSG00000147654.15	EBAG9	protein_coding	-0.436875	1.63403e-08	1.09439e-06	Down
						ENSG00000157450.15	RNF111	protein_coding	-0.333996	1.63073e-08	1.09439e-06	Down
						ENSG00000245148.2	ARAP1-AS2	lncRNA	0.997633	1.63868e-08	1.09503e-06	Up
						ENSG00000241685.10	ARPC1A	protein_coding	-0.554518	1.65507e-08	1.10349e-06	Down
						ENSG00000109184.15	DCUN1D4	protein_coding	-0.471163	1.67155e-08	1.10948e-06	Down
						ENSG00000260838.3	AC022893.2	lncRNA	-0.966684	1.67003e-08	1.10948e-06	Down
						ENSG00000142892.15	PIGK	protein_coding	-0.731308	1.69527e-08	1.12271e-06	Down
						ENSG00000083099.11	LYRM2	protein_coding	-0.342563	1.70363e-08	1.12573e-06	Down
						ENSG00000196776.16	CD47	protein_coding	-0.53754	1.74125e-08	1.14802e-06	Down
						ENSG00000111647.13	UHRF1BP1L	protein_coding	-0.466207	1.77366e-08	1.16679e-06	Down
						ENSG00000277075.2	H2AC8	protein_coding	-0.966252	1.7791e-08	1.16778e-06	Down
						ENSG00000125249.7	RAP2A	protein_coding	-0.584632	1.80359e-08	1.18123e-06	Down
						ENSG00000134709.12	HOOK1	protein_coding	-0.70768	1.81726e-08	1.18756e-06	Down
						ENSG00000242220.9	TCP10L	protein_coding	0.856447	1.83991e-08	1.19971e-06	Up
						ENSG00000119782.14	FKBP1B	protein_coding	-0.766793	1.86116e-08	1.20297e-06	Down
						ENSG00000127995.17	CASD1	protein_coding	-0.757647	1.84913e-08	1.20297e-06	Down
						ENSG00000197860.10	SGTB	protein_coding	-0.55808	1.85934e-08	1.20297e-06	Down
						ENSG00000251417.2	AC145285.2	lncRNA	1.02536	1.85951e-08	1.20297e-06	Up
						ENSG00000117598.13	PLPPR5	protein_coding	-0.612758	1.88641e-08	1.21663e-06	Down
						ENSG00000099246.16	RAB18	protein_coding	-0.552468	1.90656e-08	1.22695e-06	Down
						ENSG00000270083.1	AL021878.2	lncRNA	1.27919	1.95038e-08	1.25243e-06	Up
						ENSG00000111726.13	CMAS	protein_coding	-0.614769	2.00437e-08	1.28432e-06	Down
						ENSG00000114405.10	C3orf14	protein_coding	-0.561986	2.00914e-08	1.28459e-06	Down
						ENSG00000126215.14	XRCC3	protein_coding	0.57631	2.04067e-08	1.30194e-06	Up
						ENSG00000086065.14	CHMP5	protein_coding	-0.687561	2.0868e-08	1.3285e-06	Down
						ENSG00000184613.10	NELL2	protein_coding	-0.801782	2.11758e-08	1.34521e-06	Down
						ENSG00000111711.10	GOLT1B	protein_coding	-0.785492	2.13771e-08	1.35509e-06	Down
						ENSG00000164032.12	H2AZ1	protein_coding	-0.719895	2.15281e-08	1.36175e-06	Down
						ENSG00000066933.16	MYO9A	protein_coding	-0.349762	2.17795e-08	1.37471e-06	Down
						ENSG00000166946.14	CCNDBP1	protein_coding	-0.547275	2.21087e-08	1.39252e-06	Down
						ENSG00000050426.16	LETMD1	protein_coding	-0.396298	2.21826e-08	1.39421e-06	Down
						ENSG00000266472.5	MRPS21	protein_coding	-0.550056	2.22418e-08	1.39497e-06	Down
						ENSG00000128059.8	PPAT	protein_coding	-0.522977	2.23494e-08	1.39875e-06	Down
						ENSG00000204217.15	BMPR2	protein_coding	-0.434894	2.24497e-08	1.40206e-06	Down
						ENSG00000151743.11	AMN1	protein_coding	-0.539354	2.26735e-08	1.41009e-06	Down
						ENSG00000211456.13	SACM1L	polymorphic_pseudogene	-0.450623	2.26593e-08	1.41009e-06	Down
						ENSG00000156642.17	NPTN	protein_coding	-0.61145	2.28301e-08	1.41685e-06	Down
						ENSG00000186908.14	ZDHHC17	protein_coding	-0.712013	2.29824e-08	1.42332e-06	Down
						ENSG00000160131.13	VMA21	protein_coding	-0.605031	2.30484e-08	1.42443e-06	Down
						ENSG00000135968.21	GCC2	protein_coding	-0.403908	2.32178e-08	1.43191e-06	Down
						ENSG00000279555.1	AC091181.1	TEC	0.956317	2.34888e-08	1.44561e-06	Up
						ENSG00000136146.15	MED4	protein_coding	-0.468023	2.41565e-08	1.48362e-06	Down
						ENSG00000148481.14	MINDY3	protein_coding	-0.514043	2.42714e-08	1.48759e-06	Down
						ENSG00000103657.14	HERC1	protein_coding	-0.365106	2.46024e-08	1.49903e-06	Down
						ENSG00000109832.14	DDX25	protein_coding	-0.460843	2.45538e-08	1.49903e-06	Down
						ENSG00000111897.7	SERINC1	protein_coding	-0.587273	2.46099e-08	1.49903e-06	Down
						ENSG00000108946.14	PRKAR1A	protein_coding	-0.637213	2.48234e-08	1.50893e-06	Down
						ENSG00000077232.18	DNAJC10	protein_coding	-0.563956	2.51414e-08	1.5236e-06	Down
						ENSG00000187522.16	HSPA14	protein_coding	-0.663719	2.51678e-08	1.5236e-06	Down
						ENSG00000008277.14	ADAM22	protein_coding	-0.562094	2.52983e-08	1.52838e-06	Down
						ENSG00000110429.14	FBXO3	protein_coding	-0.507542	2.60032e-08	1.56777e-06	Down
						ENSG00000134717.18	BTF3L4	protein_coding	-0.521585	2.61442e-08	1.57306e-06	Down
						ENSG00000179083.6	FAM133A	protein_coding	-0.624159	2.66577e-08	1.59878e-06	Down
						ENSG00000213398.8	LCAT	protein_coding	0.709552	2.66797e-08	1.59878e-06	Up
						ENSG00000076554.15	TPD52	protein_coding	-0.765262	2.70009e-08	1.61476e-06	Down
						ENSG00000119787.14	ATL2	protein_coding	-0.423856	2.71967e-08	1.62319e-06	Down
						ENSG00000135250.17	SRPK2	protein_coding	-0.485522	2.77216e-08	1.65119e-06	Down
						ENSG00000156136.10	DCK	protein_coding	-0.696454	2.78653e-08	1.65642e-06	Down
						ENSG00000110675.13	ELMOD1	protein_coding	-0.674298	2.86468e-08	1.69268e-06	Down
						ENSG00000165264.11	NDUFB6	protein_coding	-0.701173	2.86278e-08	1.69268e-06	Down
						ENSG00000169020.10	ATP5ME	protein_coding	-0.72476	2.86316e-08	1.69268e-06	Down
						ENSG00000151553.15	FAM160B1	protein_coding	-0.375558	2.88607e-08	1.70192e-06	Down
						ENSG00000279382.1	AC018665.1	TEC	0.770347	2.9067e-08	1.71068e-06	Up
						ENSG00000071082.11	RPL31	protein_coding	-0.76568	2.96634e-08	1.74204e-06	Down
						ENSG00000123119.12	NECAB1	protein_coding	-0.858637	2.97175e-08	1.74204e-06	Down
						ENSG00000133114.18	GPALPP1	protein_coding	-0.38315	3.04354e-08	1.78059e-06	Down
						ENSG00000145743.16	FBXL17	protein_coding	-0.559355	3.06238e-08	1.78456e-06	Down
						ENSG00000230715.3	AC018638.2	processed_pseudogene	1.30298	3.05832e-08	1.78456e-06	Up
						ENSG00000121989.15	ACVR2A	protein_coding	-0.414237	3.1126e-08	1.81026e-06	Down
						ENSG00000189043.10	NDUFA4	protein_coding	-0.757478	3.1238e-08	1.81321e-06	Down
						ENSG00000075239.14	ACAT1	protein_coding	-0.501004	3.18812e-08	1.84592e-06	Down
						ENSG00000117118.10	SDHB	protein_coding	-0.62984	3.19261e-08	1.84592e-06	Down
						ENSG00000085449.15	WDFY1	protein_coding	-0.492318	3.20542e-08	1.84971e-06	Down
						ENSG00000107745.19	MICU1	protein_coding	-0.37355	3.23813e-08	1.86495e-06	Down
						ENSG00000070501.12	POLB	protein_coding	-0.436289	3.25968e-08	1.87372e-06	Down
						ENSG00000113161.16	HMGCR	protein_coding	-0.794073	3.29099e-08	1.88805e-06	Down
						ENSG00000198563.14	DDX39B	protein_coding	0.593143	3.32985e-08	1.90665e-06	Up
						ENSG00000113597.18	TRAPPC13	protein_coding	-0.681854	3.35829e-08	1.91552e-06	Down
						ENSG00000205707.11	ETFRF1	protein_coding	-0.647337	3.35242e-08	1.91552e-06	Down
						ENSG00000205339.10	IPO7	protein_coding	-0.466564	3.38081e-08	1.92466e-06	Down
						ENSG00000085231.14	AK6	protein_coding	-0.610166	3.46357e-08	1.96422e-06	Down
						ENSG00000134987.11	WDR36	protein_coding	-0.504751	3.45962e-08	1.96422e-06	Down
						ENSG00000180957.18	PITPNB	protein_coding	-0.365739	3.47246e-08	1.96549e-06	Down
						ENSG00000145451.13	GLRA3	protein_coding	-0.872193	3.50436e-08	1.97976e-06	Down
						ENSG00000267080.6	ASB16-AS1	lncRNA	0.690535	3.51128e-08	1.97989e-06	Up
						ENSG00000041357.16	PSMA4	protein_coding	-0.512614	3.52037e-08	1.98082e-06	Down
						ENSG00000122643.21	NT5C3A	protein_coding	-0.480201	3.52631e-08	1.98082e-06	Down
						ENSG00000086598.11	TMED2	protein_coding	-0.526779	3.54969e-08	1.99018e-06	Down
						ENSG00000156261.13	CCT8	protein_coding	-0.57356	3.56603e-08	1.99218e-06	Down
						ENSG00000196290.15	NIF3L1	protein_coding	-0.695562	3.56672e-08	1.99218e-06	Down
						ENSG00000136783.10	NIPSNAP3A	protein_coding	-0.697935	3.57671e-08	1.994e-06	Down
						ENSG00000144357.17	UBR3	protein_coding	-0.542022	3.59207e-08	1.9988e-06	Down
						ENSG00000058091.17	CDK14	protein_coding	-0.612191	3.61674e-08	2.00635e-06	Down
						ENSG00000186130.5	ZBTB6	protein_coding	-0.611804	3.61971e-08	2.00635e-06	Down
						ENSG00000229657.2	AL391822.1	processed_pseudogene	1.04311	3.62597e-08	2.00635e-06	Up
						ENSG00000087116.16	ADAMTS2	protein_coding	1.20304	3.64031e-08	2.01053e-06	Up
						ENSG00000152061.23	RABGAP1L	protein_coding	-0.390888	3.65624e-08	2.01556e-06	Down
						ENSG00000175505.11	CLCF1	protein_coding	1.07043	3.76493e-08	2.06793e-06	Up
						ENSG00000253719.4	ATXN7L3B	protein_coding	-0.5212	3.7652e-08	2.06793e-06	Down
						ENSG00000146469.13	VIP	protein_coding	-1.01456	3.83408e-08	2.10186e-06	Down
						ENSG00000170340.11	B3GNT2	protein_coding	-0.625209	3.85339e-08	2.10854e-06	Down
						ENSG00000104290.11	FZD3	protein_coding	-0.593451	3.91308e-08	2.12939e-06	Down
						ENSG00000113575.10	PPP2CA	protein_coding	-0.493605	3.90676e-08	2.12939e-06	Down
						ENSG00000179915.23	NRXN1	protein_coding	-0.483003	3.90168e-08	2.12939e-06	Down
						ENSG00000139324.12	TMTC3	protein_coding	-0.547827	3.99991e-08	2.17265e-06	Down
						ENSG00000106153.13	CHCHD2	protein_coding	-0.718321	4.0211e-08	2.17926e-06	Down
						ENSG00000112874.10	NUDT12	protein_coding	-0.889599	4.02681e-08	2.17926e-06	Down
						ENSG00000114120.14	SLC25A36	protein_coding	-0.790572	4.04523e-08	2.182e-06	Down
						ENSG00000119446.14	RBM18	protein_coding	-0.539896	4.04661e-08	2.182e-06	Down
						ENSG00000152234.16	ATP5F1A	protein_coding	-0.625735	4.067e-08	2.18901e-06	Down
						ENSG00000083720.13	OXCT1	protein_coding	-0.596246	4.13805e-08	2.2232e-06	Down
						ENSG00000168763.16	CNNM3	protein_coding	0.426737	4.15094e-08	2.22609e-06	Up
						ENSG00000273142.1	LINC02604	lncRNA	1.49467	4.17458e-08	2.23472e-06	Up
						ENSG00000143742.13	SRP9	protein_coding	-0.801297	4.19536e-08	2.23961e-06	Down
						ENSG00000159459.12	UBR1	protein_coding	-0.381117	4.19885e-08	2.23961e-06	Down
						ENSG00000167863.12	ATP5PD	protein_coding	-0.598339	4.21275e-08	2.24299e-06	Down
						ENSG00000157219.5	HTR5A	protein_coding	-0.760135	4.22929e-08	2.24775e-06	Down
						ENSG00000120805.14	ARL1	protein_coding	-0.544312	4.26642e-08	2.26342e-06	Down
						ENSG00000273611.5	ZNHIT3	protein_coding	-0.427045	4.27463e-08	2.26372e-06	Down
						ENSG00000089289.16	IGBP1	protein_coding	-0.524852	4.29598e-08	2.27096e-06	Down
						ENSG00000109436.8	TBC1D9	protein_coding	-0.546703	4.3307e-08	2.28524e-06	Down
						ENSG00000165672.7	PRDX3	protein_coding	-0.637101	4.35821e-08	2.29566e-06	Down
						ENSG00000101558.13	VAPA	protein_coding	-0.418986	4.40227e-08	2.31065e-06	Down
						ENSG00000213197.3	AC012066.1	processed_pseudogene	1.04708	4.4001e-08	2.31065e-06	Up
						ENSG00000156976.17	EIF4A2	protein_coding	-0.730803	4.41508e-08	2.31327e-06	Down
						ENSG00000126261.13	UBA2	protein_coding	-0.420425	4.44347e-08	2.32403e-06	Down
						ENSG00000145293.16	ENOPH1	protein_coding	-0.709291	4.4552e-08	2.32605e-06	Down
						ENSG00000139973.16	SYT16	protein_coding	-0.737744	4.48403e-08	2.33699e-06	Down
						ENSG00000188342.12	GTF2F2	protein_coding	-0.509294	4.49473e-08	2.33844e-06	Down
						ENSG00000145247.12	OCIAD2	protein_coding	-0.562522	4.5111e-08	2.34284e-06	Down
						ENSG00000064726.10	BTBD1	protein_coding	-0.663481	4.54957e-08	2.35045e-06	Down
						ENSG00000166503.9	HDGFL3	protein_coding	-0.367111	4.54614e-08	2.35045e-06	Down
						ENSG00000198478.8	SH3BGRL2	protein_coding	-0.502713	4.53538e-08	2.35045e-06	Down
						ENSG00000152932.8	RAB3C	protein_coding	-0.871974	4.60972e-08	2.37738e-06	Down
						ENSG00000111912.20	NCOA7	protein_coding	-0.607349	4.62072e-08	2.37891e-06	Down
						ENSG00000104497.14	SNX16	protein_coding	-0.814287	4.69141e-08	2.41111e-06	Down
						ENSG00000228981.3	AC097658.2	processed_pseudogene	1.02587	4.70163e-08	2.41217e-06	Up
						ENSG00000100426.7	ZBED4	protein_coding	0.382251	4.84341e-08	2.47632e-06	Up
						ENSG00000137947.12	GTF2B	protein_coding	-0.675446	4.85175e-08	2.47632e-06	Down
						ENSG00000161021.13	MAML1	protein_coding	0.554847	4.83753e-08	2.47632e-06	Up
						ENSG00000106460.19	TMEM106B	protein_coding	-0.722135	4.86658e-08	2.47961e-06	Down
						ENSG00000145495.16	MARCHF6	protein_coding	-0.43533	4.87772e-08	2.48102e-06	Down
						ENSG00000116030.16	SUMO1	protein_coding	-0.488957	4.92578e-08	2.50116e-06	Down
						ENSG00000077264.15	PAK3	protein_coding	-0.621153	4.93549e-08	2.5018e-06	Down
						ENSG00000165637.13	VDAC2	protein_coding	-0.554701	5.00107e-08	2.53071e-06	Down
						ENSG00000056972.20	TRAF3IP2	protein_coding	0.49713	5.09374e-08	2.57321e-06	Up
						ENSG00000167986.14	DDB1	protein_coding	-0.46801	5.11756e-08	2.58084e-06	Down
						ENSG00000132664.12	POLR3F	protein_coding	-0.481373	5.1579e-08	2.59676e-06	Down
						ENSG00000215717.7	TMEM167B	protein_coding	-0.523257	5.17938e-08	2.60314e-06	Down
						ENSG00000198015.13	MRPL42	protein_coding	-0.405722	5.19903e-08	2.60859e-06	Down
						ENSG00000206418.4	RAB12	protein_coding	-0.512577	5.20989e-08	2.60962e-06	Down
						ENSG00000069248.12	NUP133	protein_coding	-0.502807	5.23318e-08	2.61685e-06	Down
						ENSG00000102780.16	DGKH	protein_coding	-0.436735	5.26099e-08	2.62633e-06	Down
						ENSG00000101182.15	PSMA7	protein_coding	-0.534242	5.36861e-08	2.67554e-06	Down
						ENSG00000142875.19	PRKACB	protein_coding	-0.56139	5.38528e-08	2.67774e-06	Down
						ENSG00000197815.4	AC122129.1	lncRNA	0.847936	5.39451e-08	2.67774e-06	Up
						ENSG00000198648.11	STK39	protein_coding	-0.401229	5.40017e-08	2.67774e-06	Down
						ENSG00000146433.8	TMEM181	protein_coding	-0.412349	5.42587e-08	2.68599e-06	Down
						ENSG00000122026.10	RPL21	protein_coding	-0.685672	5.6579e-08	2.78687e-06	Down
						ENSG00000136213.10	CHST12	protein_coding	0.651104	5.65478e-08	2.78687e-06	Up
						ENSG00000248285.1	AC122707.1	lncRNA	-1.29477	5.64713e-08	2.78687e-06	Down
						ENSG00000138326.21	RPS24	protein_coding	-0.496679	5.79408e-08	2.8492e-06	Down
						ENSG00000204899.6	MZT1	protein_coding	-0.948409	5.86181e-08	2.87773e-06	Down
						ENSG00000273618.1	AL135999.2	lncRNA	1.01381	5.87715e-08	2.88048e-06	Up
						ENSG00000008869.12	HEATR5B	protein_coding	-0.408931	5.91508e-08	2.89429e-06	Down
						ENSG00000134049.6	IER3IP1	protein_coding	-0.679736	5.95456e-08	2.89447e-06	Down
						ENSG00000154582.16	ELOC	protein_coding	-0.610084	5.92994e-08	2.89447e-06	Down
						ENSG00000162630.6	B3GALT2	protein_coding	-0.619033	5.95418e-08	2.89447e-06	Down
						ENSG00000187792.5	ZNF70	protein_coding	0.566084	5.94249e-08	2.89447e-06	Up
						ENSG00000075391.16	RASAL2	protein_coding	-0.35718	6.07526e-08	2.94657e-06	Down
						ENSG00000158560.14	DYNC1I1	protein_coding	-0.627249	6.08166e-08	2.94657e-06	Down
						ENSG00000087448.11	KLHL42	protein_coding	-0.456768	6.10196e-08	2.95157e-06	Down
						ENSG00000197043.14	ANXA6	protein_coding	-0.662307	6.13652e-08	2.96345e-06	Down
						ENSG00000266318.1	MIR5692A1	miRNA	-1.6539	6.16521e-08	2.97246e-06	Down
						ENSG00000131437.15	KIF3A	protein_coding	-0.387648	6.22126e-08	2.9946e-06	Down
						ENSG00000135317.13	SNX14	protein_coding	-0.486631	6.24888e-08	3.00301e-06	Down
						ENSG00000144290.17	SLC4A10	protein_coding	-0.638371	6.26647e-08	3.00658e-06	Down
						ENSG00000124802.12	EEF1E1	protein_coding	-0.873699	6.34079e-08	3.03241e-06	Down
						ENSG00000151247.12	EIF4E	protein_coding	-0.431439	6.33703e-08	3.03241e-06	Down
						ENSG00000114850.6	SSR3	protein_coding	-0.473549	6.42224e-08	3.06641e-06	Down
						ENSG00000129083.12	COPB1	protein_coding	-0.586477	6.56621e-08	3.1301e-06	Down
						ENSG00000178449.9	COX14	protein_coding	-0.647581	6.60066e-08	3.14147e-06	Down
						ENSG00000053702.15	NRIP2	protein_coding	0.59919	6.66754e-08	3.16821e-06	Up
						ENSG00000181090.21	EHMT1	protein_coding	0.504694	6.71911e-08	3.18759e-06	Up
						ENSG00000132313.15	MRPL35	protein_coding	-0.587901	6.74472e-08	3.19462e-06	Down
						ENSG00000175073.8	VCPIP1	protein_coding	-0.473179	6.80378e-08	3.21745e-06	Down
						ENSG00000150776.18	NKAPD1	protein_coding	-0.428348	6.88428e-08	3.25032e-06	Down
						ENSG00000066923.17	STAG3	protein_coding	0.558378	6.90985e-08	3.2572e-06	Up
						ENSG00000023228.14	NDUFS1	protein_coding	-0.372523	6.95101e-08	3.27072e-06	Down
						ENSG00000123178.15	SPRYD7	protein_coding	-0.458052	6.97132e-08	3.27072e-06	Down
						ENSG00000174442.12	ZWILCH	protein_coding	-0.690229	6.97166e-08	3.27072e-06	Down
						ENSG00000279250.1	AC022919.1	TEC	1.14674	7.01761e-08	3.28706e-06	Up
						ENSG00000166987.15	MBD6	protein_coding	0.876682	7.11579e-08	3.32778e-06	Up
						ENSG00000006128.12	TAC1	protein_coding	-1.42758	7.15905e-08	3.33804e-06	Down
						ENSG00000104671.8	DCTN6	protein_coding	-0.69461	7.17154e-08	3.33804e-06	Down
						ENSG00000204370.12	SDHD	protein_coding	-0.712964	7.16964e-08	3.33804e-06	Down
						ENSG00000183662.11	TAFA1	protein_coding	-0.733307	7.20194e-08	3.34692e-06	Down
						ENSG00000176171.11	BNIP3	protein_coding	-0.514351	7.44703e-08	3.4554e-06	Down
						ENSG00000113460.13	BRIX1	protein_coding	-0.417461	7.48788e-08	3.46891e-06	Down
						ENSG00000127184.13	COX7C	protein_coding	-0.57848	7.70767e-08	3.56516e-06	Down
						ENSG00000022355.18	GABRA1	protein_coding	-0.884474	7.8185e-08	3.61078e-06	Down
						ENSG00000138757.14	G3BP2	protein_coding	-0.630769	7.90434e-08	3.64474e-06	Down
						ENSG00000146267.12	FAXC	protein_coding	-0.623204	7.96451e-08	3.66062e-06	Down
						ENSG00000150787.8	PTS	protein_coding	-0.673043	7.97608e-08	3.66062e-06	Down
						ENSG00000171262.11	FAM98B	protein_coding	-0.518178	7.99144e-08	3.66062e-06	Down
						ENSG00000174669.12	SLC29A2	protein_coding	0.748827	8.00061e-08	3.66062e-06	Up
						ENSG00000197147.13	LRRC8B	protein_coding	-0.502653	7.98602e-08	3.66062e-06	Down
						ENSG00000165516.11	KLHDC2	protein_coding	-0.55247	8.04461e-08	3.67507e-06	Down
						ENSG00000106443.16	PHF14	protein_coding	-0.6447	8.18594e-08	3.72813e-06	Down
						ENSG00000183431.12	SF3A3	protein_coding	-0.418463	8.18228e-08	3.72813e-06	Down
						ENSG00000146776.14	ATXN7L1	protein_coding	0.453438	8.21468e-08	3.73547e-06	Up
						ENSG00000092108.21	SCFD1	protein_coding	-0.504836	8.28183e-08	3.76023e-06	Down
						ENSG00000103363.14	ELOB	protein_coding	-0.60597	8.2974e-08	3.76153e-06	Down
						ENSG00000145425.10	RPS3A	protein_coding	-0.658702	8.46794e-08	3.83297e-06	Down
						ENSG00000115840.14	SLC25A12	protein_coding	-0.645039	8.52608e-08	3.8534e-06	Down
						ENSG00000109270.13	LAMTOR3	protein_coding	-0.48572	8.60841e-08	3.87876e-06	Down
						ENSG00000259943.1	AL050341.2	lncRNA	-0.796915	8.6034e-08	3.87876e-06	Down
						ENSG00000059758.8	CDK17	protein_coding	-0.622578	8.6664e-08	3.88126e-06	Down
						ENSG00000073969.18	NSF	protein_coding	-0.772554	8.64459e-08	3.88126e-06	Down
						ENSG00000125629.15	INSIG2	protein_coding	-0.487433	8.63109e-08	3.88126e-06	Down
						ENSG00000198924.8	DCLRE1A	protein_coding	-0.446089	8.66212e-08	3.88126e-06	Down
						ENSG00000081154.12	PCNP	protein_coding	-0.672964	8.81873e-08	3.93713e-06	Down
						ENSG00000144935.15	TRPC1	protein_coding	-0.657036	8.83063e-08	3.93713e-06	Down
						ENSG00000153975.10	ZUP1	protein_coding	-0.557938	8.83105e-08	3.93713e-06	Down
						ENSG00000009844.16	VTA1	protein_coding	-0.540705	8.94453e-08	3.97575e-06	Down
						ENSG00000133627.18	ACTR3B	protein_coding	-0.472627	8.93795e-08	3.97575e-06	Down
						ENSG00000136811.16	ODF2	protein_coding	0.39188	9.00251e-08	3.99552e-06	Up
						ENSG00000018189.13	RUFY3	protein_coding	-0.487605	9.0349e-08	4.00389e-06	Down
						ENSG00000182810.6	DDX28	protein_coding	-0.609652	9.07927e-08	4.01754e-06	Down
						ENSG00000172292.14	CERS6	protein_coding	-0.583769	9.11579e-08	4.02768e-06	Down
						ENSG00000154153.13	RETREG1	protein_coding	-0.798052	9.17666e-08	4.04853e-06	Down
						ENSG00000230358.4	SPDYE21P	protein_coding	1.09599	9.28964e-08	4.09228e-06	Up
						ENSG00000131174.7	COX7B	protein_coding	-0.596175	9.31718e-08	4.09832e-06	Down
						ENSG00000204186.10	ZDBF2	protein_coding	-0.539014	9.34461e-08	4.10428e-06	Down
						ENSG00000106105.14	GARS1	protein_coding	-0.468959	9.40296e-08	4.12379e-06	Down
						ENSG00000196542.8	SPTSSB	protein_coding	-0.968424	9.50116e-08	4.16069e-06	Down
						ENSG00000164197.12	RNF180	protein_coding	-0.443201	9.59835e-08	4.19705e-06	Down
						ENSG00000079246.16	XRCC5	protein_coding	-0.518576	9.61837e-08	4.19959e-06	Down
						ENSG00000162687.18	KCNT2	protein_coding	-0.737874	9.7272e-08	4.24086e-06	Down
						ENSG00000118276.11	B4GALT6	protein_coding	-0.781764	9.85566e-08	4.27848e-06	Down
						ENSG00000158805.12	ZNF276	protein_coding	0.561511	9.83729e-08	4.27848e-06	Up
						ENSG00000187735.14	TCEA1	protein_coding	-0.493784	9.85685e-08	4.27848e-06	Down
						ENSG00000126733.21	DACH2	protein_coding	-0.847367	9.92502e-08	4.2988e-06	Down
						ENSG00000197045.13	GMFB	protein_coding	-0.719641	9.93271e-08	4.2988e-06	Down
						ENSG00000271614.1	ATP2B1-AS1	lncRNA	-0.715084	9.94854e-08	4.29937e-06	Down
						ENSG00000136003.15	ISCU	protein_coding	-0.559244	9.99736e-08	4.31417e-06	Down
						ENSG00000070785.17	EIF2B3	protein_coding	-0.524764	1.01292e-07	4.3647e-06	Down
						ENSG00000153558.16	FBXL2	protein_coding	-0.480568	1.02416e-07	4.40034e-06	Down
						ENSG00000174405.13	LIG4	protein_coding	-0.491471	1.02405e-07	4.40034e-06	Down
						ENSG00000123091.5	RNF11	protein_coding	-0.589715	1.04115e-07	4.46685e-06	Down
						ENSG00000168374.11	ARF4	protein_coding	-0.501251	1.0598e-07	4.54026e-06	Down
						ENSG00000049130.16	KITLG	protein_coding	-0.675704	1.07393e-07	4.59417e-06	Down
						ENSG00000169282.17	KCNAB1	protein_coding	-0.469441	1.08979e-07	4.65528e-06	Down
						ENSG00000171155.8	C1GALT1C1	protein_coding	-0.639842	1.1033e-07	4.70619e-06	Down
						ENSG00000137575.12	SDCBP	protein_coding	-0.444979	1.10557e-07	4.70908e-06	Down
						ENSG00000061936.9	SFSWAP	protein_coding	0.363976	1.10993e-07	4.72086e-06	Up
						ENSG00000223959.8	AFG3L1P	transcribed_unitary_pseudogene	0.614724	1.11194e-07	4.72265e-06	Up
						ENSG00000111231.9	GPN3	protein_coding	-0.599898	1.12943e-07	4.78881e-06	Down
						ENSG00000139684.15	ESD	protein_coding	-0.52973	1.13076e-07	4.78881e-06	Down
						ENSG00000145428.15	RNF175	protein_coding	-0.586483	1.15271e-07	4.87483e-06	Down
						ENSG00000172954.13	LCLAT1	protein_coding	-0.402826	1.16225e-07	4.90814e-06	Down
						ENSG00000205060.11	SLC35B4	protein_coding	-0.421676	1.16437e-07	4.91008e-06	Down
						ENSG00000179542.16	SLITRK4	protein_coding	-0.709465	1.17375e-07	4.9426e-06	Down
						ENSG00000148154.10	UGCG	protein_coding	-0.806741	1.19685e-07	5.03272e-06	Down
						ENSG00000156110.14	ADK	protein_coding	-0.499868	1.206e-07	5.05681e-06	Down
						ENSG00000164172.19	MOCS2	protein_coding	-0.479118	1.20467e-07	5.05681e-06	Down
						ENSG00000070831.17	CDC42	protein_coding	-0.446148	1.21795e-07	5.09002e-06	Down
						ENSG00000173258.13	ZNF483	protein_coding	-0.520699	1.21836e-07	5.09002e-06	Down
						ENSG00000197170.10	PSMD12	protein_coding	-0.436684	1.21907e-07	5.09002e-06	Down
						ENSG00000163138.19	PACRGL	protein_coding	-0.419737	1.22648e-07	5.11375e-06	Down
						ENSG00000137727.12	ARHGAP20	protein_coding	-0.457897	1.2338e-07	5.13361e-06	Down
						ENSG00000138378.19	STAT4	protein_coding	-1.06268	1.23472e-07	5.13361e-06	Down
						ENSG00000164465.18	DCBLD1	protein_coding	-0.500512	1.23925e-07	5.14521e-06	Down
						ENSG00000169018.6	FEM1B	protein_coding	-0.541888	1.2545e-07	5.20125e-06	Down
						ENSG00000165983.14	PTER	protein_coding	-0.898348	1.25884e-07	5.21195e-06	Down
						ENSG00000169019.11	COMMD8	protein_coding	-0.919607	1.2641e-07	5.2264e-06	Down
						ENSG00000184983.11	NDUFA6	protein_coding	-0.596866	1.27089e-07	5.24715e-06	Down
						ENSG00000166454.10	ATMIN	protein_coding	-0.414929	1.27862e-07	5.27172e-06	Down
						ENSG00000138604.10	GLCE	protein_coding	-0.605987	1.28115e-07	5.27479e-06	Down
						ENSG00000270020.1	AC009108.3	lncRNA	1.6162	1.29159e-07	5.31041e-06	Up
						ENSG00000201684.1	RN7SKP239	misc_RNA	1.52385	1.31668e-07	5.40605e-06	Up
						ENSG00000188243.12	COMMD6	protein_coding	-0.646689	1.36067e-07	5.57124e-06	Down
						ENSG00000273542.1	H4C12	protein_coding	-1.36188	1.35977e-07	5.57124e-06	Down
						ENSG00000124440.15	HIF3A	protein_coding	1.20747	1.37773e-07	5.63212e-06	Up
						ENSG00000136367.14	ZFHX2	protein_coding	0.852585	1.37935e-07	5.63212e-06	Up
						ENSG00000113532.13	ST8SIA4	protein_coding	-0.523602	1.38316e-07	5.6399e-06	Down
						ENSG00000136813.14	ECPAS	protein_coding	-0.327079	1.39634e-07	5.6858e-06	Down
						ENSG00000109680.11	TBC1D19	protein_coding	-0.502712	1.40238e-07	5.70256e-06	Down
						ENSG00000011260.14	UTP18	protein_coding	-0.453279	1.40893e-07	5.72133e-06	Down
						ENSG00000056487.16	PHF21B	protein_coding	0.903998	1.42085e-07	5.7343e-06	Up
						ENSG00000118432.12	CNR1	protein_coding	-0.703406	1.42181e-07	5.7343e-06	Down
						ENSG00000119013.9	NDUFB3	protein_coding	-0.702057	1.41852e-07	5.7343e-06	Down
						ENSG00000175893.11	ZDHHC21	protein_coding	-0.685129	1.42125e-07	5.7343e-06	Down
						ENSG00000243679.1	AC018638.5	processed_pseudogene	1.04684	1.41567e-07	5.7343e-06	Up
						ENSG00000146676.10	PURB	protein_coding	-0.437674	1.42707e-07	5.74771e-06	Down
						ENSG00000123131.13	PRDX4	protein_coding	-0.694006	1.4317e-07	5.75852e-06	Down
						ENSG00000197536.11	IRF1-AS1	lncRNA	0.625475	1.44644e-07	5.80989e-06	Up
						ENSG00000198612.11	COPS8	protein_coding	-0.574629	1.46442e-07	5.8662e-06	Down
						ENSG00000230989.7	HSBP1	protein_coding	-0.551914	1.46396e-07	5.8662e-06	Down
						ENSG00000169271.3	HSPB3	protein_coding	-1.25811	1.48583e-07	5.94393e-06	Down
						ENSG00000170540.15	ARL6IP1	protein_coding	-0.597378	1.49575e-07	5.97554e-06	Down
						ENSG00000072133.11	RPS6KA6	protein_coding	-0.509314	1.49842e-07	5.97812e-06	Down
						ENSG00000082153.18	BZW1	protein_coding	-0.484024	1.51286e-07	6.02761e-06	Down
						ENSG00000115271.11	GCA	protein_coding	-0.879455	1.52577e-07	6.06612e-06	Down
						ENSG00000175874.10	CREG2	protein_coding	-0.766708	1.52662e-07	6.06612e-06	Down
						ENSG00000260884.1	AC009120.3	lncRNA	1.01563	1.53948e-07	6.10902e-06	Up
						ENSG00000138698.14	RAP1GDS1	protein_coding	-0.590233	1.5531e-07	6.15479e-06	Down
						ENSG00000135932.11	CAB39	protein_coding	-0.487861	1.5672e-07	6.20239e-06	Down
						ENSG00000054116.12	TRAPPC3	protein_coding	-0.385462	1.58504e-07	6.26462e-06	Down
						ENSG00000170854.18	RIOX2	protein_coding	-0.39024	1.58744e-07	6.26573e-06	Down
						ENSG00000240857.2	RDH14	protein_coding	-0.588302	1.60561e-07	6.32903e-06	Down
						ENSG00000260244.1	AC104083.1	lncRNA	-0.725025	1.6335e-07	6.43038e-06	Down
						ENSG00000223396.4	RPS10P7	transcribed_processed_pseudogene	0.656271	1.64373e-07	6.46208e-06	Up
						ENSG00000066422.5	ZBTB11	protein_coding	-0.577471	1.65106e-07	6.47908e-06	Down
						ENSG00000172575.12	RASGRP1	protein_coding	-0.60294	1.65244e-07	6.47908e-06	Down
						ENSG00000134602.16	STK26	protein_coding	-1.02107	1.65959e-07	6.49853e-06	Down
						ENSG00000123106.10	CCDC91	protein_coding	-0.483079	1.66307e-07	6.50357e-06	Down
						ENSG00000144895.12	EIF2A	protein_coding	-0.524679	1.66828e-07	6.51533e-06	Down
						ENSG00000107951.14	MTPAP	protein_coding	-0.309548	1.67916e-07	6.54918e-06	Down
						ENSG00000159377.11	PSMB4	protein_coding	-0.562228	1.69079e-07	6.58586e-06	Down
						ENSG00000057757.10	PITHD1	protein_coding	-0.607406	1.6951e-07	6.59396e-06	Down
						ENSG00000108465.15	CDK5RAP3	protein_coding	0.567332	1.71765e-07	6.64673e-06	Up
						ENSG00000152601.17	MBNL1	protein_coding	-0.365083	1.71663e-07	6.64673e-06	Down
						ENSG00000163512.14	AZI2	protein_coding	-0.487611	1.713e-07	6.64673e-06	Down
						ENSG00000167904.15	TMEM68	protein_coding	-0.429318	1.7149e-07	6.64673e-06	Down
						ENSG00000185608.8	MRPL40	protein_coding	-0.502008	1.72064e-07	6.64962e-06	Down
						ENSG00000090266.13	NDUFB2	protein_coding	-0.583351	1.72921e-07	6.66533e-06	Down
						ENSG00000115252.18	PDE1A	protein_coding	-0.788184	1.72919e-07	6.66533e-06	Down
						ENSG00000106688.12	SLC1A1	protein_coding	-0.439628	1.7413e-07	6.68582e-06	Down
						ENSG00000166352.16	C11orf74	protein_coding	-0.44862	1.73744e-07	6.68582e-06	Down
						ENSG00000235865.2	GSN-AS1	lncRNA	0.869886	1.74044e-07	6.68582e-06	Up
						ENSG00000005175.10	RPAP3	protein_coding	-0.381656	1.76114e-07	6.75325e-06	Down
						ENSG00000164252.13	AGGF1	protein_coding	-0.471887	1.77117e-07	6.78291e-06	Down
						ENSG00000167699.13	GLOD4	protein_coding	-0.446501	1.77796e-07	6.80012e-06	Down
						ENSG00000174132.9	FAM174A	protein_coding	-0.689327	1.83422e-07	7.00623e-06	Down
						ENSG00000139287.13	TPH2	protein_coding	-1.1894	1.83785e-07	7.01106e-06	Down
						ENSG00000010017.13	RANBP9	protein_coding	-0.416459	1.87885e-07	7.14108e-06	Down
						ENSG00000113328.19	CCNG1	protein_coding	-0.612559	1.88158e-07	7.14108e-06	Down
						ENSG00000144867.12	SRPRB	protein_coding	-0.491978	1.87977e-07	7.14108e-06	Down
						ENSG00000150394.14	CDH8	protein_coding	-0.608529	1.87981e-07	7.14108e-06	Down
						ENSG00000183023.18	SLC8A1	protein_coding	-0.621422	1.88896e-07	7.15992e-06	Down
						ENSG00000067992.15	PDK3	protein_coding	-0.47279	1.90992e-07	7.2301e-06	Down
						ENSG00000109133.13	TMEM33	protein_coding	-0.459984	1.91496e-07	7.2307e-06	Down
						ENSG00000143458.12	GABPB2	protein_coding	0.405362	1.91306e-07	7.2307e-06	Up
						ENSG00000083937.9	CHMP2B	protein_coding	-0.607932	1.92632e-07	7.26433e-06	Down
						ENSG00000132975.8	GPR12	protein_coding	-0.620941	1.9533e-07	7.35668e-06	Down
						ENSG00000198586.14	TLK1	protein_coding	-0.434707	1.95858e-07	7.3672e-06	Down
						ENSG00000114346.13	ECT2	protein_coding	-0.611621	1.96399e-07	7.37817e-06	Down
						ENSG00000178074.6	C2orf69	protein_coding	-0.551623	1.99499e-07	7.48513e-06	Down
						ENSG00000127337.7	YEATS4	protein_coding	-0.77122	1.99785e-07	7.48637e-06	Down
						ENSG00000153933.10	DGKE	protein_coding	-0.485673	2.00705e-07	7.51133e-06	Down
						ENSG00000168438.15	CDC40	protein_coding	-0.465102	2.01232e-07	7.51295e-06	Down
						ENSG00000175087.10	PDIK1L	protein_coding	-0.562498	2.01256e-07	7.51295e-06	Down
						ENSG00000196455.8	PIK3R4	protein_coding	-0.317117	2.0163e-07	7.51743e-06	Down
						ENSG00000203896.10	LIME1	protein_coding	0.884335	2.02559e-07	7.54259e-06	Up
						ENSG00000235531.11	MSC-AS1	lncRNA	-0.715012	2.03477e-07	7.56724e-06	Down
						ENSG00000131475.7	VPS25	protein_coding	-0.592867	2.04238e-07	7.58603e-06	Down
						ENSG00000081189.15	MEF2C	protein_coding	-0.673569	2.04761e-07	7.58639e-06	Down
						ENSG00000180998.12	GPR137C	protein_coding	-0.785599	2.04619e-07	7.58639e-06	Down
						ENSG00000140577.16	CRTC3	protein_coding	0.338755	2.05344e-07	7.59849e-06	Up
						ENSG00000196655.12	TRAPPC4	protein_coding	-0.527504	2.06514e-07	7.63224e-06	Down
						ENSG00000172795.16	DCP2	protein_coding	-0.470016	2.072e-07	7.64805e-06	Down
						ENSG00000173692.13	PSMD1	protein_coding	-0.467716	2.11937e-07	7.81318e-06	Down
						ENSG00000175497.17	DPP10	protein_coding	-0.5844	2.12229e-07	7.81421e-06	Down
						ENSG00000143013.13	LMO4	protein_coding	-0.613227	2.13654e-07	7.85689e-06	Down
						ENSG00000163811.12	WDR43	protein_coding	-0.401303	2.15358e-07	7.90972e-06	Down
						ENSG00000184277.13	TM2D3	protein_coding	-0.487295	2.16698e-07	7.93925e-06	Down
						ENSG00000188010.14	MORN2	protein_coding	-0.641541	2.16677e-07	7.93925e-06	Down
						ENSG00000048544.6	MRPS10	protein_coding	-0.443429	2.18941e-07	8.00249e-06	Down
						ENSG00000108666.10	C17orf75	protein_coding	-0.471652	2.18965e-07	8.00249e-06	Down
						ENSG00000182004.13	SNRPE	protein_coding	-0.593838	2.21896e-07	8.0996e-06	Down
						ENSG00000180817.12	PPA1	protein_coding	-0.70768	2.23357e-07	8.1429e-06	Down
						ENSG00000145864.13	GABRB2	protein_coding	-0.761235	2.27579e-07	8.28663e-06	Down
						ENSG00000060982.15	BCAT1	protein_coding	-0.701074	2.28578e-07	8.30258e-06	Down
						ENSG00000188277.10	C15orf62	protein_coding	0.743722	2.28548e-07	8.30258e-06	Up
						ENSG00000018510.16	AGPS	protein_coding	-0.457864	2.30397e-07	8.35838e-06	Down
						ENSG00000005810.18	MYCBP2	protein_coding	-0.358374	2.33501e-07	8.46061e-06	Down
						ENSG00000117143.13	UAP1	protein_coding	-0.559133	2.35498e-07	8.51216e-06	Down
						ENSG00000163541.12	SUCLG1	protein_coding	-0.466414	2.35327e-07	8.51216e-06	Down
						ENSG00000164542.12	KIAA0895	protein_coding	-0.54391	2.3656e-07	8.5401e-06	Down
						ENSG00000198258.10	UBL5	protein_coding	-0.645346	2.37331e-07	8.55751e-06	Down
						ENSG00000163376.11	KBTBD8	protein_coding	-0.720065	2.38447e-07	8.57684e-06	Down
						ENSG00000230922.1	AL079301.1	lncRNA	1.23064	2.38431e-07	8.57684e-06	Up
						ENSG00000087502.18	ERGIC2	protein_coding	-0.484957	2.39013e-07	8.58678e-06	Down
						ENSG00000102781.14	KATNAL1	protein_coding	-0.386545	2.39816e-07	8.60517e-06	Down
						ENSG00000104765.16	BNIP3L	protein_coding	-0.57663	2.40408e-07	8.61599e-06	Down
						ENSG00000145730.20	PAM	protein_coding	-0.576065	2.40735e-07	8.61727e-06	Down
						ENSG00000126821.8	SGPP1	protein_coding	-0.693611	2.41465e-07	8.63296e-06	Down
						ENSG00000229180.7	AC006001.3	transcribed_unprocessed_pseudogene	0.636095	2.44548e-07	8.73263e-06	Up
						ENSG00000180488.15	MIGA1	protein_coding	-0.515393	2.45438e-07	8.75386e-06	Down
						ENSG00000143499.14	SMYD2	protein_coding	-0.575881	2.48132e-07	8.83928e-06	Down
						ENSG00000277791.5	PSMB3	protein_coding	-0.633175	2.50093e-07	8.89843e-06	Down
						ENSG00000132872.12	SYT4	protein_coding	-0.829882	2.51927e-07	8.94987e-06	Down
						ENSG00000178567.8	EPM2AIP1	protein_coding	-0.489067	2.52143e-07	8.94987e-06	Down
						ENSG00000168216.13	LMBRD1	protein_coding	-0.491495	2.53263e-07	8.97886e-06	Down
						ENSG00000047249.18	ATP6V1H	protein_coding	-0.639356	2.54205e-07	8.99072e-06	Down
						ENSG00000213639.10	PPP1CB	protein_coding	-0.605665	2.53981e-07	8.99072e-06	Down
						ENSG00000105887.11	MTPN	protein_coding	-0.499761	2.56442e-07	9.05901e-06	Down
						ENSG00000104408.10	EIF3E	protein_coding	-0.566296	2.63075e-07	9.28225e-06	Down
						ENSG00000005020.13	SKAP2	protein_coding	-0.470154	2.64251e-07	9.31265e-06	Down
						ENSG00000131966.14	ACTR10	protein_coding	-0.547466	2.65106e-07	9.33165e-06	Down
						ENSG00000175482.9	POLD4	protein_coding	0.711608	2.6587e-07	9.34317e-06	Up
						ENSG00000248332.6	TUB-AS1	lncRNA	1.34465	2.66064e-07	9.34317e-06	Up
						ENSG00000171862.11	PTEN	protein_coding	-0.469626	2.66965e-07	9.36371e-06	Down
						ENSG00000115091.12	ACTR3	protein_coding	-0.4609	2.68784e-07	9.41636e-06	Down
						ENSG00000111669.15	TPI1	protein_coding	-0.695241	2.69506e-07	9.43047e-06	Down
						ENSG00000177565.17	TBL1XR1	protein_coding	-0.52941	2.70519e-07	9.45476e-06	Down
						ENSG00000150627.15	WDR17	protein_coding	-0.431679	2.71386e-07	9.47388e-06	Down
						ENSG00000119844.15	AFTPH	protein_coding	-0.437713	2.73358e-07	9.52908e-06	Down
						ENSG00000164038.16	SLC9B2	protein_coding	-0.47235	2.73933e-07	9.52908e-06	Down
						ENSG00000237159.6	CNTFR-AS1	lncRNA	1.03323	2.73859e-07	9.52908e-06	Up
						ENSG00000133169.6	BEX1	protein_coding	-0.786412	2.76427e-07	9.59581e-06	Down
						ENSG00000196072.12	BLOC1S2	protein_coding	-0.560941	2.765e-07	9.59581e-06	Down
						ENSG00000182093.16	GET1	protein_coding	-0.614473	2.77832e-07	9.63075e-06	Down
						ENSG00000091164.13	TXNL1	protein_coding	-0.410205	2.78378e-07	9.63758e-06	Down
						ENSG00000101365.21	IDH3B	protein_coding	-0.538781	2.7868e-07	9.63758e-06	Down
						ENSG00000118200.14	CAMSAP2	protein_coding	-0.361049	2.79955e-07	9.65911e-06	Down
						ENSG00000138018.18	SELENOI	protein_coding	-0.484058	2.79785e-07	9.65911e-06	Down
						ENSG00000257953.1	AC083805.2	lncRNA	1.04955	2.81083e-07	9.68674e-06	Up
						ENSG00000261659.2	Z92544.2	lncRNA	1.03246	2.82305e-07	9.71753e-06	Up
						ENSG00000131470.14	PSMC3IP	protein_coding	0.762593	2.83579e-07	9.75006e-06	Up
						ENSG00000078140.14	UBE2K	protein_coding	-0.407946	2.88187e-07	9.89699e-06	Down
						ENSG00000213918.10	DNASE1	protein_coding	0.612646	2.91635e-07	1.00038e-05	Up
						ENSG00000198380.12	GFPT1	protein_coding	-0.364223	2.93958e-07	1.00718e-05	Down
						ENSG00000137177.20	KIF13A	protein_coding	0.353526	2.94823e-07	1.00897e-05	Up
						ENSG00000036054.13	TBC1D23	protein_coding	-0.439773	2.98413e-07	1.01916e-05	Down
						ENSG00000163053.11	SLC16A14	protein_coding	-0.535198	2.98588e-07	1.01916e-05	Down
						ENSG00000164332.8	UBLCP1	protein_coding	-0.501098	2.98832e-07	1.01916e-05	Down
						ENSG00000185518.11	SV2B	protein_coding	-0.673398	2.99824e-07	1.02137e-05	Down
						ENSG00000146476.11	ARMT1	protein_coding	-0.695225	3.02094e-07	1.02792e-05	Down
						ENSG00000116106.12	EPHA4	protein_coding	-0.626855	3.02965e-07	1.0297e-05	Down
						ENSG00000016864.18	GLT8D1	protein_coding	-0.432267	3.0335e-07	1.02983e-05	Down
						ENSG00000162928.9	PEX13	protein_coding	-0.408613	3.04544e-07	1.03269e-05	Down
						ENSG00000174953.14	DHX36	protein_coding	-0.549368	3.06458e-07	1.038e-05	Down
						ENSG00000273802.2	H2BC8	protein_coding	-0.867828	3.07658e-07	1.04087e-05	Down
						ENSG00000198496.12	NBR2	lncRNA	0.694039	3.13612e-07	1.0598e-05	Up
						ENSG00000164347.18	GFM2	protein_coding	-0.51549	3.14256e-07	1.06077e-05	Down
						ENSG00000152944.9	MED21	protein_coding	-0.541311	3.14694e-07	1.06103e-05	Down
						ENSG00000164169.13	PRMT9	protein_coding	-0.550826	3.17285e-07	1.06855e-05	Down
						ENSG00000001561.7	ENPP4	protein_coding	-0.733662	3.18472e-07	1.07133e-05	Down
						ENSG00000172264.17	MACROD2	protein_coding	-0.560177	3.2002e-07	1.07532e-05	Down
						ENSG00000066777.9	ARFGEF1	protein_coding	-0.263402	3.20913e-07	1.07685e-05	Down
						ENSG00000138686.10	BBS7	protein_coding	-0.526879	3.21567e-07	1.07685e-05	Down
						ENSG00000163743.13	RCHY1	protein_coding	-0.576647	3.21216e-07	1.07685e-05	Down
						ENSG00000159082.17	SYNJ1	protein_coding	-0.486015	3.24323e-07	1.08485e-05	Down
						ENSG00000175309.15	PHYKPL	protein_coding	0.479479	3.25933e-07	1.08901e-05	Up
						ENSG00000003987.14	MTMR7	protein_coding	-0.541973	3.28588e-07	1.09664e-05	Down
						ENSG00000155313.15	USP25	protein_coding	-0.370485	3.29142e-07	1.09725e-05	Down
						ENSG00000012174.12	MBTPS2	protein_coding	-0.561348	3.30329e-07	1.09997e-05	Down
						ENSG00000125863.20	MKKS	protein_coding	-0.570473	3.32455e-07	1.10581e-05	Down
						ENSG00000133641.18	C12orf29	protein_coding	-0.680755	3.36721e-07	1.11874e-05	Down
						ENSG00000169519.21	METTL15	protein_coding	-0.548779	3.40011e-07	1.1284e-05	Down
						ENSG00000143653.10	SCCPDH	protein_coding	-0.567716	3.43219e-07	1.13777e-05	Down
						ENSG00000141385.10	AFG3L2	protein_coding	-0.344367	3.44005e-07	1.13783e-05	Down
						ENSG00000152749.8	GPR180	protein_coding	-0.53291	3.43693e-07	1.13783e-05	Down
						ENSG00000164182.11	NDUFAF2	protein_coding	-0.621737	3.53515e-07	1.16668e-05	Down
						ENSG00000204305.14	AGER	protein_coding	0.791199	3.53289e-07	1.16668e-05	Up
						ENSG00000000419.12	DPM1	protein_coding	-0.584732	3.55966e-07	1.17346e-05	Down
						ENSG00000125246.15	CLYBL	protein_coding	0.664848	3.57086e-07	1.17584e-05	Up
						ENSG00000110435.12	PDHX	protein_coding	-0.446259	3.61293e-07	1.18611e-05	Down
						ENSG00000126858.18	RHOT1	protein_coding	-0.386398	3.6072e-07	1.18611e-05	Down
						ENSG00000136247.14	ZDHHC4	protein_coding	-0.42777	3.61807e-07	1.18611e-05	Down
						ENSG00000180329.14	CCDC43	protein_coding	-0.51796	3.61611e-07	1.18611e-05	Down
						ENSG00000124787.14	RPP40	protein_coding	-0.615412	3.63235e-07	1.18816e-05	Down
						ENSG00000155961.5	RAB39B	protein_coding	-0.571318	3.63145e-07	1.18816e-05	Down
						ENSG00000059691.12	GATB	protein_coding	-0.412374	3.66531e-07	1.19498e-05	Down
						ENSG00000100731.16	PCNX1	protein_coding	-0.336275	3.66212e-07	1.19498e-05	Down
						ENSG00000138777.20	PPA2	protein_coding	-0.493687	3.65957e-07	1.19498e-05	Down
						ENSG00000113638.14	TTC33	protein_coding	-0.755489	3.72541e-07	1.21324e-05	Down
						ENSG00000185607.5	ACTBP7	processed_pseudogene	0.872417	3.74566e-07	1.21849e-05	Up
						ENSG00000106399.11	RPA3	protein_coding	-0.719315	3.7816e-07	1.22883e-05	Down
						ENSG00000280332.1	AC020917.4	TEC	0.922554	3.80683e-07	1.23567e-05	Up
						ENSG00000102753.10	KPNA3	protein_coding	-0.373189	3.82559e-07	1.2404e-05	Down
						ENSG00000179021.10	C3orf38	protein_coding	-0.509432	3.8395e-07	1.24355e-05	Down
						ENSG00000170832.13	USP32	protein_coding	-0.365032	3.85966e-07	1.24872e-05	Down
						ENSG00000163328.13	GPR155	protein_coding	-0.430873	3.88005e-07	1.25394e-05	Down
						ENSG00000184307.15	ZDHHC23	protein_coding	-0.656616	3.8946e-07	1.25727e-05	Down
						ENSG00000112367.10	FIG4	protein_coding	-0.357001	3.91276e-07	1.26176e-05	Down
						ENSG00000224975.1	INE1	lncRNA	0.844994	3.95006e-07	1.2724e-05	Up
						ENSG00000003056.8	M6PR	protein_coding	-0.414837	3.98194e-07	1.27952e-05	Down
						ENSG00000124688.13	MAD2L1BP	protein_coding	-0.536638	3.99378e-07	1.27952e-05	Down
						ENSG00000137563.12	GGH	protein_coding	-0.681458	3.97723e-07	1.27952e-05	Down
						ENSG00000155858.6	LSM11	protein_coding	-0.542766	3.9872e-07	1.27952e-05	Down
						ENSG00000174446.13	SNAPC5	protein_coding	-0.576033	3.99266e-07	1.27952e-05	Down
						ENSG00000198856.13	OSTC	protein_coding	-0.54119	4.05409e-07	1.29744e-05	Down
						ENSG00000105552.15	BCAT2	protein_coding	0.641479	4.07664e-07	1.30325e-05	Up
						ENSG00000145349.17	CAMK2D	protein_coding	-0.665419	4.11617e-07	1.31447e-05	Down
						ENSG00000198301.12	SDAD1	protein_coding	-0.313153	4.12344e-07	1.31537e-05	Down
						ENSG00000118246.14	FASTKD2	protein_coding	-0.492266	4.14742e-07	1.32159e-05	Down
						ENSG00000116141.15	MARK1	protein_coding	-0.391105	4.15978e-07	1.32411e-05	Down
						ENSG00000110768.12	GTF2H1	protein_coding	-0.547113	4.22236e-07	1.34258e-05	Down
						ENSG00000107105.15	ELAVL2	protein_coding	-0.751011	4.25416e-07	1.35124e-05	Down
						ENSG00000196367.13	TRRAP	protein_coding	0.373671	4.27024e-07	1.3549e-05	Up
						ENSG00000179335.18	CLK3	protein_coding	0.448936	4.2804e-07	1.35667e-05	Up
						ENSG00000135835.12	KIAA1614	protein_coding	0.614676	4.31954e-07	1.36761e-05	Up
						ENSG00000263603.1	AC127024.2	lncRNA	1.16998	4.32949e-07	1.36929e-05	Up
						ENSG00000169599.12	NFU1	protein_coding	-0.481559	4.34566e-07	1.37294e-05	Down
						ENSG00000074201.9	CLNS1A	protein_coding	-0.416956	4.42553e-07	1.39668e-05	Down
						ENSG00000147894.17	C9orf72	protein_coding	-0.901035	4.43854e-07	1.3993e-05	Down
						ENSG00000115762.16	PLEKHB2	protein_coding	-0.492755	4.46081e-07	1.40482e-05	Down
						ENSG00000109475.16	RPL34	protein_coding	-0.574346	4.51183e-07	1.41337e-05	Down
						ENSG00000128191.16	DGCR8	protein_coding	0.468938	4.49488e-07	1.41337e-05	Up
						ENSG00000173674.11	EIF1AX	protein_coding	-0.589122	4.50803e-07	1.41337e-05	Down
						ENSG00000196712.18	NF1	protein_coding	-0.295754	4.51112e-07	1.41337e-05	Down
						ENSG00000263874.2	LINC00672	protein_coding	-0.558322	4.50503e-07	1.41337e-05	Down
						ENSG00000139977.14	NAA30	protein_coding	-0.469845	4.51991e-07	1.41441e-05	Down
						ENSG00000172301.11	COPRS	protein_coding	-0.603384	4.60149e-07	1.43841e-05	Down
						ENSG00000143375.15	CGN	protein_coding	0.603999	4.64657e-07	1.45097e-05	Up
						ENSG00000183506.17	PI4KAP2	transcribed_unitary_pseudogene	0.76759	4.73598e-07	1.47734e-05	Up
						ENSG00000153233.13	PTPRR	protein_coding	-0.602682	4.75571e-07	1.48193e-05	Down
						ENSG00000233705.7	SLC26A4-AS1	lncRNA	-0.651857	4.78894e-07	1.49072e-05	Down
						ENSG00000117407.17	ARTN	protein_coding	1.083	4.81259e-07	1.4965e-05	Up
						ENSG00000184270.5	H2AC21	protein_coding	-0.660614	4.81879e-07	1.49686e-05	Down
						ENSG00000123983.14	ACSL3	protein_coding	-0.528281	4.8441e-07	1.50314e-05	Down
						ENSG00000273151.1	AC073957.3	lncRNA	0.810141	4.85152e-07	1.50387e-05	Up
						ENSG00000121022.14	COPS5	protein_coding	-0.581528	4.85868e-07	1.50451e-05	Down
						ENSG00000057608.17	GDI2	protein_coding	-0.547069	4.87272e-07	1.50728e-05	Down
						ENSG00000267632.1	AC067852.3	lncRNA	0.778981	4.91535e-07	1.51888e-05	Up
						ENSG00000170734.12	POLH	protein_coding	0.392899	4.92993e-07	1.5218e-05	Up
						ENSG00000151490.14	PTPRO	protein_coding	-0.565579	4.94256e-07	1.52411e-05	Down
						ENSG00000071189.21	SNX13	protein_coding	-0.462571	5.01682e-07	1.54352e-05	Down
						ENSG00000113851.14	CRBN	protein_coding	-0.465314	5.01674e-07	1.54352e-05	Down
						ENSG00000197323.12	TRIM33	protein_coding	-0.363913	5.02114e-07	1.54352e-05	Down
						ENSG00000273329.1	AC078846.1	lncRNA	0.582289	5.04493e-07	1.54922e-05	Up
						ENSG00000151292.17	CSNK1G3	protein_coding	-0.406812	5.05324e-07	1.55017e-05	Down
						ENSG00000036257.13	CUL3	protein_coding	-0.36987	5.12471e-07	1.57046e-05	Down
						ENSG00000163682.16	RPL9	protein_coding	-0.648053	5.13564e-07	1.57218e-05	Down
						ENSG00000101138.12	CSTF1	protein_coding	-0.404451	5.15126e-07	1.57534e-05	Down
						ENSG00000100316.16	RPL3	protein_coding	-0.686117	5.15678e-07	1.5754e-05	Down
						ENSG00000146416.19	AIG1	protein_coding	-0.327101	5.18006e-07	1.58088e-05	Down
						ENSG00000165572.8	KBTBD6	protein_coding	-0.499886	5.20457e-07	1.58655e-05	Down
						ENSG00000222009.8	BTBD19	protein_coding	0.872139	5.20935e-07	1.58655e-05	Up
						ENSG00000165997.5	ARL5B	protein_coding	-0.569375	5.24987e-07	1.59724e-05	Down
						ENSG00000067704.10	IARS2	protein_coding	-0.39814	5.27094e-07	1.60201e-05	Down
						ENSG00000260198.1	AC009102.1	lncRNA	0.882391	5.28348e-07	1.60417e-05	Up
						ENSG00000011454.17	RABGAP1	protein_coding	-0.261363	5.2904e-07	1.60463e-05	Down
						ENSG00000162688.17	AGL	protein_coding	-0.581627	5.30118e-07	1.60625e-05	Down
						ENSG00000163818.17	LZTFL1	protein_coding	-0.506865	5.33224e-07	1.61401e-05	Down
						ENSG00000170248.15	PDCD6IP	protein_coding	-0.399026	5.34252e-07	1.61547e-05	Down
						ENSG00000140374.16	ETFA	protein_coding	-0.501829	5.38277e-07	1.62267e-05	Down
						ENSG00000154654.15	NCAM2	protein_coding	-0.508957	5.38231e-07	1.62267e-05	Down
						ENSG00000177189.14	RPS6KA3	protein_coding	-0.387831	5.37704e-07	1.62267e-05	Down
						ENSG00000105778.19	AVL9	protein_coding	-0.330558	5.429e-07	1.63494e-05	Down
						ENSG00000165023.7	DIRAS2	protein_coding	-0.805137	5.43958e-07	1.63646e-05	Down
						ENSG00000096654.15	ZNF184	protein_coding	-0.503662	5.44527e-07	1.63651e-05	Down
						ENSG00000104427.12	ZC2HC1A	protein_coding	-0.778555	5.50964e-07	1.65418e-05	Down
						ENSG00000162222.14	TTC9C	protein_coding	-0.358857	5.52652e-07	1.65589e-05	Down
						ENSG00000171055.15	FEZ2	protein_coding	-0.46199	5.52117e-07	1.65589e-05	Down
						ENSG00000008988.9	RPS20	protein_coding	-0.413382	5.5756e-07	1.6689e-05	Down
						ENSG00000162650.16	ATXN7L2	protein_coding	0.67004	5.66188e-07	1.69098e-05	Up
						ENSG00000176731.12	RBIS	protein_coding	-0.714832	5.66649e-07	1.69098e-05	Down
						ENSG00000189195.13	BTBD8	protein_coding	-0.544383	5.6624e-07	1.69098e-05	Down
						ENSG00000150471.16	ADGRL3	protein_coding	-0.340157	5.67614e-07	1.69215e-05	Down
						ENSG00000171202.7	TMEM126A	protein_coding	-0.609258	5.68797e-07	1.69397e-05	Down
						ENSG00000188493.15	C19orf54	protein_coding	0.854668	5.71652e-07	1.70077e-05	Up
						ENSG00000164114.19	MAP9	protein_coding	-0.536997	5.75584e-07	1.71074e-05	Down
						ENSG00000136643.12	RPS6KC1	protein_coding	-0.37127	5.82842e-07	1.73058e-05	Down
						ENSG00000198168.9	SVIP	protein_coding	-0.683179	5.85584e-07	1.73698e-05	Down
						ENSG00000132432.14	SEC61G	protein_coding	-0.635038	5.91695e-07	1.75335e-05	Down
						ENSG00000188352.12	FOCAD	protein_coding	-0.414852	5.98086e-07	1.77051e-05	Down
						ENSG00000075415.12	SLC25A3	protein_coding	-0.414882	5.99921e-07	1.77417e-05	Down
						ENSG00000135387.21	CAPRIN1	protein_coding	-0.332014	6.06635e-07	1.79116e-05	Down
						ENSG00000163577.8	EIF5A2	protein_coding	-0.806531	6.06876e-07	1.79116e-05	Down
						ENSG00000072042.13	RDH11	protein_coding	-0.440713	6.08821e-07	1.79511e-05	Down
						ENSG00000102172.16	SMS	protein_coding	-0.506655	6.13471e-07	1.80523e-05	Down
						ENSG00000198839.10	ZNF277	protein_coding	-0.423969	6.13118e-07	1.80523e-05	Down
						ENSG00000131013.4	PPIL4	protein_coding	-0.320522	6.14721e-07	1.80711e-05	Down
						ENSG00000107372.13	ZFAND5	protein_coding	-0.43313	6.21852e-07	1.82626e-05	Down
						ENSG00000145687.16	SSBP2	protein_coding	-0.410976	6.23189e-07	1.82837e-05	Down
						ENSG00000015171.19	ZMYND11	protein_coding	-0.323293	6.24599e-07	1.83069e-05	Down
						ENSG00000025156.13	HSF2	protein_coding	-0.438603	6.2812e-07	1.83919e-05	Down
						ENSG00000068615.18	REEP1	protein_coding	-0.501319	6.37813e-07	1.86573e-05	Down
						ENSG00000134333.14	LDHA	protein_coding	-0.602127	6.41251e-07	1.87208e-05	Down
						ENSG00000198551.10	ZNF627	protein_coding	-0.597273	6.41063e-07	1.87208e-05	Down
						ENSG00000105072.9	C19orf44	protein_coding	0.567532	6.4283e-07	1.87485e-05	Up
						ENSG00000138430.16	OLA1	protein_coding	-0.515909	6.4915e-07	1.89142e-05	Down
						ENSG00000112996.11	MRPS30	protein_coding	-0.46441	6.50778e-07	1.8943e-05	Down
						ENSG00000135549.15	PKIB	protein_coding	-0.824631	6.53214e-07	1.89579e-05	Down
						ENSG00000153936.17	HS2ST1	protein_coding	-0.425642	6.53039e-07	1.89579e-05	Down
						ENSG00000187325.5	TAF9B	protein_coding	-0.549691	6.52054e-07	1.89579e-05	Down
						ENSG00000133393.13	FOPNL	protein_coding	-0.414804	6.54397e-07	1.89737e-05	Down
						ENSG00000115310.18	RTN4	protein_coding	-0.518797	6.56537e-07	1.89919e-05	Down
						ENSG00000117450.14	PRDX1	protein_coding	-0.591064	6.56356e-07	1.89919e-05	Down
						ENSG00000180964.17	TCEAL8	protein_coding	-0.53879	6.56951e-07	1.89919e-05	Down
						ENSG00000145526.12	CDH18	protein_coding	-0.63689	6.5798e-07	1.90031e-05	Down
						ENSG00000177485.7	ZBTB33	protein_coding	-0.526174	6.64525e-07	1.91734e-05	Down
						ENSG00000174891.13	RSRC1	protein_coding	-0.454848	6.65878e-07	1.91938e-05	Down
						ENSG00000186212.4	SOWAHB	protein_coding	-0.937368	6.69237e-07	1.92718e-05	Down
						ENSG00000128573.26	FOXP2	protein_coding	-0.66933	6.77408e-07	1.94881e-05	Down
						ENSG00000279013.1	AC110774.1	TEC	-1.0565	6.79763e-07	1.95369e-05	Down
						ENSG00000188674.11	C2orf80	protein_coding	-0.781487	6.81809e-07	1.95767e-05	Down
						ENSG00000105983.22	LMBR1	protein_coding	-0.351027	6.87666e-07	1.97257e-05	Down
						ENSG00000077721.16	UBE2A	protein_coding	-0.378647	6.89655e-07	1.97637e-05	Down
						ENSG00000141429.13	GALNT1	protein_coding	-0.507445	6.91529e-07	1.97982e-05	Down
						ENSG00000232677.8	LINC00665	lncRNA	0.303004	6.94387e-07	1.98608e-05	Up
						ENSG00000083312.17	TNPO1	protein_coding	-0.463684	6.96095e-07	1.98904e-05	Down
						ENSG00000013561.18	RNF14	protein_coding	-0.434282	7.01491e-07	2.00253e-05	Down
						ENSG00000124207.17	CSE1L	protein_coding	-0.496939	7.03042e-07	2.00502e-05	Down
						ENSG00000171928.14	TVP23B	protein_coding	-0.607796	7.08566e-07	2.01883e-05	Down
						ENSG00000139437.18	TCHP	protein_coding	0.427529	7.09399e-07	2.01926e-05	Up
						ENSG00000115966.17	ATF2	protein_coding	-0.393924	7.11634e-07	2.02368e-05	Down
						ENSG00000135912.11	TTLL4	protein_coding	0.587108	7.12472e-07	2.02412e-05	Up
						ENSG00000157502.13	PWWP3B	protein_coding	-0.905762	7.2233e-07	2.04966e-05	Down
						ENSG00000162804.14	SNED1	protein_coding	0.70471	7.22848e-07	2.04966e-05	Up
						ENSG00000135637.14	CCDC142	protein_coding	0.448443	7.27401e-07	2.0606e-05	Up
						ENSG00000111237.19	VPS29	protein_coding	-0.421084	7.3117e-07	2.06664e-05	Down
						ENSG00000153339.14	TRAPPC8	protein_coding	-0.463692	7.31627e-07	2.06664e-05	Down
						ENSG00000260276.2	AC022167.2	lncRNA	0.843934	7.31339e-07	2.06664e-05	Up
						ENSG00000160298.17	C21orf58	protein_coding	0.614083	7.37734e-07	2.0819e-05	Up
						ENSG00000125386.15	FAM193A	protein_coding	0.536746	7.39986e-07	2.08627e-05	Up
						ENSG00000185761.11	ADAMTSL5	protein_coding	1.08552	7.46481e-07	2.10258e-05	Up
						ENSG00000269982.1	AC018809.2	lncRNA	0.495537	7.4838e-07	2.10592e-05	Up
						ENSG00000182899.17	RPL35A	protein_coding	-0.591943	7.56321e-07	2.12625e-05	Down
						ENSG00000065308.5	TRAM2	protein_coding	0.512366	7.60088e-07	2.13278e-05	Up
						ENSG00000161970.15	RPL26	protein_coding	-0.610528	7.59502e-07	2.13278e-05	Down
						ENSG00000171634.18	BPTF	protein_coding	0.260903	7.63737e-07	2.14099e-05	Up
						ENSG00000164414.18	SLC35A1	protein_coding	-0.555107	7.72173e-07	2.1626e-05	Down
						ENSG00000066654.14	THUMPD1	protein_coding	-0.363922	7.73098e-07	2.16314e-05	Down
						ENSG00000174013.8	FBXO45	protein_coding	-0.454861	7.74648e-07	2.16339e-05	Down
						ENSG00000261714.2	AC105137.1	processed_pseudogene	1.39533	7.74396e-07	2.16339e-05	Up
						ENSG00000170855.4	TRIAP1	protein_coding	-0.647551	7.77145e-07	2.16831e-05	Down
						ENSG00000275714.1	H3C1	protein_coding	-0.77388	7.78737e-07	2.17071e-05	Down
						ENSG00000102468.10	HTR2A	protein_coding	-0.73388	7.82817e-07	2.17798e-05	Down
						ENSG00000105185.12	PDCD5	protein_coding	-0.407558	7.82357e-07	2.17798e-05	Down
						ENSG00000155097.12	ATP6V1C1	protein_coding	-0.465327	7.92103e-07	2.20175e-05	Down
						ENSG00000105221.18	AKT2	protein_coding	0.451471	7.99479e-07	2.21809e-05	Up
						ENSG00000213424.9	KRT222	protein_coding	-0.879521	7.99075e-07	2.21809e-05	Down
						ENSG00000255585.3	AL590627.1	transcribed_processed_pseudogene	0.713971	8.06813e-07	2.23634e-05	Up
						ENSG00000100410.8	PHF5A	protein_coding	-0.611014	8.07615e-07	2.23647e-05	Down
						ENSG00000196911.11	KPNA5	protein_coding	-0.602979	8.09216e-07	2.23881e-05	Down
						ENSG00000143977.14	SNRPG	protein_coding	-0.614686	8.18923e-07	2.26354e-05	Down
						ENSG00000272235.1	AL590438.1	lncRNA	1.08804	8.20681e-07	2.26629e-05	Up
						ENSG00000133624.13	ZNF767P	transcribed_unprocessed_pseudogene	0.329689	8.27234e-07	2.28225e-05	Up
						ENSG00000111775.3	COX6A1	protein_coding	-0.625317	8.31855e-07	2.29074e-05	Down
						ENSG00000163608.15	NEPRO	protein_coding	-0.462934	8.31401e-07	2.29074e-05	Down
						ENSG00000099326.9	MZF1	protein_coding	0.539842	8.34213e-07	2.29509e-05	Up
						ENSG00000034713.8	GABARAPL2	protein_coding	-0.438201	8.37088e-07	2.30086e-05	Down
						ENSG00000103316.11	CRYM	protein_coding	-0.868165	8.38902e-07	2.30371e-05	Down
						ENSG00000183011.13	NAA38	protein_coding	-0.584376	8.43003e-07	2.31283e-05	Down
						ENSG00000144713.13	RPL32	protein_coding	-0.551385	8.51922e-07	2.33513e-05	Down
						ENSG00000132906.18	CASP9	protein_coding	0.373181	8.53207e-07	2.33649e-05	Up
						ENSG00000079337.16	RAPGEF3	protein_coding	0.680054	8.57274e-07	2.34362e-05	Up
						ENSG00000163606.11	CD200R1	protein_coding	-1.01204	8.57395e-07	2.34362e-05	Down
						ENSG00000132639.12	SNAP25	protein_coding	-0.731151	8.58866e-07	2.34548e-05	Down
						ENSG00000276649.1	AL117335.1	lncRNA	0.533717	8.65529e-07	2.3615e-05	Up
						ENSG00000081307.12	UBA5	protein_coding	-0.46331	8.66586e-07	2.3622e-05	Down
						ENSG00000102081.14	FMR1	protein_coding	-0.402712	8.69986e-07	2.36929e-05	Down
						ENSG00000133318.14	RTN3	protein_coding	-0.482213	8.77376e-07	2.38722e-05	Down
						ENSG00000070476.15	ZXDC	protein_coding	0.341052	8.81939e-07	2.39743e-05	Up
						ENSG00000145740.19	SLC30A5	protein_coding	-0.376527	9.04334e-07	2.45606e-05	Down
						ENSG00000033867.16	SLC4A7	protein_coding	-0.492912	9.14835e-07	2.48002e-05	Down
						ENSG00000119862.13	LGALSL	protein_coding	-0.503965	9.14803e-07	2.48002e-05	Down
						ENSG00000108786.10	HSD17B1	protein_coding	0.687151	9.20525e-07	2.49317e-05	Up
						ENSG00000128872.10	TMOD2	protein_coding	-0.375868	9.26026e-07	2.50577e-05	Down
						ENSG00000128699.14	ORMDL1	protein_coding	-0.553658	9.31325e-07	2.51551e-05	Down
						ENSG00000163788.14	SNRK	protein_coding	-0.355883	9.31137e-07	2.51551e-05	Down
						ENSG00000139835.14	GRTP1	protein_coding	0.71488	9.33863e-07	2.52007e-05	Up
						ENSG00000197345.13	MRPL21	protein_coding	-0.62479	9.34955e-07	2.52072e-05	Down
						ENSG00000067064.11	IDI1	protein_coding	-0.689331	9.37369e-07	2.52263e-05	Down
						ENSG00000287858.1	AC020550.2	lncRNA	1.12412	9.36896e-07	2.52263e-05	Up
						ENSG00000116752.6	BCAS2	protein_coding	-0.610453	9.39161e-07	2.52516e-05	Down
						ENSG00000143162.9	CREG1	protein_coding	-0.50127	9.41808e-07	2.52998e-05	Down
						ENSG00000115540.15	MOB4	protein_coding	-0.516334	9.43166e-07	2.53133e-05	Down
						ENSG00000116903.7	EXOC8	protein_coding	-0.443289	9.48595e-07	2.54359e-05	Down
						ENSG00000145354.12	CISD2	protein_coding	-0.526906	9.54164e-07	2.55621e-05	Down
						ENSG00000136942.15	RPL35	protein_coding	-0.609226	9.60352e-07	2.56814e-05	Down
						ENSG00000254536.2	AL360181.3	protein_coding	0.945562	9.60154e-07	2.56814e-05	Up
						ENSG00000147650.11	LRP12	protein_coding	-0.512638	9.6796e-07	2.58615e-05	Down
						ENSG00000104885.18	DOT1L	protein_coding	0.963931	9.82989e-07	2.62393e-05	Up
						ENSG00000234741.8	GAS5	lncRNA	-0.585075	9.86273e-07	2.63033e-05	Down
						ENSG00000186416.16	NKRF	protein_coding	-0.474275	9.90149e-07	2.63829e-05	Down
						ENSG00000101966.12	XIAP	protein_coding	-0.300967	9.94184e-07	2.64666e-05	Down
						ENSG00000142188.17	TMEM50B	protein_coding	-0.383263	9.96655e-07	2.65085e-05	Down
						ENSG00000156482.11	RPL30	protein_coding	-0.533927	9.98882e-07	2.65439e-05	Down
						ENSG00000168538.16	TRAPPC11	protein_coding	-0.444271	1.0041e-06	2.66587e-05	Down
						ENSG00000076555.15	ACACB	protein_coding	0.840646	1.0109e-06	2.68152e-05	Up
						ENSG00000136261.15	BZW2	protein_coding	-0.530148	1.01813e-06	2.69827e-05	Down
						ENSG00000040531.15	CTNS	protein_coding	0.465533	1.0252e-06	2.7125e-05	Up
						ENSG00000141012.13	GALNS	protein_coding	0.661387	1.02716e-06	2.7125e-05	Up
						ENSG00000144366.16	GULP1	protein_coding	-0.770182	1.02598e-06	2.7125e-05	Down
						ENSG00000262020.1	AC007014.1	lncRNA	1.30353	1.02695e-06	2.7125e-05	Up
						ENSG00000173114.13	LRRN3	protein_coding	-0.515987	1.03114e-06	2.72057e-05	Down
						ENSG00000150768.15	DLAT	protein_coding	-0.51122	1.03715e-06	2.734e-05	Down
						ENSG00000205981.8	DNAJC19	protein_coding	-0.553644	1.03859e-06	2.73535e-05	Down
						ENSG00000157764.13	BRAF	protein_coding	-0.285469	1.04249e-06	2.7432e-05	Down
						ENSG00000139163.16	ETNK1	protein_coding	-0.682007	1.04433e-06	2.74557e-05	Down
						ENSG00000121774.18	KHDRBS1	protein_coding	-0.344661	1.04632e-06	2.74594e-05	Down
						ENSG00000151876.13	FBXO4	protein_coding	-0.676336	1.04542e-06	2.74594e-05	Down
						ENSG00000139496.16	NUP58	protein_coding	-0.539312	1.0499e-06	2.75289e-05	Down
						ENSG00000177685.17	CRACR2B	protein_coding	1.08126	1.05754e-06	2.77047e-05	Up
						ENSG00000070367.16	EXOC5	protein_coding	-0.387748	1.06335e-06	2.78323e-05	Down
						ENSG00000047932.14	GOPC	protein_coding	-0.40104	1.06606e-06	2.78786e-05	Down
						ENSG00000183291.17	SELENOF	protein_coding	-0.531717	1.07105e-06	2.79844e-05	Down
						ENSG00000156531.16	PHF6	protein_coding	-0.410371	1.07418e-06	2.80415e-05	Down
						ENSG00000243156.9	MICAL3	protein_coding	0.498183	1.07679e-06	2.80848e-05	Up
						ENSG00000087301.9	TXNDC16	protein_coding	-0.452825	1.0863e-06	2.83078e-05	Down
						ENSG00000091972.18	CD200	protein_coding	-0.613957	1.08745e-06	2.83129e-05	Down
						ENSG00000180611.7	MB21D2	protein_coding	-0.553775	1.09126e-06	2.8387e-05	Down
						ENSG00000147649.10	MTDH	protein_coding	-0.381634	1.09478e-06	2.84536e-05	Down
						ENSG00000249592.6	AC139887.2	lncRNA	0.719351	1.1102e-06	2.88292e-05	Up
						ENSG00000088888.18	MAVS	protein_coding	0.630058	1.1132e-06	2.88642e-05	Up
						ENSG00000140740.11	UQCRC2	protein_coding	-0.433231	1.1135e-06	2.88642e-05	Down
						ENSG00000260878.1	AC104072.1	lncRNA	-1.04139	1.11634e-06	2.89125e-05	Down
						ENSG00000176401.6	EID2B	protein_coding	-0.636829	1.11811e-06	2.8933e-05	Down
						ENSG00000186462.9	NAP1L2	protein_coding	-0.749939	1.12407e-06	2.90619e-05	Down
						ENSG00000168116.14	KIAA1586	protein_coding	-0.584073	1.13216e-06	2.92455e-05	Down
						ENSG00000129682.16	FGF13	protein_coding	-0.588882	1.13382e-06	2.92629e-05	Down
						ENSG00000214194.9	SMIM30	protein_coding	-0.612037	1.13624e-06	2.92998e-05	Down
						ENSG00000226763.5	SRRM5	protein_coding	1.18185	1.14043e-06	2.93822e-05	Up
						ENSG00000213619.10	NDUFS3	protein_coding	-0.460361	1.14371e-06	2.9441e-05	Down
						ENSG00000224531.6	SMIM13	protein_coding	-0.50673	1.15487e-06	2.97024e-05	Down
						ENSG00000168092.14	PAFAH1B2	protein_coding	-0.426097	1.15594e-06	2.97042e-05	Down
						ENSG00000023287.13	RB1CC1	protein_coding	-0.445319	1.16166e-06	2.97479e-05	Down
						ENSG00000145014.17	TMEM44	protein_coding	0.614126	1.16165e-06	2.97479e-05	Up
						ENSG00000171863.15	RPS7	protein_coding	-0.53307	1.15915e-06	2.97479e-05	Down
						ENSG00000180228.13	PRKRA	protein_coding	-0.370464	1.16008e-06	2.97479e-05	Down
						ENSG00000101746.15	NOL4	protein_coding	-0.427353	1.17853e-06	3.01278e-05	Down
						ENSG00000286307.1	AC017028.1	lncRNA	1.10798	1.17763e-06	3.01278e-05	Up
						ENSG00000112796.10	ENPP5	protein_coding	-0.576073	1.17977e-06	3.01336e-05	Down
						ENSG00000268182.6	SMIM17	protein_coding	-0.681766	1.18691e-06	3.02896e-05	Down
						ENSG00000128739.22	SNRPN	protein_coding	-0.434794	1.19664e-06	3.05007e-05	Down
						ENSG00000171004.18	HS6ST2	protein_coding	-0.80618	1.19774e-06	3.05007e-05	Down
						ENSG00000175203.15	DCTN2	protein_coding	-0.421768	1.19827e-06	3.05007e-05	Down
						ENSG00000145817.17	YIPF5	protein_coding	-0.53972	1.20327e-06	3.06017e-05	Down
						ENSG00000280020.1	AC116407.3	TEC	1.32333	1.20453e-06	3.06076e-05	Up
						ENSG00000089159.16	PXN	protein_coding	0.807924	1.20954e-06	3.06963e-05	Up
						ENSG00000205423.11	CNEP1R1	protein_coding	-0.446242	1.2101e-06	3.06963e-05	Down
						ENSG00000162368.13	CMPK1	protein_coding	-0.534874	1.21983e-06	3.09167e-05	Down
						ENSG00000075914.13	EXOSC7	protein_coding	-0.340849	1.2323e-06	3.11772e-05	Down
						ENSG00000144834.14	TAGLN3	protein_coding	-0.784931	1.23327e-06	3.11772e-05	Down
						ENSG00000197885.10	NKIRAS1	protein_coding	-0.469357	1.23151e-06	3.11772e-05	Down
						ENSG00000143947.13	RPS27A	protein_coding	-0.557394	1.23688e-06	3.12417e-05	Down
						ENSG00000175832.13	ETV4	protein_coding	0.993799	1.24442e-06	3.14053e-05	Up
						ENSG00000116857.17	TMEM9	protein_coding	-0.497627	1.25966e-06	3.1763e-05	Down
						ENSG00000124733.5	MEA1	protein_coding	-0.5153	1.2628e-06	3.1815e-05	Down
						ENSG00000040731.10	CDH10	protein_coding	-0.433937	1.26872e-06	3.1937e-05	Down
						ENSG00000118855.21	MFSD1	protein_coding	-0.49365	1.27465e-06	3.20591e-05	Down
						ENSG00000051382.9	PIK3CB	protein_coding	-0.419563	1.27586e-06	3.20621e-05	Down
						ENSG00000168291.13	PDHB	protein_coding	-0.499156	1.27883e-06	3.21095e-05	Down
						ENSG00000274895.1	AC011700.1	lncRNA	0.871967	1.28006e-06	3.21131e-05	Up
						ENSG00000168958.19	MFF	protein_coding	-0.350806	1.28376e-06	3.21787e-05	Down
						ENSG00000151025.11	GPR158	protein_coding	-0.619998	1.29191e-06	3.23556e-05	Down
						ENSG00000072657.9	TRHDE	protein_coding	-0.771483	1.30022e-06	3.23721e-05	Down
						ENSG00000119705.10	SLIRP	protein_coding	-0.524103	1.29646e-06	3.23721e-05	Down
						ENSG00000151135.10	TMEM263	protein_coding	-0.492371	1.29652e-06	3.23721e-05	Down
						ENSG00000153140.8	CETN3	protein_coding	-0.52894	1.29867e-06	3.23721e-05	Down
						ENSG00000172172.8	MRPL13	protein_coding	-0.613372	1.29931e-06	3.23721e-05	Down
						ENSG00000172469.16	MANEA	protein_coding	-0.660957	1.29802e-06	3.23721e-05	Down
						ENSG00000198198.17	SZT2	protein_coding	0.505829	1.29569e-06	3.23721e-05	Up
						ENSG00000141384.12	TAF4B	protein_coding	-0.459233	1.3035e-06	3.24266e-05	Down
						ENSG00000147642.17	SYBU	protein_coding	-0.414048	1.30555e-06	3.24501e-05	Down
						ENSG00000281490.1	CICP14	processed_pseudogene	0.680413	1.30839e-06	3.24934e-05	Up
						ENSG00000253729.8	PRKDC	protein_coding	-0.243978	1.30958e-06	3.24959e-05	Down
						ENSG00000163584.18	RPL22L1	protein_coding	-0.705064	1.31521e-06	3.26081e-05	Down
						ENSG00000079950.14	STX7	protein_coding	-0.372532	1.33159e-06	3.29663e-05	Down
						ENSG00000104320.13	NBN	protein_coding	-0.436023	1.333e-06	3.29663e-05	Down
						ENSG00000166471.11	TMEM41B	protein_coding	-0.462472	1.3321e-06	3.29663e-05	Down
						ENSG00000249436.2	AC008780.1	lncRNA	-0.877875	1.33478e-06	3.2983e-05	Down
						ENSG00000174842.17	GLMN	protein_coding	-0.574204	1.34211e-06	3.31363e-05	Down
						ENSG00000050130.18	JKAMP	protein_coding	-0.466125	1.3586e-06	3.35155e-05	Down
						ENSG00000175324.10	LSM1	protein_coding	-0.510168	1.36333e-06	3.36042e-05	Down
						ENSG00000235786.1	ZNRF3-IT1	lncRNA	1.33052	1.36828e-06	3.36981e-05	Up
						ENSG00000101911.12	PRPS2	protein_coding	-0.683593	1.37205e-06	3.3763e-05	Down
						ENSG00000088812.18	ATRN	protein_coding	-0.372365	1.37495e-06	3.38062e-05	Down
						ENSG00000104112.9	SCG3	protein_coding	-0.568817	1.38238e-06	3.39606e-05	Down
						ENSG00000115282.20	TTC31	protein_coding	0.502551	1.38429e-06	3.39794e-05	Up
						ENSG00000136267.13	DGKB	protein_coding	-0.507907	1.3887e-06	3.40595e-05	Down
						ENSG00000145416.13	MARCHF1	protein_coding	-0.548376	1.3899e-06	3.40607e-05	Down
						ENSG00000198862.14	LTN1	protein_coding	-0.514894	1.40393e-06	3.43487e-05	Down
						ENSG00000279066.1	HEXD-IT1	lncRNA	1.22706	1.40398e-06	3.43487e-05	Up
						ENSG00000114742.14	WDR48	protein_coding	-0.337797	1.41446e-06	3.44566e-05	Down
						ENSG00000152642.10	GPD1L	protein_coding	-0.488664	1.4138e-06	3.44566e-05	Down
						ENSG00000168487.19	BMP1	protein_coding	0.638381	1.41412e-06	3.44566e-05	Up
						ENSG00000197959.14	DNM3	protein_coding	-0.465569	1.41537e-06	3.44566e-05	Down
						ENSG00000269124.1	AC007193.2	lncRNA	1.5263	1.41214e-06	3.44566e-05	Up
						ENSG00000272849.1	AC084018.1	lncRNA	1.05603	1.41274e-06	3.44566e-05	Up
						ENSG00000152969.20	JAKMIP1	protein_coding	-0.571011	1.41818e-06	3.44683e-05	Down
						ENSG00000164978.18	NUDT2	protein_coding	-0.712427	1.41775e-06	3.44683e-05	Down
						ENSG00000163590.14	PPM1L	protein_coding	-0.408315	1.42589e-06	3.46273e-05	Down
						ENSG00000069956.12	MAPK6	protein_coding	-0.514289	1.43511e-06	3.4794e-05	Down
						ENSG00000089041.17	P2RX7	protein_coding	0.586862	1.43498e-06	3.4794e-05	Up
						ENSG00000101752.11	MIB1	protein_coding	-0.388209	1.44633e-06	3.50373e-05	Down
						ENSG00000119632.4	IFI27L2	protein_coding	-0.506099	1.46137e-06	3.53645e-05	Down
						ENSG00000164073.10	MFSD8	protein_coding	-0.580495	1.46222e-06	3.53645e-05	Down
						ENSG00000158528.12	PPP1R9A	protein_coding	-0.389876	1.4746e-06	3.56056e-05	Down
						ENSG00000196227.11	FAM217B	protein_coding	-0.366752	1.47372e-06	3.56056e-05	Down
						ENSG00000267610.2	AC007787.1	lncRNA	0.962922	1.48367e-06	3.57954e-05	Up
						ENSG00000067167.8	TRAM1	protein_coding	-0.634499	1.4971e-06	3.60901e-05	Down
						ENSG00000006530.18	AGK	protein_coding	-0.326771	1.50387e-06	3.61528e-05	Down
						ENSG00000105849.6	TWISTNB	protein_coding	-0.532136	1.50458e-06	3.61528e-05	Down
						ENSG00000149716.12	LTO1	protein_coding	0.473076	1.50394e-06	3.61528e-05	Up
						ENSG00000243147.8	MRPL33	protein_coding	-0.537789	1.50151e-06	3.61528e-05	Down
						ENSG00000134758.14	RNF138	protein_coding	-0.607438	1.51035e-06	3.6262e-05	Down
						ENSG00000116918.15	TSNAX	protein_coding	-0.606502	1.51409e-06	3.62635e-05	Down
						ENSG00000135974.10	C2orf49	protein_coding	-0.403556	1.51258e-06	3.62635e-05	Down
						ENSG00000182481.9	KPNA2	protein_coding	-0.515455	1.51375e-06	3.62635e-05	Down
						ENSG00000099954.18	CECR2	protein_coding	0.524011	1.5165e-06	3.62918e-05	Up
						ENSG00000089157.16	RPLP0	protein_coding	-0.555954	1.52351e-06	3.64301e-05	Down
						ENSG00000136810.13	TXN	protein_coding	-0.588553	1.52478e-06	3.64312e-05	Down
						ENSG00000129933.21	MAU2	protein_coding	0.381592	1.52911e-06	3.65051e-05	Up
						ENSG00000162642.14	C1orf52	protein_coding	-0.412114	1.53035e-06	3.65052e-05	Down
						ENSG00000137814.11	HAUS2	protein_coding	-0.403368	1.53286e-06	3.65357e-05	Down
						ENSG00000106546.14	AHR	protein_coding	-0.572858	1.54036e-06	3.66849e-05	Down
						ENSG00000166833.21	NAV2	protein_coding	0.523084	1.54328e-06	3.67249e-05	Up
						ENSG00000185414.20	MRPL30	protein_coding	-0.379394	1.55959e-06	3.70833e-05	Down
						ENSG00000107643.16	MAPK8	protein_coding	-0.499774	1.56151e-06	3.7099e-05	Down
						ENSG00000117569.18	PTBP2	protein_coding	-0.653679	1.56629e-06	3.71827e-05	Down
						ENSG00000183735.10	TBK1	protein_coding	-0.38096	1.56968e-06	3.72333e-05	Down
						ENSG00000143353.12	LYPLAL1	protein_coding	-0.606735	1.57276e-06	3.72764e-05	Down
						ENSG00000279044.1	AC007787.2	TEC	0.976116	1.57514e-06	3.73031e-05	Up
						ENSG00000109158.11	GABRA4	protein_coding	-0.65308	1.58165e-06	3.74206e-05	Down
						ENSG00000111790.14	FGFR1OP2	protein_coding	-0.524482	1.58389e-06	3.74206e-05	Down
						ENSG00000174917.8	MICOS13	protein_coding	-0.555124	1.58269e-06	3.74206e-05	Down
						ENSG00000163875.15	MEAF6	protein_coding	-0.439113	1.58611e-06	3.74431e-05	Down
						ENSG00000279789.1	AC120114.3	TEC	0.807412	1.59061e-06	3.75195e-05	Up
						ENSG00000121005.9	CRISPLD1	protein_coding	-1.03138	1.60586e-06	3.7849e-05	Down
						ENSG00000226179.6	LINC00685	lncRNA	1.23128	1.61081e-06	3.79355e-05	Up
						ENSG00000279348.1	AC012513.3	TEC	-0.537899	1.63298e-06	3.8427e-05	Down
						ENSG00000106404.13	CLDN15	protein_coding	0.8692	1.64269e-06	3.86248e-05	Up
						ENSG00000228274.4	AL021707.2	lncRNA	0.504181	1.65686e-06	3.89269e-05	Up
						ENSG00000174599.5	TRAM1L1	protein_coding	-0.738958	1.66627e-06	3.9117e-05	Down
						ENSG00000111674.9	ENO2	protein_coding	-0.573846	1.66955e-06	3.91603e-05	Down
						ENSG00000165943.5	MOAP1	protein_coding	-0.629012	1.67076e-06	3.91603e-05	Down
						ENSG00000131469.14	RPL27	protein_coding	-0.56887	1.67393e-06	3.92036e-05	Down
						ENSG00000100983.12	GSS	protein_coding	-0.457645	1.68532e-06	3.94391e-05	Down
						ENSG00000167258.14	CDK12	protein_coding	0.297784	1.69371e-06	3.95418e-05	Up
						ENSG00000171649.12	ZIK1	protein_coding	-0.394288	1.69357e-06	3.95418e-05	Down
						ENSG00000277157.1	H4C4	protein_coding	-0.696134	1.69256e-06	3.95418e-05	Down
						ENSG00000071626.16	DAZAP1	protein_coding	0.438377	1.69687e-06	3.95843e-05	Up
						ENSG00000011566.15	MAP4K3	protein_coding	-0.464736	1.71407e-06	3.99226e-05	Down
						ENSG00000272405.1	AL365181.3	lncRNA	0.807399	1.7138e-06	3.99226e-05	Up
						ENSG00000121542.12	SEC22A	protein_coding	-0.418298	1.723e-06	4.00989e-05	Down
						ENSG00000129691.16	ASH2L	protein_coding	-0.367029	1.72807e-06	4.01538e-05	Down
						ENSG00000262147.1	AC124283.2	lncRNA	1.90948	1.72719e-06	4.01538e-05	Up
						ENSG00000157077.14	ZFYVE9	protein_coding	-0.374045	1.74482e-06	4.05112e-05	Down
						ENSG00000109536.12	FRG1	protein_coding	-0.539217	1.74857e-06	4.05665e-05	Down
						ENSG00000141627.13	DYM	protein_coding	-0.258433	1.75494e-06	4.06825e-05	Down
						ENSG00000183527.12	PSMG1	protein_coding	-0.378582	1.75634e-06	4.0683e-05	Down
						ENSG00000113583.8	C5orf15	protein_coding	-0.56078	1.77083e-06	4.09866e-05	Down
						ENSG00000067369.13	TP53BP1	protein_coding	-0.251512	1.78203e-06	4.11345e-05	Down
						ENSG00000105793.15	GTPBP10	protein_coding	-0.421376	1.77975e-06	4.11345e-05	Down
						ENSG00000118518.15	RNF146	protein_coding	-0.331834	1.78348e-06	4.11345e-05	Down
						ENSG00000140326.13	CDAN1	protein_coding	0.407698	1.784e-06	4.11345e-05	Up
						ENSG00000176715.17	ACSF3	protein_coding	0.413237	1.78417e-06	4.11345e-05	Up
						ENSG00000156467.9	UQCRB	protein_coding	-0.474514	1.80918e-06	4.16788e-05	Down
						ENSG00000152503.9	TRIM36	protein_coding	-0.596893	1.81643e-06	4.18131e-05	Down
						ENSG00000115365.12	LANCL1	protein_coding	-0.697348	1.81936e-06	4.1848e-05	Down
						ENSG00000233532.6	LINC00460	lncRNA	-1.12128	1.8426e-06	4.23498e-05	Down
						ENSG00000137221.14	TJAP1	protein_coding	0.602235	1.84663e-06	4.24095e-05	Up
						ENSG00000166337.10	TAF10	protein_coding	0.505056	1.85143e-06	4.24868e-05	Up
						ENSG00000225032.5	AL162586.1	lncRNA	0.68515	1.88395e-06	4.31995e-05	Up
						ENSG00000180596.7	H2BC4	protein_coding	-0.675797	1.90288e-06	4.35997e-05	Down
						ENSG00000100220.12	RTCB	protein_coding	-0.473918	1.90674e-06	4.36502e-05	Down
						ENSG00000278311.5	GGNBP2	protein_coding	-0.386458	1.90803e-06	4.36502e-05	Down
						ENSG00000180525.12	PRR26	protein_coding	0.632275	1.91133e-06	4.3692e-05	Up
						ENSG00000147439.13	BIN3	protein_coding	0.517649	1.92801e-06	4.40392e-05	Up
						ENSG00000138398.16	PPIG	protein_coding	-0.386809	1.93364e-06	4.41338e-05	Down
						ENSG00000183665.5	TRMT12	protein_coding	-0.427034	1.94396e-06	4.43352e-05	Down
						ENSG00000175582.19	RAB6A	protein_coding	-0.431244	1.94688e-06	4.43675e-05	Down
						ENSG00000138443.16	ABI2	protein_coding	-0.293997	1.95222e-06	4.44551e-05	Down
						ENSG00000219395.2	HSPA8P15	processed_pseudogene	1.05452	1.95826e-06	4.45582e-05	Up
						ENSG00000153006.16	SREK1IP1	protein_coding	-0.501958	1.96217e-06	4.46131e-05	Down
						ENSG00000108406.10	DHX40	protein_coding	-0.431964	1.96652e-06	4.46776e-05	Down
						ENSG00000136381.13	IREB2	protein_coding	-0.38029	1.97033e-06	4.47299e-05	Down
						ENSG00000148824.19	MTG1	protein_coding	0.575287	1.97649e-06	4.47734e-05	Up
						ENSG00000164162.14	ANAPC10	protein_coding	-0.683762	1.97627e-06	4.47734e-05	Down
						ENSG00000164588.8	HCN1	protein_coding	-0.660644	1.97679e-06	4.47734e-05	Down
						ENSG00000262903.1	AC027796.4	lncRNA	1.06668	1.98476e-06	4.49196e-05	Up
						ENSG00000267412.1	AC092068.2	lncRNA	1.12123	1.98749e-06	4.49471e-05	Up
						ENSG00000185728.17	YTHDF3	protein_coding	-0.384043	1.99517e-06	4.50863e-05	Down
						ENSG00000155363.18	MOV10	protein_coding	0.645627	2.01345e-06	4.543e-05	Up
						ENSG00000238194.2	AL121908.1	lncRNA	0.510171	2.01201e-06	4.543e-05	Up
						ENSG00000145632.15	PLK2	protein_coding	-0.639773	2.02931e-06	4.57531e-05	Down
						ENSG00000116791.14	CRYZ	protein_coding	-0.767563	2.05201e-06	4.62296e-05	Down
						ENSG00000118181.11	RPS25	protein_coding	-0.506215	2.05478e-06	4.62568e-05	Down
						ENSG00000118705.17	RPN2	protein_coding	-0.342623	2.05998e-06	4.63387e-05	Down
						ENSG00000070761.8	CFAP20	protein_coding	-0.576894	2.06552e-06	4.63575e-05	Down
						ENSG00000137411.18	VARS2	protein_coding	0.989251	2.06241e-06	4.63575e-05	Up
						ENSG00000261439.1	AC079411.1	lncRNA	0.724861	2.06523e-06	4.63575e-05	Up
						ENSG00000119231.11	SENP5	protein_coding	-0.295788	2.08879e-06	4.68444e-05	Down
						ENSG00000243696.5	AC006254.1	protein_coding	0.919972	2.09397e-06	4.6925e-05	Up
						ENSG00000100883.12	SRP54	protein_coding	-0.508971	2.12613e-06	4.75893e-05	Down
						ENSG00000106692.14	FKTN	protein_coding	-0.470661	2.12844e-06	4.75893e-05	Down
						ENSG00000137154.13	RPS6	protein_coding	-0.500256	2.12805e-06	4.75893e-05	Down
						ENSG00000269858.6	EGLN2	protein_coding	0.559376	2.13708e-06	4.77463e-05	Up
						ENSG00000205544.4	TMEM256	protein_coding	-0.58268	2.15261e-06	4.80571e-05	Down
						ENSG00000003402.20	CFLAR	protein_coding	0.382842	2.16128e-06	4.8178e-05	Up
						ENSG00000023572.9	GLRX2	protein_coding	-0.498483	2.16113e-06	4.8178e-05	Down
						ENSG00000138442.9	WDR12	protein_coding	-0.350328	2.1656e-06	4.8238e-05	Down
						ENSG00000110367.13	DDX6	protein_coding	-0.341012	2.18256e-06	4.85793e-05	Down
						ENSG00000197121.15	PGAP1	protein_coding	-0.550798	2.1875e-06	4.86161e-05	Down
						ENSG00000260526.1	AC109347.1	lncRNA	-0.848391	2.18665e-06	4.86161e-05	Down
						ENSG00000092148.13	HECTD1	protein_coding	-0.371652	2.19414e-06	4.8727e-05	Down
						ENSG00000125675.18	GRIA3	protein_coding	-0.442716	2.19882e-06	4.87943e-05	Down
						ENSG00000047621.12	C12orf4	protein_coding	-0.422616	2.21155e-06	4.90402e-05	Down
						ENSG00000265354.4	TIMM23	protein_coding	-0.426678	2.21548e-06	4.90905e-05	Down
						ENSG00000111615.14	KRR1	protein_coding	-0.45742	2.21938e-06	4.914e-05	Down
						ENSG00000183161.6	FANCF	protein_coding	-0.441776	2.22335e-06	4.91912e-05	Down
						ENSG00000073910.22	FRY	protein_coding	-0.310993	2.22832e-06	4.92643e-05	Down
						ENSG00000220785.7	MTMR9LP	transcribed_unprocessed_pseudogene	0.573049	2.25432e-06	4.9802e-05	Up
						ENSG00000223705.9	NSUN5P1	transcribed_unprocessed_pseudogene	0.510054	2.25675e-06	4.98185e-05	Up
						ENSG00000182287.15	AP1S2	protein_coding	-0.672445	2.26526e-06	4.99691e-05	Down
						ENSG00000189241.7	TSPYL1	protein_coding	-0.540111	2.27327e-06	5.01084e-05	Down
						ENSG00000132846.6	ZBED3	protein_coding	0.389386	2.3043e-06	5.07547e-05	Up
						ENSG00000155158.20	TTC39B	protein_coding	-0.563517	2.31542e-06	5.09616e-05	Down
						ENSG00000154162.15	CDH12	protein_coding	-0.558153	2.32187e-06	5.10277e-05	Down
						ENSG00000161048.11	NAPEPLD	protein_coding	-0.382703	2.32049e-06	5.10277e-05	Down
						ENSG00000172239.14	PAIP1	protein_coding	-0.454184	2.32822e-06	5.11075e-05	Down
						ENSG00000283031.2	AC009242.1	lncRNA	1.03615	2.32895e-06	5.11075e-05	Up
						ENSG00000104435.13	STMN2	protein_coding	-0.797085	2.34115e-06	5.12092e-05	Down
						ENSG00000115750.17	TAF1B	protein_coding	-0.525446	2.33583e-06	5.12092e-05	Down
						ENSG00000167615.16	LENG8	protein_coding	0.655717	2.34179e-06	5.12092e-05	Up
						ENSG00000172869.14	DMXL1	protein_coding	-0.461001	2.34028e-06	5.12092e-05	Down
						ENSG00000185345.22	PRKN	protein_coding	-0.330747	2.34224e-06	5.12092e-05	Down
						ENSG00000158290.17	CUL4B	protein_coding	-0.337854	2.34399e-06	5.12096e-05	Down
						ENSG00000128626.11	MRPS12	protein_coding	-0.554536	2.35413e-06	5.13554e-05	Down
						ENSG00000170860.4	LSM3	protein_coding	-0.564276	2.35278e-06	5.13554e-05	Down
						ENSG00000084444.14	FAM234B	protein_coding	-0.473263	2.36685e-06	5.15949e-05	Down
						ENSG00000107625.13	DDX50	protein_coding	-0.351801	2.37246e-06	5.16766e-05	Down
						ENSG00000154548.9	SRSF12	protein_coding	-0.391327	2.37487e-06	5.16766e-05	Down
						ENSG00000263674.1	AC026620.1	lncRNA	1.1751	2.37584e-06	5.16766e-05	Up
						ENSG00000185716.12	MOSMO	protein_coding	-0.542936	2.39149e-06	5.19789e-05	Down
						ENSG00000104852.15	SNRNP70	protein_coding	0.582581	2.41588e-06	5.24705e-05	Up
						ENSG00000101928.13	MOSPD1	protein_coding	-0.553984	2.42378e-06	5.25577e-05	Down
						ENSG00000104691.15	UBXN8	protein_coding	-0.551524	2.42522e-06	5.25577e-05	Down
						ENSG00000163683.12	SMIM14	protein_coding	-0.405984	2.42412e-06	5.25577e-05	Down
						ENSG00000174456.14	C12orf76	protein_coding	-0.443706	2.42827e-06	5.25853e-05	Down
						ENSG00000128683.14	GAD1	protein_coding	-0.827337	2.43325e-06	5.26547e-05	Down
						ENSG00000109084.14	TMEM97	protein_coding	-0.530724	2.43847e-06	5.27289e-05	Down
						ENSG00000120137.7	PANK3	protein_coding	-0.479581	2.4422e-06	5.27491e-05	Down
						ENSG00000234338.1	AC073349.2	processed_pseudogene	0.719519	2.44296e-06	5.27491e-05	Up
						ENSG00000266714.9	MYO15B	protein_coding	0.74758	2.44651e-06	5.27872e-05	Up
						ENSG00000237336.1	AL445489.1	lncRNA	1.27897	2.45325e-06	5.28941e-05	Up
						ENSG00000187239.17	FNBP1	protein_coding	0.405503	2.4641e-06	5.30894e-05	Up
						ENSG00000130429.15	ARPC1B	protein_coding	0.837821	2.46624e-06	5.30969e-05	Up
						ENSG00000067533.6	RRP15	protein_coding	-0.410928	2.48083e-06	5.33721e-05	Down
						ENSG00000106355.10	LSM5	protein_coding	-0.451017	2.50619e-06	5.38785e-05	Down
						ENSG00000154277.13	UCHL1	protein_coding	-0.627343	2.52247e-06	5.41892e-05	Down
						ENSG00000089123.16	TASP1	protein_coding	-0.398842	2.52646e-06	5.42356e-05	Down
						ENSG00000058453.17	CROCC	protein_coding	0.721346	2.5367e-06	5.43765e-05	Up
						ENSG00000167550.11	RHEBL1	protein_coding	-0.757603	2.53496e-06	5.43765e-05	Down
						ENSG00000259182.5	AC019254.1	lncRNA	1.0331	2.54026e-06	5.44134e-05	Up
						ENSG00000134697.13	GNL2	protein_coding	-0.336798	2.5424e-06	5.44198e-05	Down
						ENSG00000250644.3	AC068580.4	protein_coding	1.02062	2.5573e-06	5.46992e-05	Up
						ENSG00000117448.13	AKR1A1	protein_coding	-0.440983	2.57516e-06	5.50415e-05	Down
						ENSG00000072201.14	LNX1	protein_coding	-0.596119	2.58757e-06	5.52669e-05	Down
						ENSG00000180044.5	C3orf80	protein_coding	-0.785296	2.59433e-06	5.53714e-05	Down
						ENSG00000164794.9	KCNV1	protein_coding	-0.786056	2.61142e-06	5.56958e-05	Down
						ENSG00000127022.15	CANX	protein_coding	-0.428939	2.61636e-06	5.57056e-05	Down
						ENSG00000236772.1	AL034550.1	lncRNA	0.795481	2.61513e-06	5.57056e-05	Up
						ENSG00000287773.1	Z80897.2	lncRNA	1.66974	2.61752e-06	5.57056e-05	Up
						ENSG00000261542.1	AC011978.2	lncRNA	-0.765228	2.62373e-06	5.57976e-05	Down
						ENSG00000020426.11	MNAT1	protein_coding	-0.459389	2.63494e-06	5.59557e-05	Down
						ENSG00000170881.4	RNF139	protein_coding	-0.460891	2.63348e-06	5.59557e-05	Down
						ENSG00000182389.19	CACNB4	protein_coding	-0.593159	2.64929e-06	5.61798e-05	Down
						ENSG00000198755.11	RPL10A	protein_coding	-0.565189	2.64849e-06	5.61798e-05	Down
						ENSG00000015475.18	BID	protein_coding	-0.441256	2.65547e-06	5.62302e-05	Down
						ENSG00000214176.9	PLEKHM1P1	transcribed_unprocessed_pseudogene	0.606991	2.65374e-06	5.62302e-05	Up
						ENSG00000171163.15	ZNF692	protein_coding	0.670305	2.66008e-06	5.62876e-05	Up
						ENSG00000136754.17	ABI1	protein_coding	-0.360708	2.67262e-06	5.65125e-05	Down
						ENSG00000100325.15	ASCC2	protein_coding	0.454519	2.68425e-06	5.67024e-05	Up
						ENSG00000146352.13	CLVS2	protein_coding	-0.595118	2.68543e-06	5.67024e-05	Down
						ENSG00000119661.15	DNAL1	protein_coding	-0.342728	2.70274e-06	5.70273e-05	Down
						ENSG00000122692.9	SMU1	protein_coding	-0.375343	2.7147e-06	5.70762e-05	Down
						ENSG00000134308.14	YWHAQ	protein_coding	-0.478446	2.70714e-06	5.70762e-05	Down
						ENSG00000166603.5	MC4R	protein_coding	-1.08872	2.71079e-06	5.70762e-05	Down
						ENSG00000180398.13	MCFD2	protein_coding	-0.397416	2.71352e-06	5.70762e-05	Down
						ENSG00000186432.9	KPNA4	protein_coding	-0.307602	2.71144e-06	5.70762e-05	Down
						ENSG00000116209.12	TMEM59	protein_coding	-0.470606	2.72654e-06	5.72439e-05	Down
						ENSG00000226435.10	ANKRD18DP	transcribed_unprocessed_pseudogene	-0.975582	2.72556e-06	5.72439e-05	Down
						ENSG00000134375.11	TIMM17A	protein_coding	-0.557881	2.73109e-06	5.72581e-05	Down
						ENSG00000259969.1	AL049838.1	lncRNA	-0.559898	2.73075e-06	5.72581e-05	Down
						ENSG00000099331.13	MYO9B	protein_coding	0.590715	2.7422e-06	5.74503e-05	Up
						ENSG00000074696.13	HACD3	protein_coding	-0.415046	2.74433e-06	5.74542e-05	Down
						ENSG00000172260.15	NEGR1	protein_coding	-0.624014	2.74675e-06	5.74643e-05	Down
						ENSG00000114054.14	PCCB	protein_coding	-0.414303	2.7713e-06	5.79369e-05	Down
						ENSG00000107854.6	TNKS2	protein_coding	-0.34777	2.77452e-06	5.79633e-05	Down
						ENSG00000136940.14	PDCL	protein_coding	-0.518783	2.78179e-06	5.80744e-05	Down
						ENSG00000100813.14	ACIN1	protein_coding	0.348371	2.79131e-06	5.8232e-05	Up
						ENSG00000171467.16	ZNF318	protein_coding	0.479864	2.82505e-06	5.88944e-05	Up
						ENSG00000109180.14	OCIAD1	protein_coding	-0.405964	2.82865e-06	5.89279e-05	Down
						ENSG00000124279.12	FASTKD3	protein_coding	-0.444077	2.84823e-06	5.92941e-05	Down
						ENSG00000035687.10	ADSS2	protein_coding	-0.464002	2.86789e-06	5.96613e-05	Down
						ENSG00000105879.12	CBLL1	protein_coding	-0.374838	2.87409e-06	5.97484e-05	Down
						ENSG00000197782.14	ZNF780A	protein_coding	-0.457994	2.87616e-06	5.97495e-05	Down
						ENSG00000134343.14	ANO3	protein_coding	-0.709272	2.90179e-06	6.01974e-05	Down
						ENSG00000176945.17	MUC20	protein_coding	0.986096	2.90137e-06	6.01974e-05	Up
						ENSG00000163618.18	CADPS	protein_coding	-0.49253	2.90802e-06	6.02843e-05	Down
						ENSG00000119772.16	DNMT3A	protein_coding	0.466043	2.9146e-06	6.03364e-05	Up
						ENSG00000149054.16	ZNF215	protein_coding	-0.645044	2.91384e-06	6.03364e-05	Down
						ENSG00000151366.13	NDUFC2	protein_coding	-0.481489	2.92501e-06	6.05095e-05	Down
						ENSG00000185477.5	GPRIN3	protein_coding	-0.45679	2.93095e-06	6.05899e-05	Down
						ENSG00000103091.15	WDR59	protein_coding	0.327428	2.95569e-06	6.09349e-05	Up
						ENSG00000114948.13	ADAM23	protein_coding	-0.468744	2.95879e-06	6.09349e-05	Down
						ENSG00000165669.14	FAM204A	protein_coding	-0.440624	2.95071e-06	6.09349e-05	Down
						ENSG00000198060.10	MARCHF5	protein_coding	-0.352928	2.95998e-06	6.09349e-05	Down
						ENSG00000226180.3	AC010536.1	lncRNA	0.899201	2.95856e-06	6.09349e-05	Up
						ENSG00000266998.1	AC111182.1	lncRNA	1.20402	2.95449e-06	6.09349e-05	Up
						ENSG00000213397.10	HAUS7	protein_coding	0.734949	2.96396e-06	6.09745e-05	Up
						ENSG00000214402.7	LCNL1	protein_coding	0.886611	2.96866e-06	6.10286e-05	Up
						ENSG00000101782.15	RIOK3	protein_coding	-0.381197	2.98475e-06	6.13169e-05	Down
						ENSG00000229117.9	RPL41	protein_coding	-0.558882	2.98909e-06	6.13634e-05	Down
						ENSG00000129515.20	SNX6	protein_coding	-0.484351	3.01421e-06	6.18362e-05	Down
						ENSG00000285939.2	AC034268.2	lncRNA	-0.878776	3.01992e-06	6.19104e-05	Down
						ENSG00000287809.1	AC005632.6	lncRNA	0.888423	3.04402e-06	6.23613e-05	Up
						ENSG00000120925.16	RNF170	protein_coding	-0.382524	3.04723e-06	6.23839e-05	Down
						ENSG00000230581.2	ACTG1P14	processed_pseudogene	0.913928	3.05517e-06	6.25033e-05	Up
						ENSG00000111845.5	PAK1IP1	protein_coding	-0.472782	3.0604e-06	6.25607e-05	Down
						ENSG00000119318.13	RAD23B	protein_coding	-0.375168	3.06221e-06	6.25607e-05	Down
						ENSG00000198718.13	TOGARAM1	protein_coding	-0.390533	3.08058e-06	6.28926e-05	Down
						ENSG00000260517.3	AC009093.2	lncRNA	1.09479	3.08567e-06	6.29532e-05	Up
						ENSG00000163281.12	GNPDA2	protein_coding	-0.491329	3.09469e-06	6.30937e-05	Down
						ENSG00000165119.21	HNRNPK	protein_coding	-0.395598	3.11579e-06	6.34803e-05	Down
						ENSG00000103067.14	ESRP2	protein_coding	0.723851	3.12814e-06	6.36879e-05	Up
						ENSG00000120533.13	ENY2	protein_coding	-0.36962	3.15209e-06	6.41315e-05	Down
						ENSG00000143842.15	SOX13	protein_coding	0.805617	3.15572e-06	6.41613e-05	Up
						ENSG00000279917.1	AC079331.2	TEC	1.069	3.16623e-06	6.43308e-05	Up
						ENSG00000230225.1	MTND5P14	unprocessed_pseudogene	1.58133	3.18337e-06	6.46347e-05	Up
						ENSG00000155868.8	MED7	protein_coding	-0.386993	3.19211e-06	6.47677e-05	Down
						ENSG00000128951.14	DUT	protein_coding	-0.474	3.20387e-06	6.49617e-05	Down
						ENSG00000109606.13	DHX15	protein_coding	-0.49279	3.21139e-06	6.50252e-05	Down
						ENSG00000114744.9	COMMD2	protein_coding	-0.417449	3.2111e-06	6.50252e-05	Down
						ENSG00000177981.11	ASB8	protein_coding	-0.302976	3.21853e-06	6.51251e-05	Down
						ENSG00000188770.10	OPTC	protein_coding	1.86639	3.22418e-06	6.51825e-05	Up
						ENSG00000279281.1	AC015883.1	TEC	0.901109	3.22576e-06	6.51825e-05	Up
						ENSG00000200917.1	RNU6-553P	snRNA	1.37539	3.22864e-06	6.51962e-05	Up
						ENSG00000048392.12	RRM2B	protein_coding	-0.558388	3.2461e-06	6.5504e-05	Down
						ENSG00000225450.1	AL021707.1	lncRNA	1.41686	3.25286e-06	6.55956e-05	Up
						ENSG00000155330.10	C16orf87	protein_coding	-0.328064	3.25512e-06	6.55965e-05	Down
						ENSG00000116906.13	GNPAT	protein_coding	-0.36256	3.2637e-06	6.57247e-05	Down
						ENSG00000083750.12	RRAGB	protein_coding	-0.437	3.26886e-06	6.57839e-05	Down
						ENSG00000285701.1	AL357140.4	lncRNA	0.913936	3.27298e-06	6.5822e-05	Up
						ENSG00000112685.14	EXOC2	protein_coding	-0.288723	3.27974e-06	6.59132e-05	Down
						ENSG00000005700.15	IBTK	protein_coding	-0.425642	3.28285e-06	6.5931e-05	Down
						ENSG00000197223.11	C1D	protein_coding	-0.593261	3.28779e-06	6.59855e-05	Down
						ENSG00000170153.11	RNF150	protein_coding	-0.412388	3.3017e-06	6.62196e-05	Down
						ENSG00000164129.12	NPY5R	protein_coding	-0.684915	3.31586e-06	6.64138e-05	Down
						ENSG00000169251.12	NMD3	protein_coding	-0.422657	3.31435e-06	6.64138e-05	Down
						ENSG00000089335.21	ZNF302	protein_coding	-0.389394	3.32954e-06	6.66427e-05	Down
						ENSG00000108826.16	MRPL27	protein_coding	-0.39871	3.34437e-06	6.68573e-05	Down
						ENSG00000138448.12	ITGAV	protein_coding	-0.500531	3.34676e-06	6.68573e-05	Down
						ENSG00000144036.15	EXOC6B	protein_coding	-0.287726	3.34704e-06	6.68573e-05	Down
						ENSG00000135823.14	STX6	protein_coding	-0.28824	3.36614e-06	6.71934e-05	Down
						ENSG00000285589.1	AC010422.8	protein_coding	0.97117	3.37748e-06	6.73744e-05	Up
						ENSG00000101004.15	NINL	protein_coding	0.497637	3.3799e-06	6.73773e-05	Up
						ENSG00000124172.10	ATP5F1E	protein_coding	-0.559908	3.38424e-06	6.74184e-05	Down
						ENSG00000162391.12	FAM151A	protein_coding	1.03533	3.38976e-06	6.7483e-05	Up
						ENSG00000279586.1	AP000711.1	TEC	0.859694	3.39259e-06	6.74938e-05	Up
						ENSG00000094880.11	CDC23	protein_coding	-0.305124	3.40765e-06	6.77096e-05	Down
						ENSG00000144224.17	UBXN4	protein_coding	-0.30007	3.40801e-06	6.77096e-05	Down
						ENSG00000221879.3	MRPS21P3	processed_pseudogene	1.24601	3.42274e-06	6.79567e-05	Up
						ENSG00000139908.15	TSSK4	protein_coding	0.471537	3.43703e-06	6.81933e-05	Up
						ENSG00000185291.12	IL3RA	protein_coding	0.649037	3.43926e-06	6.81933e-05	Up
						ENSG00000113621.14	TXNDC15	protein_coding	-0.380345	3.45245e-06	6.83631e-05	Down
						ENSG00000163630.11	SYNPR	protein_coding	-0.792344	3.45125e-06	6.83631e-05	Down
						ENSG00000159496.14	RGL4	protein_coding	0.693044	3.45819e-06	6.84311e-05	Up
						ENSG00000102144.15	PGK1	protein_coding	-0.540302	3.52121e-06	6.96178e-05	Down
						ENSG00000109016.17	DHRS7B	protein_coding	-0.392112	3.52287e-06	6.96178e-05	Down
						ENSG00000244005.13	NFS1	protein_coding	-0.370324	3.53035e-06	6.9719e-05	Down
						ENSG00000092978.11	GPATCH2	protein_coding	-0.407931	3.54789e-06	7.00188e-05	Down
						ENSG00000231233.1	CFAP58-DT	lncRNA	-0.858124	3.55928e-06	7.01967e-05	Down
						ENSG00000120860.11	WASHC3	protein_coding	-0.471785	3.56403e-06	7.02217e-05	Down
						ENSG00000265100.1	AC005332.1	lncRNA	0.668536	3.56529e-06	7.02217e-05	Up
						ENSG00000163444.12	TMEM183A	protein_coding	-0.53615	3.58713e-06	7.06049e-05	Down
						ENSG00000157214.14	STEAP2	protein_coding	-0.565203	3.59294e-06	7.06258e-05	Down
						ENSG00000261884.2	AC040162.1	protein_coding	0.645033	3.59296e-06	7.06258e-05	Up
						ENSG00000162384.14	CZIB	protein_coding	-0.34486	3.59876e-06	7.06928e-05	Down
						ENSG00000005812.11	FBXL3	protein_coding	-0.539108	3.60352e-06	7.07394e-05	Down
						ENSG00000055130.17	CUL1	protein_coding	-0.310773	3.6155e-06	7.08382e-05	Down
						ENSG00000140006.11	WDR89	protein_coding	-0.525793	3.61539e-06	7.08382e-05	Down
						ENSG00000162695.12	SLC30A7	protein_coding	-0.428656	3.61573e-06	7.08382e-05	Down
						ENSG00000198146.4	ZNF770	protein_coding	-0.348312	3.63811e-06	7.1213e-05	Down
						ENSG00000281691.1	RBM5-AS1	lncRNA	0.90443	3.63967e-06	7.1213e-05	Up
						ENSG00000090989.18	EXOC1	protein_coding	-0.453275	3.6464e-06	7.12975e-05	Down
						ENSG00000159593.15	NAE1	protein_coding	-0.470212	3.65336e-06	7.13863e-05	Down
						ENSG00000139291.14	TMEM19	protein_coding	-0.432482	3.65713e-06	7.1413e-05	Down
						ENSG00000278768.2	BACE1-AS	lncRNA	0.395769	3.67288e-06	7.16731e-05	Up
						ENSG00000262313.1	AC127496.3	lncRNA	1.31438	3.67845e-06	7.16873e-05	Up
						ENSG00000273186.1	AL359091.4	lncRNA	1.31721	3.67603e-06	7.16873e-05	Up
						ENSG00000102967.12	DHODH	protein_coding	0.453488	3.69302e-06	7.18996e-05	Up
						ENSG00000153107.13	ANAPC1	protein_coding	-0.319014	3.6942e-06	7.18996e-05	Down
						ENSG00000255121.2	CCDC84-DT	lncRNA	0.674805	3.6976e-06	7.19185e-05	Up
						ENSG00000279801.1	AC111170.4	TEC	0.979816	3.72875e-06	7.24769e-05	Up
						ENSG00000286159.1	AL035106.1	lncRNA	0.892781	3.73196e-06	7.24917e-05	Up
						ENSG00000144744.17	UBA3	protein_coding	-0.521207	3.74815e-06	7.27107e-05	Down
						ENSG00000275286.1	AC025253.1	lncRNA	-1.10595	3.74744e-06	7.27107e-05	Down
						ENSG00000100938.17	GMPR2	protein_coding	-0.378769	3.76952e-06	7.30774e-05	Down
						ENSG00000031691.7	CENPQ	protein_coding	-0.7094	3.79447e-06	7.35128e-05	Down
						ENSG00000117528.14	ABCD3	protein_coding	-0.400771	3.81012e-06	7.37678e-05	Down
						ENSG00000280248.1	AC124319.3	TEC	0.960404	3.81832e-06	7.38782e-05	Up
						ENSG00000136758.18	YME1L1	protein_coding	-0.288904	3.82086e-06	7.38791e-05	Down
						ENSG00000161057.12	PSMC2	protein_coding	-0.512485	3.82659e-06	7.39417e-05	Down
						ENSG00000162694.14	EXTL2	protein_coding	-0.680273	3.83316e-06	7.40202e-05	Down
						ENSG00000048540.15	LMO3	protein_coding	-0.48315	3.83794e-06	7.40642e-05	Down
						ENSG00000071073.13	MGAT4A	protein_coding	-0.434267	3.84315e-06	7.41164e-05	Down
						ENSG00000183426.17	NPIPA1	protein_coding	0.781726	3.86246e-06	7.44404e-05	Up
						ENSG00000279833.1	AL031846.2	lncRNA	0.731474	3.88129e-06	7.47546e-05	Up
						ENSG00000177993.3	ZNRF3-AS1	lncRNA	0.936353	3.88907e-06	7.48558e-05	Up
						ENSG00000182359.15	KBTBD3	protein_coding	-0.554844	3.90336e-06	7.5082e-05	Down
						ENSG00000062725.10	APPBP2	protein_coding	-0.436066	3.92746e-06	7.54964e-05	Down
						ENSG00000116711.10	PLA2G4A	protein_coding	-0.665993	3.93329e-06	7.55594e-05	Down
						ENSG00000157869.15	RAB28	protein_coding	-0.376683	3.94783e-06	7.57897e-05	Down
						ENSG00000141068.14	KSR1	protein_coding	0.399634	3.96037e-06	7.59811e-05	Up
						ENSG00000006704.10	GTF2IRD1	protein_coding	0.5135	3.97077e-06	7.61313e-05	Up
						ENSG00000116874.11	WARS2	protein_coding	-0.472265	3.9775e-06	7.62109e-05	Down
						ENSG00000178163.8	ZNF518B	protein_coding	-0.304316	4.00592e-06	7.67058e-05	Down
						ENSG00000163947.11	ARHGEF3	protein_coding	-0.434332	4.01627e-06	7.68543e-05	Down
						ENSG00000103168.16	TAF1C	protein_coding	0.700017	4.04703e-06	7.73056e-05	Up
						ENSG00000112981.5	NME5	protein_coding	-0.644652	4.05291e-06	7.73056e-05	Down
						ENSG00000135047.15	CTSL	protein_coding	-0.559094	4.04904e-06	7.73056e-05	Down
						ENSG00000164168.8	TMEM184C	protein_coding	-0.329953	4.04981e-06	7.73056e-05	Down
						ENSG00000181638.19	ZFP41	protein_coding	0.837086	4.05116e-06	7.73056e-05	Up
						ENSG00000170946.15	DNAJC24	protein_coding	-0.312698	4.05707e-06	7.73352e-05	Down
						ENSG00000111653.20	ING4	protein_coding	-0.376426	4.06467e-06	7.74301e-05	Down
						ENSG00000185010.15	F8	protein_coding	-0.53116	4.06888e-06	7.74605e-05	Down
						ENSG00000163902.12	RPN1	protein_coding	-0.474058	4.08195e-06	7.76593e-05	Down
						ENSG00000166128.13	RAB8B	protein_coding	-0.433982	4.08694e-06	7.77043e-05	Down
						ENSG00000123575.9	FAM199X	protein_coding	-0.426614	4.13142e-06	7.84996e-05	Down
						ENSG00000286990.1	AC016026.2	lncRNA	0.882916	4.14326e-06	7.86742e-05	Up
						ENSG00000137414.6	FAM8A1	protein_coding	-0.43904	4.17537e-06	7.9233e-05	Down
						ENSG00000107518.18	ATRNL1	protein_coding	-0.704709	4.21277e-06	7.98915e-05	Down
						ENSG00000138768.14	USO1	protein_coding	-0.344831	4.22068e-06	7.99892e-05	Down
						ENSG00000162704.16	ARPC5	protein_coding	-0.45354	4.22333e-06	7.99892e-05	Down
						ENSG00000078814.16	MYH7B	protein_coding	0.655389	4.22747e-06	8.00164e-05	Up
						ENSG00000162607.13	USP1	protein_coding	-0.446102	4.24113e-06	8.01724e-05	Down
						ENSG00000280776.2	LINC01202	lncRNA	-1.14645	4.23845e-06	8.01724e-05	Down
						ENSG00000124198.9	ARFGEF2	protein_coding	-0.348913	4.27589e-06	8.07781e-05	Down
						ENSG00000269439.6	AC010618.3	lncRNA	0.750021	4.29693e-06	8.11237e-05	Up
						ENSG00000071537.14	SEL1L	protein_coding	-0.386991	4.31366e-06	8.13877e-05	Down
						ENSG00000126861.5	OMG	protein_coding	-0.598991	4.31706e-06	8.13999e-05	Down
						ENSG00000105819.14	PMPCB	protein_coding	-0.357499	4.33012e-06	8.15942e-05	Down
						ENSG00000168066.20	SF1	protein_coding	0.435004	4.3439e-06	8.18017e-05	Up
						ENSG00000227512.1	AL592301.1	lncRNA	1.25218	4.3517e-06	8.18967e-05	Up
						ENSG00000261546.1	AC135782.3	lncRNA	0.790083	4.3634e-06	8.20647e-05	Up
						ENSG00000023909.10	GCLM	protein_coding	-0.46006	4.40096e-06	8.27084e-05	Down
						ENSG00000268006.1	PTOV1-AS1	lncRNA	0.640133	4.40322e-06	8.27084e-05	Up
						ENSG00000171132.14	PRKCE	protein_coding	-0.454902	4.41345e-06	8.2848e-05	Down
						ENSG00000280163.1	AC040160.3	TEC	0.922838	4.42767e-06	8.30624e-05	Up
						ENSG00000115446.11	UNC50	protein_coding	-0.386227	4.44109e-06	8.32085e-05	Down
						ENSG00000167701.14	GPT	protein_coding	0.812831	4.44019e-06	8.32085e-05	Up
						ENSG00000223901.2	AP001469.1	lncRNA	0.791539	4.45196e-06	8.33595e-05	Up
						ENSG00000052723.11	SIKE1	protein_coding	-0.415451	4.49147e-06	8.37715e-05	Down
						ENSG00000134057.15	CCNB1	protein_coding	-0.523882	4.48936e-06	8.37715e-05	Down
						ENSG00000169851.15	PCDH7	protein_coding	-0.451849	4.49377e-06	8.37715e-05	Down
						ENSG00000174453.10	VWC2L	protein_coding	-0.631	4.48686e-06	8.37715e-05	Down
						ENSG00000179163.11	FUCA1	protein_coding	-0.589849	4.48363e-06	8.37715e-05	Down
						ENSG00000196511.14	TPK1	protein_coding	-0.432567	4.48192e-06	8.37715e-05	Down
						ENSG00000260361.1	AC106028.3	lncRNA	1.17976	4.489e-06	8.37715e-05	Up
						ENSG00000116406.19	EDEM3	protein_coding	-0.389223	4.50162e-06	8.3865e-05	Down
						ENSG00000287455.1	AC092793.1	lncRNA	-1.35403	4.50726e-06	8.39172e-05	Down
						ENSG00000110844.13	PRPF40B	protein_coding	0.480383	4.51316e-06	8.39743e-05	Up
						ENSG00000198569.10	SLC34A3	protein_coding	0.88178	4.53637e-06	8.43001e-05	Up
						ENSG00000219545.11	UMAD1	protein_coding	-0.529361	4.53502e-06	8.43001e-05	Down
						ENSG00000170791.18	CHCHD7	protein_coding	-0.467326	4.54364e-06	8.43822e-05	Down
						ENSG00000100372.15	SLC25A17	protein_coding	-0.475253	4.55844e-06	8.46041e-05	Down
						ENSG00000177054.14	ZDHHC13	protein_coding	-0.52805	4.59365e-06	8.52041e-05	Down
						ENSG00000131238.17	PPT1	protein_coding	-0.408539	4.59754e-06	8.52229e-05	Down
						ENSG00000104365.15	IKBKB	protein_coding	0.382537	4.61382e-06	8.54712e-05	Up
						ENSG00000006025.12	OSBPL7	protein_coding	0.631653	4.62134e-06	8.55322e-05	Up
						ENSG00000176209.11	SMIM19	protein_coding	-0.43874	4.62289e-06	8.55322e-05	Down
						ENSG00000240731.1	AL139287.1	lncRNA	0.652004	4.6392e-06	8.57802e-05	Up
						ENSG00000082212.13	ME2	protein_coding	-0.28444	4.64361e-06	8.58083e-05	Down
						ENSG00000100575.14	TIMM9	protein_coding	-0.345673	4.6547e-06	8.59596e-05	Down
						ENSG00000146085.8	MMUT	protein_coding	-0.476826	4.71277e-06	8.69777e-05	Down
						ENSG00000139154.16	AEBP2	protein_coding	-0.432426	4.73062e-06	8.71984e-05	Down
						ENSG00000156171.14	DRAM2	protein_coding	-0.499688	4.729e-06	8.71984e-05	Down
						ENSG00000006715.16	VPS41	protein_coding	-0.332595	4.73813e-06	8.72281e-05	Down
						ENSG00000280063.1	AC012676.5	TEC	0.876643	4.73535e-06	8.72281e-05	Up
						ENSG00000124406.16	ATP8A1	protein_coding	-0.604241	4.75375e-06	8.74612e-05	Down
						ENSG00000168615.12	ADAM9	protein_coding	-0.368363	4.77206e-06	8.77437e-05	Down
						ENSG00000039123.16	MTREX	protein_coding	-0.344203	4.78475e-06	8.79224e-05	Down
						ENSG00000177570.14	SAMD12	protein_coding	-0.421548	4.80619e-06	8.82616e-05	Down
						ENSG00000232388.4	SMIM26	protein_coding	-0.597825	4.83106e-06	8.86633e-05	Down
						ENSG00000123908.12	AGO2	protein_coding	0.352973	4.84815e-06	8.89218e-05	Up
						ENSG00000249203.2	LINC02224	lncRNA	-1.16576	4.85964e-06	8.90774e-05	Down
						ENSG00000132005.9	RFX1	protein_coding	0.85799	4.86553e-06	8.91301e-05	Up
						ENSG00000152578.13	GRIA4	protein_coding	-0.44056	4.88345e-06	8.94031e-05	Down
						ENSG00000287043.1	AL392083.2	lncRNA	0.877321	4.88685e-06	8.941e-05	Up
						ENSG00000144857.14	BOC	protein_coding	0.539521	4.89127e-06	8.94356e-05	Up
						ENSG00000114450.10	GNB4	protein_coding	-0.440244	4.92769e-06	9.00459e-05	Down
						ENSG00000114268.12	PFKFB4	protein_coding	0.357043	4.94726e-06	9.03348e-05	Up
						ENSG00000226632.1	UBE2V1P1	processed_pseudogene	0.969953	4.9496e-06	9.03348e-05	Up
						ENSG00000138134.12	STAMBPL1	protein_coding	-0.411379	4.95322e-06	9.03451e-05	Down
						ENSG00000145782.13	ATG12	protein_coding	-0.35161	4.96723e-06	9.05448e-05	Down
						ENSG00000214174.8	AMZ2P1	transcribed_unprocessed_pseudogene	-0.364325	4.97611e-06	9.0651e-05	Down
						ENSG00000279412.1	AC020763.3	TEC	0.861736	4.98004e-06	9.06667e-05	Up
						ENSG00000156928.5	MALSU1	protein_coding	-0.379841	5.00477e-06	9.10609e-05	Down
						ENSG00000072401.15	UBE2D1	protein_coding	-0.71589	5.013e-06	9.11546e-05	Down
						ENSG00000100632.11	ERH	protein_coding	-0.481272	5.03749e-06	9.15206e-05	Down
						ENSG00000117305.15	HMGCL	protein_coding	-0.404553	5.0393e-06	9.15206e-05	Down
						ENSG00000132478.10	UNK	protein_coding	0.332023	5.05152e-06	9.163e-05	Up
						ENSG00000177971.8	IMP3	protein_coding	-0.614712	5.05098e-06	9.163e-05	Down
						ENSG00000141428.17	C18orf21	protein_coding	-0.434965	5.06095e-06	9.17448e-05	Down
						ENSG00000119865.9	CNRIP1	protein_coding	-0.383707	5.06665e-06	9.17919e-05	Down
						ENSG00000151834.15	GABRA2	protein_coding	-0.465573	5.07624e-06	9.19094e-05	Down
						ENSG00000163781.14	TOPBP1	protein_coding	-0.371115	5.08231e-06	9.19632e-05	Down
						ENSG00000104983.8	CCDC61	protein_coding	0.563947	5.08655e-06	9.19835e-05	Up
						ENSG00000129518.9	EAPP	protein_coding	-0.512356	5.10828e-06	9.22984e-05	Down
						ENSG00000270804.1	AC010326.5	transcribed_processed_pseudogene	0.926299	5.1102e-06	9.22984e-05	Up
						ENSG00000250831.1	AC074131.1	lncRNA	-1.08198	5.12419e-06	9.24948e-05	Down
						ENSG00000211645.2	IGLV1-50	IG_V_gene	1.50337	5.12838e-06	9.25139e-05	Up
						ENSG00000144369.13	FAM171B	protein_coding	-0.528815	5.13303e-06	9.25415e-05	Down
						ENSG00000266412.5	NCOA4	protein_coding	-0.424185	5.1931e-06	9.35675e-05	Down
						ENSG00000108100.18	CCNY	protein_coding	-0.320422	5.19731e-06	9.35864e-05	Down
						ENSG00000081019.13	RSBN1	protein_coding	-0.34643	5.20159e-06	9.36065e-05	Down
						ENSG00000149970.16	CNKSR2	protein_coding	-0.410612	5.20913e-06	9.36853e-05	Down
						ENSG00000260852.1	FBXL19-AS1	lncRNA	0.856566	5.21731e-06	9.37753e-05	Up
						ENSG00000198833.7	UBE2J1	protein_coding	-0.335805	5.22521e-06	9.38605e-05	Down
						ENSG00000185238.13	PRMT3	protein_coding	-0.386961	5.23012e-06	9.38915e-05	Down
						ENSG00000034693.15	PEX3	protein_coding	-0.444794	5.26114e-06	9.4277e-05	Down
						ENSG00000113327.16	GABRG2	protein_coding	-0.679817	5.25878e-06	9.4277e-05	Down
						ENSG00000205133.12	TRIQK	protein_coding	-0.458076	5.25499e-06	9.4277e-05	Down
						ENSG00000175564.13	UCP3	protein_coding	0.789371	5.3139e-06	9.51647e-05	Up
						ENSG00000111802.14	TDP2	protein_coding	-0.366214	5.32028e-06	9.52215e-05	Down
						ENSG00000229222.1	KRT18P4	processed_pseudogene	0.899372	5.32755e-06	9.52939e-05	Up
						ENSG00000287663.1	AL122020.2	lncRNA	0.734779	5.35269e-06	9.56859e-05	Up
						ENSG00000182621.18	PLCB1	protein_coding	-0.460566	5.36603e-06	9.58085e-05	Down
						ENSG00000232082.1	RPS6KA2-IT1	lncRNA	0.749523	5.36354e-06	9.58085e-05	Up
						ENSG00000104738.18	MCM4	protein_coding	-0.43593	5.37813e-06	9.59667e-05	Down
						ENSG00000206579.9	XKR4	protein_coding	-0.48825	5.38651e-06	9.60549e-05	Down
						ENSG00000253457.3	SMIM18	protein_coding	-0.646234	5.38956e-06	9.60549e-05	Down
						ENSG00000126562.17	WNK4	protein_coding	0.891818	5.41451e-06	9.64415e-05	Up
						ENSG00000118961.15	LDAH	protein_coding	-0.372277	5.42486e-06	9.65677e-05	Down
						ENSG00000188026.13	RILPL1	protein_coding	0.553157	5.43535e-06	9.66962e-05	Up
						ENSG00000128881.17	TTBK2	protein_coding	-0.357214	5.46072e-06	9.70893e-05	Down
						ENSG00000113163.17	CERT1	protein_coding	-0.318277	5.4666e-06	9.71355e-05	Down
						ENSG00000234709.2	UPF3AP3	transcribed_processed_pseudogene	1.15919	5.48109e-06	9.73345e-05	Up
						ENSG00000102837.7	OLFM4	protein_coding	-1.56706	5.48976e-06	9.743e-05	Down
						ENSG00000102890.16	ELMO3	protein_coding	0.665526	5.52921e-06	9.80127e-05	Up
						ENSG00000155876.6	RRAGA	protein_coding	-0.391258	5.52791e-06	9.80127e-05	Down
						ENSG00000161996.19	WDR90	protein_coding	0.580019	5.5505e-06	9.82962e-05	Up
						ENSG00000236859.7	NIFK-AS1	lncRNA	0.404103	5.55184e-06	9.82962e-05	Up
						ENSG00000181610.13	MRPS23	protein_coding	-0.381726	5.58643e-06	9.88494e-05	Down
						ENSG00000275056.1	AC020663.3	lncRNA	0.918789	5.62039e-06	9.93908e-05	Up
						ENSG00000106537.8	TSPAN13	protein_coding	-0.653851	5.63815e-06	9.9586e-05	Down
						ENSG00000107833.10	NPM3	protein_coding	-0.645746	5.6355e-06	9.9586e-05	Down
						ENSG00000271781.1	AC026740.1	lncRNA	1.02974	5.65574e-06	9.98372e-05	Up
						ENSG00000110848.8	CD69	protein_coding	-1.40717	5.67632e-06	0.000100141	Down
						ENSG00000095539.15	SEMA4G	protein_coding	0.496739	5.68211e-06	0.000100175	Up
						ENSG00000103148.16	NPRL3	protein_coding	0.650509	5.68504e-06	0.000100175	Up
						ENSG00000076604.15	TRAF4	protein_coding	0.600036	5.70535e-06	0.000100326	Up
						ENSG00000108064.11	TFAM	protein_coding	-0.419331	5.70146e-06	0.000100326	Down
						ENSG00000115504.14	EHBP1	protein_coding	-0.224146	5.69791e-06	0.000100326	Down
						ENSG00000268496.1	AC245884.9	lncRNA	1.06107	5.70713e-06	0.000100326	Up
						ENSG00000106346.11	USP42	protein_coding	0.307197	5.72415e-06	0.000100446	Up
						ENSG00000129596.5	CDO1	protein_coding	-0.523103	5.72411e-06	0.000100446	Down
						ENSG00000163032.12	VSNL1	protein_coding	-0.68136	5.7176e-06	0.000100446	Down
						ENSG00000152583.12	SPARCL1	protein_coding	-0.517572	5.75608e-06	0.000100946	Down
						ENSG00000185261.14	KIAA0825	protein_coding	-0.417766	5.78699e-06	0.000101428	Down
						ENSG00000058799.15	YIPF1	protein_coding	-0.413755	5.79901e-06	0.000101579	Down
						ENSG00000269899.1	AC025857.2	lncRNA	0.96049	5.81993e-06	0.000101885	Up
						ENSG00000134153.10	EMC7	protein_coding	-0.468451	5.83857e-06	0.000102151	Down
						ENSG00000158773.14	USF1	protein_coding	-0.387909	5.84677e-06	0.000102234	Down
						ENSG00000198498.10	TMA16	protein_coding	-0.506898	5.87705e-06	0.000102703	Down
						ENSG00000106701.12	FSD1L	protein_coding	-0.583407	5.88676e-06	0.000102812	Down
						ENSG00000168275.15	COA6	protein_coding	-0.53925	5.90533e-06	0.000103075	Down
						ENSG00000138459.9	SLC35A5	protein_coding	-0.57756	5.92793e-06	0.000103409	Down
						ENSG00000167978.17	SRRM2	protein_coding	0.688029	5.94274e-06	0.000103606	Up
						ENSG00000243232.6	PCDHAC2	protein_coding	-0.472015	5.95545e-06	0.000103766	Down
						ENSG00000172650.13	AGAP5	protein_coding	1.05394	5.99012e-06	0.000104309	Up
						ENSG00000099901.17	RANBP1	protein_coding	-0.472874	6.00358e-06	0.000104442	Down
						ENSG00000126653.18	NSRP1	protein_coding	0.480283	6.00479e-06	0.000104442	Up
						ENSG00000099338.23	CATSPERG	protein_coding	0.615162	6.05978e-06	0.000105275	Up
						ENSG00000114859.16	CLCN2	protein_coding	0.461192	6.0591e-06	0.000105275	Up
						ENSG00000116191.17	RALGPS2	protein_coding	-0.421173	6.0797e-06	0.000105435	Down
						ENSG00000145780.8	FEM1C	protein_coding	-0.422297	6.07784e-06	0.000105435	Down
						ENSG00000179085.7	DPM3	protein_coding	-0.631339	6.07518e-06	0.000105435	Down
						ENSG00000287220.1	AL590138.1	lncRNA	1.18148	6.09026e-06	0.000105556	Up
						ENSG00000142230.13	SAE1	protein_coding	-0.413601	6.10041e-06	0.00010567	Down
						ENSG00000095397.15	WHRN	protein_coding	0.834418	6.14707e-06	0.00010623	Up
						ENSG00000114520.11	SNX4	protein_coding	-0.518987	6.13781e-06	0.00010623	Down
						ENSG00000121864.10	ZNF639	protein_coding	-0.391928	6.14607e-06	0.00010623	Down
						ENSG00000181929.13	PRKAG1	protein_coding	-0.384567	6.14071e-06	0.00010623	Down
						ENSG00000137955.16	RABGGTB	protein_coding	-0.411122	6.1653e-06	0.000106483	Down
						ENSG00000286696.1	AC090826.3	lncRNA	0.845321	6.20677e-06	0.000107136	Up
						ENSG00000111727.12	HCFC2	protein_coding	-0.501956	6.21808e-06	0.000107269	Down
						ENSG00000162585.17	FAAP20	protein_coding	0.471305	6.24437e-06	0.00010766	Up
						ENSG00000214456.8	PLIN5	protein_coding	0.809842	6.26763e-06	0.000107998	Up
						ENSG00000177888.7	ZBTB41	protein_coding	-0.552592	6.27164e-06	0.000108004	Down
						ENSG00000253516.1	HMGB1P41	processed_pseudogene	0.739462	6.28529e-06	0.000108176	Up
						ENSG00000203987.3	AL772363.1	lncRNA	0.959863	6.36631e-06	0.000109507	Up
						ENSG00000233622.3	CYP2T1P	transcribed_unitary_pseudogene	0.550006	6.41354e-06	0.000110255	Up
						ENSG00000145868.16	FBXO38	protein_coding	-0.304329	6.41749e-06	0.000110259	Down
						ENSG00000114026.21	OGG1	protein_coding	0.409168	6.48375e-06	0.000111333	Up
						ENSG00000167182.15	SP2	protein_coding	0.688558	6.49167e-06	0.000111405	Up
						ENSG00000164253.14	WDR41	protein_coding	-0.362123	6.52116e-06	0.000111846	Down
						ENSG00000284874.1	AC000093.1	protein_coding	0.84964	6.53272e-06	0.000111979	Up
						ENSG00000091009.8	RBM27	protein_coding	-0.48921	6.54936e-06	0.000112199	Down
						ENSG00000159882.13	ZNF230	protein_coding	-0.489267	6.59774e-06	0.000112963	Down
						ENSG00000165355.7	FBXO33	protein_coding	-0.51532	6.60741e-06	0.000113063	Down
						ENSG00000135298.14	ADGRB3	protein_coding	-0.287406	6.61138e-06	0.000113066	Down
						ENSG00000260025.1	CRIM1-DT	lncRNA	-0.701207	6.61986e-06	0.000113145	Down
						ENSG00000102383.14	ZDHHC15	protein_coding	-0.331877	6.63157e-06	0.00011328	Down
						ENSG00000063169.10	BICRA	protein_coding	0.942766	6.7021e-06	0.000114419	Up
						ENSG00000138385.16	SSB	protein_coding	-0.3034	6.72092e-06	0.00011462	Down
						ENSG00000179387.10	ELMOD2	protein_coding	-0.586762	6.72551e-06	0.00011462	Down
						ENSG00000213533.12	STIMATE	protein_coding	0.711047	6.72453e-06	0.00011462	Up
						ENSG00000167566.17	NCKAP5L	protein_coding	0.648095	6.74144e-06	0.000114826	Up
						ENSG00000197756.10	RPL37A	protein_coding	-0.490468	6.75476e-06	0.000114986	Down
						ENSG00000171867.17	PRNP	protein_coding	-0.46263	6.76651e-06	0.00011512	Down
						ENSG00000158604.15	TMED4	protein_coding	-0.349886	6.77291e-06	0.000115163	Down
						ENSG00000286004.1	AC124944.3	lncRNA	0.847394	6.80948e-06	0.000115718	Up
						ENSG00000196437.12	ZNF569	protein_coding	-0.34341	6.83908e-06	0.0001161	Down
						ENSG00000274996.1	AC006449.1	lncRNA	1.1748	6.8398e-06	0.0001161	Up
						ENSG00000251497.2	PITPNM2-AS1	lncRNA	0.918087	6.84922e-06	0.000116193	Up
						ENSG00000182013.18	PNMA8A	protein_coding	-0.562727	6.85949e-06	0.000116301	Down
						ENSG00000274251.1	AP003419.2	lncRNA	1.12483	6.8693e-06	0.000116401	Up
						ENSG00000155975.10	VPS37A	protein_coding	-0.330338	6.92856e-06	0.000117338	Down
						ENSG00000276180.1	H4C9	protein_coding	-0.684393	6.93463e-06	0.000117373	Down
						ENSG00000198860.12	TSEN15	protein_coding	-0.527863	6.95321e-06	0.00011762	Down
						ENSG00000162144.9	CYB561A3	protein_coding	0.301646	7.03172e-06	0.000118881	Up
						ENSG00000124574.15	ABCC10	protein_coding	0.474473	7.04596e-06	0.000119053	Up
						ENSG00000112249.14	ASCC3	protein_coding	-0.392237	7.09144e-06	0.000119713	Down
						ENSG00000267348.3	GEMIN7-AS1	lncRNA	0.805939	7.09306e-06	0.000119713	Up
						ENSG00000038274.17	MAT2B	protein_coding	-0.475495	7.10821e-06	0.0001199	Down
						ENSG00000065427.14	KARS1	protein_coding	-0.429485	7.11247e-06	0.000119903	Down
						ENSG00000081803.16	CADPS2	protein_coding	-0.647744	7.11669e-06	0.000119906	Down
						ENSG00000125037.12	EMC3	protein_coding	-0.407768	7.13828e-06	0.000120202	Down
						ENSG00000235613.2	NSRP1P1	processed_pseudogene	0.978455	7.16238e-06	0.000120539	Up
						ENSG00000152683.14	SLC30A6	protein_coding	-0.334944	7.17589e-06	0.000120698	Down
						ENSG00000137996.12	RTCA	protein_coding	-0.400958	7.19521e-06	0.000120954	Down
						ENSG00000176153.12	GPX2	protein_coding	0.785519	7.2225e-06	0.000121344	Up
						ENSG00000015153.14	YAF2	protein_coding	-0.455863	7.26067e-06	0.000121847	Down
						ENSG00000077097.15	TOP2B	protein_coding	-0.357473	7.26007e-06	0.000121847	Down
						ENSG00000125977.7	EIF2S2	protein_coding	-0.442969	7.31645e-06	0.000122713	Down
						ENSG00000162852.14	CNST	protein_coding	-0.507694	7.35384e-06	0.00012327	Down
						ENSG00000095485.18	CWF19L1	protein_coding	-0.367994	7.36542e-06	0.000123395	Down
						ENSG00000107020.10	PLGRKT	protein_coding	-0.516862	7.37769e-06	0.00012353	Down
						ENSG00000185875.13	THNSL1	protein_coding	-0.451718	7.39025e-06	0.000123671	Down
						ENSG00000147044.21	CASK	protein_coding	-0.267623	7.41896e-06	0.000124081	Down
						ENSG00000233290.3	AL157944.1	lncRNA	-0.866716	7.59642e-06	0.000126977	Down
						ENSG00000214253.9	FIS1	protein_coding	-0.568656	7.60432e-06	0.000127038	Down
						ENSG00000161791.14	FMNL3	protein_coding	0.576675	7.61818e-06	0.000127197	Up
						ENSG00000134013.16	LOXL2	protein_coding	0.554319	7.65886e-06	0.000127805	Up
						ENSG00000153147.6	SMARCA5	protein_coding	-0.349638	7.71268e-06	0.00012863	Down
						ENSG00000248795.1	AC098859.1	processed_pseudogene	1.49903	7.72864e-06	0.000128824	Up
						ENSG00000273599.1	AL731571.1	lncRNA	0.618188	7.74743e-06	0.000129064	Up
						ENSG00000168172.9	HOOK3	protein_coding	-0.317251	7.78914e-06	0.000129686	Down
						ENSG00000153989.8	NUS1	protein_coding	-0.437255	7.80253e-06	0.000129763	Down
						ENSG00000197238.4	H4C11	protein_coding	-1.13526	7.80122e-06	0.000129763	Down
						ENSG00000085719.13	CPNE3	protein_coding	-0.365505	7.84959e-06	0.000130439	Down
						ENSG00000134330.19	IAH1	protein_coding	-0.31005	7.85637e-06	0.000130439	Down
						ENSG00000184515.11	BEX5	protein_coding	-0.799878	7.85411e-06	0.000130439	Down
						ENSG00000178105.11	DDX10	protein_coding	-0.265907	7.88876e-06	0.000130903	Down
						ENSG00000076928.17	ARHGEF1	protein_coding	0.650388	7.92331e-06	0.000131329	Up
						ENSG00000267882.2	AL031666.2	lncRNA	0.92756	7.92255e-06	0.000131329	Up
						ENSG00000270165.1	AC010530.1	lncRNA	1.22145	7.95227e-06	0.000131735	Up
						ENSG00000164466.13	SFXN1	protein_coding	-0.256121	7.95713e-06	0.000131742	Down
						ENSG00000092140.16	G2E3	protein_coding	-0.54373	7.99301e-06	0.000132244	Down
						ENSG00000173852.14	DPY19L1	protein_coding	-0.491205	7.99638e-06	0.000132244	Down
						ENSG00000132356.11	PRKAA1	protein_coding	-0.476738	8.02684e-06	0.000132674	Down
						ENSG00000164877.19	MICALL2	protein_coding	0.705346	8.03968e-06	0.000132812	Up
						ENSG00000123728.10	RAP2C	protein_coding	-0.473122	8.0726e-06	0.000133281	Down
						ENSG00000260032.2	NORAD	lncRNA	-0.390421	8.12859e-06	0.000134131	Down
						ENSG00000117505.13	DR1	protein_coding	-0.411705	8.16081e-06	0.000134587	Down
						ENSG00000088038.19	CNOT3	protein_coding	0.769618	8.19336e-06	0.000134991	Up
						ENSG00000249131.2	PSD2-AS1	lncRNA	0.97331	8.19439e-06	0.000134991	Up
						ENSG00000137033.11	IL33	protein_coding	-0.852751	8.19973e-06	0.000135004	Down
						ENSG00000085274.15	MYNN	protein_coding	-0.468623	8.20771e-06	0.000135016	Down
						ENSG00000175110.11	MRPS22	protein_coding	-0.359122	8.20959e-06	0.000135016	Down
						ENSG00000100532.12	CGRRF1	protein_coding	-0.517268	8.22486e-06	0.000135192	Down
						ENSG00000013375.16	PGM3	protein_coding	-0.447934	8.27182e-06	0.000135888	Down
						ENSG00000239521.8	CASTOR3	protein_coding	0.524388	8.29928e-06	0.000136264	Up
						ENSG00000114942.14	EEF1B2	protein_coding	-0.495772	8.31836e-06	0.000136501	Down
						ENSG00000235008.1	AL023775.1	processed_pseudogene	0.77998	8.34831e-06	0.000136841	Up
						ENSG00000258017.2	AC011603.3	lncRNA	0.738377	8.34789e-06	0.000136841	Up
						ENSG00000132912.12	DCTN4	protein_coding	-0.314711	8.36715e-06	0.000137036	Down
						ENSG00000138386.17	NAB1	protein_coding	-0.412778	8.36945e-06	0.000137036	Down
						ENSG00000170633.16	RNF34	protein_coding	-0.271662	8.3909e-06	0.000137311	Down
						ENSG00000163468.15	CCT3	protein_coding	-0.512804	8.40509e-06	0.000137467	Down
						ENSG00000166847.10	DCTN5	protein_coding	-0.285947	8.41348e-06	0.000137529	Down
						ENSG00000148606.13	POLR3A	protein_coding	-0.263898	8.4473e-06	0.000138005	Down
						ENSG00000243433.1	AC010973.1	lncRNA	0.84449	8.45906e-06	0.000138121	Up
						ENSG00000196792.12	STRN3	protein_coding	-0.367962	8.46702e-06	0.000138175	Down
						ENSG00000117475.14	BLZF1	protein_coding	-0.354842	8.48493e-06	0.000138391	Down
						ENSG00000085662.14	AKR1B1	protein_coding	-0.3673	8.49006e-06	0.000138398	Down
						ENSG00000258376.2	AC004846.1	lncRNA	0.895173	8.49693e-06	0.000138434	Up
						ENSG00000078699.21	CBFA2T2	protein_coding	0.216437	8.51369e-06	0.000138631	Up
						ENSG00000284024.2	HSPA14	protein_coding	-0.309433	8.52782e-06	0.000138785	Down
						ENSG00000179361.17	ARID3B	protein_coding	0.547374	8.56484e-06	0.00013931	Up
						ENSG00000239556.4	AC004951.2	transcribed_unprocessed_pseudogene	0.935573	8.5824e-06	0.000139519	Up
						ENSG00000155099.8	PIP4P2	protein_coding	-0.709151	8.62332e-06	0.000140108	Down
						ENSG00000145781.9	COMMD10	protein_coding	-0.479258	8.64861e-06	0.000140442	Down
						ENSG00000257698.2	GIHCG	lncRNA	-0.475205	8.67743e-06	0.000140832	Down
						ENSG00000134419.15	RPS15A	protein_coding	-0.464343	8.68954e-06	0.000140952	Down
						ENSG00000101977.21	MCF2	protein_coding	-0.600792	8.72793e-06	0.000141198	Down
						ENSG00000135655.16	USP15	protein_coding	-0.417683	8.71275e-06	0.000141198	Down
						ENSG00000162980.17	ARL5A	protein_coding	-0.551469	8.72044e-06	0.000141198	Down
						ENSG00000174695.10	TMEM167A	protein_coding	-0.426466	8.7286e-06	0.000141198	Down
						ENSG00000260236.1	AC099778.1	lncRNA	0.71623	8.71954e-06	0.000141198	Up
						ENSG00000197044.11	ZNF441	protein_coding	-0.707682	8.74818e-06	0.000141438	Down
						ENSG00000066739.12	ATG2B	protein_coding	-0.334519	8.76999e-06	0.000141713	Down
						ENSG00000227345.8	PARG	protein_coding	-0.301139	8.78935e-06	0.000141871	Down
						ENSG00000236567.2	TCF3P1	processed_pseudogene	0.871742	8.78901e-06	0.000141871	Up
						ENSG00000065833.9	ME1	protein_coding	-0.422343	8.81244e-06	0.000142089	Down
						ENSG00000152284.5	TCF7L1	protein_coding	0.822569	8.80826e-06	0.000142089	Up
						ENSG00000137492.8	THAP12	protein_coding	-0.439519	8.82814e-06	0.000142264	Down
						ENSG00000109390.12	NDUFC1	protein_coding	-0.508167	8.85762e-06	0.000142662	Down
						ENSG00000128989.10	ARPP19	protein_coding	-0.409243	8.99561e-06	0.000144805	Down
						ENSG00000235245.1	AL360181.2	lncRNA	0.995672	9.03004e-06	0.000145281	Up
						ENSG00000174010.9	KLHL15	protein_coding	-0.403743	9.06406e-06	0.000145749	Down
						ENSG00000158815.11	FGF17	protein_coding	0.930037	9.11112e-06	0.000146426	Up
						ENSG00000200630.1	AC015641.1	misc_RNA	1.42694	9.1182e-06	0.00014646	Up
						ENSG00000151806.14	GUF1	protein_coding	-0.273201	9.15597e-06	0.000146987	Down
						ENSG00000261373.1	VPS9D1-AS1	lncRNA	1.00283	9.1624e-06	0.000147011	Up
						ENSG00000128422.17	KRT17	protein_coding	-0.891582	9.16993e-06	0.000147052	Down
						ENSG00000100528.12	CNIH1	protein_coding	-0.378795	9.21949e-06	0.000147766	Down
						ENSG00000178053.19	MLF1	protein_coding	-0.575586	9.23116e-06	0.000147873	Down
						ENSG00000113441.16	LNPEP	protein_coding	-0.289201	9.26308e-06	0.000148305	Down
						ENSG00000107560.12	RAB11FIP2	protein_coding	-0.377424	9.29622e-06	0.000148678	Down
						ENSG00000147403.16	RPL10	protein_coding	-0.464804	9.30145e-06	0.000148678	Down
						ENSG00000267169.2	AC022098.1	lncRNA	0.708443	9.29766e-06	0.000148678	Up
						ENSG00000134369.15	NAV1	protein_coding	0.340391	9.31403e-06	0.000148798	Up
						ENSG00000100614.18	PPM1A	protein_coding	-0.43644	9.32833e-06	0.000148866	Down
						ENSG00000109971.14	HSPA8	protein_coding	-0.609105	9.32429e-06	0.000148866	Down
						ENSG00000131845.14	AC005261.1	protein_coding	-0.311462	9.3343e-06	0.000148881	Down
						ENSG00000285796.1	AL162458.1	lncRNA	0.542425	9.36069e-06	0.000149222	Up
						ENSG00000144566.11	RAB5A	protein_coding	-0.355811	9.3846e-06	0.000149522	Down
						ENSG00000240694.9	PNMA2	protein_coding	-0.533934	9.40987e-06	0.000149764	Down
						ENSG00000262692.1	AC116914.2	lncRNA	1.23085	9.40743e-06	0.000149764	Up
						ENSG00000169933.15	FRMPD4	protein_coding	-0.489854	9.46453e-06	0.000150553	Down
						ENSG00000092208.17	GEMIN2	protein_coding	-0.456826	9.4738e-06	0.000150597	Down
						ENSG00000236754.5	AC007666.1	lncRNA	0.980252	9.47751e-06	0.000150597	Up
						ENSG00000245213.7	AC105285.1	lncRNA	0.658618	9.58505e-06	0.000152224	Up
						ENSG00000118402.6	ELOVL4	protein_coding	-0.589883	9.61025e-06	0.000152543	Down
						ENSG00000225465.9	RFPL1S	lncRNA	-0.517587	9.63001e-06	0.000152774	Down
						ENSG00000184575.12	XPOT	protein_coding	-0.315059	9.64546e-06	0.000152938	Down
						ENSG00000067715.14	SYT1	protein_coding	-0.613137	9.66973e-06	0.00015324	Down
						ENSG00000182050.13	MGAT4C	protein_coding	-0.629086	9.69926e-06	0.000153626	Down
						ENSG00000134444.14	RELCH	protein_coding	-0.336538	9.73593e-06	0.000154124	Down
						ENSG00000082482.13	KCNK2	protein_coding	-0.531183	9.75638e-06	0.000154366	Down
						ENSG00000206052.11	DOK6	protein_coding	-0.538716	9.80167e-06	0.000154999	Down
						ENSG00000125991.19	ERGIC3	protein_coding	-0.387807	9.81885e-06	0.000155188	Down
						ENSG00000171806.12	METTL18	protein_coding	-0.511154	9.85266e-06	0.000155639	Down
						ENSG00000155744.9	FAM126B	protein_coding	-0.40068	9.87066e-06	0.000155841	Down
						ENSG00000112237.13	CCNC	protein_coding	-0.549618	9.88281e-06	0.000155949	Down
						ENSG00000279532.1	AC002094.5	TEC	1.01275	9.89922e-06	0.000156125	Up
						ENSG00000121988.18	ZRANB3	protein_coding	-0.499593	9.91412e-06	0.000156277	Down
						ENSG00000165417.12	GTF2A1	protein_coding	-0.438152	9.94736e-06	0.000156717	Down
						ENSG00000105988.6	NHP2P1	processed_pseudogene	1.09661	9.96153e-06	0.000156774	Up
						ENSG00000140157.14	NIPA2	protein_coding	-0.408055	9.95718e-06	0.000156774	Down
						ENSG00000104859.15	CLASRP	protein_coding	0.912208	9.97492e-06	0.000156901	Up
						ENSG00000115350.12	POLE4	protein_coding	-0.462766	9.98103e-06	0.000156914	Down
						ENSG00000163848.19	ZNF148	protein_coding	-0.37862	1.00887e-05	0.000158522	Down
						ENSG00000081087.15	OSTM1	protein_coding	-0.431664	1.01099e-05	0.000158686	Down
						ENSG00000124479.11	NDP	protein_coding	-0.485921	1.01089e-05	0.000158686	Down
						ENSG00000071994.11	PDCD2	protein_coding	-0.364352	1.01339e-05	0.00015898	Down
						ENSG00000130699.18	TAF4	protein_coding	0.553306	1.01749e-05	0.000159453	Up
						ENSG00000288090.1	AC010163.3	lncRNA	0.898413	1.01705e-05	0.000159453	Up
						ENSG00000186020.13	ZNF529	protein_coding	-0.415224	1.01813e-05	0.000159469	Down
						ENSG00000134996.12	OSTF1	protein_coding	-0.475378	1.02049e-05	0.000159754	Down
						ENSG00000100916.14	BRMS1L	protein_coding	-0.439595	1.02113e-05	0.00015977	Down
						ENSG00000117266.15	CDK18	protein_coding	0.752771	1.02176e-05	0.000159784	Up
						ENSG00000182173.13	TSEN54	protein_coding	0.412991	1.02576e-05	0.000160325	Up
						ENSG00000184517.12	ZFP1	protein_coding	-0.437753	1.02943e-05	0.000160814	Down
						ENSG00000004961.15	HCCS	protein_coding	-0.443345	1.03454e-05	0.000161527	Down
						ENSG00000068724.17	TTC7A	protein_coding	0.463382	1.03658e-05	0.000161675	Up
						ENSG00000117000.9	RLF	protein_coding	-0.37258	1.03604e-05	0.000161675	Down
						ENSG00000284669.1	AC092053.4	lncRNA	0.851758	1.03847e-05	0.000161884	Up
						ENSG00000028203.18	VEZT	protein_coding	-0.346604	1.04439e-05	0.000162722	Down
						ENSG00000133302.13	SLF1	protein_coding	-0.514157	1.04607e-05	0.000162898	Down
						ENSG00000144736.14	SHQ1	protein_coding	-0.380943	1.0498e-05	0.000163352	Down
						ENSG00000170632.14	ARMC10	protein_coding	-0.447741	1.05009e-05	0.000163352	Down
						ENSG00000153132.13	CLGN	protein_coding	-0.726899	1.0548e-05	0.000163934	Down
						ENSG00000234630.1	AC245060.2	lncRNA	1.29837	1.05494e-05	0.000163934	Up
						ENSG00000198677.11	TTC37	protein_coding	-0.480219	1.06008e-05	0.000164646	Down
						ENSG00000276805.2	AL133216.2	transcribed_unprocessed_pseudogene	0.601695	1.06092e-05	0.000164691	Up
						ENSG00000140367.12	UBE2Q2	protein_coding	-0.450252	1.06275e-05	0.000164888	Down
						ENSG00000091664.9	SLC17A6	protein_coding	-0.983907	1.06474e-05	0.000165109	Down
						ENSG00000122965.11	RBM19	protein_coding	0.352888	1.06543e-05	0.00016513	Up
						ENSG00000166557.13	TMED3	protein_coding	-0.413783	1.07648e-05	0.000166756	Down
						ENSG00000144848.11	ATG3	protein_coding	-0.42403	1.07963e-05	0.000167069	Down
						ENSG00000273301.1	AC016717.2	lncRNA	-0.680702	1.07958e-05	0.000167069	Down
						ENSG00000164603.12	BMT2	protein_coding	-0.497985	1.08565e-05	0.000167912	Down
						ENSG00000233695.2	GAS6-AS1	lncRNA	0.846783	1.08801e-05	0.00016819	Up
						ENSG00000152402.10	GUCY1A2	protein_coding	-0.572745	1.08876e-05	0.000168218	Down
						ENSG00000213199.8	ASIC3	protein_coding	0.738273	1.09282e-05	0.000168757	Up
						ENSG00000136631.15	VPS45	protein_coding	-0.321793	1.09625e-05	0.000169198	Down
						ENSG00000174483.20	BBS1	protein_coding	0.643116	1.09722e-05	0.00016926	Up
						ENSG00000165322.18	ARHGAP12	protein_coding	-0.39567	1.09858e-05	0.000169382	Down
						ENSG00000170381.14	SEMA3E	protein_coding	-0.788675	1.10488e-05	0.000170264	Down
						ENSG00000105171.10	POP4	protein_coding	-0.405263	1.10979e-05	0.000170897	Down
						ENSG00000273899.5	NOL12	protein_coding	0.614302	1.11014e-05	0.000170897	Up
						ENSG00000164116.16	GUCY1A1	protein_coding	-0.49073	1.11206e-05	0.000171103	Down
						ENSG00000188811.14	NHLRC3	protein_coding	-0.609605	1.11489e-05	0.000171451	Down
						ENSG00000156026.14	MCU	protein_coding	-0.349198	1.12004e-05	0.000172152	Down
						ENSG00000169592.15	INO80E	protein_coding	0.520782	1.1234e-05	0.000172579	Up
						ENSG00000130254.12	SAFB2	protein_coding	0.612007	1.12729e-05	0.000173073	Up
						ENSG00000178691.11	SUZ12	protein_coding	-0.479132	1.12837e-05	0.000173073	Down
						ENSG00000261253.2	AC137932.2	lncRNA	1.09765	1.12801e-05	0.000173073	Up
						ENSG00000101266.19	CSNK2A1	protein_coding	-0.197186	1.13099e-05	0.000173385	Down
						ENSG00000188725.8	SMIM15	protein_coding	-0.43949	1.13349e-05	0.000173678	Down
						ENSG00000213137.3	ARF1P2	processed_pseudogene	0.884055	1.13592e-05	0.00017396	Up
						ENSG00000230415.1	LINC01786	lncRNA	0.70069	1.13863e-05	0.000174286	Up
						ENSG00000279179.1	AL662907.2	TEC	0.702589	1.14449e-05	0.000175093	Up
						ENSG00000135829.17	DHX9	protein_coding	-0.362607	1.14581e-05	0.000175102	Down
						ENSG00000145723.17	GIN1	protein_coding	-0.447914	1.14633e-05	0.000175102	Down
						ENSG00000183401.12	CCDC159	protein_coding	0.565623	1.14545e-05	0.000175102	Up
						ENSG00000272777.1	AC019131.2	lncRNA	-0.694003	1.14743e-05	0.00017518	Down
						ENSG00000136051.14	WASHC4	protein_coding	-0.521173	1.14887e-05	0.000175309	Down
						ENSG00000231500.7	RPS18	protein_coding	-0.585063	1.15911e-05	0.000176781	Down
						ENSG00000165359.15	INTS6L	protein_coding	-0.540263	1.16132e-05	0.000177026	Down
						ENSG00000189171.14	S100A13	protein_coding	-0.633253	1.16748e-05	0.000177801	Down
						ENSG00000260285.1	AL133367.1	lncRNA	0.613236	1.1676e-05	0.000177801	Up
						ENSG00000116922.14	C1orf109	protein_coding	-0.374748	1.16868e-05	0.000177873	Down
						ENSG00000156469.9	MTERF3	protein_coding	-0.387888	1.16996e-05	0.000177922	Down
						ENSG00000256705.3	AL137779.1	lncRNA	0.831135	1.1702e-05	0.000177922	Up
						ENSG00000156504.16	FAM122B	protein_coding	-0.287041	1.17142e-05	0.000178016	Down
						ENSG00000029363.17	BCLAF1	protein_coding	-0.455557	1.17902e-05	0.00017908	Down
						ENSG00000102003.10	SYP	protein_coding	-0.688105	1.18182e-05	0.000179413	Down
						ENSG00000144339.12	TMEFF2	protein_coding	-0.498756	1.18472e-05	0.00017976	Down
						ENSG00000179151.13	EDC3	protein_coding	0.362341	1.18551e-05	0.000179789	Up
						ENSG00000143258.16	USP21	protein_coding	0.550824	1.18671e-05	0.000179879	Up
						ENSG00000166233.15	ARIH1	protein_coding	-0.280335	1.18772e-05	0.00017994	Down
						ENSG00000177879.16	AP3S1	protein_coding	-0.400197	1.18861e-05	0.000179982	Down
						ENSG00000127527.14	EPS15L1	protein_coding	0.408789	1.19081e-05	0.000180163	Up
						ENSG00000162714.12	ZNF496	protein_coding	0.33126	1.19164e-05	0.000180163	Up
						ENSG00000175782.11	SLC35E3	protein_coding	0.358042	1.19119e-05	0.000180163	Up
						ENSG00000113615.13	SEC24A	protein_coding	-0.33641	1.19611e-05	0.000180655	Down
						ENSG00000122126.17	OCRL	protein_coding	-0.363212	1.19552e-05	0.000180655	Down
						ENSG00000148090.11	AUH	protein_coding	-0.379049	1.19936e-05	0.000181054	Down
						ENSG00000135336.14	ORC3	protein_coding	-0.429784	1.20152e-05	0.000181288	Down
						ENSG00000255366.1	AC120036.4	lncRNA	-0.429082	1.20248e-05	0.00018134	Down
						ENSG00000165660.8	ABRAXAS2	protein_coding	-0.327114	1.20907e-05	0.000182242	Down
						ENSG00000267605.7	AC016590.1	lncRNA	0.777828	1.21016e-05	0.000182312	Up
						ENSG00000106609.16	TMEM248	protein_coding	-0.312167	1.21586e-05	0.000183078	Down
						ENSG00000166851.15	PLK1	protein_coding	0.689622	1.22004e-05	0.000183614	Up
						ENSG00000184608.9	FAM167A-AS1	lncRNA	0.771584	1.22467e-05	0.000184217	Up
						ENSG00000102393.11	GLA	protein_coding	-0.495076	1.22649e-05	0.000184396	Down
						ENSG00000287625.1	AC022210.2	lncRNA	0.5916	1.2332e-05	0.000185311	Up
						ENSG00000279453.1	Z99129.4	TEC	-0.481487	1.23383e-05	0.000185312	Down
						ENSG00000117153.16	KLHL12	protein_coding	-0.398476	1.24e-05	0.000186144	Down
						ENSG00000275580.1	AC022306.2	lncRNA	-0.599545	1.24875e-05	0.000187363	Down
						ENSG00000170222.12	ADPRM	protein_coding	-0.541759	1.25088e-05	0.000187588	Down
						ENSG00000171316.12	CHD7	protein_coding	0.38058	1.25347e-05	0.000187881	Up
						ENSG00000227372.12	TP73-AS1	transcribed_unitary_pseudogene	0.390915	1.25519e-05	0.000188044	Up
						ENSG00000113262.16	GRM6	protein_coding	0.812846	1.25753e-05	0.000188299	Up
						ENSG00000003147.19	ICA1	protein_coding	-0.425292	1.25905e-05	0.000188335	Down
						ENSG00000279685.2	MAPT-IT1	lncRNA	0.670739	1.25861e-05	0.000188335	Up
						ENSG00000145362.20	ANK2	protein_coding	-0.287721	1.26319e-05	0.000188859	Down
						ENSG00000250493.2	AP004147.1	lncRNA	1.07002	1.26515e-05	0.000189057	Up
						ENSG00000112130.17	RNF8	protein_coding	-0.350664	1.26987e-05	0.000189667	Down
						ENSG00000125691.13	RPL23	protein_coding	-0.480617	1.27632e-05	0.000190533	Down
						ENSG00000112357.13	PEX7	protein_coding	-0.527392	1.27745e-05	0.000190607	Down
						ENSG00000268516.2	AC020915.3	lncRNA	0.489065	1.29077e-05	0.000192498	Up
						ENSG00000113448.19	PDE4D	protein_coding	-0.398263	1.29431e-05	0.000192927	Down
						ENSG00000184792.16	OSBP2	protein_coding	0.430206	1.30138e-05	0.000193884	Up
						ENSG00000177732.8	SOX12	protein_coding	0.744307	1.30245e-05	0.000193946	Up
						ENSG00000110330.8	BIRC2	protein_coding	-0.434585	1.30392e-05	0.000194066	Down
						ENSG00000004059.11	ARF5	protein_coding	-0.531794	1.30513e-05	0.00019415	Down
						ENSG00000165323.15	FAT3	protein_coding	-0.460981	1.30961e-05	0.000194718	Down
						ENSG00000255456.1	AC084125.3	lncRNA	1.33917	1.31482e-05	0.000195395	Up
						ENSG00000215912.12	TTC34	protein_coding	0.81337	1.31663e-05	0.000195566	Up
						ENSG00000161547.16	SRSF2	protein_coding	-0.399902	1.32161e-05	0.000195938	Down
						ENSG00000164609.10	SLU7	protein_coding	-0.354067	1.3212e-05	0.000195938	Down
						ENSG00000165626.17	BEND7	protein_coding	0.456551	1.32057e-05	0.000195938	Up
						ENSG00000188906.16	LRRK2	protein_coding	-0.527687	1.32179e-05	0.000195938	Down
[truncated: 7,151 more rows]

## Sheet: C2vsCO
S4 Data. Differentially expressed proteins/genes in MSBB-BM36 (MSBB-C2 vs Control)
Proteomics						Transcriptomics
Protein	Effect	PValue	Adjusted.PValue			Gene ID	GeneName	Gene Biotype	Log2(Fold Change)	PValue	Adjusted.PValue	Direction
NF1	-0.145979	5.84492e-08	0.00054913			ENSG00000099998.17	GGT5	protein_coding	-1.04318	5.55983e-07	0.0158578	Down
DOCK3	-0.121439	0.000159542	0.0468922
DDB1	-0.105218	4.58463e-05	0.04428
PBXIP1	0.407214	0.000114532	0.0446951
MAP7D2	-0.206697	5.77137e-07	0.0027111
TTBK1	-0.139916	0.000126521	0.0446951
CGNL1	0.205249	6.03597e-05	0.04428
GAS7	-0.272031	6.50845e-05	0.04428
TECPR2	-0.161715	5.8503e-05	0.04428
HMOX2	-0.123244	0.0001206	0.0446951
ANXA2	0.669489	5.35042e-05	0.04428
RUVBL2	0.123544	7.99815e-05	0.04428
IRGQ	-0.16142	5.33094e-05	0.04428
HSPB1	0.500081	2.44487e-05	0.04428
ERLEC1	-0.117356	7.86133e-05	0.04428
PITPNB	-0.13434	0.000133898	0.0446951
WBP2	-0.224432	4.81636e-05	0.04428
TCP11L1	-0.175455	1.45032e-05	0.04428
ZC2HC1A	-0.282992	0.000112289	0.0446951
IQGAP2	0.4556	3.62303e-05	0.04428
ENSA	-0.140068	8.64111e-05	0.04428
YAP1	0.341514	0.000180066	0.0497565
WASF3	0.435685	0.00014272	0.0446951
TRAPPC4	-0.139358	8.89415e-05	0.04428
FLT1	0.333967	3.23109e-05	0.04428
PSMB8	0.302273	0.000136379	0.0446951
MDK	1.16086	0.000121742	0.0446951
FOLR2	0.40429	0.000114202	0.0446951
TRIP10	0.282614	0.000167239	0.0476124
PVRL2	0.216402	8.95498e-05	0.04428
TRAPPC2L	-0.106098	0.000159718	0.0468922
CTHRC1	0.644491	0.000137993	0.0446951
S100A10	0.751015	7.18724e-05	0.04428
MRPL34	0.378914	0.000131464	0.0446951

## Sheet: C1vsC2
S4 Data. Differentially expressed proteins/genes in MSBB-BM36 (MSBB-C1 vs MSBB-C2)
Proteomics						Transcriptomics
Protein	Effect	PValue	Adjusted.PValue			Gene ID	Gene Name	Gene Biotype	Log2(Fold Change)	PValue	Adjusted.Pvalue	Direction
SLC30A1	0.0969699	0.00118847	0.0498466			ENSG00000033867.16	SLC4A7	protein_coding	-0.724231	7.26346e-21	2.15354e-16	Down
RDH14	0.103835	0.00118735	0.0498466			ENSG00000061676.15	NCKAP1	protein_coding	-0.662731	3.93365e-20	2.91572e-16	Down
RBM4	-0.0905442	0.00115617	0.0489289			ENSG00000086300.15	SNX10	protein_coding	-1.24062	3.45603e-20	2.91572e-16	Down
ASH2L	-0.0986424	0.00114295	0.0485884			ENSG00000104723.21	TUSC3	protein_coding	-0.81846	3.36003e-20	2.91572e-16	Down
OCIAD2	0.235947	0.00113288	0.0484226			ENSG00000104093.13	DMXL2	protein_coding	-0.717442	5.20043e-20	3.08375e-16	Down
YPEL5	-0.137074	0.0011339	0.0484226			ENSG00000017260.19	ATP2C1	protein_coding	-0.475984	7.0858e-20	3.50145e-16	Down
NUFIP2	0.0980081	0.00111569	0.0480823			ENSG00000070087.14	PFN2	protein_coding	-0.811237	9.39922e-20	3.6148e-16	Down
FKBP8	0.218959	0.00108919	0.0471564			ENSG00000141367.12	CLTC	protein_coding	-0.74813	9.75359e-20	3.6148e-16	Down
MTPAP	0.10794	0.00107782	0.0471564			ENSG00000123562.17	MORF4L2	protein_coding	-0.737767	1.28298e-19	3.95075e-16	Down
PPP1R37	0.133838	0.00108823	0.0471564			ENSG00000134108.13	ARL8B	protein_coding	-0.668634	1.33251e-19	3.95075e-16	Down
TMEFF1	0.151872	0.00108022	0.0471564			ENSG00000007168.13	PAFAH1B1	protein_coding	-0.617401	2.01365e-19	4.12406e-16	Down
KCNB2	0.287267	0.00108167	0.0471564			ENSG00000120265.17	PCMT1	protein_coding	-0.943493	1.80985e-19	4.12406e-16	Down
HMGCS1	0.231267	0.00103157	0.0458919			ENSG00000122873.12	CISD1	protein_coding	-0.969351	2.05951e-19	4.12406e-16	Down
POLR1E	-0.199494	0.00103556	0.0458919			ENSG00000144635.9	DYNC1LI1	protein_coding	-0.541745	1.75323e-19	4.12406e-16	Down
KIAA1191	0.106543	0.00100339	0.0449735			ENSG00000204186.10	ZDBF2	protein_coding	-0.700228	2.08644e-19	4.12406e-16	Down
APAF1	-0.167052	0.000996561	0.0449735			ENSG00000104381.13	GDAP1	protein_coding	-0.705129	2.48848e-19	4.6113e-16	Down
CMC2	0.176395	0.00100526	0.0449735			ENSG00000138190.17	EXOC6	protein_coding	-0.575163	3.59063e-19	5.91437e-16	Down
RPS27A	0.292134	0.000990099	0.0449371			ENSG00000165704.15	HPRT1	protein_coding	-0.9106	3.41326e-19	5.91437e-16	Down
CADPS	0.121208	0.000976991	0.0447292			ENSG00000139116.18	KIF21A	protein_coding	-0.506112	5.32934e-19	8.3163e-16	Down
U2AF2	-0.112377	0.000980757	0.0447292			ENSG00000088986.11	DYNLL1	protein_coding	-0.825134	6.04093e-19	8.95538e-16	Down
SRSF7	-0.085525	0.000951016	0.043798			ENSG00000113387.12	SUB1	protein_coding	-0.93328	6.53541e-19	9.22706e-16	Down
SRGAP2	0.0632114	0.000924775	0.0431443			ENSG00000089818.18	NECAP1	protein_coding	-0.831015	7.85815e-19	1.04725e-15	Down
SMC3	-0.13055	0.000932229	0.0431443			ENSG00000152219.5	ARL14EP	protein_coding	-0.544585	8.12394e-19	1.04725e-15	Down
PRRT1	0.118805	0.000929729	0.0431443			ENSG00000119787.14	ATL2	protein_coding	-0.520166	9.16007e-19	1.13161e-15	Down
HTATSF1	-0.111561	0.000905454	0.0425337			ENSG00000153814.13	JAZF1	protein_coding	-0.641387	9.58408e-19	1.13663e-15	Down
CCDC177	0.17082	0.000905301	0.0425337			ENSG00000108061.11	SHOC2	protein_coding	-0.523016	1.12816e-18	1.27237e-15	Down
SIRT1	-0.319918	0.000891481	0.0423003			ENSG00000172209.6	GPR22	protein_coding	-1.13843	1.15869e-18	1.27237e-15	Down
SNX32	0.187446	0.000885956	0.0422846			ENSG00000120251.20	GRIA2	protein_coding	-0.759211	1.28585e-18	1.36157e-15	Down
DNMT1	-0.140579	0.00088665	0.0422846			ENSG00000078668.14	VDAC3	protein_coding	-0.83203	1.43945e-18	1.47166e-15	Down
KCNJ9	0.202252	0.000886191	0.0422846			ENSG00000156735.11	BAG4	protein_coding	-0.727954	1.7907e-18	1.76975e-15	Down
RNF40	-0.0894804	0.000873018	0.0422784			ENSG00000198791.12	CNOT7	protein_coding	-0.628362	1.92556e-18	1.84164e-15	Down
COG7	0.0780633	0.000865327	0.0422784			ENSG00000085433.15	WDR47	protein_coding	-0.688164	2.03923e-18	1.84288e-15	Down
ACTR5	-0.148861	0.000869306	0.0422784			ENSG00000111530.13	CAND1	protein_coding	-0.648291	2.05117e-18	1.84288e-15	Down
PCM1	0.0863548	0.00084964	0.0418718			ENSG00000028839.10	TBPL1	protein_coding	-0.726503	2.41942e-18	2.10981e-15	Down
RBM15	-0.0849615	0.000851252	0.0418718			ENSG00000104231.11	ZFAND1	protein_coding	-0.822879	3.38318e-18	2.86594e-15	Down
KIAA0368	0.055877	0.000823372	0.0410973			ENSG00000152495.11	CAMK4	protein_coding	-0.833483	3.78736e-18	3.1192e-15	Down
DLG5	-0.113674	0.000822408	0.0410973			ENSG00000114573.10	ATP6V1A	protein_coding	-0.822226	4.1918e-18	3.34015e-15	Down
LGALS9C	-0.503987	0.000826757	0.0410973			ENSG00000149313.11	AASDHPPT	protein_coding	-0.82426	4.28094e-18	3.34015e-15	Down
FBXL15	0.186189	0.000795982	0.0402057			ENSG00000154822.18	PLCL2	protein_coding	-0.70845	4.56616e-18	3.47133e-15	Down
TUBB2A	0.118497	0.000765034	0.0392865			ENSG00000057663.16	ATG5	protein_coding	-0.69965	5.10756e-18	3.78585e-15	Down
WNK2	0.0679529	0.000773604	0.0392865			ENSG00000065559.15	MAP2K4	protein_coding	-0.770855	5.96129e-18	4.31088e-15	Down
TTC39C	0.119512	0.000770586	0.0392865			ENSG00000115947.13	ORC4	protein_coding	-0.627441	6.1741e-18	4.35848e-15	Down
PTEN	0.0834948	0.000772888	0.0392865			ENSG00000134121.10	CHL1	protein_coding	-0.741465	6.41085e-18	4.42036e-15	Down
RPL27A	0.108306	0.00076934	0.0392865			ENSG00000134709.12	HOOK1	protein_coding	-0.834941	6.73175e-18	4.43678e-15	Down
NECAP1	0.173256	0.000735594	0.0385358			ENSG00000143889.16	HNRNPLL	protein_coding	-0.519143	6.73395e-18	4.43678e-15	Down
MRPL34	0.274183	0.000738312	0.0385358			ENSG00000123570.4	RAB9B	protein_coding	-0.73888	6.94622e-18	4.47714e-15	Down
RPS3	0.223388	0.000727818	0.0384149			ENSG00000115520.8	COQ10B	protein_coding	-0.6078	7.68893e-18	4.85041e-15	Down
ILF2	-0.0748641	0.000711566	0.0377693			ENSG00000023516.9	AKAP11	protein_coding	-0.520978	8.20518e-18	4.97937e-15	Down
HPCAL1	0.165491	0.000699606	0.0373455			ENSG00000169255.15	B3GALNT1	protein_coding	-0.695062	8.22925e-18	4.97937e-15	Down
GTF2I	-0.0879736	0.000690716	0.0372627			ENSG00000178662.16	CSRNP3	protein_coding	-0.772335	8.82316e-18	5.23196e-15	Down
HN1	0.169823	0.000693616	0.0372627			ENSG00000138095.19	LRPPRC	protein_coding	-0.682595	9.02201e-18	5.24497e-15	Down
G3BP2	0.122791	0.000692015	0.0372627			ENSG00000138663.9	COPS4	protein_coding	-0.783122	9.77163e-18	5.57152e-15	Down
CPSF6	-0.0885688	0.000694091	0.0372627			ENSG00000157680.15	DGKI	protein_coding	-0.628034	1.09734e-17	6.13866e-15	Down
CHCHD4	0.0960223	0.000690846	0.0372627			ENSG00000164187.7	LMBRD2	protein_coding	-0.768869	1.14453e-17	6.28413e-15	Down
SP3	0.256759	0.000685393	0.0372627			ENSG00000115419.13	GLS	protein_coding	-0.740566	1.24529e-17	6.63755e-15	Down
CCDC86	0.159425	0.00066841	0.0371581			ENSG00000146731.11	CCT6A	protein_coding	-0.740519	1.25368e-17	6.63755e-15	Down
GIT2	-0.0692965	0.000647002	0.0362191			ENSG00000173258.13	ZNF483	protein_coding	-0.645312	1.6041e-17	8.34387e-15	Down
FBXL16	0.140392	0.000647664	0.0362191			ENSG00000077152.11	UBE2T	protein_coding	-1.00631	1.66778e-17	8.5255e-15	Down
AGAP2	0.156132	0.000619241	0.0353842			ENSG00000075945.13	KIFAP3	protein_coding	-0.587383	1.95044e-17	9.63812e-15	Down
UBR3	0.0856487	0.000616653	0.0353842			ENSG00000198961.10	PJA2	protein_coding	-0.738917	1.93104e-17	9.63812e-15	Down
LANCL2	0.113337	0.000617524	0.0353842			ENSG00000114784.4	EIF1B	protein_coding	-0.631505	2.25042e-17	1.03226e-14	Down
ATXN10	0.0988857	0.000625202	0.0353842			ENSG00000118432.12	CNR1	protein_coding	-0.873308	2.12404e-17	1.03226e-14	Down
RAB6A	-0.0590997	0.000624942	0.0353842			ENSG00000129636.13	ITFG1	protein_coding	-0.901845	2.2286e-17	1.03226e-14	Down
BCKDK	0.167329	0.000609286	0.0353842			ENSG00000143158.11	MPC2	protein_coding	-0.743935	2.22231e-17	1.03226e-14	Down
STAG1	-0.15997	0.000599185	0.0353842			ENSG00000143164.15	DCAF6	protein_coding	-0.527451	2.26305e-17	1.03226e-14	Down
SGCD	-0.183014	0.000600998	0.0353842			ENSG00000232040.4	ZBED9	protein_coding	-0.839644	2.46474e-17	1.10723e-14	Down
FYTTD1	0.134724	0.000603794	0.0353842			ENSG00000164506.14	STXBP5	protein_coding	-0.630801	2.5201e-17	1.1152e-14	Down
SAP18	-0.11073	0.000619973	0.0353842			ENSG00000148688.13	RPP30	protein_coding	-0.549752	2.67795e-17	1.16763e-14	Down
MKKS	0.222041	0.000623982	0.0353842			ENSG00000100744.15	GSKIP	protein_coding	-0.824088	3.115e-17	1.3385e-14	Down
CBLN4	0.245098	0.000607117	0.0353842			ENSG00000104643.10	MTMR9	protein_coding	-0.575211	3.23088e-17	1.34664e-14	Down
DST	-0.0589667	0.000537786	0.0347108			ENSG00000109670.16	FBXW7	protein_coding	-0.677589	3.27021e-17	1.34664e-14	Down
LRPPRC	0.195229	0.000560811	0.0347108			ENSG00000197121.15	PGAP1	protein_coding	-0.755498	3.24254e-17	1.34664e-14	Down
CTTN	0.125594	0.000528425	0.0347108			ENSG00000136531.17	SCN2A	protein_coding	-0.792735	3.67627e-17	1.49312e-14	Down
SAFB2	-0.113627	0.000518162	0.0347108			ENSG00000070961.15	ATP2B1	protein_coding	-0.714914	3.86062e-17	1.5468e-14	Down
TUBB4A	-0.267537	0.000544263	0.0347108			ENSG00000014641.20	MDH1	polymorphic_pseudogene	-0.858242	4.0885e-17	1.61097e-14	Down
RABEP2	-0.0780999	0.000554099	0.0347108			ENSG00000106723.17	SPIN1	protein_coding	-0.461257	4.12943e-17	1.61097e-14	Down
PSIP1	0.276501	0.000568751	0.0347108			ENSG00000165832.6	TRUB1	protein_coding	-0.991168	4.21637e-17	1.62352e-14	Down
APOOL	0.159139	0.000523305	0.0347108			ENSG00000172915.18	NBEA	protein_coding	-0.5866	4.36673e-17	1.65986e-14	Down
EIF4A3	-0.110456	0.000568969	0.0347108			ENSG00000076928.17	ARHGEF1	protein_coding	0.938319	5.41258e-17	2.03136e-14	Up
EEF1B2	0.108768	0.000547653	0.0347108			ENSG00000113161.16	HMGCR	protein_coding	-0.926573	5.59533e-17	2.0737e-14	Down
ANPEP	-0.193485	0.000540044	0.0347108			ENSG00000198919.13	DZIP3	protein_coding	-0.598898	6.33643e-17	2.31937e-14	Down
FAM219A	0.180021	0.000544039	0.0347108			ENSG00000151229.13	SLC2A13	protein_coding	-0.910603	6.64831e-17	2.39103e-14	Down
COA6	0.142707	0.000528672	0.0347108			ENSG00000198836.10	OPA1	protein_coding	-0.626908	6.6935e-17	2.39103e-14	Down
YJEFN3	0.3417	0.000568668	0.0347108			ENSG00000154001.14	PPP2R5E	protein_coding	-0.43997	6.81907e-17	2.40689e-14	Down
RPS25	0.220008	0.000568842	0.0347108			ENSG00000096654.15	ZNF184	protein_coding	-0.648073	7.11329e-17	2.4812e-14	Down
UBAP2L	0.112428	0.000496848	0.0338038			ENSG00000004766.17	VPS50	protein_coding	-0.759302	7.27507e-17	2.50812e-14	Down
SERPINB1	0.289589	0.000499097	0.0338038			ENSG00000158301.18	GPRASP2	protein_coding	-0.802334	7.42982e-17	2.53203e-14	Down
TMEM126A	0.154957	0.00050013	0.0338038			ENSG00000041353.10	RAB27B	protein_coding	-1.20816	7.91568e-17	2.551e-14	Down
POLR2A	-0.0864469	0.000477607	0.0329935			ENSG00000115944.15	COX7A2L	protein_coding	-0.680687	7.7295e-17	2.551e-14	Down
NUDT16	-0.132603	0.000477569	0.0329935			ENSG00000148925.10	BTBD10	protein_coding	-0.602998	7.88857e-17	2.551e-14	Down
PHACTR2	0.162602	0.000460573	0.0324551			ENSG00000163558.13	PRKCI	protein_coding	-0.556075	7.83336e-17	2.551e-14	Down
NRIP3	0.184651	0.000462904	0.0324551			ENSG00000182220.15	ATP6AP2	protein_coding	-0.723871	7.7544e-17	2.551e-14	Down
ERF	-0.182656	0.000453395	0.03227			ENSG00000114279.13	FGF12	protein_coding	-0.852714	8.4093e-17	2.68094e-14	Down
ZNF512	0.148171	0.000439215	0.0322004			ENSG00000050748.17	MAPK9	protein_coding	-0.499234	9.12414e-17	2.8346e-14	Down
DAP3	0.146688	0.000443127	0.0322004			ENSG00000086200.16	IPO11	protein_coding	-0.542902	9.17811e-17	2.8346e-14	Down
HNRNPCL3	-0.704289	0.000440925	0.0322004			ENSG00000162636.16	FAM102B	protein_coding	-0.683305	9.03001e-17	2.8346e-14	Down
RBM19	-0.163215	0.00044899	0.0322004			ENSG00000162378.13	ZYG11B	protein_coding	-0.558872	9.31227e-17	2.84639e-14	Down
CHCHD2	0.281566	0.000447762	0.0322004			ENSG00000129128.13	SPCS3	protein_coding	-0.759865	9.50929e-17	2.87695e-14	Down
RPS17L	0.130166	0.00042611	0.0317722			ENSG00000129084.17	PSMA1	protein_coding	-0.830604	1.10628e-16	3.31313e-14	Down
FAM210A	0.138601	0.000415967	0.0312641			ENSG00000004897.12	CDC27	protein_coding	-0.568447	1.22446e-16	3.59445e-14	Down
LSM2	-0.0984548	0.000384774	0.0291529			ENSG00000165434.8	PGM2L1	protein_coding	-1.02443	1.21671e-16	3.59445e-14	Down
GOLGA5	-0.116786	0.000366848	0.0280206			ENSG00000135002.12	RFK	protein_coding	-0.968946	1.26355e-16	3.67283e-14	Down
SIPA1L1	0.13258	0.000357681	0.0277014			ENSG00000108176.15	DNAJC12	protein_coding	-0.856612	1.28844e-16	3.70883e-14	Down
KARS	0.073047	0.00035972	0.0277014			ENSG00000183023.18	SLC8A1	protein_coding	-0.759159	1.34824e-16	3.84365e-14	Down
HNRNPH3	-0.117022	0.000354717	0.0277014			ENSG00000121989.15	ACVR2A	protein_coding	-0.477562	1.37698e-16	3.8882e-14	Down
POLR2H	-0.0889994	0.000353943	0.0277014			ENSG00000125868.16	DSTN	protein_coding	-0.673314	1.50157e-16	4.12223e-14	Down
NAP1L2	-0.30627	0.000345393	0.0274997			ENSG00000134265.13	NAPG	protein_coding	-0.705411	1.47511e-16	4.12223e-14	Down
ZNF148	-0.252971	0.000320944	0.0257715			ENSG00000163527.10	STT3B	protein_coding	-0.58421	1.48835e-16	4.12223e-14	Down
ATXN2L	0.100625	0.000313715	0.0255119			ENSG00000102471.14	NDFIP2	protein_coding	-0.927722	1.51979e-16	4.13396e-14	Down
TSPYL5	0.160634	0.000314995	0.0255119			ENSG00000230715.3	AC018638.2	processed_pseudogene	1.49506	1.54177e-16	4.15562e-14	Up
RNF220	-0.123743	0.000309804	0.0255119			ENSG00000077264.15	PAK3	protein_coding	-0.722922	1.65805e-16	4.39314e-14	Down
SLC25A16	0.190918	0.000314209	0.0255119			ENSG00000087470.18	DNM1L	protein_coding	-0.635145	1.6678e-16	4.39314e-14	Down
CLINT1	0.0828439	0.000303869	0.0254897			ENSG00000175471.19	MCTP1	protein_coding	-0.62455	1.67434e-16	4.39314e-14	Down
SLC25A22	0.211598	0.000298833	0.025439			ENSG00000072133.11	RPS6KA6	protein_coding	-0.616569	1.74959e-16	4.52726e-14	Down
NFYC	-0.165244	0.000300557	0.025439			ENSG00000135018.14	UBQLN1	protein_coding	-0.499632	1.756e-16	4.52726e-14	Down
TFIP11	-0.124107	0.000293607	0.0253068			ENSG00000076555.15	ACACB	protein_coding	1.08957	1.77401e-16	4.53428e-14	Up
HNRNPC	-0.095346	0.000282511	0.0245759			ENSG00000261340.1	LINC01616	lncRNA	-1.01161	1.85642e-16	4.70436e-14	Down
SREK1	-0.113758	0.000273797	0.0240404			ENSG00000125814.17	NAPB	protein_coding	-0.937303	1.89991e-16	4.77376e-14	Down
CHTOP	0.165168	0.000267123	0.0236757			ENSG00000168763.16	CNNM3	protein_coding	0.490831	2.10135e-16	5.23555e-14	Up
RPL28	0.163314	0.000266271	0.0236757			ENSG00000134058.12	CDK7	protein_coding	-0.555693	2.1327e-16	5.26937e-14	Down
CAMSAP1	0.0902066	0.000254701	0.0230088			ENSG00000061918.13	GUCY1B1	protein_coding	-0.7533	2.43713e-16	5.97176e-14	Down
SRRT	-0.0934895	0.000252801	0.0230088			ENSG00000118873.16	RAB3GAP2	protein_coding	-0.462678	2.57573e-16	6.20878e-14	Down
ABL2	0.0885487	0.000248743	0.0229112			ENSG00000173611.17	SCAI	protein_coding	-0.613126	2.56133e-16	6.20878e-14	Down
EPB41L1	-0.161277	0.000241919	0.0225033			ENSG00000065183.16	WDR3	protein_coding	-0.618074	2.71165e-16	6.38047e-14	Down
RPL32	0.136672	0.000234744	0.0220542			ENSG00000104290.11	FZD3	protein_coding	-0.680415	2.74197e-16	6.38047e-14	Down
RPL13	0.186233	0.000232093	0.0220254			ENSG00000118733.16	OLFM3	protein_coding	-1.0811	2.70851e-16	6.38047e-14	Down
SLC4A8	0.151079	0.00022321	0.0213986			ENSG00000152332.16	UHMK1	protein_coding	-0.595402	2.75456e-16	6.38047e-14	Down
CCNY	0.135683	0.000216025	0.0209232			ENSG00000166479.10	TMX3	protein_coding	-0.71163	2.69677e-16	6.38047e-14	Down
RPL26L1	0.437366	0.000213162	0.020861			ENSG00000221823.11	PPP3R1	protein_coding	-0.633808	3.03062e-16	6.96549e-14	Down
NMNAT1	-0.171771	0.000209411	0.0207096			ENSG00000103160.12	HSDL1	protein_coding	-0.610363	3.08524e-16	7.03648e-14	Down
SIN3B	-0.177233	0.000203163	0.0204438			ENSG00000149100.13	EIF3M	protein_coding	-0.538947	3.21744e-16	7.22682e-14	Down
MTAP	-0.205806	0.000204547	0.0204438			ENSG00000164919.11	COX6C	protein_coding	-0.859185	3.19954e-16	7.22682e-14	Down
MSH2	-0.126628	0.000194356	0.0198476			ENSG00000163376.11	KBTBD8	protein_coding	-0.880884	3.27271e-16	7.25647e-14	Down
EIF4G3	0.107533	0.000184255	0.0195447			ENSG00000239672.7	NME1	protein_coding	-0.89171	3.2796e-16	7.25647e-14	Down
ACSL4	0.116818	0.00018931	0.0195447			ENSG00000076067.13	RBMS2	protein_coding	0.757394	3.44819e-16	7.573e-14	Up
CYB5R1	0.131288	0.000187934	0.0195447			ENSG00000143155.13	TIPRL	protein_coding	-0.682734	3.51717e-16	7.61171e-14	Down
GRASP	0.257223	0.000188265	0.0195447			ENSG00000213398.8	LCAT	protein_coding	0.791987	3.49422e-16	7.61171e-14	Up
LMNB2	-0.117229	0.00016585	0.0179099			ENSG00000211456.13	SACM1L	polymorphic_pseudogene	-0.505767	3.75617e-16	8.07004e-14	Down
CACNG3	0.255798	0.000164419	0.0179099			ENSG00000197147.13	LRRC8B	protein_coding	-0.587275	3.83373e-16	8.17742e-14	Down
WDR82	-0.0905701	0.000160595	0.0177505			ENSG00000111052.7	LIN7A	protein_coding	-0.773973	4.09506e-16	8.67247e-14	Down
RPS23	0.180654	0.000159106	0.0177505			ENSG00000005810.18	MYCBP2	protein_coding	-0.434009	4.13475e-16	8.69441e-14	Down
MAP2	0.225512	0.000156101	0.0176977			ENSG00000143933.18	CALM2	protein_coding	-0.840947	4.26133e-16	8.89747e-14	Down
TCEAL3	-0.317756	0.00015635	0.0176977			ENSG00000153956.16	CACNA2D1	protein_coding	-0.687056	4.34169e-16	8.93935e-14	Down
RPL21	0.128295	0.000147761	0.0173476			ENSG00000186106.11	ANKRD46	protein_coding	-0.772724	4.31314e-16	8.93935e-14	Down
RPL35	0.23232	0.000149564	0.0173476			ENSG00000162409.11	PRKAA2	protein_coding	-0.657232	4.49563e-16	9.19248e-14	Down
SRSF1	-0.0952049	0.000139633	0.0171854			ENSG00000175395.16	ZNF25	protein_coding	-0.676704	4.77552e-16	9.6979e-14	Down
NOSIP	-0.154601	0.000141336	0.0171854			ENSG00000047597.7	XK	protein_coding	-0.829345	5.06515e-16	1.02161e-13	Down
AP1S1	0.147724	0.000144508	0.0171854			ENSG00000147416.11	ATP6V1B2	protein_coding	-0.755943	5.17538e-16	1.03526e-13	Down
RAPGEFL1	0.276109	0.000143402	0.0171854			ENSG00000164209.17	SLC25A46	protein_coding	-0.849141	5.20265e-16	1.03526e-13	Down
RPL37A	0.285276	0.000139295	0.0171854			ENSG00000145451.13	GLRA3	protein_coding	-0.986987	5.53759e-16	1.09456e-13	Down
TOMM22	0.126399	0.000135079	0.0171495			ENSG00000115233.12	PSMD14	protein_coding	-0.714534	5.89541e-16	1.15757e-13	Down
CELF2	0.354432	0.000124102	0.0161257			ENSG00000180530.11	NRIP1	protein_coding	-0.54298	6.01486e-16	1.17325e-13	Down
ATG3	-0.0880175	0.000125298	0.0161257			ENSG00000164830.18	OXR1	protein_coding	-0.792068	6.14148e-16	1.19012e-13	Down
LPPR4	0.273103	0.000114971	0.0160686			ENSG00000197872.11	FAM49A	protein_coding	-0.568959	6.28439e-16	1.20991e-13	Down
NUCKS1	-0.229995	0.000119396	0.0160686			ENSG00000146267.12	FAXC	protein_coding	-0.722214	6.58015e-16	1.25868e-13	Down
PRPF40A	-0.106861	0.000113186	0.0160686			ENSG00000198780.12	FAM169A	protein_coding	-0.538321	6.74988e-16	1.28287e-13	Down
RCC2	-0.165475	0.000121288	0.0160686			ENSG00000145632.15	PLK2	protein_coding	-0.836112	7.454e-16	1.39876e-13	Down
RPL23A	0.204445	0.000111554	0.0160686			ENSG00000163412.13	EIF4E3	protein_coding	-0.55783	7.44014e-16	1.39876e-13	Down
RING1	-0.153221	0.000119991	0.0160686			ENSG00000188419.14	CHM	protein_coding	-0.502971	7.50351e-16	1.39919e-13	Down
RPS11	0.119286	0.000113541	0.0160686			ENSG00000105552.15	BCAT2	protein_coding	0.783807	7.74182e-16	1.43461e-13	Up
MORN4	0.185028	0.000121434	0.0160686			ENSG00000119801.13	YPEL5	protein_coding	-0.602275	7.90612e-16	1.45595e-13	Down
PEPD	-0.164243	0.000106829	0.0159311			ENSG00000131263.13	RLIM	protein_coding	-0.56879	8.15338e-16	1.49222e-13	Down
FAM175B	0.0866899	0.000105352	0.0159311			ENSG00000145087.12	STXBP5L	protein_coding	-0.683147	8.47927e-16	1.54234e-13	Down
PABPC1	-0.055083	9.89752e-05	0.0152438			ENSG00000137876.10	RSL24D1	protein_coding	-0.790115	8.74808e-16	1.57249e-13	Down
LARP1	0.102491	8.56561e-05	0.0134563			ENSG00000163634.12	THOC7	protein_coding	-0.546273	8.75109e-16	1.57249e-13	Down
NEMF	0.0912424	8.59371e-05	0.0134563			ENSG00000095002.15	MSH2	protein_coding	-0.554314	9.39691e-16	1.65945e-13	Down
PIP5K1B	0.268825	8.52789e-05	0.0134563			ENSG00000132294.15	EFR3A	protein_coding	-0.675088	9.40292e-16	1.65945e-13	Down
MRPS12	0.201752	8.46938e-05	0.0134563			ENSG00000165028.12	NIPSNAP3B	protein_coding	-0.612869	9.30179e-16	1.65945e-13	Down
SLC1A1	0.220683	7.88005e-05	0.0132202			ENSG00000068366.20	ACSL4	protein_coding	-0.751809	9.56901e-16	1.67877e-13	Down
RPL31	0.157721	6.95135e-05	0.0118742			ENSG00000174173.7	TRMT10C	protein_coding	-0.701408	1.00778e-15	1.75762e-13	Down
C10orf54	-0.290151	6.53784e-05	0.0113746			ENSG00000101557.15	USP14	protein_coding	-0.587593	1.09085e-15	1.89138e-13	Down
UGP2	-0.0820295	6.34357e-05	0.0112449			ENSG00000153310.19	FAM49B	protein_coding	-0.620236	1.10165e-15	1.89901e-13	Down
RPL19	0.184768	6.19476e-05	0.0111923			ENSG00000138078.15	PREPL	protein_coding	-0.75048	1.15262e-15	1.97538e-13	Down
SERAC1	0.147137	5.50272e-05	0.0101369			ENSG00000154174.8	TOMM70	protein_coding	-0.627884	1.19679e-15	2.0393e-13	Down
PRRC2A	0.116693	5.36028e-05	0.010072			ENSG00000196305.17	IARS1	protein_coding	-0.594941	1.21257e-15	2.05437e-13	Down
RBM39	-0.117583	5.19404e-05	0.00995878			ENSG00000115252.18	PDE1A	protein_coding	-0.927958	1.32671e-15	2.22236e-13	Down
SLIRP	0.148807	5.0946e-05	0.00995878			ENSG00000121481.11	RNF2	protein_coding	-0.685199	1.32413e-15	2.22236e-13	Down
BCAR3	-0.190505	4.64028e-05	0.00927562			ENSG00000069329.18	VPS35	protein_coding	-0.583746	1.42659e-15	2.37623e-13	Down
BUB3	-0.0989527	3.77837e-05	0.00771692			ENSG00000112697.17	TMEM30A	protein_coding	-0.62864	1.46461e-15	2.42593e-13	Down
LUC7L3	-0.140003	3.32721e-05	0.00702368			ENSG00000166987.15	MBD6	protein_coding	0.997333	1.48518e-15	2.44634e-13	Up
CRLF3	-0.173718	3.36419e-05	0.00702368			ENSG00000123545.6	NDUFAF4	protein_coding	-0.884455	1.55618e-15	2.54913e-13	Down
CCAR1	-0.128252	3.04839e-05	0.00685815			ENSG00000128590.5	DNAJB9	protein_coding	-0.742494	1.58327e-15	2.57925e-13	Down
CACNG8	0.261407	3.13891e-05	0.00685815			ENSG00000091157.13	WDR7	protein_coding	-0.408734	1.69328e-15	2.74339e-13	Down
RPL30	0.140281	3.07991e-05	0.00685815			ENSG00000113558.18	SKP1	protein_coding	-0.591734	1.73095e-15	2.78919e-13	Down
GPRIN3	0.207437	2.73835e-05	0.00643169			ENSG00000186310.10	NAP1L3	protein_coding	-0.790129	1.77217e-15	2.84016e-13	Down
MAT2B	-0.0862105	2.65982e-05	0.00640744			ENSG00000122678.17	POLM	protein_coding	0.73484	1.86551e-15	2.97369e-13	Up
RPL17	0.233659	2.54835e-05	0.00630047			ENSG00000066933.16	MYO9A	protein_coding	-0.382337	1.92264e-15	3.0472e-13	Down
CAMK2N1	0.359963	2.43983e-05	0.00619518			ENSG00000139973.16	SYT16	protein_coding	-0.824827	1.93219e-15	3.0472e-13	Down
MTAP	-0.197577	2.33686e-05	0.00610701			ENSG00000079785.15	DDX1	protein_coding	-0.555451	1.95328e-15	3.05377e-13	Down
ENSA	0.165706	2.3401e-05	0.00610701			ENSG00000155970.12	MICU3	protein_coding	-0.920687	1.95695e-15	3.05377e-13	Down
RGCC	-0.369078	1.90726e-05	0.00527021			ENSG00000166226.13	CCT2	protein_coding	-0.641566	1.99757e-15	3.08512e-13	Down
RPL6	0.211639	1.8116e-05	0.00515756			ENSG00000167005.14	NUDT21	protein_coding	-0.771736	1.99785e-15	3.08512e-13	Down
HABP4	0.165144	1.66002e-05	0.00487372			ENSG00000109158.11	GABRA4	protein_coding	-0.830838	2.14682e-15	3.29799e-13	Down
RPS6KA5	-0.236854	1.51997e-05	0.00460649			ENSG00000104164.11	BLOC1S6	protein_coding	-0.594503	2.16761e-15	3.31276e-13	Down
RPL7A	0.194007	1.41129e-05	0.00441968			ENSG00000164542.12	KIAA0895	protein_coding	-0.642989	2.24588e-15	3.39736e-13	Down
PPP1R2	0.126305	1.27221e-05	0.00412152			ENSG00000177432.8	NAP1L5	protein_coding	-0.824103	2.24275e-15	3.39736e-13	Down
SGCB	-0.175597	1.13572e-05	0.00387232			ENSG00000018610.14	CXorf56	protein_coding	-0.584679	2.28304e-15	3.43604e-13	Down
SLC7A1	0.171301	1.15407e-05	0.00387232			ENSG00000114405.10	C3orf14	protein_coding	-0.612882	2.31117e-15	3.4608e-13	Down
RPS8	0.202296	9.6894e-06	0.00350123			ENSG00000014824.14	SLC30A9	protein_coding	-0.669128	2.51127e-15	3.74154e-13	Down
FARSA	0.194627	9.20655e-06	0.00345982			ENSG00000124440.15	HIF3A	protein_coding	1.39511	2.52879e-15	3.7488e-13	Up
NMT1	0.10717	7.05836e-06	0.00298816			ENSG00000151835.16	SACS	protein_coding	-0.556801	2.63854e-15	3.89204e-13	Down
RPL3	0.17282	7.35184e-06	0.00298816			ENSG00000144827.9	ABHD10	protein_coding	-0.737295	2.73196e-15	4.00989e-13	Down
POLR2G	-0.13634	7.6334e-06	0.00298816			ENSG00000058272.19	PPP1R12A	protein_coding	-0.479151	2.74719e-15	4.01239e-13	Down
RPL36A	0.299981	6.86321e-06	0.00298816			ENSG00000197930.13	ERO1A	protein_coding	-0.501319	2.82728e-15	4.10912e-13	Down
RBM22	-0.14757	5.42317e-06	0.00254753			ENSG00000058729.11	RIOK2	protein_coding	-0.55203	2.94779e-15	4.26337e-13	Down
CNBP	0.288113	4.28377e-06	0.00211821			ENSG00000107758.15	PPP3CB	protein_coding	-0.617912	2.9727e-15	4.27126e-13	Down
PIANP	0.379274	4.20826e-06	0.00211821			ENSG00000188352.12	FOCAD	protein_coding	-0.505062	2.98206e-15	4.27126e-13	Down
RSL1D1	0.195487	3.31052e-06	0.00182955			ENSG00000005249.13	PRKAR2B	protein_coding	-0.789606	3.07935e-15	4.3684e-13	Down
TCF20	0.153829	2.81855e-06	0.00165501			ENSG00000125629.15	INSIG2	protein_coding	-0.553771	3.06918e-15	4.3684e-13	Down
ZC2HC1A	0.238725	2.42844e-06	0.00152101			ENSG00000125863.20	MKKS	protein_coding	-0.679414	3.16795e-15	4.4515e-13	Down
SERPINB9	0.288096	2.34617e-06	0.00152101			ENSG00000172795.16	DCP2	protein_coding	-0.549426	3.16614e-15	4.4515e-13	Down
RPS3A	0.157526	2.16037e-06	0.00152101			ENSG00000117155.16	SSX2IP	protein_coding	-0.547134	3.18714e-15	4.45734e-13	Down
RPL24	0.245168	2.32859e-06	0.00152101			ENSG00000198689.11	SLC9A6	protein_coding	-0.683314	3.32044e-15	4.62196e-13	Down
MAP7D1	0.139799	1.46465e-06	0.00135663			ENSG00000168288.13	MMADHC	protein_coding	-0.747162	3.34659e-15	4.63659e-13	Down
DLGAP4	0.478953	1.16616e-06	0.00135663			ENSG00000152749.8	GPR180	protein_coding	-0.633904	3.52384e-15	4.83696e-13	Down
SERPINB6	0.449307	1.58839e-06	0.00135663			ENSG00000198198.17	SZT2	protein_coding	0.632857	3.50858e-15	4.83696e-13	Up
RPS6	0.292927	1.39793e-06	0.00135663			ENSG00000100554.12	ATP6V1D	protein_coding	-0.617764	3.54363e-15	4.84171e-13	Down
C7orf55-LUC7L2	-0.155457	9.97833e-07	0.00133923			ENSG00000164951.16	PDP1	protein_coding	-0.812661	3.56891e-15	4.85388e-13	Down
ARPP19	0.203726	6.78296e-07	0.0010621			ENSG00000136213.10	CHST12	protein_coding	0.725386	3.65567e-15	4.94918e-13	Up
RPL14	0.314931	6.40592e-07	0.0010621			ENSG00000152932.8	RAB3C	protein_coding	-0.965626	3.73602e-15	5.01219e-13	Down
ZFAND5	0.291122	2.77079e-07	0.000650789			ENSG00000172292.14	CERS6	protein_coding	-0.661614	3.73312e-15	5.01219e-13	Down
RPL26	0.209148	2.23293e-07	0.000650789			ENSG00000023734.11	STRAP	protein_coding	-0.555285	3.81161e-15	5.06773e-13	Down
RPL34	0.194078	2.35628e-07	0.000650789			ENSG00000142611.17	PRDM16	protein_coding	1.25446	3.8044e-15	5.06773e-13	Up
RPL29	0.411673	8.3389e-10	7.8344e-06			ENSG00000130158.14	DOCK6	protein_coding	1.09553	3.8449e-15	5.08918e-13	Up
						ENSG00000166200.15	COPS2	protein_coding	-0.745182	3.9924e-15	5.23764e-13	Down
						ENSG00000167978.17	SRRM2	protein_coding	0.918556	3.98218e-15	5.23764e-13	Up
						ENSG00000065154.12	OAT	protein_coding	-0.744022	4.09144e-15	5.34392e-13	Down
						ENSG00000166266.14	CUL5	protein_coding	-0.628003	4.17357e-15	5.42729e-13	Down
						ENSG00000008277.14	ADAM22	protein_coding	-0.609634	4.22254e-15	5.46699e-13	Down
						ENSG00000105784.15	RUNDC3B	protein_coding	-0.633101	4.84496e-15	6.24557e-13	Down
						ENSG00000070718.12	AP3M2	protein_coding	-0.594008	5.03121e-15	6.45759e-13	Down
						ENSG00000153130.17	SCOC	protein_coding	-0.896266	5.25417e-15	6.7147e-13	Down
						ENSG00000113966.10	ARL6	protein_coding	-0.745859	5.37245e-15	6.80717e-13	Down
						ENSG00000151779.13	NBAS	protein_coding	-0.40353	5.36216e-15	6.80717e-13	Down
						ENSG00000152061.23	RABGAP1L	protein_coding	-0.427336	5.40383e-15	6.81779e-13	Down
						ENSG00000111880.16	RNGTT	protein_coding	-0.494175	5.45112e-15	6.84832e-13	Down
						ENSG00000179542.16	SLITRK4	protein_coding	-0.805785	5.5599e-15	6.9555e-13	Down
						ENSG00000091039.17	OSBPL8	protein_coding	-0.739322	5.69856e-15	7.09902e-13	Down
						ENSG00000108094.15	CUL2	protein_coding	-0.427589	5.91699e-15	7.34029e-13	Down
						ENSG00000133134.11	BEX2	protein_coding	-0.868247	6.39e-15	7.82711e-13	Down
						ENSG00000138814.17	PPP3CA	protein_coding	-0.681012	6.41501e-15	7.82711e-13	Down
						ENSG00000171204.12	TMEM126B	protein_coding	-0.743798	6.38515e-15	7.82711e-13	Down
						ENSG00000181090.21	EHMT1	protein_coding	0.560559	6.33971e-15	7.82711e-13	Up
						ENSG00000188493.15	C19orf54	protein_coding	1.02187	6.7391e-15	8.18884e-13	Up
						ENSG00000119844.15	AFTPH	protein_coding	-0.510706	6.85349e-15	8.26012e-13	Down
						ENSG00000129933.21	MAU2	protein_coding	0.475487	6.84815e-15	8.26012e-13	Up
						ENSG00000196739.15	COL27A1	protein_coding	1.07738	7.56682e-15	9.08294e-13	Up
						ENSG00000143207.21	COP1	protein_coding	-0.49635	7.61643e-15	9.10563e-13	Down
						ENSG00000119446.14	RBM18	protein_coding	-0.58982	7.71212e-15	9.183e-13	Down
						ENSG00000127995.17	CASD1	protein_coding	-0.80567	7.87832e-15	9.30615e-13	Down
						ENSG00000184613.10	NELL2	protein_coding	-0.855961	7.87591e-15	9.30615e-13	Down
						ENSG00000085365.18	SCAMP1	protein_coding	-0.848514	7.97905e-15	9.38773e-13	Down
						ENSG00000119231.11	SENP5	protein_coding	-0.372835	8.33302e-15	9.68885e-13	Down
						ENSG00000121542.12	SEC22A	protein_coding	-0.525163	8.29491e-15	9.68885e-13	Down
						ENSG00000143106.13	PSMA5	protein_coding	-0.787609	8.32645e-15	9.68885e-13	Down
						ENSG00000143756.12	FBXO28	protein_coding	-0.521123	8.38859e-15	9.71536e-13	Down
						ENSG00000162639.16	HENMT1	protein_coding	-0.757354	8.89144e-15	1.02577e-12	Down
						ENSG00000085415.16	SEH1L	protein_coding	-0.483684	8.95931e-15	1.02959e-12	Down
						ENSG00000243679.1	AC018638.5	processed_pseudogene	1.18526	9.20001e-15	1.05317e-12	Up
						ENSG00000148572.16	NRBF2	protein_coding	-0.711271	9.37256e-15	1.0688e-12	Down
						ENSG00000168487.19	BMP1	protein_coding	0.784846	9.75863e-15	1.10856e-12	Up
						ENSG00000138138.13	ATAD1	protein_coding	-0.659916	9.81384e-15	1.11057e-12	Down
						ENSG00000144867.12	SRPRB	protein_coding	-0.563942	9.92282e-15	1.11864e-12	Down
						ENSG00000081307.12	UBA5	protein_coding	-0.561686	1.00085e-14	1.12402e-12	Down
						ENSG00000102452.17	NALCN	protein_coding	-0.428124	1.01806e-14	1.12707e-12	Down
						ENSG00000144857.14	BOC	protein_coding	0.70109	1.01381e-14	1.12707e-12	Up
						ENSG00000151490.14	PTPRO	protein_coding	-0.67032	1.01315e-14	1.12707e-12	Down
						ENSG00000155959.12	VBP1	protein_coding	-0.828985	1.02037e-14	1.12707e-12	Down
						ENSG00000157450.15	RNF111	protein_coding	-0.353026	1.02257e-14	1.12707e-12	Down
						ENSG00000185008.17	ROBO2	protein_coding	-0.638382	1.03823e-14	1.14009e-12	Down
						ENSG00000113595.15	TRIM23	protein_coding	-0.708047	1.09144e-14	1.1941e-12	Down
						ENSG00000109738.11	GLRB	protein_coding	-0.873938	1.12782e-14	1.22936e-12	Down
						ENSG00000164258.12	NDUFS4	protein_coding	-0.76492	1.16751e-14	1.26797e-12	Down
						ENSG00000185305.11	ARL15	protein_coding	-0.678849	1.18863e-14	1.2862e-12	Down
						ENSG00000243302.3	AC018638.4	processed_pseudogene	1.18769	1.20074e-14	1.29458e-12	Up
						ENSG00000075391.16	RASAL2	protein_coding	-0.392055	1.20592e-14	1.29545e-12	Down
						ENSG00000159459.12	UBR1	protein_coding	-0.412918	1.24514e-14	1.33274e-12	Down
						ENSG00000145242.13	EPHA5	protein_coding	-0.839194	1.33798e-14	1.42697e-12	Down
						ENSG00000114686.9	MRPL3	protein_coding	-0.660015	1.37465e-14	1.46083e-12	Down
						ENSG00000106052.13	TAX1BP1	protein_coding	-0.412091	1.39036e-14	1.467e-12	Down
						ENSG00000146433.8	TMEM181	protein_coding	-0.449666	1.38756e-14	1.467e-12	Down
						ENSG00000136143.16	SUCLA2	protein_coding	-0.716437	1.4017e-14	1.47372e-12	Down
						ENSG00000175874.10	CREG2	protein_coding	-0.865208	1.41238e-14	1.47971e-12	Down
						ENSG00000116030.16	SUMO1	protein_coding	-0.531901	1.44121e-14	1.49932e-12	Down
						ENSG00000117143.13	UAP1	protein_coding	-0.641618	1.43891e-14	1.49932e-12	Down
						ENSG00000160801.14	PTH1R	protein_coding	1.21185	1.45533e-14	1.50871e-12	Up
						ENSG00000143842.15	SOX13	protein_coding	1.02054	1.60577e-14	1.65887e-12	Up
						ENSG00000204116.11	CHIC1	protein_coding	-0.756744	1.62691e-14	1.67487e-12	Down
						ENSG00000175087.10	PDIK1L	protein_coding	-0.640785	1.68678e-14	1.73049e-12	Down
						ENSG00000136897.8	MRPL50	protein_coding	-0.685859	1.73461e-14	1.77343e-12	Down
						ENSG00000119125.16	GDA	protein_coding	-0.875096	1.76987e-14	1.79709e-12	Down
						ENSG00000137040.10	RANBP6	protein_coding	-0.669215	1.76776e-14	1.79709e-12	Down
						ENSG00000174405.13	LIG4	protein_coding	-0.545691	1.77998e-14	1.80119e-12	Down
						ENSG00000107669.17	ATE1	protein_coding	-0.537018	1.92893e-14	1.94527e-12	Down
						ENSG00000178974.10	FBXO34	protein_coding	-0.60658	1.95067e-14	1.9539e-12	Down
						ENSG00000179915.23	NRXN1	protein_coding	-0.517888	1.94601e-14	1.9539e-12	Down
						ENSG00000106948.16	AKNA	protein_coding	0.74364	1.96613e-14	1.95617e-12	Up
						ENSG00000198898.14	CAPZA2	protein_coding	-0.775532	1.96094e-14	1.95617e-12	Down
						ENSG00000086598.11	TMED2	protein_coding	-0.562939	2.0479e-14	2.0307e-12	Down
						ENSG00000196776.16	CD47	protein_coding	-0.561231	2.11498e-14	2.09023e-12	Down
						ENSG00000138018.18	SELENOI	protein_coding	-0.554485	2.146e-14	2.11385e-12	Down
						ENSG00000239521.8	CASTOR3	protein_coding	0.691651	2.21573e-14	2.17531e-12	Up
						ENSG00000065548.18	ZC3H15	protein_coding	-0.51516	2.30316e-14	2.24626e-12	Down
						ENSG00000138069.18	RAB1A	protein_coding	-0.460033	2.30305e-14	2.24626e-12	Down
						ENSG00000116750.13	UCHL5	protein_coding	-0.641766	2.3196e-14	2.25488e-12	Down
						ENSG00000213585.11	VDAC1	protein_coding	-0.640432	2.48737e-14	2.41007e-12	Down
						ENSG00000174748.21	RPL15	protein_coding	-0.568828	2.57912e-14	2.49082e-12	Down
						ENSG00000000419.12	DPM1	protein_coding	-0.675506	2.6498e-14	2.55078e-12	Down
						ENSG00000141905.19	NFIC	protein_coding	1.03323	2.71531e-14	2.60538e-12	Up
						ENSG00000279348.1	AC012513.3	TEC	-0.657937	2.72922e-14	2.61028e-12	Down
						ENSG00000164815.11	ORC5	protein_coding	-0.585959	2.74275e-14	2.61478e-12	Down
						ENSG00000161021.13	MAML1	protein_coding	0.594601	2.79598e-14	2.65699e-12	Up
						ENSG00000096092.6	TMEM14A	protein_coding	-0.939345	2.83622e-14	2.68662e-12	Down
						ENSG00000110675.13	ELMOD1	protein_coding	-0.711769	2.85678e-14	2.69747e-12	Down
						ENSG00000151247.12	EIF4E	protein_coding	-0.467444	2.88737e-14	2.7177e-12	Down
						ENSG00000184307.15	ZDHHC23	protein_coding	-0.75815	2.9859e-14	2.80155e-12	Down
						ENSG00000100519.12	PSMC6	protein_coding	-0.654208	3.11735e-14	2.91038e-12	Down
						ENSG00000113643.9	RARS1	protein_coding	-0.54611	3.12153e-14	2.91038e-12	Down
						ENSG00000118473.22	SGIP1	protein_coding	-0.453513	3.137e-14	2.91564e-12	Down
						ENSG00000047578.13	KIAA0556	protein_coding	0.472577	3.33723e-14	3.09205e-12	Up
						ENSG00000167525.13	PROCA1	protein_coding	0.68609	3.40767e-14	3.14748e-12	Up
						ENSG00000151500.15	THYN1	protein_coding	-0.577154	3.46156e-14	3.18732e-12	Down
						ENSG00000164114.19	MAP9	protein_coding	-0.626898	3.51753e-14	3.22883e-12	Down
						ENSG00000066422.5	ZBTB11	protein_coding	-0.64357	3.62146e-14	3.31397e-12	Down
						ENSG00000100934.15	SEC23A	protein_coding	-0.700761	3.63422e-14	3.31542e-12	Down
						ENSG00000261542.1	AC011978.2	lncRNA	-0.970295	3.68757e-14	3.35377e-12	Down
						ENSG00000198825.15	INPP5F	protein_coding	-0.691731	3.69925e-14	3.3541e-12	Down
						ENSG00000132313.15	MRPL35	protein_coding	-0.635247	3.78446e-14	3.4209e-12	Down
						ENSG00000145687.16	SSBP2	protein_coding	-0.480432	3.85649e-14	3.47541e-12	Down
						ENSG00000165678.21	GHITM	protein_coding	-0.688269	3.94524e-14	3.54461e-12	Down
						ENSG00000168843.14	FSTL5	protein_coding	-0.790247	4.04073e-14	3.61945e-12	Down
						ENSG00000164163.11	ABCE1	protein_coding	-0.691638	4.2236e-14	3.77185e-12	Down
						ENSG00000099331.13	MYO9B	protein_coding	0.73182	4.326e-14	3.84016e-12	Up
						ENSG00000213199.8	ASIC3	protein_coding	0.977635	4.32484e-14	3.84016e-12	Up
						ENSG00000106443.16	PHF14	protein_coding	-0.698091	4.60909e-14	4.07925e-12	Down
						ENSG00000013392.8	RWDD2A	protein_coding	-0.457999	4.68772e-14	4.13649e-12	Down
						ENSG00000151553.15	FAM160B1	protein_coding	-0.393015	4.90874e-14	4.31867e-12	Down
						ENSG00000117598.13	PLPPR5	protein_coding	-0.63457	5.02999e-14	4.39641e-12	Down
						ENSG00000164347.18	GFM2	protein_coding	-0.585924	5.03129e-14	4.39641e-12	Down
						ENSG00000167615.16	LENG8	protein_coding	0.804845	5.04158e-14	4.39641e-12	Up
						ENSG00000047621.12	C12orf4	protein_coding	-0.518813	5.08835e-14	4.42418e-12	Down
						ENSG00000145526.12	CDH18	protein_coding	-0.742562	5.17573e-14	4.48699e-12	Down
						ENSG00000165169.11	DYNLT3	protein_coding	-0.897758	5.19632e-14	4.49171e-12	Down
						ENSG00000092108.21	SCFD1	protein_coding	-0.54631	5.24633e-14	4.52176e-12	Down
						ENSG00000163743.13	RCHY1	protein_coding	-0.654404	5.27355e-14	4.53094e-12	Down
						ENSG00000227372.12	TP73-AS1	transcribed_unitary_pseudogene	0.517926	5.28755e-14	4.53094e-12	Up
						ENSG00000111647.13	UHRF1BP1L	protein_coding	-0.479473	5.54324e-14	4.73636e-12	Down
						ENSG00000147604.14	RPL7	protein_coding	-0.728809	5.62856e-14	4.79543e-12	Down
						ENSG00000181004.10	BBS12	protein_coding	-0.577665	5.65555e-14	4.80463e-12	Down
						ENSG00000103657.14	HERC1	protein_coding	-0.378779	5.70608e-14	4.83371e-12	Down
						ENSG00000116106.12	EPHA4	protein_coding	-0.707899	5.79194e-14	4.89246e-12	Down
						ENSG00000169567.12	HINT1	protein_coding	-0.748123	5.88797e-14	4.95945e-12	Down
						ENSG00000155744.9	FAM126B	protein_coding	-0.5241	6.01551e-14	5.05252e-12	Down
						ENSG00000130638.17	ATXN10	protein_coding	-0.435541	6.09856e-14	5.10781e-12	Down
						ENSG00000047315.16	POLR2B	protein_coding	-0.649772	6.3294e-14	5.28621e-12	Down
						ENSG00000198146.4	ZNF770	protein_coding	-0.434502	6.35125e-14	5.28956e-12	Down
						ENSG00000153933.10	DGKE	protein_coding	-0.539884	6.38223e-14	5.30047e-12	Down
						ENSG00000139496.16	NUP58	protein_coding	-0.637819	6.45028e-14	5.31918e-12	Down
						ENSG00000147180.16	ZNF711	protein_coding	-0.625919	6.47012e-14	5.31918e-12	Down
						ENSG00000156261.13	CCT8	protein_coding	-0.601355	6.47652e-14	5.31918e-12	Down
						ENSG00000163001.11	CFAP36	protein_coding	-0.429458	6.47576e-14	5.31918e-12	Down
						ENSG00000133103.17	COG6	protein_coding	-0.461914	6.50997e-14	5.33189e-12	Down
						ENSG00000150776.18	NKAPD1	protein_coding	-0.459525	6.7108e-14	5.47789e-12	Down
						ENSG00000272235.1	AL590438.1	lncRNA	1.26372	6.72519e-14	5.47789e-12	Up
						ENSG00000273301.1	AC016717.2	lncRNA	-0.892841	6.77779e-14	5.50561e-12	Down
						ENSG00000161642.17	ZNF385A	protein_coding	0.996827	6.93933e-14	5.62142e-12	Up
						ENSG00000196937.11	FAM3C	protein_coding	-0.798529	7.03949e-14	5.68703e-12	Down
						ENSG00000113282.13	CLINT1	protein_coding	-0.386889	7.09776e-14	5.71852e-12	Down
						ENSG00000144357.17	UBR3	protein_coding	-0.566672	7.27914e-14	5.84876e-12	Down
						ENSG00000103769.10	RAB11A	protein_coding	-0.582099	7.30581e-14	5.85432e-12	Down
						ENSG00000171033.13	PKIA	protein_coding	-0.652791	7.50962e-14	6.00142e-12	Down
						ENSG00000077254.14	USP33	protein_coding	-0.506791	7.67358e-14	6.09957e-12	Down
						ENSG00000186377.8	CYP4X1	protein_coding	-0.596938	7.67343e-14	6.09957e-12	Down
						ENSG00000010270.13	STARD3NL	protein_coding	-0.492721	8.12419e-14	6.42513e-12	Down
						ENSG00000122958.15	VPS26A	protein_coding	-0.450396	8.14817e-14	6.42513e-12	Down
						ENSG00000187522.16	HSPA14	protein_coding	-0.688569	8.14586e-14	6.42513e-12	Down
						ENSG00000186908.14	ZDHHC17	protein_coding	-0.732395	8.26642e-14	6.50109e-12	Down
						ENSG00000065029.15	ZNF76	protein_coding	0.48253	8.67791e-14	6.78869e-12	Up
						ENSG00000178567.8	EPM2AIP1	protein_coding	-0.544988	8.65746e-14	6.78869e-12	Down
						ENSG00000143222.12	UFC1	protein_coding	-0.541965	8.70262e-14	6.79011e-12	Down
						ENSG00000141030.13	COPS3	protein_coding	-0.64216	8.86728e-14	6.90042e-12	Down
						ENSG00000181061.13	HIGD1A	protein_coding	-0.85506	9.21819e-14	7.15472e-12	Down
						ENSG00000113597.18	TRAPPC13	protein_coding	-0.709349	9.3532e-14	7.22169e-12	Down
						ENSG00000165915.14	SLC39A13	protein_coding	0.643981	9.33348e-14	7.22169e-12	Up
						ENSG00000152284.5	TCF7L1	protein_coding	1.05182	9.42893e-14	7.26126e-12	Up
						ENSG00000183401.12	CCDC159	protein_coding	0.738309	9.53546e-14	7.32427e-12	Up
						ENSG00000094631.21	HDAC6	protein_coding	0.416468	9.58556e-14	7.3248e-12	Up
						ENSG00000144320.14	LNPK	protein_coding	-0.538142	9.58234e-14	7.3248e-12	Down
						ENSG00000183662.11	TAFA1	protein_coding	-0.782627	9.96774e-14	7.59726e-12	Down
						ENSG00000164031.17	DNAJB14	protein_coding	-0.793004	1.02163e-13	7.76677e-12	Down
						ENSG00000164109.14	MAD2L1	protein_coding	-0.981405	1.0339e-13	7.81991e-12	Down
						ENSG00000186815.12	TPCN1	protein_coding	0.79781	1.0318e-13	7.81991e-12	Up
						ENSG00000143727.16	ACP1	protein_coding	-0.543302	1.05565e-13	7.96411e-12	Down
						ENSG00000107105.15	ELAVL2	protein_coding	-0.850095	1.06615e-13	8.02293e-12	Down
						ENSG00000100767.16	PAPLN	protein_coding	0.924248	1.08898e-13	8.17394e-12	Up
						ENSG00000133627.18	ACTR3B	protein_coding	-0.507025	1.11617e-13	8.35689e-12	Down
						ENSG00000051382.9	PIK3CB	protein_coding	-0.495524	1.12034e-13	8.36703e-12	Down
						ENSG00000146476.11	ARMT1	protein_coding	-0.776904	1.13937e-13	8.48777e-12	Down
						ENSG00000136521.13	NDUFB5	protein_coding	-0.609829	1.1474e-13	8.52611e-12	Down
						ENSG00000124782.20	RREB1	protein_coding	0.748889	1.15051e-13	8.52787e-12	Up
						ENSG00000123119.12	NECAB1	protein_coding	-0.884891	1.16518e-13	8.61509e-12	Down
						ENSG00000106591.4	MRPL32	protein_coding	-0.759779	1.17471e-13	8.66392e-12	Down
						ENSG00000174669.12	SLC29A2	protein_coding	0.794817	1.2003e-13	8.83069e-12	Up
						ENSG00000061273.18	HDAC7	protein_coding	0.791377	1.21346e-13	8.90539e-12	Up
						ENSG00000266714.9	MYO15B	protein_coding	0.904627	1.21996e-13	8.93102e-12	Up
						ENSG00000154548.9	SRSF12	protein_coding	-0.475582	1.22797e-13	8.94548e-12	Down
						ENSG00000284024.2	HSPA14	protein_coding	-0.398686	1.22549e-13	8.94548e-12	Down
						ENSG00000103148.16	NPRL3	protein_coding	0.817051	1.29242e-13	9.39189e-12	Up
						ENSG00000229180.7	AC006001.3	transcribed_unprocessed_pseudogene	0.701788	1.36214e-13	9.87434e-12	Up
						ENSG00000179021.10	C3orf38	protein_coding	-0.572465	1.37418e-13	9.93734e-12	Down
						ENSG00000147650.11	LRP12	protein_coding	-0.596322	1.38561e-13	9.97137e-12	Down
						ENSG00000261659.2	Z92544.2	lncRNA	1.12146	1.38551e-13	9.97137e-12	Up
						ENSG00000058091.17	CDK14	protein_coding	-0.63291	1.40307e-13	1.00725e-11	Down
						ENSG00000125249.7	RAP2A	protein_coding	-0.591215	1.41157e-13	1.01091e-11	Down
						ENSG00000122565.19	CBX3	protein_coding	-0.48009	1.41618e-13	1.01177e-11	Down
						ENSG00000169891.18	REPS2	protein_coding	-0.581608	1.44423e-13	1.02933e-11	Down
						ENSG00000156976.17	EIF4A2	protein_coding	-0.759459	1.47308e-13	1.04487e-11	Down
						ENSG00000162928.9	PEX13	protein_coding	-0.454497	1.47057e-13	1.04487e-11	Down
						ENSG00000106105.14	GARS1	protein_coding	-0.500387	1.48696e-13	1.04969e-11	Down
						ENSG00000158528.12	PPP1R9A	protein_coding	-0.460507	1.48466e-13	1.04969e-11	Down
						ENSG00000177889.10	UBE2N	protein_coding	-0.597547	1.5507e-13	1.09208e-11	Down
						ENSG00000059758.8	CDK17	protein_coding	-0.660879	1.56621e-13	1.10039e-11	Down
						ENSG00000183775.11	KCTD16	protein_coding	-0.738588	1.58783e-13	1.11294e-11	Down
						ENSG00000018189.13	RUFY3	protein_coding	-0.518123	1.60327e-13	1.12111e-11	Down
						ENSG00000076554.15	TPD52	protein_coding	-0.781873	1.62179e-13	1.1314e-11	Down
						ENSG00000067369.13	TP53BP1	protein_coding	-0.29906	1.64494e-13	1.14486e-11	Down
						ENSG00000022355.18	GABRA1	protein_coding	-0.934355	1.70405e-13	1.18322e-11	Down
						ENSG00000150627.15	WDR17	protein_coding	-0.4764	1.74161e-13	1.20647e-11	Down
						ENSG00000175893.11	ZDHHC21	protein_coding	-0.738195	1.77299e-13	1.22535e-11	Down
						ENSG00000205517.12	RGL3	protein_coding	1.12954	1.92752e-13	1.32905e-11	Up
						ENSG00000117906.14	RCN2	protein_coding	-0.712083	1.95611e-13	1.34563e-11	Down
						ENSG00000149970.16	CNKSR2	protein_coding	-0.509973	1.96157e-13	1.34626e-11	Down
						ENSG00000120686.12	UFM1	protein_coding	-0.599097	1.97816e-13	1.35452e-11	Down
						ENSG00000108395.14	TRIM37	protein_coding	-0.618449	1.9835e-13	1.35504e-11	Down
						ENSG00000069509.6	FUNDC1	protein_coding	-0.635161	1.98813e-13	1.35508e-11	Down
						ENSG00000144290.17	SLC4A10	protein_coding	-0.667507	1.99454e-13	1.35633e-11	Down
						ENSG00000102753.10	KPNA3	protein_coding	-0.416034	2.03564e-13	1.38112e-11	Down
						ENSG00000118246.14	FASTKD2	protein_coding	-0.550252	2.05959e-13	1.391e-11	Down
						ENSG00000165997.5	ARL5B	protein_coding	-0.642119	2.05775e-13	1.391e-11	Down
						ENSG00000111790.14	FGFR1OP2	protein_coding	-0.617746	2.09359e-13	1.41075e-11	Down
						ENSG00000259891.1	AC107375.1	lncRNA	0.740246	2.11393e-13	1.42122e-11	Up
						ENSG00000073969.18	NSF	protein_coding	-0.81529	2.15728e-13	1.44708e-11	Down
						ENSG00000156642.17	NPTN	protein_coding	-0.617843	2.19633e-13	1.46995e-11	Down
						ENSG00000003987.14	MTMR7	protein_coding	-0.600046	2.22495e-13	1.48241e-11	Down
						ENSG00000101843.19	PSMD10	protein_coding	-0.749006	2.21996e-13	1.48241e-11	Down
						ENSG00000198586.14	TLK1	protein_coding	-0.471951	2.24942e-13	1.49536e-11	Down
						ENSG00000128609.15	NDUFA5	protein_coding	-0.776392	2.27536e-13	1.50876e-11	Down
						ENSG00000155313.15	USP25	protein_coding	-0.409718	2.27976e-13	1.50876e-11	Down
						ENSG00000142875.19	PRKACB	protein_coding	-0.582348	2.32371e-13	1.53442e-11	Down
						ENSG00000105778.19	AVL9	protein_coding	-0.372332	2.36303e-13	1.55623e-11	Down
						ENSG00000164024.12	METAP1	protein_coding	-0.342194	2.36723e-13	1.55623e-11	Down
						ENSG00000146469.13	VIP	protein_coding	-1.05758	2.39211e-13	1.56911e-11	Down
						ENSG00000120526.11	NUDCD1	protein_coding	-0.640721	2.5174e-13	1.64764e-11	Down
						ENSG00000099246.16	RAB18	protein_coding	-0.553804	2.5625e-13	1.67347e-11	Down
						ENSG00000071073.13	MGAT4A	protein_coding	-0.529248	2.57547e-13	1.67456e-11	Down
						ENSG00000136813.14	ECPAS	protein_coding	-0.349884	2.57276e-13	1.67456e-11	Down
						ENSG00000175482.9	POLD4	protein_coding	0.776095	2.65148e-13	1.72021e-11	Up
						ENSG00000117000.9	RLF	protein_coding	-0.475715	2.67779e-13	1.73349e-11	Down
						ENSG00000101132.10	PFDN4	protein_coding	-0.804457	2.69643e-13	1.74175e-11	Down
						ENSG00000088888.18	MAVS	protein_coding	0.727199	2.7415e-13	1.76701e-11	Up
						ENSG00000109184.15	DCUN1D4	protein_coding	-0.469732	2.8432e-13	1.82463e-11	Down
						ENSG00000169288.18	MRPL1	protein_coding	-0.549307	2.83885e-13	1.82463e-11	Down
						ENSG00000131174.7	COX7B	protein_coding	-0.628216	2.86212e-13	1.83281e-11	Down
						ENSG00000064763.11	FAR2	protein_coding	-0.508655	2.87386e-13	1.83636e-11	Down
						ENSG00000279283.1	AC131009.4	TEC	1.18346	2.90529e-13	1.85245e-11	Up
						ENSG00000079337.16	RAPGEF3	protein_coding	0.775407	2.96813e-13	1.88845e-11	Up
						ENSG00000117533.15	VAMP4	protein_coding	-0.673078	2.97604e-13	1.88874e-11	Down
						ENSG00000139977.14	NAA30	protein_coding	-0.523288	2.98132e-13	1.88874e-11	Down
						ENSG00000115282.20	TTC31	protein_coding	0.581413	3.05163e-13	1.92916e-11	Up
						ENSG00000150316.12	CWC15	protein_coding	-0.613008	3.05855e-13	1.92942e-11	Down
						ENSG00000115839.17	RAB3GAP1	protein_coding	-0.408288	3.08005e-13	1.93886e-11	Down
						ENSG00000115128.7	SF3B6	protein_coding	-0.79697	3.11141e-13	1.95445e-11	Down
						ENSG00000153253.18	SCN3A	protein_coding	-0.55917	3.14957e-13	1.97424e-11	Down
						ENSG00000183654.9	MARCHF11	protein_coding	-0.846219	3.19769e-13	2.00018e-11	Down
						ENSG00000178163.8	ZNF518B	protein_coding	-0.370512	3.2396e-13	2.02212e-11	Down
						ENSG00000170786.12	SDR16C5	protein_coding	-0.91845	3.32109e-13	2.06864e-11	Down
						ENSG00000135317.13	SNX14	protein_coding	-0.504446	3.33596e-13	2.07354e-11	Down
						ENSG00000145428.15	RNF175	protein_coding	-0.623277	3.39441e-13	2.10545e-11	Down
						ENSG00000273841.5	TAF9	protein_coding	-0.737086	3.4244e-13	2.11962e-11	Down
						ENSG00000198563.14	DDX39B	protein_coding	0.600803	3.45864e-13	2.13636e-11	Up
						ENSG00000101654.17	RNMT	protein_coding	-0.504198	3.48545e-13	2.14844e-11	Down
						ENSG00000170142.12	UBE2E1	protein_coding	-0.658635	3.54276e-13	2.17924e-11	Down
						ENSG00000137727.12	ARHGAP20	protein_coding	-0.485978	3.5781e-13	2.19642e-11	Down
						ENSG00000196950.14	SLC39A10	protein_coding	-0.682248	3.60025e-13	2.20545e-11	Down
						ENSG00000040531.15	CTNS	protein_coding	0.530204	3.63949e-13	2.22489e-11	Up
						ENSG00000069956.12	MAPK6	protein_coding	-0.597328	3.6572e-13	2.23112e-11	Down
						ENSG00000153989.8	NUS1	protein_coding	-0.547638	3.69655e-13	2.25049e-11	Down
						ENSG00000157500.12	APPL1	protein_coding	-0.518593	3.71772e-13	2.25874e-11	Down
						ENSG00000119396.11	RAB14	protein_coding	-0.478374	3.83763e-13	2.32353e-11	Down
						ENSG00000174106.3	LEMD3	protein_coding	-0.469611	3.84002e-13	2.32353e-11	Down
						ENSG00000117152.13	RGS4	protein_coding	-0.984851	3.9056e-13	2.35839e-11	Down
						ENSG00000133703.12	KRAS	protein_coding	-0.423726	3.96911e-13	2.39187e-11	Down
						ENSG00000137947.12	GTF2B	protein_coding	-0.693728	3.97785e-13	2.39228e-11	Down
						ENSG00000151131.11	C12orf45	protein_coding	-0.392644	3.99775e-13	2.39938e-11	Down
						ENSG00000198718.13	TOGARAM1	protein_coding	-0.467372	4.14615e-13	2.48342e-11	Down
						ENSG00000168116.14	KIAA1586	protein_coding	-0.670629	4.19685e-13	2.50872e-11	Down
						ENSG00000163938.17	GNL3	protein_coding	-0.572452	4.22326e-13	2.51942e-11	Down
						ENSG00000111726.13	CMAS	protein_coding	-0.612423	4.23723e-13	2.52268e-11	Down
						ENSG00000113721.14	PDGFRB	protein_coding	0.994971	4.25866e-13	2.53036e-11	Up
						ENSG00000213676.13	ATF6B	protein_coding	0.565049	4.50699e-13	2.67256e-11	Up
						ENSG00000171817.17	ZNF540	protein_coding	-0.642905	4.7021e-13	2.78269e-11	Down
						ENSG00000153339.14	TRAPPC8	protein_coding	-0.521326	4.75466e-13	2.80819e-11	Down
						ENSG00000067992.15	PDK3	protein_coding	-0.505419	4.78199e-13	2.81312e-11	Down
						ENSG00000165983.14	PTER	protein_coding	-0.94661	4.7783e-13	2.81312e-11	Down
						ENSG00000177189.14	RPS6KA3	protein_coding	-0.431105	4.79318e-13	2.81412e-11	Down
						ENSG00000152402.10	GUCY1A2	protein_coding	-0.724643	4.82986e-13	2.83005e-11	Down
						ENSG00000166922.8	SCG5	protein_coding	-0.704765	4.95417e-13	2.89716e-11	Down
						ENSG00000116191.17	RALGPS2	protein_coding	-0.518116	5.00304e-13	2.91998e-11	Down
						ENSG00000109436.8	TBC1D9	protein_coding	-0.555602	5.02579e-13	2.9275e-11	Down
						ENSG00000114023.15	FAM162A	protein_coding	-0.599747	5.10529e-13	2.96798e-11	Down
						ENSG00000053702.15	NRIP2	protein_coding	0.614597	5.16351e-13	2.99595e-11	Up
						ENSG00000151465.14	CDC123	protein_coding	-0.541582	5.25904e-13	3.03948e-11	Down
						ENSG00000173114.13	LRRN3	protein_coding	-0.587816	5.25245e-13	3.03948e-11	Down
						ENSG00000104408.10	EIF3E	protein_coding	-0.611394	5.31443e-13	3.06552e-11	Down
						ENSG00000174453.10	VWC2L	protein_coding	-0.766836	5.40104e-13	3.10942e-11	Down
						ENSG00000135070.15	ISCA1	protein_coding	-0.517828	5.42981e-13	3.11993e-11	Down
						ENSG00000113575.10	PPP2CA	protein_coding	-0.499064	5.49536e-13	3.15149e-11	Down
						ENSG00000163053.11	SLC16A14	protein_coding	-0.58137	5.687e-13	3.25509e-11	Down
						ENSG00000185291.12	IL3RA	protein_coding	0.772994	5.85562e-13	3.34515e-11	Up
						ENSG00000066923.17	STAG3	protein_coding	0.573416	5.98017e-13	3.40973e-11	Up
						ENSG00000224531.6	SMIM13	protein_coding	-0.577627	6.01319e-13	3.42198e-11	Down
						ENSG00000104859.15	CLASRP	protein_coding	1.1443	6.08707e-13	3.44231e-11	Up
						ENSG00000125386.15	FAM193A	protein_coding	0.600522	6.07571e-13	3.44231e-11	Up
						ENSG00000161996.19	WDR90	protein_coding	0.705481	6.06421e-13	3.44231e-11	Up
						ENSG00000173915.16	ATP5MD	protein_coding	-0.784299	6.09536e-13	3.44231e-11	Down
						ENSG00000006128.12	TAC1	protein_coding	-1.47631	6.16786e-13	3.47663e-11	Down
						ENSG00000171055.15	FEZ2	protein_coding	-0.511279	6.21726e-13	3.49783e-11	Down
						ENSG00000104660.19	LEPROTL1	protein_coding	-0.377548	6.28708e-13	3.53041e-11	Down
						ENSG00000139324.12	TMTC3	protein_coding	-0.552507	6.48429e-13	3.63427e-11	Down
						ENSG00000056487.16	PHF21B	protein_coding	0.946471	6.49936e-13	3.63584e-11	Up
						ENSG00000103227.18	LMF1	protein_coding	0.737683	6.84571e-13	3.82238e-11	Up
						ENSG00000102967.12	DHODH	protein_coding	0.540654	6.91639e-13	3.85459e-11	Up
						ENSG00000138381.10	ASNSD1	protein_coding	-0.693234	7.0635e-13	3.92919e-11	Down
						ENSG00000134987.11	WDR36	protein_coding	-0.506211	7.19331e-13	3.9939e-11	Down
						ENSG00000187792.5	ZNF70	protein_coding	0.575455	7.26293e-13	4.02502e-11	Up
						ENSG00000143324.14	XPR1	protein_coding	-0.404105	7.28341e-13	4.02884e-11	Down
						ENSG00000130304.17	SLC27A1	protein_coding	0.732941	7.31559e-13	4.0316e-11	Up
						ENSG00000150471.16	ADGRL3	protein_coding	-0.375575	7.31322e-13	4.0316e-11	Down
						ENSG00000141384.12	TAF4B	protein_coding	-0.527515	7.35529e-13	4.04595e-11	Down
						ENSG00000145864.13	GABRB2	protein_coding	-0.811978	7.4424e-13	4.08629e-11	Down
						ENSG00000134369.15	NAV1	protein_coding	0.423713	7.45815e-13	4.08737e-11	Up
						ENSG00000102468.10	HTR2A	protein_coding	-0.820542	7.50685e-13	4.10647e-11	Down
						ENSG00000040341.18	STAU2	protein_coding	-0.435725	7.62868e-13	4.16198e-11	Down
						ENSG00000116903.7	EXOC8	protein_coding	-0.499711	7.6364e-13	4.16198e-11	Down
						ENSG00000083635.8	NUFIP1	protein_coding	-0.466015	7.88715e-13	4.29076e-11	Down
						ENSG00000112996.11	MRPS30	protein_coding	-0.514765	7.94478e-13	4.3063e-11	Down
						ENSG00000286340.1	AL356776.2	lncRNA	-0.755702	7.93692e-13	4.3063e-11	Down
						ENSG00000185875.13	THNSL1	protein_coding	-0.557944	7.96023e-13	4.30681e-11	Down
						ENSG00000152503.9	TRIM36	protein_coding	-0.689976	8.1713e-13	4.40843e-11	Down
						ENSG00000204217.15	BMPR2	protein_coding	-0.428537	8.1778e-13	4.40843e-11	Down
						ENSG00000088881.20	EBF4	protein_coding	0.965199	8.23393e-13	4.43063e-11	Up
						ENSG00000167566.17	NCKAP5L	protein_coding	0.792381	8.2817e-13	4.44826e-11	Up
						ENSG00000145349.17	CAMK2D	protein_coding	-0.72326	8.65956e-13	4.64281e-11	Down
						ENSG00000075089.9	ACTR6	protein_coding	-0.727244	8.92244e-13	4.75831e-11	Down
						ENSG00000136811.16	ODF2	protein_coding	0.403035	8.90175e-13	4.75831e-11	Up
						ENSG00000150625.16	GPM6A	protein_coding	-0.682111	8.92313e-13	4.75831e-11	Down
						ENSG00000166847.10	DCTN5	protein_coding	-0.353123	9.02977e-13	4.80653e-11	Down
						ENSG00000162642.14	C1orf52	protein_coding	-0.472475	9.08711e-13	4.82838e-11	Down
						ENSG00000106524.9	ANKMY2	protein_coding	-0.614473	9.17121e-13	4.86435e-11	Down
						ENSG00000274180.1	NATD1	protein_coding	0.835023	9.21691e-13	4.87986e-11	Up
						ENSG00000091483.6	FH	protein_coding	-0.643882	9.42682e-13	4.9821e-11	Down
						ENSG00000163516.14	ANKZF1	protein_coding	0.443508	9.49862e-13	5.01111e-11	Up
						ENSG00000105819.14	PMPCB	protein_coding	-0.427905	9.56851e-13	5.03902e-11	Down
						ENSG00000128739.22	SNRPN	protein_coding	-0.492895	9.60674e-13	5.05018e-11	Down
						ENSG00000163138.19	PACRGL	protein_coding	-0.436759	9.77788e-13	5.13105e-11	Down
						ENSG00000113327.16	GABRG2	protein_coding	-0.819794	9.80728e-13	5.13739e-11	Down
						ENSG00000136643.12	RPS6KC1	protein_coding	-0.408262	9.95975e-13	5.20805e-11	Down
						ENSG00000125356.7	NDUFA1	protein_coding	-0.664012	1.03045e-12	5.3694e-11	Down
						ENSG00000135549.15	PKIB	protein_coding	-0.919481	1.03019e-12	5.3694e-11	Down
						ENSG00000196632.10	WNK3	protein_coding	-0.392955	1.03807e-12	5.39958e-11	Down
						ENSG00000100106.22	TRIOBP	protein_coding	0.607903	1.04052e-12	5.40287e-11	Up
						ENSG00000104388.15	RAB2A	protein_coding	-0.579292	1.05261e-12	5.4561e-11	Down
						ENSG00000114859.16	CLCN2	protein_coding	0.557475	1.07311e-12	5.55264e-11	Up
						ENSG00000151093.8	OXSM	protein_coding	-0.678896	1.07624e-12	5.55915e-11	Down
						ENSG00000130702.15	LAMA5	protein_coding	1.13715	1.11018e-12	5.72449e-11	Up
						ENSG00000245148.2	ARAP1-AS2	lncRNA	0.948765	1.13167e-12	5.82514e-11	Up
						ENSG00000183648.11	NDUFB1	protein_coding	-0.630845	1.14036e-12	5.85969e-11	Down
						ENSG00000170854.18	RIOX2	protein_coding	-0.40883	1.1523e-12	5.91083e-11	Down
						ENSG00000025039.15	RRAGD	protein_coding	-0.447962	1.1616e-12	5.94822e-11	Down
						ENSG00000115840.14	SLC25A12	protein_coding	-0.65922	1.20381e-12	6.15374e-11	Down
						ENSG00000146676.10	PURB	protein_coding	-0.455013	1.21116e-12	6.18068e-11	Down
						ENSG00000116459.11	ATP5PB	protein_coding	-0.639208	1.2186e-12	6.20795e-11	Down
						ENSG00000072840.13	EVC	protein_coding	0.810512	1.22422e-12	6.22586e-11	Up
						ENSG00000166946.14	CCNDBP1	protein_coding	-0.535809	1.22655e-12	6.22704e-11	Down
						ENSG00000066557.6	LRRC40	protein_coding	-0.722517	1.23166e-12	6.24233e-11	Down
						ENSG00000106537.8	TSPAN13	protein_coding	-0.78753	1.24461e-12	6.29717e-11	Down
						ENSG00000133246.12	PRAM1	protein_coding	1.0199	1.25989e-12	6.3636e-11	Up
						ENSG00000136750.13	GAD2	protein_coding	-1.12559	1.28482e-12	6.47851e-11	Down
						ENSG00000120896.13	SORBS3	protein_coding	0.988781	1.29207e-12	6.50401e-11	Up
						ENSG00000050130.18	JKAMP	protein_coding	-0.52744	1.30759e-12	6.57099e-11	Down
						ENSG00000117475.14	BLZF1	protein_coding	-0.4363	1.33104e-12	6.67473e-11	Down
						ENSG00000167182.15	SP2	protein_coding	0.832389	1.33356e-12	6.67473e-11	Up
						ENSG00000273618.1	AL135999.2	lncRNA	1.01125	1.33499e-12	6.67473e-11	Up
						ENSG00000136040.9	PLXNC1	protein_coding	-0.459903	1.40266e-12	7.00127e-11	Down
						ENSG00000232677.8	LINC00665	lncRNA	0.333743	1.40562e-12	7.00422e-11	Up
						ENSG00000163818.17	LZTFL1	protein_coding	-0.551871	1.42871e-12	7.10735e-11	Down
						ENSG00000110429.14	FBXO3	protein_coding	-0.497199	1.45067e-12	7.20451e-11	Down
						ENSG00000102897.10	LYRM1	protein_coding	-0.561129	1.45578e-12	7.21777e-11	Down
						ENSG00000129083.12	COPB1	protein_coding	-0.591719	1.45926e-12	7.22295e-11	Down
						ENSG00000163536.12	SERPINI1	protein_coding	-0.778291	1.47134e-12	7.27064e-11	Down
						ENSG00000198839.10	ZNF277	protein_coding	-0.464632	1.47609e-12	7.28196e-11	Down
						ENSG00000060140.9	STYK1	protein_coding	-0.812068	1.48531e-12	7.31529e-11	Down
						ENSG00000068724.17	TTC7A	protein_coding	0.571024	1.50351e-12	7.37402e-11	Up
						ENSG00000128059.8	PPAT	protein_coding	-0.510768	1.5027e-12	7.37402e-11	Down
						ENSG00000181638.19	ZFP41	protein_coding	0.988363	1.5047e-12	7.37402e-11	Up
						ENSG00000162714.12	ZNF496	protein_coding	0.411885	1.53104e-12	7.49074e-11	Up
						ENSG00000187601.5	MAGEH1	protein_coding	-0.710765	1.54991e-12	7.57058e-11	Down
						ENSG00000154582.16	ELOC	protein_coding	-0.613852	1.56656e-12	7.63932e-11	Down
						ENSG00000273142.1	LINC02604	lncRNA	1.47788	1.6165e-12	7.86988e-11	Up
						ENSG00000100325.15	ASCC2	protein_coding	0.526057	1.62263e-12	7.88676e-11	Up
						ENSG00000131845.14	AC005261.1	protein_coding	-0.384849	1.62529e-12	7.88676e-11	Down
						ENSG00000162585.17	FAAP20	protein_coding	0.566009	1.68969e-12	8.18589e-11	Up
						ENSG00000154162.15	CDH12	protein_coding	-0.64433	1.69631e-12	8.20455e-11	Down
						ENSG00000113163.17	CERT1	protein_coding	-0.38051	1.70321e-12	8.2245e-11	Down
						ENSG00000103591.13	AAGAB	protein_coding	-0.488346	1.7219e-12	8.30122e-11	Down
						ENSG00000095066.11	HOOK2	protein_coding	0.702752	1.72995e-12	8.32649e-11	Up
						ENSG00000157219.5	HTR5A	protein_coding	-0.758928	1.75638e-12	8.44004e-11	Down
						ENSG00000132478.10	UNK	protein_coding	0.394292	1.78356e-12	8.55677e-11	Up
						ENSG00000110768.12	GTF2H1	protein_coding	-0.587744	1.78824e-12	8.5577e-11	Down
						ENSG00000132872.12	SYT4	protein_coding	-0.873582	1.78953e-12	8.5577e-11	Down
						ENSG00000139505.11	MTMR6	protein_coding	-0.633872	1.81868e-12	8.68311e-11	Down
						ENSG00000008869.12	HEATR5B	protein_coding	-0.409613	1.8277e-12	8.71214e-11	Down
						ENSG00000166503.9	HDGFL3	protein_coding	-0.36444	1.84457e-12	8.77842e-11	Down
						ENSG00000197050.11	ZNF420	protein_coding	-0.544053	1.84827e-12	8.78193e-11	Down
						ENSG00000166833.21	NAV2	protein_coding	0.589868	1.85843e-12	8.8161e-11	Up
						ENSG00000127334.10	DYRK2	protein_coding	-0.430498	1.86521e-12	8.83413e-11	Down
						ENSG00000065150.21	IPO5	protein_coding	-0.423848	1.89028e-12	8.93857e-11	Down
						ENSG00000070501.12	POLB	protein_coding	-0.431468	1.89357e-12	8.93987e-11	Down
						ENSG00000114209.15	PDCD10	protein_coding	-0.581488	1.93357e-12	9.11422e-11	Down
						ENSG00000131779.11	PEX11B	protein_coding	-0.501217	2.0366e-12	9.56944e-11	Down
						ENSG00000214456.8	PLIN5	protein_coding	0.968924	2.03592e-12	9.56944e-11	Up
						ENSG00000134056.12	MRPS36	protein_coding	-0.646186	2.05368e-12	9.61919e-11	Down
						ENSG00000171862.11	PTEN	protein_coding	-0.494036	2.05129e-12	9.61919e-11	Down
						ENSG00000166681.14	BEX3	protein_coding	-0.625203	2.09069e-12	9.7771e-11	Down
						ENSG00000040199.18	PHLPP2	protein_coding	-0.262738	2.09623e-12	9.77856e-11	Down
						ENSG00000124767.7	GLO1	protein_coding	-0.658805	2.1009e-12	9.77856e-11	Down
						ENSG00000185787.15	MORF4L1	protein_coding	-0.413055	2.09846e-12	9.77856e-11	Down
						ENSG00000162804.14	SNED1	protein_coding	0.768248	2.12127e-12	9.85794e-11	Up
						ENSG00000196072.12	BLOC1S2	protein_coding	-0.591486	2.13753e-12	9.91792e-11	Down
						ENSG00000106299.8	WASL	protein_coding	-0.466619	2.14402e-12	9.93251e-11	Down
						ENSG00000076604.15	TRAF4	protein_coding	0.714261	2.15618e-12	9.95771e-11	Up
						ENSG00000137563.12	GGH	protein_coding	-0.731052	2.15505e-12	9.95771e-11	Down
						ENSG00000078814.16	MYH7B	protein_coding	0.770077	2.18321e-12	1.00669e-10	Up
						ENSG00000182389.19	CACNB4	protein_coding	-0.682741	2.19952e-12	1.01263e-10	Down
						ENSG00000009830.11	POMT2	protein_coding	0.375938	2.23182e-12	1.02591e-10	Up
						ENSG00000087266.17	SH3BP2	protein_coding	0.839478	2.23932e-12	1.02777e-10	Up
						ENSG00000018510.16	AGPS	protein_coding	-0.478611	2.25093e-12	1.0315e-10	Down
						ENSG00000198551.10	ZNF627	protein_coding	-0.650193	2.25821e-12	1.03324e-10	Down
						ENSG00000104427.12	ZC2HC1A	protein_coding	-0.840518	2.27243e-12	1.03814e-10	Down
						ENSG00000164588.8	HCN1	protein_coding	-0.750705	2.27647e-12	1.03838e-10	Down
						ENSG00000063169.10	BICRA	protein_coding	1.13094	2.28541e-12	1.04086e-10	Up
						ENSG00000158985.13	CDC42SE2	protein_coding	-0.470269	2.31158e-12	1.05117e-10	Down
						ENSG00000101928.13	MOSPD1	protein_coding	-0.638562	2.31682e-12	1.05194e-10	Down
						ENSG00000143772.9	ITPKB	protein_coding	0.716075	2.34418e-12	1.06273e-10	Up
						ENSG00000118680.13	MYL12B	protein_coding	-0.587482	2.36455e-12	1.06973e-10	Down
						ENSG00000221995.5	TIAF1	protein_coding	0.631132	2.36683e-12	1.06973e-10	Up
						ENSG00000177738.4	AC025171.1	lncRNA	0.554544	2.38383e-12	1.07577e-10	Up
						ENSG00000107771.17	CCSER2	protein_coding	-0.326814	2.43443e-12	1.09694e-10	Down
						ENSG00000206579.9	XKR4	protein_coding	-0.579013	2.44533e-12	1.10018e-10	Down
						ENSG00000151458.12	ANKRD50	protein_coding	-0.441663	2.46159e-12	1.10581e-10	Down
						ENSG00000069345.12	DNAJA2	protein_coding	-0.570385	2.49083e-12	1.11725e-10	Down
						ENSG00000087448.11	KLHL42	protein_coding	-0.45503	2.51547e-12	1.12661e-10	Down
						ENSG00000127415.13	IDUA	protein_coding	1.06511	2.59544e-12	1.16067e-10	Up
						ENSG00000149196.16	HIKESHI	protein_coding	-0.619939	2.60499e-12	1.16318e-10	Down
						ENSG00000064999.15	ANKS1A	protein_coding	0.527381	2.64222e-12	1.17803e-10	Up
						ENSG00000112685.14	EXOC2	protein_coding	-0.334548	2.64962e-12	1.17956e-10	Down
						ENSG00000136367.14	ZFHX2	protein_coding	0.870384	2.69847e-12	1.1995e-10	Up
						ENSG00000157214.14	STEAP2	protein_coding	-0.656686	2.7288e-12	1.21117e-10	Down
						ENSG00000168056.16	LTBP3	protein_coding	0.962633	2.80621e-12	1.24367e-10	Up
						ENSG00000077232.18	DNAJC10	protein_coding	-0.544511	2.82788e-12	1.2514e-10	Down
						ENSG00000125675.18	GRIA3	protein_coding	-0.502999	2.85768e-12	1.2627e-10	Down
						ENSG00000122965.11	RBM19	protein_coding	0.430364	2.88826e-12	1.27192e-10	Up
						ENSG00000158863.22	FAM160B2	protein_coding	0.694685	2.89141e-12	1.27192e-10	Up
						ENSG00000178913.8	TAF7	protein_coding	-0.517834	2.89006e-12	1.27192e-10	Down
						ENSG00000036054.13	TBC1D23	protein_coding	-0.4617	2.94223e-12	1.29198e-10	Down
						ENSG00000134444.14	RELCH	protein_coding	-0.409093	2.94573e-12	1.29198e-10	Down
						ENSG00000113460.13	BRIX1	protein_coding	-0.421301	2.98639e-12	1.30788e-10	Down
						ENSG00000089159.16	PXN	protein_coding	0.89101	3.08027e-12	1.34658e-10	Up
						ENSG00000133114.18	GPALPP1	protein_coding	-0.372303	3.08385e-12	1.34658e-10	Down
						ENSG00000126733.21	DACH2	protein_coding	-0.854496	3.15339e-12	1.37456e-10	Down
						ENSG00000197182.14	MIRLET7BHG	lncRNA	0.834243	3.15718e-12	1.37456e-10	Up
						ENSG00000111802.14	TDP2	protein_coding	-0.432901	3.17209e-12	1.37902e-10	Down
						ENSG00000148154.10	UGCG	protein_coding	-0.817568	3.2039e-12	1.39081e-10	Down
						ENSG00000175161.13	CADM2	protein_coding	-0.651477	3.26206e-12	1.41399e-10	Down
						ENSG00000169018.6	FEM1B	protein_coding	-0.549767	3.28294e-12	1.42096e-10	Down
						ENSG00000055130.17	CUL1	protein_coding	-0.360145	3.2993e-12	1.42389e-10	Down
						ENSG00000182916.8	TCEAL7	protein_coding	-0.852743	3.29637e-12	1.42389e-10	Down
						ENSG00000075303.13	SLC25A40	protein_coding	-0.552649	3.34239e-12	1.43837e-10	Down
						ENSG00000223959.8	AFG3L1P	transcribed_unitary_pseudogene	0.620173	3.34256e-12	1.43837e-10	Up
						ENSG00000054179.12	ENTPD2	protein_coding	1.00578	3.35249e-12	1.4393e-10	Up
						ENSG00000214176.9	PLEKHM1P1	transcribed_unprocessed_pseudogene	0.692342	3.35445e-12	1.4393e-10	Up
						ENSG00000131100.13	ATP6V1E1	protein_coding	-0.688901	3.36686e-12	1.44254e-10	Down
						ENSG00000153975.10	ZUP1	protein_coding	-0.561137	3.38571e-12	1.44644e-10	Down
						ENSG00000177570.14	SAMD12	protein_coding	-0.494209	3.3829e-12	1.44644e-10	Down
						ENSG00000109680.11	TBC1D19	protein_coding	-0.51285	3.40531e-12	1.45272e-10	Down
						ENSG00000168066.20	SF1	protein_coding	0.507107	3.42895e-12	1.4607e-10	Up
						ENSG00000170899.11	GSTA4	protein_coding	-0.538294	3.44151e-12	1.46395e-10	Down
						ENSG00000101247.18	NDUFAF5	protein_coding	-0.480247	3.47456e-12	1.47477e-10	Down
						ENSG00000196262.14	PPIA	protein_coding	-0.575443	3.4769e-12	1.47477e-10	Down
						ENSG00000005206.17	SPPL2B	protein_coding	0.768175	3.48682e-12	1.47687e-10	Up
						ENSG00000066777.9	ARFGEF1	protein_coding	-0.276316	3.50036e-12	1.48049e-10	Down
						ENSG00000068615.18	REEP1	protein_coding	-0.539667	3.52881e-12	1.49039e-10	Down
						ENSG00000132664.12	POLR3F	protein_coding	-0.476842	3.57817e-12	1.50909e-10	Down
						ENSG00000138674.17	SEC31A	protein_coding	-0.293457	3.61384e-12	1.52197e-10	Down
						ENSG00000121022.14	COPS5	protein_coding	-0.619057	3.63432e-12	1.52843e-10	Down
						ENSG00000176715.17	ACSF3	protein_coding	0.462031	3.64701e-12	1.53159e-10	Up
						ENSG00000104852.15	SNRNP70	protein_coding	0.660792	3.65231e-12	1.53165e-10	Up
						ENSG00000189195.13	BTBD8	protein_coding	-0.582077	3.73674e-12	1.56484e-10	Down
						ENSG00000144895.12	EIF2A	protein_coding	-0.536799	3.77897e-12	1.58029e-10	Down
						ENSG00000081154.12	PCNP	protein_coding	-0.672158	3.91464e-12	1.63472e-10	Down
						ENSG00000155304.6	HSPA13	protein_coding	-0.702242	3.92857e-12	1.63823e-10	Down
						ENSG00000130935.10	NOL11	protein_coding	-0.525383	3.94383e-12	1.64229e-10	Down
						ENSG00000168890.14	TMEM150A	protein_coding	0.554446	4.01668e-12	1.67027e-10	Up
						ENSG00000152944.9	MED21	protein_coding	-0.565986	4.03033e-12	1.6736e-10	Down
						ENSG00000101746.15	NOL4	protein_coding	-0.470789	4.04359e-12	1.67676e-10	Down
						ENSG00000198843.13	SELENOT	protein_coding	-0.657474	4.07773e-12	1.68855e-10	Down
						ENSG00000205978.6	NYNRIN	protein_coding	0.691096	4.10848e-12	1.69892e-10	Up
						ENSG00000171714.11	ANO5	protein_coding	-0.540245	4.2228e-12	1.74376e-10	Down
						ENSG00000104497.14	SNX16	protein_coding	-0.796323	4.25646e-12	1.75521e-10	Down
						ENSG00000168275.15	COA6	protein_coding	-0.637845	4.2638e-12	1.7558e-10	Down
						ENSG00000155858.6	LSM11	protein_coding	-0.571952	4.27409e-12	1.7576e-10	Down
						ENSG00000136002.19	ARHGEF4	protein_coding	0.654474	4.30505e-12	1.76787e-10	Up
						ENSG00000126215.14	XRCC3	protein_coding	0.543585	4.34902e-12	1.78346e-10	Up
						ENSG00000179954.16	SSC5D	protein_coding	1.17934	4.56631e-12	1.86998e-10	Up
						ENSG00000138686.10	BBS7	protein_coding	-0.549844	4.62293e-12	1.89056e-10	Down
						ENSG00000099326.9	MZF1	protein_coding	0.582194	4.67829e-12	1.90973e-10	Up
						ENSG00000139112.11	GABARAPL1	protein_coding	-0.670088	4.6827e-12	1.90973e-10	Down
						ENSG00000087502.18	ERGIC2	protein_coding	-0.50006	4.72455e-12	1.92415e-10	Down
						ENSG00000151208.17	DLG5	protein_coding	0.69974	4.75972e-12	1.93581e-10	Up
						ENSG00000111676.15	ATN1	protein_coding	1.0181	4.78362e-12	1.94287e-10	Up
						ENSG00000131013.4	PPIL4	protein_coding	-0.342883	4.81968e-12	1.95484e-10	Down
						ENSG00000086717.18	PPEF1	protein_coding	-1.00534	4.87047e-12	1.97264e-10	Down
						ENSG00000165973.19	NELL1	protein_coding	-0.740462	4.87687e-12	1.97264e-10	Down
						ENSG00000267080.6	ASB16-AS1	lncRNA	0.661512	4.94638e-12	1.99803e-10	Up
						ENSG00000166233.15	ARIH1	protein_coding	-0.340301	5.05116e-12	2.03719e-10	Down
						ENSG00000197558.13	SSPO	transcribed_unitary_pseudogene	1.03135	5.05706e-12	2.03719e-10	Up
						ENSG00000153558.16	FBXL2	protein_coding	-0.48077	5.12742e-12	2.06272e-10	Down
						ENSG00000111711.10	GOLT1B	protein_coding	-0.745732	5.17499e-12	2.07904e-10	Down
						ENSG00000099998.17	GGT5	protein_coding	1.27087	5.18838e-12	2.0816e-10	Up
						ENSG00000153006.16	SREK1IP1	protein_coding	-0.56047	5.31806e-12	2.13074e-10	Down
						ENSG00000144339.12	TMEFF2	protein_coding	-0.604789	5.34847e-12	2.14004e-10	Down
						ENSG00000175505.11	CLCF1	protein_coding	1.0208	5.36338e-12	2.14311e-10	Up
						ENSG00000196437.12	ZNF569	protein_coding	-0.407917	5.37433e-12	2.1446e-10	Down
						ENSG00000165355.7	FBXO33	protein_coding	-0.607233	5.57439e-12	2.22144e-10	Down
						ENSG00000076108.11	BAZ2A	protein_coding	0.630582	5.66585e-12	2.25486e-10	Up
						ENSG00000174444.15	RPL4	protein_coding	-0.548262	5.72307e-12	2.27458e-10	Down
						ENSG00000060982.15	BCAT1	protein_coding	-0.718815	5.75467e-12	2.28407e-10	Down
						ENSG00000147669.11	POLR2K	protein_coding	-0.787166	5.87149e-12	2.32733e-10	Down
						ENSG00000077721.16	UBE2A	protein_coding	-0.405191	5.94989e-12	2.35525e-10	Down
						ENSG00000103168.16	TAF1C	protein_coding	0.803551	6.01902e-12	2.37944e-10	Up
						ENSG00000184634.16	MED12	protein_coding	0.473907	6.06799e-12	2.3956e-10	Up
						ENSG00000085231.14	AK6	protein_coding	-0.589431	6.15758e-12	2.42774e-10	Down
						ENSG00000197961.11	ZNF121	protein_coding	-0.33792	6.21157e-12	2.44577e-10	Down
						ENSG00000187239.17	FNBP1	protein_coding	0.455205	6.28739e-12	2.46907e-10	Up
						ENSG00000204301.6	NOTCH4	protein_coding	0.966494	6.28058e-12	2.46907e-10	Up
						ENSG00000163512.14	AZI2	protein_coding	-0.496102	6.30624e-12	2.4732e-10	Down
						ENSG00000164032.12	H2AZ1	protein_coding	-0.680533	6.40328e-12	2.50794e-10	Down
						ENSG00000185728.17	YTHDF3	protein_coding	-0.427425	6.43001e-12	2.51509e-10	Down
						ENSG00000173660.12	UQCRH	protein_coding	-0.705159	6.7134e-12	2.62247e-10	Down
						ENSG00000177565.17	TBL1XR1	protein_coding	-0.543746	6.78892e-12	2.64848e-10	Down
						ENSG00000101856.10	PGRMC1	protein_coding	-0.706888	7.19397e-12	2.80281e-10	Down
						ENSG00000020426.11	MNAT1	protein_coding	-0.517288	7.20932e-12	2.8051e-10	Down
						ENSG00000129219.14	PLD2	protein_coding	0.59919	7.28319e-12	2.83014e-10	Up
						ENSG00000156017.13	CARNMT1	protein_coding	-0.537032	7.30587e-12	2.83523e-10	Down
						ENSG00000164038.16	SLC9B2	protein_coding	-0.48526	7.36746e-12	2.85539e-10	Down
						ENSG00000016864.18	GLT8D1	protein_coding	-0.44616	7.41837e-12	2.86979e-10	Down
						ENSG00000101004.15	NINL	protein_coding	0.563231	7.43174e-12	2.86979e-10	Up
						ENSG00000163618.18	CADPS	protein_coding	-0.555211	7.43363e-12	2.86979e-10	Down
						ENSG00000198060.10	MARCHF5	protein_coding	-0.398956	7.46789e-12	2.87926e-10	Down
						ENSG00000066654.14	THUMPD1	protein_coding	-0.388644	7.55619e-12	2.90952e-10	Down
						ENSG00000130653.16	PNPLA7	protein_coding	0.769486	7.61462e-12	2.92822e-10	Up
						ENSG00000165323.15	FAT3	protein_coding	-0.557349	7.63507e-12	2.93101e-10	Down
						ENSG00000281649.2	EBLN3P	lncRNA	-0.345223	7.64163e-12	2.93101e-10	Down
						ENSG00000115966.17	ATF2	protein_coding	-0.418843	7.68084e-12	2.94224e-10	Down
						ENSG00000169519.21	METTL15	protein_coding	-0.568556	7.72649e-12	2.95455e-10	Down
						ENSG00000198380.12	GFPT1	protein_coding	-0.374479	7.7329e-12	2.95455e-10	Down
						ENSG00000172575.12	RASGRP1	protein_coding	-0.607671	7.7583e-12	2.96043e-10	Down
						ENSG00000138081.20	FBXO11	protein_coding	-0.376724	7.79919e-12	2.97221e-10	Down
						ENSG00000150394.14	CDH8	protein_coding	-0.615582	7.86655e-12	2.99404e-10	Down
						ENSG00000168438.15	CDC40	protein_coding	-0.472073	7.8883e-12	2.99846e-10	Down
						ENSG00000006704.10	GTF2IRD1	protein_coding	0.585283	7.94708e-12	3.01308e-10	Up
						ENSG00000128849.10	CGNL1	protein_coding	0.896372	7.94329e-12	3.01308e-10	Up
						ENSG00000237159.6	CNTFR-AS1	lncRNA	1.05163	8.10495e-12	3.06901e-10	Up
						ENSG00000170522.9	ELOVL6	protein_coding	-0.434535	8.13151e-12	3.07514e-10	Down
						ENSG00000091164.13	TXNL1	protein_coding	-0.420454	8.15843e-12	3.08139e-10	Down
						ENSG00000273611.5	ZNHIT3	protein_coding	-0.41328	8.17821e-12	3.08493e-10	Down
						ENSG00000153201.16	RANBP2	protein_coding	-0.349619	8.31508e-12	3.12463e-10	Down
						ENSG00000165209.19	STRBP	protein_coding	-0.518992	8.31054e-12	3.12463e-10	Down
						ENSG00000286307.1	AC017028.1	lncRNA	1.19214	8.31226e-12	3.12463e-10	Up
						ENSG00000128683.14	GAD1	protein_coding	-0.923188	8.51505e-12	3.19573e-10	Down
						ENSG00000116977.18	LGALS8	protein_coding	-0.322472	8.65314e-12	3.24345e-10	Down
						ENSG00000074855.11	ANO8	protein_coding	0.798833	8.67073e-12	3.24594e-10	Up
						ENSG00000168538.16	TRAPPC11	protein_coding	-0.477725	8.83067e-12	3.30165e-10	Down
						ENSG00000132432.14	SEC61G	protein_coding	-0.670647	8.89774e-12	3.32253e-10	Down
						ENSG00000164603.12	BMT2	protein_coding	-0.594983	8.95447e-12	3.33951e-10	Down
						ENSG00000072041.17	SLC6A15	protein_coding	-0.761745	9.01095e-12	3.35635e-10	Down
						ENSG00000185716.12	MOSMO	protein_coding	-0.604558	9.10893e-12	3.38434e-10	Down
						ENSG00000186416.16	NKRF	protein_coding	-0.510529	9.10853e-12	3.38434e-10	Down
						ENSG00000196132.14	MYT1	protein_coding	0.842738	9.57504e-12	3.55307e-10	Up
						ENSG00000113638.14	TTC33	protein_coding	-0.779638	9.60045e-12	3.55805e-10	Down
						ENSG00000259834.1	AL365361.1	lncRNA	-0.769153	9.65636e-12	3.5743e-10	Down
						ENSG00000135932.11	CAB39	protein_coding	-0.487841	9.6796e-12	3.57843e-10	Down
						ENSG00000185033.14	SEMA4B	protein_coding	0.687108	9.76816e-12	3.60668e-10	Up
						ENSG00000197170.10	PSMD12	protein_coding	-0.433256	9.78546e-12	3.60857e-10	Down
						ENSG00000206418.4	RAB12	protein_coding	-0.494429	9.90159e-12	3.64686e-10	Down
						ENSG00000003096.14	KLHL13	protein_coding	-0.71792	9.93071e-12	3.65305e-10	Down
						ENSG00000164169.13	PRMT9	protein_coding	-0.56635	9.98758e-12	3.66941e-10	Down
						ENSG00000114120.14	SLC25A36	protein_coding	-0.754757	1.00806e-11	3.69445e-10	Down
						ENSG00000272391.6	POM121C	protein_coding	0.600274	1.00779e-11	3.69445e-10	Up
						ENSG00000139437.18	TCHP	protein_coding	0.451259	1.00984e-11	3.69639e-10	Up
						ENSG00000184076.13	UQCR10	protein_coding	-0.663565	1.01516e-11	3.7113e-10	Down
						ENSG00000215912.12	TTC34	protein_coding	0.974745	1.0341e-11	3.77585e-10	Up
						ENSG00000125304.10	TM9SF2	protein_coding	-0.501685	1.0399e-11	3.78889e-10	Down
						ENSG00000158805.12	ZNF276	protein_coding	0.550189	1.04022e-11	3.78889e-10	Up
						ENSG00000088038.19	CNOT3	protein_coding	0.902801	1.04804e-11	3.808e-10	Up
						ENSG00000114948.13	ADAM23	protein_coding	-0.525319	1.04709e-11	3.808e-10	Down
						ENSG00000197969.14	VPS13A	protein_coding	-0.403393	1.05252e-11	3.81959e-10	Down
						ENSG00000162391.12	FAM151A	protein_coding	1.15269	1.07778e-11	3.9065e-10	Up
						ENSG00000050030.15	NEXMIF	protein_coding	-0.52955	1.0795e-11	3.90795e-10	Down
						ENSG00000145354.12	CISD2	protein_coding	-0.563758	1.08321e-11	3.91659e-10	Down
						ENSG00000100522.10	GNPNAT1	protein_coding	-0.393816	1.09391e-11	3.95046e-10	Down
						ENSG00000061794.13	MRPS35	protein_coding	-0.581316	1.09667e-11	3.95563e-10	Down
						ENSG00000172465.14	TCEAL1	protein_coding	-0.576836	1.10032e-11	3.96397e-10	Down
						ENSG00000205339.10	IPO7	protein_coding	-0.441804	1.12531e-11	4.04908e-10	Down
						ENSG00000179841.8	AKAP5	protein_coding	-0.771236	1.1269e-11	4.04989e-10	Down
						ENSG00000071082.11	RPL31	protein_coding	-0.721775	1.13428e-11	4.07146e-10	Down
						ENSG00000005175.10	RPAP3	protein_coding	-0.382967	1.13974e-11	4.08612e-10	Down
						ENSG00000119705.10	SLIRP	protein_coding	-0.568325	1.14206e-11	4.08949e-10	Down
						ENSG00000174953.14	DHX36	protein_coding	-0.561013	1.14514e-11	4.09558e-10	Down
						ENSG00000133302.13	SLF1	protein_coding	-0.609972	1.15431e-11	4.12338e-10	Down
						ENSG00000175073.8	VCPIP1	protein_coding	-0.458196	1.1663e-11	4.15123e-10	Down
						ENSG00000184203.8	PPP1R2	protein_coding	-0.733036	1.16422e-11	4.15123e-10	Down
						ENSG00000248285.1	AC122707.1	lncRNA	-1.26526	1.16497e-11	4.15123e-10	Down
						ENSG00000087903.13	RFX2	protein_coding	0.899046	1.19035e-11	4.23172e-10	Up
						ENSG00000125848.10	FLRT3	protein_coding	-0.651409	1.21429e-11	4.31169e-10	Down
						ENSG00000136546.16	SCN7A	protein_coding	-0.687596	1.22282e-11	4.33678e-10	Down
						ENSG00000135823.14	STX6	protein_coding	-0.323917	1.22987e-11	4.35655e-10	Down
						ENSG00000182492.16	BGN	protein_coding	1.32373	1.24302e-11	4.3979e-10	Up
						ENSG00000182796.14	TMEM198B	transcribed_unitary_pseudogene	0.647071	1.24687e-11	4.40625e-10	Up
						ENSG00000167325.15	RRM1	protein_coding	-0.542815	1.25456e-11	4.42814e-10	Down
						ENSG00000001497.16	LAS1L	protein_coding	0.433834	1.25763e-11	4.43372e-10	Up
						ENSG00000066427.24	ATXN3	protein_coding	-0.297984	1.26097e-11	4.4402e-10	Down
						ENSG00000107643.16	MAPK8	protein_coding	-0.542683	1.28281e-11	4.51174e-10	Down
						ENSG00000111752.11	PHC1	protein_coding	0.455568	1.29022e-11	4.53244e-10	Up
						ENSG00000167930.17	FAM234A	protein_coding	0.708344	1.30122e-11	4.56568e-10	Up
						ENSG00000058804.12	NDC1	protein_coding	-0.483333	1.30335e-11	4.56775e-10	Down
						ENSG00000128789.21	PSMG2	protein_coding	-0.425077	1.30945e-11	4.5837e-10	Down
						ENSG00000128191.16	DGCR8	protein_coding	0.483267	1.33212e-11	4.65754e-10	Up
						ENSG00000005194.15	CIAPIN1	protein_coding	-0.503589	1.34717e-11	4.70462e-10	Down
						ENSG00000088179.9	PTPN4	protein_coding	-0.532885	1.34975e-11	4.7081e-10	Down
						ENSG00000106701.12	FSD1L	protein_coding	-0.670392	1.35306e-11	4.71408e-10	Down
						ENSG00000137492.8	THAP12	protein_coding	-0.515401	1.36821e-11	4.76126e-10	Down
						ENSG00000113851.14	CRBN	protein_coding	-0.482184	1.3777e-11	4.78868e-10	Down
						ENSG00000102780.16	DGKH	protein_coding	-0.417819	1.38857e-11	4.82081e-10	Down
						ENSG00000101977.21	MCF2	protein_coding	-0.705616	1.39117e-11	4.82419e-10	Down
						ENSG00000135250.17	SRPK2	protein_coding	-0.454695	1.40864e-11	4.87905e-10	Down
						ENSG00000118402.6	ELOVL4	protein_coding	-0.693988	1.41448e-11	4.89358e-10	Down
						ENSG00000070778.13	PTPN21	protein_coding	0.375334	1.42837e-11	4.93588e-10	Up
						ENSG00000101849.17	TBL1X	protein_coding	0.733158	1.44085e-11	4.97318e-10	Up
						ENSG00000110844.13	PRPF40B	protein_coding	0.543941	1.46603e-11	5.05423e-10	Up
						ENSG00000100387.9	RBX1	protein_coding	-0.506931	1.47066e-11	5.0643e-10	Down
						ENSG00000138757.14	G3BP2	protein_coding	-0.610429	1.48236e-11	5.09867e-10	Down
						ENSG00000128298.17	BAIAP2L2	protein_coding	0.852952	1.49966e-11	5.15219e-10	Up
						ENSG00000105793.15	GTPBP10	protein_coding	-0.459081	1.50392e-11	5.16084e-10	Down
						ENSG00000108666.10	C17orf75	protein_coding	-0.473892	1.51819e-11	5.20379e-10	Down
						ENSG00000085185.15	BCORL1	protein_coding	0.790259	1.54726e-11	5.29732e-10	Up
						ENSG00000129946.10	SHC2	protein_coding	0.725604	1.55302e-11	5.3109e-10	Up
						ENSG00000146535.14	GNA12	protein_coding	0.631552	1.55792e-11	5.32153e-10	Up
						ENSG00000115257.15	PCSK4	protein_coding	0.843354	1.5871e-11	5.41153e-10	Up
						ENSG00000172318.5	B3GALT1	protein_coding	-0.469738	1.58792e-11	5.41153e-10	Down
						ENSG00000113441.16	LNPEP	protein_coding	-0.338327	1.59898e-11	5.44295e-10	Down
						ENSG00000148481.14	MINDY3	protein_coding	-0.478759	1.61162e-11	5.47971e-10	Down
						ENSG00000167701.14	GPT	protein_coding	0.916273	1.6179e-11	5.49475e-10	Up
						ENSG00000156639.12	ZFAND3	protein_coding	0.391156	1.62252e-11	5.50412e-10	Up
						ENSG00000126947.13	ARMCX1	protein_coding	-0.450072	1.63913e-11	5.55411e-10	Down
						ENSG00000196911.11	KPNA5	protein_coding	-0.633749	1.65906e-11	5.61524e-10	Down
						ENSG00000157540.21	DYRK1A	protein_coding	-0.290733	1.66255e-11	5.62065e-10	Down
						ENSG00000133624.13	ZNF767P	transcribed_unprocessed_pseudogene	0.346711	1.66733e-11	5.62971e-10	Up
						ENSG00000157502.13	PWWP3B	protein_coding	-0.948736	1.66903e-11	5.62971e-10	Down
						ENSG00000110696.10	C11orf58	protein_coding	-0.487036	1.67789e-11	5.64865e-10	Down
						ENSG00000164877.19	MICALL2	protein_coding	0.817921	1.67846e-11	5.64865e-10	Up
						ENSG00000155363.18	MOV10	protein_coding	0.70151	1.6825e-11	5.65583e-10	Up
						ENSG00000139131.13	YARS2	protein_coding	-0.390501	1.6899e-11	5.67426e-10	Down
						ENSG00000120137.7	PANK3	protein_coding	-0.527127	1.70458e-11	5.71063e-10	Down
						ENSG00000172172.8	MRPL13	protein_coding	-0.659431	1.70425e-11	5.71063e-10	Down
						ENSG00000151320.11	AKAP6	protein_coding	-0.465441	1.72703e-11	5.7793e-10	Down
						ENSG00000100599.16	AL159141.1	protein_coding	0.80671	1.74348e-11	5.8278e-10	Up
						ENSG00000135912.11	TTLL4	protein_coding	0.611787	1.77007e-11	5.91e-10	Up
						ENSG00000115514.12	TXNDC9	protein_coding	-0.692564	1.77714e-11	5.92692e-10	Down
						ENSG00000024862.17	CCDC28A	protein_coding	-0.482866	1.82672e-11	6.08544e-10	Down
						ENSG00000204138.13	PHACTR4	protein_coding	0.501799	1.85996e-11	6.18921e-10	Up
						ENSG00000134440.12	NARS1	protein_coding	-0.506877	1.87684e-11	6.23837e-10	Down
						ENSG00000126814.7	TRMT5	protein_coding	-0.323145	1.88559e-11	6.25719e-10	Down
						ENSG00000179335.18	CLK3	protein_coding	0.458429	1.88672e-11	6.25719e-10	Up
						ENSG00000177732.8	SOX12	protein_coding	0.881893	1.89797e-11	6.28747e-10	Up
						ENSG00000085449.15	WDFY1	protein_coding	-0.460782	1.92079e-11	6.35597e-10	Down
						ENSG00000255585.3	AL590627.1	transcribed_processed_pseudogene	0.743064	1.92468e-11	6.36175e-10	Up
						ENSG00000137177.20	KIF13A	protein_coding	0.355957	1.93655e-11	6.39384e-10	Up
						ENSG00000078140.14	UBE2K	protein_coding	-0.410872	1.95442e-11	6.4385e-10	Down
						ENSG00000151025.11	GPR158	protein_coding	-0.661874	1.95381e-11	6.4385e-10	Down
						ENSG00000146830.10	GIGYF1	protein_coding	0.634092	1.95923e-11	6.44719e-10	Up
						ENSG00000079308.19	TNS1	protein_coding	0.931209	1.97402e-11	6.48146e-10	Up
						ENSG00000164100.9	NDST3	protein_coding	-0.599617	1.97228e-11	6.48146e-10	Down
						ENSG00000196576.15	PLXNB2	protein_coding	0.65255	2.0212e-11	6.62904e-10	Up
						ENSG00000100731.16	PCNX1	protein_coding	-0.341208	2.04345e-11	6.69463e-10	Down
						ENSG00000154153.13	RETREG1	protein_coding	-0.770967	2.05059e-11	6.7106e-10	Down
						ENSG00000134057.15	CCNB1	protein_coding	-0.596187	2.07151e-11	6.77159e-10	Down
						ENSG00000204899.6	MZT1	protein_coding	-0.901679	2.19e-11	7.15101e-10	Down
						ENSG00000111912.20	NCOA7	protein_coding	-0.572318	2.24075e-11	7.3087e-10	Down
						ENSG00000005020.13	SKAP2	protein_coding	-0.470805	2.27855e-11	7.42382e-10	Down
						ENSG00000170035.16	UBE2E3	protein_coding	-0.486133	2.28879e-11	7.44899e-10	Down
						ENSG00000104936.17	DMPK	protein_coding	0.967998	2.31358e-11	7.52142e-10	Up
						ENSG00000156469.9	MTERF3	protein_coding	-0.459218	2.33053e-11	7.56821e-10	Down
						ENSG00000111203.13	ITFG2	protein_coding	0.500277	2.35086e-11	7.62588e-10	Up
						ENSG00000171202.7	TMEM126A	protein_coding	-0.629867	2.36806e-11	7.6733e-10	Down
						ENSG00000142303.14	ADAMTS10	protein_coding	0.734261	2.37483e-11	7.68684e-10	Up
						ENSG00000011260.14	UTP18	protein_coding	-0.444132	2.38419e-11	7.70871e-10	Down
						ENSG00000278231.1	AL133342.1	lncRNA	0.942894	2.39683e-11	7.74112e-10	Up
						ENSG00000101558.13	VAPA	protein_coding	-0.393637	2.41731e-11	7.79877e-10	Down
						ENSG00000171467.16	ZNF318	protein_coding	0.526552	2.44777e-11	7.88847e-10	Up
						ENSG00000100083.19	GGA1	protein_coding	0.50434	2.47657e-11	7.97261e-10	Up
						ENSG00000196535.16	MYO18A	protein_coding	0.604408	2.50353e-11	8.05065e-10	Up
						ENSG00000188674.11	C2orf80	protein_coding	-0.81096	2.50933e-11	8.06058e-10	Down
						ENSG00000140836.17	ZFHX3	protein_coding	0.549006	2.547e-11	8.17271e-10	Up
						ENSG00000198015.13	MRPL42	protein_coding	-0.383028	2.55286e-11	8.18269e-10	Down
						ENSG00000106554.13	CHCHD3	protein_coding	-0.320049	2.55797e-11	8.19021e-10	Down
						ENSG00000110900.15	TSPAN11	protein_coding	0.807291	2.56508e-11	8.2041e-10	Up
						ENSG00000107745.19	MICU1	protein_coding	-0.347713	2.58271e-11	8.25159e-10	Down
						ENSG00000134308.14	YWHAQ	protein_coding	-0.52346	2.58567e-11	8.25216e-10	Down
						ENSG00000113532.13	ST8SIA4	protein_coding	-0.511191	2.59342e-11	8.26799e-10	Down
						ENSG00000118596.12	SLC16A7	protein_coding	-0.733651	2.61334e-11	8.31627e-10	Down
						ENSG00000135968.21	GCC2	protein_coding	-0.371344	2.61417e-11	8.31627e-10	Down
						ENSG00000170340.11	B3GNT2	protein_coding	-0.5847	2.62066e-11	8.32796e-10	Down
						ENSG00000116525.14	TRIM62	protein_coding	0.577673	2.62971e-11	8.34777e-10	Up
						ENSG00000092148.13	HECTD1	protein_coding	-0.402757	2.64387e-11	8.38376e-10	Down
						ENSG00000141012.13	GALNS	protein_coding	0.692639	2.65681e-11	8.41579e-10	Up
						ENSG00000158560.14	DYNC1I1	protein_coding	-0.594386	2.68782e-11	8.50493e-10	Down
						ENSG00000133169.6	BEX1	protein_coding	-0.785031	2.70144e-11	8.53891e-10	Down
						ENSG00000260244.1	AC104083.1	lncRNA	-0.710243	2.73104e-11	8.62328e-10	Down
						ENSG00000028203.18	VEZT	protein_coding	-0.40333	2.76443e-11	8.71944e-10	Down
						ENSG00000006025.12	OSBPL7	protein_coding	0.705482	2.79081e-11	8.79329e-10	Up
						ENSG00000197894.11	ADH5	protein_coding	-0.568675	2.84277e-11	8.94749e-10	Down
						ENSG00000180998.12	GPR137C	protein_coding	-0.775025	2.87536e-11	9.04046e-10	Down
						ENSG00000138326.21	RPS24	protein_coding	-0.468867	2.91143e-11	9.14419e-10	Down
						ENSG00000268660.1	LETM1P2	processed_pseudogene	0.801567	2.92383e-11	9.17339e-10	Up
						ENSG00000036257.13	CUL3	protein_coding	-0.377331	2.94293e-11	9.22357e-10	Down
						ENSG00000286159.1	AL035106.1	lncRNA	0.974265	2.98269e-11	9.33831e-10	Up
						ENSG00000157764.13	BRAF	protein_coding	-0.299344	3.01866e-11	9.44095e-10	Down
						ENSG00000102057.10	KCND1	protein_coding	0.597898	3.03075e-11	9.45881e-10	Up
						ENSG00000135324.6	MRAP2	protein_coding	-0.805991	3.03069e-11	9.45881e-10	Down
						ENSG00000176531.10	PHLDB3	protein_coding	0.754607	3.06454e-11	9.55423e-10	Up
						ENSG00000145730.20	PAM	protein_coding	-0.570511	3.06826e-11	9.55576e-10	Down
						ENSG00000138698.14	RAP1GDS1	protein_coding	-0.575613	3.08032e-11	9.5801e-10	Down
						ENSG00000183665.5	TRMT12	protein_coding	-0.460688	3.08254e-11	9.5801e-10	Down
						ENSG00000130827.6	PLXNA3	protein_coding	0.836584	3.09908e-11	9.62142e-10	Up
						ENSG00000174306.21	ZHX3	protein_coding	0.54462	3.12867e-11	9.70314e-10	Up
						ENSG00000198727.2	MT-CYB	protein_coding	1.35299	3.13382e-11	9.70895e-10	Up
						ENSG00000091129.21	NRCAM	protein_coding	-0.309328	3.14588e-11	9.73613e-10	Down
						ENSG00000149633.12	KIAA1755	protein_coding	0.694925	3.17125e-11	9.80442e-10	Up
						ENSG00000189043.10	NDUFA4	protein_coding	-0.699492	3.17914e-11	9.81858e-10	Down
						ENSG00000047249.18	ATP6V1H	protein_coding	-0.633889	3.18837e-11	9.83684e-10	Down
						ENSG00000133318.14	RTN3	protein_coding	-0.500985	3.19523e-11	9.84775e-10	Down
						ENSG00000167904.15	TMEM68	protein_coding	-0.421418	3.20401e-11	9.86456e-10	Down
						ENSG00000134001.14	EIF2S1	protein_coding	-0.507743	3.21702e-11	9.89435e-10	Down
						ENSG00000172594.13	SMPDL3A	protein_coding	-0.517216	3.23833e-11	9.94956e-10	Down
						ENSG00000048540.15	LMO3	protein_coding	-0.534136	3.24347e-11	9.95503e-10	Down
						ENSG00000185272.14	RBM11	protein_coding	-0.927713	3.25662e-11	9.98506e-10	Down
						ENSG00000112130.17	RNF8	protein_coding	-0.411514	3.29379e-11	1.00886e-09	Down
						ENSG00000183513.9	COA5	protein_coding	-0.482195	3.31043e-11	1.01291e-09	Down
						ENSG00000260878.1	AC104072.1	lncRNA	-1.09406	3.32287e-11	1.01567e-09	Down
						ENSG00000007384.15	RHBDF1	protein_coding	0.930987	3.35785e-11	1.0253e-09	Up
						ENSG00000137996.12	RTCA	protein_coding	-0.457149	3.39858e-11	1.0366e-09	Down
						ENSG00000150967.18	ABCB9	protein_coding	0.482614	3.40184e-11	1.0366e-09	Up
						ENSG00000135750.15	KCNK1	protein_coding	-0.660622	3.4117e-11	1.03854e-09	Down
						ENSG00000204305.14	AGER	protein_coding	0.782977	3.44512e-11	1.04763e-09	Up
						ENSG00000131966.14	ACTR10	protein_coding	-0.543447	3.50152e-11	1.0626e-09	Down
						ENSG00000280020.1	AC116407.3	TEC	1.38172	3.49837e-11	1.0626e-09	Up
						ENSG00000111237.19	VPS29	protein_coding	-0.434737	3.50535e-11	1.06268e-09	Down
						ENSG00000281490.1	CICP14	processed_pseudogene	0.715548	3.53841e-11	1.07161e-09	Up
						ENSG00000124787.14	RPP40	protein_coding	-0.629438	3.54207e-11	1.07162e-09	Down
						ENSG00000170881.4	RNF139	protein_coding	-0.5006	3.56964e-11	1.07886e-09	Down
						ENSG00000130635.16	COL5A1	protein_coding	0.891567	3.59203e-11	1.08452e-09	Up
						ENSG00000215717.7	TMEM167B	protein_coding	-0.490293	3.59599e-11	1.08461e-09	Down
						ENSG00000064726.10	BTBD1	protein_coding	-0.618461	3.61434e-11	1.08904e-09	Down
						ENSG00000013293.6	SLC7A14	protein_coding	-0.62487	3.62878e-11	1.09228e-09	Down
						ENSG00000048052.21	HDAC9	protein_coding	-0.441666	3.64521e-11	1.09611e-09	Down
						ENSG00000166128.13	RAB8B	protein_coding	-0.479902	3.65907e-11	1.09917e-09	Down
						ENSG00000127054.20	INTS11	protein_coding	0.490677	3.74803e-11	1.1247e-09	Up
						ENSG00000235245.1	AL360181.2	lncRNA	1.13901	3.75166e-11	1.1247e-09	Up
						ENSG00000236859.7	NIFK-AS1	lncRNA	0.452781	3.75922e-11	1.12583e-09	Up
						ENSG00000172260.15	NEGR1	protein_coding	-0.677205	3.83365e-11	1.14696e-09	Down
						ENSG00000104343.21	UBE2W	protein_coding	-0.577688	3.87834e-11	1.15869e-09	Down
						ENSG00000138660.12	AP1AR	protein_coding	-0.625673	3.88066e-11	1.15869e-09	Down
						ENSG00000165516.11	KLHDC2	protein_coding	-0.524218	3.92896e-11	1.17193e-09	Down
						ENSG00000112290.13	WASF1	protein_coding	-0.54	3.93302e-11	1.17196e-09	Down
						ENSG00000128699.14	ORMDL1	protein_coding	-0.574619	3.95946e-11	1.17866e-09	Down
						ENSG00000127184.13	COX7C	protein_coding	-0.547613	4.00014e-11	1.18838e-09	Down
						ENSG00000172888.12	ZNF621	protein_coding	0.373804	3.99984e-11	1.18838e-09	Up
						ENSG00000079246.16	XRCC5	protein_coding	-0.49422	4.03168e-11	1.19655e-09	Down
						ENSG00000178209.15	PLEC	protein_coding	0.913681	4.04933e-11	1.20059e-09	Up
						ENSG00000157077.14	ZFYVE9	protein_coding	-0.397936	4.06e-11	1.20255e-09	Down
						ENSG00000070785.17	EIF2B3	protein_coding	-0.502737	4.0836e-11	1.20833e-09	Down
						ENSG00000070367.16	EXOC5	protein_coding	-0.403866	4.11803e-11	1.2173e-09	Down
						ENSG00000220575.8	HTR5A-AS1	lncRNA	-0.853595	4.12541e-11	1.21827e-09	Down
						ENSG00000136450.13	SRSF1	protein_coding	-0.555815	4.13625e-11	1.22025e-09	Down
						ENSG00000117713.20	ARID1A	protein_coding	0.579719	4.14295e-11	1.22102e-09	Up
						ENSG00000152578.13	GRIA4	protein_coding	-0.489625	4.2418e-11	1.24721e-09	Down
						ENSG00000162430.17	SELENON	protein_coding	0.900243	4.24444e-11	1.24721e-09	Up
						ENSG00000204789.4	ZNF204P	processed_pseudogene	-0.439442	4.23928e-11	1.24721e-09	Down
						ENSG00000116141.15	MARK1	protein_coding	-0.393485	4.26326e-11	1.25026e-09	Down
						ENSG00000163541.12	SUCLG1	protein_coding	-0.458892	4.25939e-11	1.25026e-09	Down
						ENSG00000110367.13	DDX6	protein_coding	-0.365487	4.29454e-11	1.25819e-09	Down
						ENSG00000137038.8	DMAC1	protein_coding	-0.666805	4.29891e-11	1.25823e-09	Down
						ENSG00000123983.14	ACSL3	protein_coding	-0.532874	4.30945e-11	1.26007e-09	Down
						ENSG00000164615.5	CAMLG	protein_coding	-0.524874	4.33985e-11	1.26771e-09	Down
						ENSG00000047932.14	GOPC	protein_coding	-0.417695	4.35908e-11	1.27207e-09	Down
						ENSG00000112981.5	NME5	protein_coding	-0.712079	4.38322e-11	1.27786e-09	Down
						ENSG00000277157.1	H4C4	protein_coding	-0.739366	4.44959e-11	1.29593e-09	Down
						ENSG00000179241.13	LDLRAD3	protein_coding	0.744465	4.46883e-11	1.30015e-09	Up
						ENSG00000275714.1	H3C1	protein_coding	-0.802683	4.47285e-11	1.30015e-09	Down
						ENSG00000138604.10	GLCE	protein_coding	-0.582265	4.48812e-11	1.30331e-09	Down
						ENSG00000150779.12	TIMM8B	protein_coding	-0.668525	4.5212e-11	1.31035e-09	Down
						ENSG00000155330.10	C16orf87	protein_coding	-0.359513	4.51933e-11	1.31035e-09	Down
						ENSG00000169019.11	COMMD8	protein_coding	-0.885007	4.53836e-11	1.31404e-09	Down
						ENSG00000167258.14	CDK12	protein_coding	0.315238	4.54367e-11	1.3143e-09	Up
						ENSG00000100918.13	REC8	protein_coding	0.655028	4.56598e-11	1.31946e-09	Up
						ENSG00000149499.11	EML3	protein_coding	0.75108	4.59851e-11	1.32757e-09	Up
						ENSG00000263874.2	LINC00672	protein_coding	-0.562381	4.61367e-11	1.33065e-09	Down
						ENSG00000081189.15	MEF2C	protein_coding	-0.656936	4.64632e-11	1.33876e-09	Down
						ENSG00000198301.12	SDAD1	protein_coding	-0.314781	4.68821e-11	1.34952e-09	Down
						ENSG00000171262.11	FAM98B	protein_coding	-0.489738	4.77389e-11	1.37285e-09	Down
						ENSG00000120925.16	RNF170	protein_coding	-0.415716	4.80862e-11	1.3815e-09	Down
						ENSG00000171316.12	CHD7	protein_coding	0.440695	4.84399e-11	1.39031e-09	Up
						ENSG00000134717.18	BTF3L4	protein_coding	-0.47549	4.85415e-11	1.39188e-09	Down
						ENSG00000164587.13	RPS14	protein_coding	-0.573712	4.88685e-11	1.3999e-09	Down
						ENSG00000129055.12	ANAPC13	protein_coding	-0.549605	4.91408e-11	1.40635e-09	Down
						ENSG00000011566.15	MAP4K3	protein_coding	-0.491632	4.97454e-11	1.42228e-09	Down
						ENSG00000268496.1	AC245884.9	lncRNA	1.18199	4.97977e-11	1.4224e-09	Up
						ENSG00000166342.19	NETO1	protein_coding	-0.537035	5.04083e-11	1.43846e-09	Down
						ENSG00000188566.13	NDOR1	protein_coding	1.04283	5.04956e-11	1.43956e-09	Up
						ENSG00000108773.11	KAT2A	protein_coding	0.585079	5.08314e-11	1.44774e-09	Up
						ENSG00000130254.12	SAFB2	protein_coding	0.704239	5.13152e-11	1.46012e-09	Up
						ENSG00000106399.11	RPA3	protein_coding	-0.719073	5.19209e-11	1.47594e-09	Down
						ENSG00000113448.19	PDE4D	protein_coding	-0.461774	5.20044e-11	1.4769e-09	Down
						ENSG00000122644.13	ARL4A	protein_coding	-0.677375	5.22847e-11	1.48267e-09	Down
						ENSG00000260412.1	AL353746.1	lncRNA	-0.675151	5.23076e-11	1.48267e-09	Down
						ENSG00000183735.10	TBK1	protein_coding	-0.401501	5.26512e-11	1.49098e-09	Down
						ENSG00000112367.10	FIG4	protein_coding	-0.356898	5.27063e-11	1.49112e-09	Down
						ENSG00000091844.8	RGS17	protein_coding	-0.678787	5.3237e-11	1.50469e-09	Down
						ENSG00000166716.10	ZNF592	protein_coding	0.585849	5.33913e-11	1.50762e-09	Up
						ENSG00000072135.13	PTPN18	protein_coding	0.50446	5.38332e-11	1.51865e-09	Up
						ENSG00000146006.8	LRRTM2	protein_coding	-0.473548	5.41923e-11	1.52733e-09	Down
						ENSG00000196290.15	NIF3L1	protein_coding	-0.639433	5.4392e-11	1.5315e-09	Down
						ENSG00000048544.6	MRPS10	protein_coding	-0.433222	5.4826e-11	1.54134e-09	Down
						ENSG00000143198.13	MGST3	protein_coding	-0.480456	5.48456e-11	1.54134e-09	Down
						ENSG00000102531.16	FNDC3A	protein_coding	-0.400268	5.55978e-11	1.55957e-09	Down
						ENSG00000164405.11	UQCRQ	protein_coding	-0.563928	5.55994e-11	1.55957e-09	Down
						ENSG00000008018.9	PSMB1	protein_coding	-0.499998	5.56887e-11	1.5606e-09	Down
						ENSG00000108946.14	PRKAR1A	protein_coding	-0.576714	5.58697e-11	1.56419e-09	Down
						ENSG00000068650.18	ATP11A	protein_coding	0.478702	5.62213e-11	1.57255e-09	Up
						ENSG00000162852.14	CNST	protein_coding	-0.571385	5.66958e-11	1.58433e-09	Down
						ENSG00000038532.16	CLEC16A	protein_coding	0.405128	5.68507e-11	1.58716e-09	Up
						ENSG00000132005.9	RFX1	protein_coding	0.944777	5.70922e-11	1.5924e-09	Up
						ENSG00000132975.8	GPR12	protein_coding	-0.603193	5.83709e-11	1.62654e-09	Down
						ENSG00000171004.18	HS6ST2	protein_coding	-0.837898	5.9296e-11	1.65077e-09	Down
						ENSG00000163281.12	GNPDA2	protein_coding	-0.531238	5.97244e-11	1.66113e-09	Down
						ENSG00000198786.2	MT-ND5	protein_coding	1.22129	6.07568e-11	1.68827e-09	Up
						ENSG00000118454.13	ANKRD13C	protein_coding	-0.422089	6.11642e-11	1.698e-09	Down
						ENSG00000152382.6	TADA1	protein_coding	-0.551266	6.12544e-11	1.69891e-09	Down
						ENSG00000124406.16	ATP8A1	protein_coding	-0.664766	6.14756e-11	1.70345e-09	Down
						ENSG00000154654.15	NCAM2	protein_coding	-0.511124	6.17951e-11	1.7107e-09	Down
						ENSG00000018236.15	CNTN1	protein_coding	-0.522173	6.27748e-11	1.7362e-09	Down
						ENSG00000172869.14	DMXL1	protein_coding	-0.491286	6.3034e-11	1.74175e-09	Down
						ENSG00000204791.10	SMPD5	transcribed_unitary_pseudogene	1.13094	6.32443e-11	1.74593e-09	Up
						ENSG00000010017.13	RANBP9	protein_coding	-0.402713	6.34437e-11	1.74981e-09	Down
						ENSG00000162572.21	SCNN1D	protein_coding	0.644428	6.37114e-11	1.75556e-09	Up
						ENSG00000185236.12	RAB11B	protein_coding	0.599347	6.38331e-11	1.75728e-09	Up
						ENSG00000152601.17	MBNL1	protein_coding	-0.351265	6.419e-11	1.76546e-09	Down
						ENSG00000242779.7	ZNF702P	transcribed_processed_pseudogene	-0.971932	6.4858e-11	1.78218e-09	Down
						ENSG00000015153.14	YAF2	protein_coding	-0.511278	6.52713e-11	1.79188e-09	Down
						ENSG00000233705.7	SLC26A4-AS1	lncRNA	-0.651542	6.54313e-11	1.79461e-09	Down
						ENSG00000183431.12	SF3A3	protein_coding	-0.394329	6.55394e-11	1.79591e-09	Down
						ENSG00000092208.17	GEMIN2	protein_coding	-0.522575	6.56569e-11	1.79747e-09	Down
						ENSG00000156011.17	PSD3	protein_coding	-0.491013	6.64163e-11	1.81659e-09	Down
						ENSG00000086065.14	CHMP5	protein_coding	-0.617012	6.68544e-11	1.8252e-09	Down
						ENSG00000134343.14	ANO3	protein_coding	-0.762423	6.67933e-11	1.8252e-09	Down
						ENSG00000182004.13	SNRPE	protein_coding	-0.579707	6.73301e-11	1.8365e-09	Down
						ENSG00000185518.11	SV2B	protein_coding	-0.660224	6.75072e-11	1.83963e-09	Down
						ENSG00000141428.17	C18orf21	protein_coding	-0.484987	6.82495e-11	1.85815e-09	Down
						ENSG00000071189.21	SNX13	protein_coding	-0.462356	6.83398e-11	1.85891e-09	Down
						ENSG00000164253.14	WDR41	protein_coding	-0.40372	6.90692e-11	1.87702e-09	Down
						ENSG00000175309.15	PHYKPL	protein_coding	0.470035	6.93747e-11	1.8836e-09	Up
						ENSG00000197150.12	ABCB8	protein_coding	0.625176	7.02129e-11	1.90461e-09	Up
						ENSG00000171867.17	PRNP	protein_coding	-0.515675	7.10669e-11	1.92602e-09	Down
						ENSG00000125755.19	SYMPK	protein_coding	0.490476	7.11654e-11	1.92693e-09	Up
						ENSG00000163002.13	NUP35	protein_coding	-0.622392	7.18473e-11	1.94361e-09	Down
						ENSG00000196792.12	STRN3	protein_coding	-0.414746	7.21265e-11	1.94939e-09	Down
						ENSG00000175497.17	DPP10	protein_coding	-0.565013	7.29416e-11	1.96962e-09	Down
						ENSG00000113319.13	RASGRF2	protein_coding	-0.491158	7.36205e-11	1.98615e-09	Down
						ENSG00000169696.16	ASPSCR1	protein_coding	0.569037	7.4438e-11	2.00637e-09	Up
						ENSG00000188243.12	COMMD6	protein_coding	-0.61676	7.46587e-11	2.0105e-09	Down
						ENSG00000197265.9	GTF2E2	protein_coding	-0.459211	7.47539e-11	2.01123e-09	Down
						ENSG00000083720.13	OXCT1	protein_coding	-0.544868	7.61411e-11	2.04644e-09	Down
						ENSG00000185261.14	KIAA0825	protein_coding	-0.462904	7.62006e-11	2.04644e-09	Down
						ENSG00000107854.6	TNKS2	protein_coding	-0.371728	7.62876e-11	2.04692e-09	Down
						ENSG00000272734.1	ADIRF-AS1	lncRNA	0.800864	7.65488e-11	2.05207e-09	Up
						ENSG00000172943.19	PHF8	protein_coding	0.376001	7.75858e-11	2.078e-09	Up
						ENSG00000266074.8	BAHCC1	protein_coding	0.917803	7.77567e-11	2.08069e-09	Up
						ENSG00000009844.16	VTA1	protein_coding	-0.507454	7.79064e-11	2.08282e-09	Down
						ENSG00000072195.15	SPEG	protein_coding	0.850082	7.8164e-11	2.08782e-09	Up
						ENSG00000167393.18	PPP2R3B	protein_coding	0.575684	7.82839e-11	2.08915e-09	Up
						ENSG00000085872.15	CHERP	protein_coding	0.754221	8.00994e-11	2.13567e-09	Up
						ENSG00000126653.18	NSRP1	protein_coding	0.531177	8.05604e-11	2.14603e-09	Up
						ENSG00000109063.15	MYH3	protein_coding	0.72988	8.09457e-11	2.15243e-09	Up
						ENSG00000155097.12	ATP6V1C1	protein_coding	-0.471618	8.09283e-11	2.15243e-09	Down
						ENSG00000161970.15	RPL26	protein_coding	-0.61854	8.12294e-11	2.15804e-09	Down
						ENSG00000025156.13	HSF2	protein_coding	-0.441729	8.33383e-11	2.21208e-09	Down
						ENSG00000132024.17	CC2D1A	protein_coding	0.752085	8.4094e-11	2.22691e-09	Up
						ENSG00000145016.16	RUBCN	protein_coding	0.443478	8.39841e-11	2.22691e-09	Up
						ENSG00000177054.14	ZDHHC13	protein_coding	-0.577422	8.41221e-11	2.22691e-09	Down
						ENSG00000184983.11	NDUFA6	protein_coding	-0.565908	8.60574e-11	2.27611e-09	Down
						ENSG00000162144.9	CYB561A3	protein_coding	0.332959	8.64919e-11	2.28556e-09	Up
						ENSG00000230922.1	AL079301.1	lncRNA	1.17372	8.67673e-11	2.2908e-09	Up
						ENSG00000041357.16	PSMA4	protein_coding	-0.465289	8.71605e-11	2.29913e-09	Down
						ENSG00000004975.12	DVL2	protein_coding	0.535673	8.72734e-11	2.30006e-09	Up
						ENSG00000249131.2	PSD2-AS1	lncRNA	1.06665	8.81103e-11	2.32006e-09	Up
						ENSG00000166689.16	PLEKHA7	protein_coding	0.699722	8.86132e-11	2.33123e-09	Up
						ENSG00000137802.14	MAPKBP1	protein_coding	0.513383	8.90205e-11	2.33987e-09	Up
						ENSG00000105221.18	AKT2	protein_coding	0.456156	8.94488e-11	2.34904e-09	Up
						ENSG00000083312.17	TNPO1	protein_coding	-0.466081	9.12288e-11	2.39367e-09	Down
						ENSG00000225630.1	MTND2P28	unprocessed_pseudogene	1.69814	9.16404e-11	2.40234e-09	Up
						ENSG00000203791.15	EEF1AKMT2	protein_coding	-0.602538	9.24189e-11	2.42061e-09	Down
						ENSG00000151883.18	PARP8	protein_coding	-0.448249	9.28909e-11	2.43082e-09	Down
						ENSG00000115091.12	ACTR3	protein_coding	-0.446801	9.32792e-11	2.43883e-09	Down
						ENSG00000136603.14	SKIL	protein_coding	-0.565035	9.36008e-11	2.44508e-09	Down
						ENSG00000251417.2	AC145285.2	lncRNA	0.90037	9.37994e-11	2.44811e-09	Up
						ENSG00000118200.14	CAMSAP2	protein_coding	-0.350492	9.40779e-11	2.45135e-09	Down
						ENSG00000196218.13	RYR1	protein_coding	0.791744	9.41713e-11	2.45135e-09	Up
						ENSG00000198612.11	COPS8	protein_coding	-0.545484	9.41027e-11	2.45135e-09	Down
						ENSG00000057757.10	PITHD1	protein_coding	-0.579287	9.46841e-11	2.46253e-09	Down
						ENSG00000144834.14	TAGLN3	protein_coding	-0.806744	9.50381e-11	2.46741e-09	Down
						ENSG00000175105.7	ZNF654	protein_coding	-0.504823	9.50345e-11	2.46741e-09	Down
						ENSG00000112200.17	ZNF451	protein_coding	-0.530377	9.54942e-11	2.47533e-09	Down
						ENSG00000198899.2	MT-ATP6	protein_coding	1.54696	9.55101e-11	2.47533e-09	Up
						ENSG00000142327.13	RNPEPL1	protein_coding	0.646484	9.56742e-11	2.47742e-09	Up
						ENSG00000148143.13	ZNF462	protein_coding	0.53597	9.66321e-11	2.49786e-09	Up
						ENSG00000170855.4	TRIAP1	protein_coding	-0.659861	9.66204e-11	2.49786e-09	Down
						ENSG00000160741.17	CRTC2	protein_coding	0.720464	9.68062e-11	2.50018e-09	Up
						ENSG00000225032.5	AL162586.1	lncRNA	0.710043	9.69504e-11	2.50173e-09	Up
						ENSG00000276649.1	AL117335.1	lncRNA	0.538631	9.70482e-11	2.50207e-09	Up
						ENSG00000178597.7	PSAPL1	protein_coding	1.02618	9.75679e-11	2.51329e-09	Up
						ENSG00000095637.22	SORBS1	protein_coding	0.407211	1.02178e-10	2.62958e-09	Up
						ENSG00000109971.14	HSPA8	protein_coding	-0.683623	1.0226e-10	2.62958e-09	Down
						ENSG00000169871.13	TRIM56	protein_coding	0.857134	1.03651e-10	2.66305e-09	Up
						ENSG00000129682.16	FGF13	protein_coding	-0.601778	1.05184e-10	2.70008e-09	Down
						ENSG00000033122.20	LRRC7	protein_coding	-0.444201	1.05954e-10	2.71749e-09	Down
						ENSG00000150787.8	PTS	protein_coding	-0.625861	1.07459e-10	2.75372e-09	Down
						ENSG00000212907.2	MT-ND4L	protein_coding	1.75386	1.07875e-10	2.762e-09	Up
						ENSG00000133019.11	CHRM3	protein_coding	-0.547677	1.08682e-10	2.77785e-09	Down
						ENSG00000146151.13	HMGCLL1	protein_coding	-0.679536	1.0864e-10	2.77785e-09	Down
						ENSG00000111716.14	LDHB	polymorphic_pseudogene	-0.765894	1.08893e-10	2.78084e-09	Down
						ENSG00000099381.18	SETD1A	protein_coding	0.967158	1.1018e-10	2.81129e-09	Up
						ENSG00000146352.13	CLVS2	protein_coding	-0.629764	1.10487e-10	2.8167e-09	Down
						ENSG00000156531.16	PHF6	protein_coding	-0.41837	1.10978e-10	2.82679e-09	Down
						ENSG00000141429.13	GALNT1	protein_coding	-0.507972	1.11293e-10	2.83238e-09	Down
						ENSG00000197782.14	ZNF780A	protein_coding	-0.486536	1.11963e-10	2.84698e-09	Down
						ENSG00000105983.22	LMBR1	protein_coding	-0.351367	1.12759e-10	2.86232e-09	Down
						ENSG00000145782.13	ATG12	protein_coding	-0.382657	1.12693e-10	2.86232e-09	Down
						ENSG00000163608.15	NEPRO	protein_coding	-0.466991	1.13375e-10	2.8755e-09	Down
						ENSG00000111231.9	GPN3	protein_coding	-0.563917	1.13791e-10	2.88357e-09	Down
						ENSG00000147654.15	EBAG9	protein_coding	-0.386598	1.14018e-10	2.88686e-09	Down
						ENSG00000124067.17	SLC12A4	protein_coding	0.701248	1.15761e-10	2.92848e-09	Up
						ENSG00000106460.19	TMEM106B	protein_coding	-0.656418	1.173e-10	2.96489e-09	Down
						ENSG00000100030.14	MAPK1	protein_coding	-0.43924	1.17555e-10	2.96882e-09	Down
						ENSG00000228315.12	GUSBP11	lncRNA	0.515285	1.17815e-10	2.97286e-09	Up
						ENSG00000105849.6	TWISTNB	protein_coding	-0.550117	1.18323e-10	2.98058e-09	Down
						ENSG00000156860.16	FBRS	protein_coding	0.846832	1.18299e-10	2.98058e-09	Up
						ENSG00000139154.16	AEBP2	protein_coding	-0.468617	1.19336e-10	3.00355e-09	Down
						ENSG00000175220.12	ARHGAP1	protein_coding	0.68331	1.19953e-10	3.01652e-09	Up
						ENSG00000164050.13	PLXNB1	protein_coding	0.794562	1.21179e-10	3.04478e-09	Up
						ENSG00000138385.16	SSB	protein_coding	-0.335272	1.21287e-10	3.04492e-09	Down
						ENSG00000138442.9	WDR12	protein_coding	-0.36734	1.22288e-10	3.06744e-09	Down
						ENSG00000111615.14	KRR1	protein_coding	-0.479448	1.23199e-10	3.08768e-09	Down
						ENSG00000122126.17	OCRL	protein_coding	-0.411125	1.23649e-10	3.09635e-09	Down
						ENSG00000115350.12	POLE4	protein_coding	-0.520133	1.2377e-10	3.09675e-09	Down
						ENSG00000103335.22	PIEZO1	protein_coding	0.97055	1.24575e-10	3.11304e-09	Up
						ENSG00000112695.11	COX7A2	protein_coding	-0.679665	1.24736e-10	3.11304e-09	Down
						ENSG00000226763.5	SRRM5	protein_coding	1.19475	1.24632e-10	3.11304e-09	Up
						ENSG00000102781.14	KATNAL1	protein_coding	-0.370887	1.25285e-10	3.12412e-09	Down
						ENSG00000112237.13	CCNC	protein_coding	-0.616123	1.26167e-10	3.14345e-09	Down
						ENSG00000249115.9	HAUS5	protein_coding	0.693311	1.2692e-10	3.15957e-09	Up
						ENSG00000176909.12	MAMSTR	protein_coding	0.75974	1.27026e-10	3.15957e-09	Up
						ENSG00000142892.15	PIGK	protein_coding	-0.642276	1.28299e-10	3.18855e-09	Down
						ENSG00000029364.12	SLC39A9	protein_coding	-0.445335	1.28876e-10	3.2002e-09	Down
						ENSG00000160131.13	VMA21	protein_coding	-0.53609	1.29012e-10	3.20089e-09	Down
						ENSG00000151743.11	AMN1	protein_coding	-0.480295	1.30179e-10	3.22715e-09	Down
						ENSG00000159714.11	ZDHHC1	protein_coding	0.766202	1.30644e-10	3.23327e-09	Up
						ENSG00000229657.2	AL391822.1	processed_pseudogene	0.925998	1.30624e-10	3.23327e-09	Up
						ENSG00000100393.14	EP300	protein_coding	0.366572	1.31858e-10	3.26061e-09	Up
						ENSG00000254122.2	PCDHGB7	protein_coding	0.91039	1.33094e-10	3.28843e-09	Up
						ENSG00000137821.11	LRRC49	protein_coding	-0.575243	1.33607e-10	3.29834e-09	Down
						ENSG00000156136.10	DCK	protein_coding	-0.620754	1.3389e-10	3.30258e-09	Down
						ENSG00000185658.13	BRWD1	protein_coding	-0.500864	1.34256e-10	3.30885e-09	Down
						ENSG00000119041.11	GTF3C3	protein_coding	-0.479059	1.34541e-10	3.31312e-09	Down
						ENSG00000104763.19	ASAH1	protein_coding	-0.535498	1.3525e-10	3.32783e-09	Down
						ENSG00000126883.17	NUP214	protein_coding	0.336558	1.35945e-10	3.34215e-09	Up
						ENSG00000095319.14	NUP188	protein_coding	0.330271	1.37301e-10	3.37268e-09	Up
						ENSG00000072756.17	TRNT1	protein_coding	-0.45057	1.41186e-10	3.46524e-09	Down
						ENSG00000163875.15	MEAF6	protein_coding	-0.452367	1.42642e-10	3.49809e-09	Down
						ENSG00000086619.14	ERO1B	protein_coding	-0.490369	1.4554e-10	3.56622e-09	Down
						ENSG00000100982.12	PCIF1	protein_coding	0.584728	1.45871e-10	3.56843e-09	Up
						ENSG00000280287.1	AC131212.3	TEC	1.10423	1.45832e-10	3.56843e-09	Up
						ENSG00000196367.13	TRRAP	protein_coding	0.364182	1.48269e-10	3.62409e-09	Up
						ENSG00000164070.12	HSPA4L	protein_coding	-0.750827	1.49354e-10	3.64761e-09	Down
						ENSG00000186130.5	ZBTB6	protein_coding	-0.549181	1.4966e-10	3.65207e-09	Down
						ENSG00000168653.11	NDUFS5	protein_coding	-0.550318	1.50364e-10	3.66625e-09	Down
						ENSG00000166454.10	ATMIN	protein_coding	-0.387647	1.50586e-10	3.66864e-09	Down
						ENSG00000173692.13	PSMD1	protein_coding	-0.444747	1.50984e-10	3.67531e-09	Down
						ENSG00000090924.15	PLEKHG2	protein_coding	0.908212	1.52423e-10	3.70424e-09	Up
						ENSG00000151135.10	TMEM263	protein_coding	-0.501728	1.52368e-10	3.70424e-09	Down
						ENSG00000258611.2	AC087641.1	transcribed_processed_pseudogene	1.61233	1.53883e-10	3.73362e-09	Up
						ENSG00000260276.2	AC022167.2	lncRNA	0.826897	1.53802e-10	3.73362e-09	Up
						ENSG00000135097.7	MSI1	protein_coding	0.996968	1.56076e-10	3.78373e-09	Up
						ENSG00000279675.1	AC080100.1	TEC	-0.700985	1.5711e-10	3.80568e-09	Down
						ENSG00000114030.13	KPNA1	protein_coding	-0.349994	1.58737e-10	3.84195e-09	Down
						ENSG00000144935.15	TRPC1	protein_coding	-0.605384	1.59344e-10	3.85349e-09	Down
						ENSG00000091664.9	SLC17A6	protein_coding	-1.10102	1.60433e-10	3.87352e-09	Down
						ENSG00000111845.5	PAK1IP1	protein_coding	-0.501666	1.60338e-10	3.87352e-09	Down
						ENSG00000198168.9	SVIP	protein_coding	-0.673331	1.61695e-10	3.90081e-09	Down
						ENSG00000124802.12	EEF1E1	protein_coding	-0.802028	1.63228e-10	3.9314e-09	Down
						ENSG00000280332.1	AC020917.4	TEC	0.888271	1.63175e-10	3.9314e-09	Up
						ENSG00000102466.15	FGF14	protein_coding	-0.490816	1.67051e-10	4.0202e-09	Down
						ENSG00000142188.17	TMEM50B	protein_coding	-0.385778	1.68193e-10	4.0444e-09	Down
						ENSG00000129566.13	TEP1	protein_coding	0.542072	1.68736e-10	4.05088e-09	Up
						ENSG00000175606.11	TMEM70	protein_coding	-0.601822	1.68635e-10	4.05088e-09	Down
						ENSG00000152642.10	GPD1L	protein_coding	-0.498291	1.71156e-10	4.09904e-09	Down
						ENSG00000159082.17	SYNJ1	protein_coding	-0.467723	1.71022e-10	4.09904e-09	Down
						ENSG00000241685.10	ARPC1A	protein_coding	-0.485792	1.71025e-10	4.09904e-09	Down
						ENSG00000126261.13	UBA2	protein_coding	-0.377935	1.71832e-10	4.11189e-09	Down
						ENSG00000129244.9	ATP1B2	protein_coding	1.20699	1.72525e-10	4.1244e-09	Up
						ENSG00000152413.15	HOMER1	protein_coding	-0.606627	1.72632e-10	4.1244e-09	Down
						ENSG00000135241.17	PNPLA8	protein_coding	-0.557334	1.73087e-10	4.13193e-09	Down
						ENSG00000169851.15	PCDH7	protein_coding	-0.484112	1.73419e-10	4.13654e-09	Down
						ENSG00000184220.12	CMSS1	protein_coding	-0.486407	1.75531e-10	4.18353e-09	Down
						ENSG00000163444.12	TMEM183A	protein_coding	-0.568986	1.76041e-10	4.19232e-09	Down
						ENSG00000162298.18	SYVN1	protein_coding	0.533216	1.7796e-10	4.23462e-09	Up
						ENSG00000182899.17	RPL35A	protein_coding	-0.587863	1.78317e-10	4.23972e-09	Down
						ENSG00000182359.15	KBTBD3	protein_coding	-0.591327	1.7855e-10	4.24186e-09	Down
						ENSG00000266472.5	MRPS21	protein_coding	-0.484014	1.79636e-10	4.26423e-09	Down
						ENSG00000166352.16	C11orf74	protein_coding	-0.426469	1.8086e-10	4.28984e-09	Down
						ENSG00000234709.2	UPF3AP3	transcribed_processed_pseudogene	1.25775	1.81153e-10	4.29338e-09	Up
						ENSG00000197885.10	NKIRAS1	protein_coding	-0.476208	1.81701e-10	4.30291e-09	Down
						ENSG00000118276.11	B4GALT6	protein_coding	-0.720471	1.82243e-10	4.31232e-09	Down
						ENSG00000131437.15	KIF3A	protein_coding	-0.351639	1.83636e-10	4.3418e-09	Down
						ENSG00000071994.11	PDCD2	protein_coding	-0.406005	1.85198e-10	4.37525e-09	Down
						ENSG00000183963.18	SMTN	protein_coding	1.21977	1.87648e-10	4.42961e-09	Up
						ENSG00000116406.19	EDEM3	protein_coding	-0.41629	1.88532e-10	4.44692e-09	Down
						ENSG00000109270.13	LAMTOR3	protein_coding	-0.445873	1.89169e-10	4.4584e-09	Down
						ENSG00000262879.6	AC005670.3	lncRNA	0.359197	1.90788e-10	4.493e-09	Up
						ENSG00000145817.17	YIPF5	protein_coding	-0.545565	1.92367e-10	4.52657e-09	Down
						ENSG00000173674.11	EIF1AX	protein_coding	-0.572358	1.93726e-10	4.55494e-09	Down
						ENSG00000279013.1	AC110774.1	TEC	-1.06616	1.94151e-10	4.56131e-09	Down
						ENSG00000164414.18	SLC35A1	protein_coding	-0.554657	1.9578e-10	4.59596e-09	Down
						ENSG00000146457.16	WTAP	protein_coding	-0.375346	1.96235e-10	4.60298e-09	Down
						ENSG00000174327.7	SLC16A13	protein_coding	0.939848	1.98656e-10	4.65608e-09	Up
						ENSG00000185477.5	GPRIN3	protein_coding	-0.478383	1.98949e-10	4.65928e-09	Down
						ENSG00000106692.14	FKTN	protein_coding	-0.486846	1.9958e-10	4.66692e-09	Down
						ENSG00000133731.10	IMPA1	protein_coding	-0.673007	1.9959e-10	4.66692e-09	Down
						ENSG00000114450.10	GNB4	protein_coding	-0.471749	2.00657e-10	4.68817e-09	Down
						ENSG00000119403.15	PHF19	protein_coding	0.59915	2.01775e-10	4.71058e-09	Up
						ENSG00000125962.14	ARMCX5	protein_coding	-0.598354	2.02541e-10	4.72473e-09	Down
						ENSG00000125743.10	SNRPD2	protein_coding	-0.598056	2.02886e-10	4.72905e-09	Down
						ENSG00000172954.13	LCLAT1	protein_coding	-0.374621	2.03116e-10	4.73069e-09	Down
						ENSG00000174469.23	CNTNAP2	protein_coding	-0.566118	2.03337e-10	4.73213e-09	Down
						ENSG00000137497.17	NUMA1	protein_coding	0.501394	2.04563e-10	4.75693e-09	Up
						ENSG00000164654.16	MIOS	protein_coding	-0.437904	2.05362e-10	4.77177e-09	Down
						ENSG00000104064.17	GABPB1	protein_coding	-0.509953	2.05881e-10	4.78008e-09	Down
						ENSG00000164983.7	TMEM65	protein_coding	-0.4783	2.07453e-10	4.81281e-09	Down
						ENSG00000179083.6	FAM133A	protein_coding	-0.554808	2.08772e-10	4.83961e-09	Down
						ENSG00000053770.12	AP5M1	protein_coding	-0.473895	2.09507e-10	4.84908e-09	Down
						ENSG00000198569.10	SLC34A3	protein_coding	0.930852	2.0946e-10	4.84908e-09	Up
						ENSG00000137266.14	SLC22A23	protein_coding	0.438822	2.10003e-10	4.85678e-09	Up
						ENSG00000151366.13	NDUFC2	protein_coding	-0.504789	2.10272e-10	4.85919e-09	Down
						ENSG00000023572.9	GLRX2	protein_coding	-0.51521	2.10989e-10	4.86817e-09	Down
						ENSG00000169951.9	ZNF764	protein_coding	0.540738	2.10927e-10	4.86817e-09	Up
						ENSG00000118564.15	FBXL5	protein_coding	-0.467308	2.11909e-10	4.8856e-09	Down
						ENSG00000165943.5	MOAP1	protein_coding	-0.642305	2.12241e-10	4.88945e-09	Down
						ENSG00000187690.4	EZHIP	protein_coding	1.15429	2.12781e-10	4.8981e-09	Up
						ENSG00000107736.21	CDH23	protein_coding	0.818569	2.14152e-10	4.92583e-09	Up
						ENSG00000138430.16	OLA1	protein_coding	-0.507466	2.17212e-10	4.99235e-09	Down
						ENSG00000084444.14	FAM234B	protein_coding	-0.489992	2.24249e-10	5.15009e-09	Down
						ENSG00000141068.14	KSR1	protein_coding	0.422286	2.26602e-10	5.2001e-09	Up
						ENSG00000171509.16	RXFP1	protein_coding	-0.833285	2.26958e-10	5.20424e-09	Down
						ENSG00000125246.15	CLYBL	protein_coding	0.636363	2.27224e-10	5.20631e-09	Up
						ENSG00000006530.18	AGK	protein_coding	-0.332392	2.3388e-10	5.35054e-09	Down
						ENSG00000144504.15	ANKMY1	protein_coding	0.530026	2.33768e-10	5.35054e-09	Up
						ENSG00000104881.16	PPP1R13L	protein_coding	0.829046	2.34585e-10	5.36254e-09	Up
						ENSG00000024422.12	EHD2	protein_coding	1.20949	2.35276e-10	5.3742e-09	Up
						ENSG00000279044.1	AC007787.2	TEC	0.975196	2.3578e-10	5.38157e-09	Up
						ENSG00000235316.1	DUSP8P5	processed_pseudogene	0.984755	2.36749e-10	5.39952e-09	Up
						ENSG00000255182.2	AC084125.2	lncRNA	0.982853	2.37825e-10	5.4199e-09	Up
						ENSG00000143499.14	SMYD2	protein_coding	-0.545749	2.39263e-10	5.44848e-09	Down
						ENSG00000268182.6	SMIM17	protein_coding	-0.686541	2.42132e-10	5.50958e-09	Down
						ENSG00000188026.13	RILPL1	protein_coding	0.592462	2.44805e-10	5.56613e-09	Up
						ENSG00000111897.7	SERINC1	protein_coding	-0.513058	2.46736e-10	5.60573e-09	Down
						ENSG00000154429.11	CCSAP	protein_coding	-0.452776	2.48133e-10	5.63316e-09	Down
						ENSG00000139718.10	SETD1B	protein_coding	0.883385	2.48436e-10	5.63571e-09	Up
						ENSG00000055044.11	NOP58	protein_coding	-0.452961	2.50937e-10	5.6881e-09	Down
						ENSG00000092140.16	G2E3	protein_coding	-0.593042	2.56787e-10	5.81182e-09	Down
						ENSG00000137337.15	MDC1	protein_coding	0.583224	2.56735e-10	5.81182e-09	Up
						ENSG00000206052.11	DOK6	protein_coding	-0.593041	2.57906e-10	5.8327e-09	Down
						ENSG00000144366.16	GULP1	protein_coding	-0.768268	2.58361e-10	5.83852e-09	Down
						ENSG00000125977.7	EIF2S2	protein_coding	-0.481115	2.59189e-10	5.85278e-09	Down
						ENSG00000180329.14	CCDC43	protein_coding	-0.497921	2.64073e-10	5.95852e-09	Down
						ENSG00000111077.17	TNS2	protein_coding	1.10038	2.64285e-10	5.95876e-09	Up
						ENSG00000119048.8	UBE2B	protein_coding	-0.576832	2.64497e-10	5.95901e-09	Down
						ENSG00000148204.12	CRB2	protein_coding	0.766989	2.66432e-10	5.99805e-09	Up
						ENSG00000133641.18	C12orf29	protein_coding	-0.649503	2.68955e-10	6.05026e-09	Down
						ENSG00000146067.16	FAM193B	protein_coding	0.638863	2.71387e-10	6.10034e-09	Up
						ENSG00000101966.12	XIAP	protein_coding	-0.299073	2.72811e-10	6.1277e-09	Down
						ENSG00000278311.5	GGNBP2	protein_coding	-0.394712	2.76392e-10	6.20343e-09	Down
						ENSG00000122390.19	NAA60	protein_coding	0.464854	2.78282e-10	6.24114e-09	Up
						ENSG00000196591.12	HDAC2	protein_coding	-0.330579	2.80529e-10	6.28678e-09	Down
						ENSG00000122643.21	NT5C3A	protein_coding	-0.425676	2.83991e-10	6.35647e-09	Down
						ENSG00000147642.17	SYBU	protein_coding	-0.415714	2.84067e-10	6.35647e-09	Down
						ENSG00000134255.14	CEPT1	protein_coding	-0.468708	2.86018e-10	6.39527e-09	Down
						ENSG00000115159.16	GPD2	protein_coding	-0.394926	2.90396e-10	6.48372e-09	Down
						ENSG00000184381.20	PLA2G6	protein_coding	0.527904	2.9041e-10	6.48372e-09	Up
						ENSG00000135333.14	EPHA7	protein_coding	-0.514407	2.91393e-10	6.49587e-09	Down
						ENSG00000184752.13	NDUFA12	protein_coding	-0.649906	2.91294e-10	6.49587e-09	Down
						ENSG00000204054.14	LINC00963	lncRNA	0.455889	2.92561e-10	6.517e-09	Up
						ENSG00000109118.14	PHF12	protein_coding	0.610416	2.92882e-10	6.51927e-09	Up
						ENSG00000198886.2	MT-ND4	protein_coding	1.54588	2.94336e-10	6.54672e-09	Up
						ENSG00000151917.18	BEND6	protein_coding	-0.549882	2.94619e-10	6.5481e-09	Down
						ENSG00000141519.15	CCDC40	protein_coding	0.697613	2.96734e-10	6.58597e-09	Up
						ENSG00000168374.11	ARF4	protein_coding	-0.457911	2.96767e-10	6.58597e-09	Down
						ENSG00000119862.13	LGALSL	protein_coding	-0.499804	2.97159e-10	6.58973e-09	Down
						ENSG00000121774.18	KHDRBS1	protein_coding	-0.342762	2.97542e-10	6.5933e-09	Down
						ENSG00000104691.15	UBXN8	protein_coding	-0.569675	3.01789e-10	6.6824e-09	Down
						ENSG00000175920.18	DOK7	protein_coding	1.02837	3.02596e-10	6.69527e-09	Up
						ENSG00000220785.7	MTMR9LP	transcribed_unprocessed_pseudogene	0.582076	3.06915e-10	6.78578e-09	Up
						ENSG00000136381.13	IREB2	protein_coding	-0.387609	3.09851e-10	6.84559e-09	Down
						ENSG00000163577.8	EIF5A2	protein_coding	-0.784293	3.12503e-10	6.89904e-09	Down
						ENSG00000100614.18	PPM1A	protein_coding	-0.4769	3.14233e-10	6.93206e-09	Down
						ENSG00000165264.11	NDUFB6	protein_coding	-0.613083	3.18293e-10	7.01641e-09	Down
						ENSG00000152409.9	JMY	protein_coding	-0.284122	3.19633e-10	7.04072e-09	Down
						ENSG00000107882.11	SUFU	protein_coding	0.563055	3.19902e-10	7.04142e-09	Up
						ENSG00000198089.16	SFI1	protein_coding	0.460382	3.20416e-10	7.04749e-09	Up
						ENSG00000109606.13	DHX15	protein_coding	-0.512198	3.23451e-10	7.10606e-09	Down
						ENSG00000265354.4	TIMM23	protein_coding	-0.438149	3.23558e-10	7.10606e-09	Down
						ENSG00000140807.7	NKD1	protein_coding	0.7856	3.28185e-10	7.20234e-09	Up
						ENSG00000152242.11	C18orf25	protein_coding	-0.279713	3.29131e-10	7.21774e-09	Down
						ENSG00000166275.16	BORCS7	protein_coding	-0.656222	3.30055e-10	7.23267e-09	Down
						ENSG00000021776.11	AQR	protein_coding	-0.317831	3.30582e-10	7.23886e-09	Down
						ENSG00000077454.16	LRCH4	protein_coding	0.807152	3.33494e-10	7.28649e-09	Up
						ENSG00000166471.11	TMEM41B	protein_coding	-0.462692	3.33427e-10	7.28649e-09	Down
						ENSG00000169020.10	ATP5ME	protein_coding	-0.633699	3.3336e-10	7.28649e-09	Down
						ENSG00000174442.12	ZWILCH	protein_coding	-0.625942	3.34354e-10	7.29989e-09	Down
						ENSG00000003393.15	ALS2	protein_coding	-0.317408	3.35418e-10	7.31272e-09	Down
						ENSG00000076344.16	RGS11	protein_coding	0.669843	3.35435e-10	7.31272e-09	Up
						ENSG00000231233.1	CFAP58-DT	lncRNA	-0.923797	3.38718e-10	7.37888e-09	Down
						ENSG00000009950.16	MLXIPL	protein_coding	0.779463	3.39236e-10	7.37993e-09	Up
						ENSG00000151806.14	GUF1	protein_coding	-0.298709	3.39264e-10	7.37993e-09	Down
						ENSG00000228253.1	MT-ATP8	protein_coding	1.47659	3.46873e-10	7.53991e-09	Up
						ENSG00000166575.17	TMEM135	protein_coding	-0.403372	3.48729e-10	7.57148e-09	Down
						ENSG00000185414.20	MRPL30	protein_coding	-0.383268	3.48836e-10	7.57148e-09	Down
						ENSG00000170832.13	USP32	protein_coding	-0.347507	3.51422e-10	7.62204e-09	Down
						ENSG00000275580.1	AC022306.2	lncRNA	-0.67121	3.54675e-10	7.68695e-09	Down
						ENSG00000125820.6	NKX2-2	protein_coding	0.77725	3.55559e-10	7.68925e-09	Up
						ENSG00000151292.17	CSNK1G3	protein_coding	-0.39161	3.55364e-10	7.68925e-09	Down
						ENSG00000260230.3	FRRS1L	protein_coding	-0.438447	3.55158e-10	7.68925e-09	Down
						ENSG00000139163.16	ETNK1	protein_coding	-0.674219	3.57882e-10	7.73386e-09	Down
						ENSG00000114026.21	OGG1	protein_coding	0.437431	3.60506e-10	7.78487e-09	Up
						ENSG00000134291.12	TMEM106C	protein_coding	-0.437643	3.61264e-10	7.79556e-09	Down
						ENSG00000117569.18	PTBP2	protein_coding	-0.656971	3.63069e-10	7.82313e-09	Down
						ENSG00000163630.11	SYNPR	protein_coding	-0.823804	3.62834e-10	7.82313e-09	Down
						ENSG00000134049.6	IER3IP1	protein_coding	-0.609672	3.63442e-10	7.82549e-09	Down
						ENSG00000135540.11	NHSL1	protein_coding	0.834819	3.6386e-10	7.82879e-09	Up
						ENSG00000163788.14	SNRK	protein_coding	-0.350974	3.64205e-10	7.83053e-09	Down
						ENSG00000065308.5	TRAM2	protein_coding	0.49826	3.64676e-10	7.83499e-09	Up
						ENSG00000104671.8	DCTN6	protein_coding	-0.623971	3.65317e-10	7.83597e-09	Down
						ENSG00000136267.13	DGKB	protein_coding	-0.507991	3.65744e-10	7.83597e-09	Down
						ENSG00000160796.18	NBEAL2	protein_coding	0.770644	3.65779e-10	7.83597e-09	Up
						ENSG00000169084.15	DHRSX	protein_coding	0.336048	3.65671e-10	7.83597e-09	Up
						ENSG00000064703.12	DDX20	protein_coding	-0.401727	3.6706e-10	7.85774e-09	Down
						ENSG00000156858.11	PRR14	protein_coding	0.652965	3.68604e-10	7.88509e-09	Up
						ENSG00000130699.18	TAF4	protein_coding	0.603457	3.70246e-10	7.9145e-09	Up
						ENSG00000120868.13	APAF1	protein_coding	-0.266039	3.71624e-10	7.93825e-09	Down
						ENSG00000143127.13	ITGA10	protein_coding	0.893681	3.74412e-10	7.99203e-09	Up
						ENSG00000145495.16	MARCHF6	protein_coding	-0.384692	3.77009e-10	8.04169e-09	Down
						ENSG00000125826.20	RBCK1	protein_coding	0.515468	3.78421e-10	8.066e-09	Up
						ENSG00000079805.16	DNM2	protein_coding	0.373753	3.82265e-10	8.14209e-09	Up
						ENSG00000100320.23	RBFOX2	protein_coding	-0.367385	3.85297e-10	8.20077e-09	Down
						ENSG00000198862.14	LTN1	protein_coding	-0.51449	3.8581e-10	8.20579e-09	Down
						ENSG00000126746.17	ZNF384	protein_coding	0.574801	3.8837e-10	8.25432e-09	Up
						ENSG00000140015.20	KCNH5	protein_coding	-0.75796	3.93699e-10	8.3616e-09	Down
						ENSG00000162923.16	WDR26	protein_coding	-0.33086	3.96034e-10	8.40516e-09	Down
						ENSG00000059145.18	UNKL	protein_coding	0.569884	3.9901e-10	8.46226e-09	Up
						ENSG00000189042.13	ZNF567	protein_coding	-0.444092	4.02417e-10	8.52842e-09	Down
						ENSG00000118855.21	MFSD1	protein_coding	-0.490735	4.03057e-10	8.53211e-09	Down
						ENSG00000197815.4	AC122129.1	lncRNA	0.747985	4.03166e-10	8.53211e-09	Up
						ENSG00000049130.16	KITLG	protein_coding	-0.612339	4.04758e-10	8.55968e-09	Down
						ENSG00000204370.12	SDHD	protein_coding	-0.638392	4.06932e-10	8.59953e-09	Down
						ENSG00000178971.16	CTC1	protein_coding	0.520295	4.08244e-10	8.62111e-09	Up
						ENSG00000162989.5	KCNJ3	protein_coding	-0.556166	4.13021e-10	8.71578e-09	Down
						ENSG00000109339.24	MAPK10	polymorphic_pseudogene	-0.382116	4.13957e-10	8.72931e-09	Down
						ENSG00000177595.18	PIDD1	protein_coding	0.729583	4.14668e-10	8.73808e-09	Up
						ENSG00000164252.13	AGGF1	protein_coding	-0.435975	4.1674e-10	8.77552e-09	Down
						ENSG00000080298.15	RFX3	protein_coding	-0.489243	4.20729e-10	8.85322e-09	Down
						ENSG00000143515.18	ATP8B2	protein_coding	0.394978	4.24738e-10	8.93124e-09	Up
						ENSG00000272333.6	KMT2B	protein_coding	0.884326	4.25062e-10	8.93172e-09	Up
						ENSG00000054116.12	TRAPPC3	protein_coding	-0.354551	4.26495e-10	8.95549e-09	Down
						ENSG00000124486.13	USP9X	protein_coding	-0.336534	4.27404e-10	8.96822e-09	Down
						ENSG00000136261.15	BZW2	protein_coding	-0.52365	4.31513e-10	9.04805e-09	Down
						ENSG00000135655.16	USP15	protein_coding	-0.451362	4.40639e-10	9.23286e-09	Down
						ENSG00000105287.12	PRKD2	protein_coding	0.749519	4.42943e-10	9.27247e-09	Up
						ENSG00000164162.14	ANAPC10	protein_coding	-0.694334	4.43155e-10	9.27247e-09	Down
						ENSG00000055483.19	AC022966.1	protein_coding	0.486903	4.44859e-10	9.30157e-09	Up
						ENSG00000139826.6	ABHD13	protein_coding	-0.442715	4.48879e-10	9.37241e-09	Down
						ENSG00000248527.1	MTATP6P1	unprocessed_pseudogene	1.73176	4.48599e-10	9.37241e-09	Up
						ENSG00000205832.7	C16orf96	protein_coding	0.841613	4.52565e-10	9.44272e-09	Up
						ENSG00000136052.9	SLC41A2	protein_coding	-0.307482	4.57408e-10	9.53035e-09	Down
						ENSG00000164182.11	NDUFAF2	protein_coding	-0.589811	4.571e-10	9.53035e-09	Down
						ENSG00000122741.16	DCAF10	protein_coding	-0.316921	4.63117e-10	9.64253e-09	Down
						ENSG00000204348.10	DXO	protein_coding	0.709978	4.64919e-10	9.67325e-09	Up
						ENSG00000214402.7	LCNL1	protein_coding	0.909208	4.66197e-10	9.69304e-09	Up
						ENSG00000072401.15	UBE2D1	protein_coding	-0.752928	4.67438e-10	9.71204e-09	Down
						ENSG00000111727.12	HCFC2	protein_coding	-0.532667	4.74444e-10	9.8507e-09	Down
						ENSG00000130669.17	PAK4	protein_coding	0.821995	4.81824e-10	9.99692e-09	Up
						ENSG00000162630.6	B3GALT2	protein_coding	-0.547905	4.83507e-10	1.00248e-08	Down
						ENSG00000143162.9	CREG1	protein_coding	-0.490336	4.85712e-10	1.00635e-08	Down
						ENSG00000011304.20	PTBP1	protein_coding	0.591707	4.89245e-10	1.01155e-08	Up
						ENSG00000039123.16	MTREX	protein_coding	-0.360926	4.88653e-10	1.01155e-08	Down
						ENSG00000104154.7	SLC30A4	protein_coding	-0.515231	4.88967e-10	1.01155e-08	Down
						ENSG00000167595.15	PROSER3	protein_coding	0.875147	4.89875e-10	1.01215e-08	Up
						ENSG00000092978.11	GPATCH2	protein_coding	-0.422303	4.91109e-10	1.01399e-08	Down
						ENSG00000150753.12	CCT5	protein_coding	-0.591329	4.96937e-10	1.02531e-08	Down
						ENSG00000099917.17	MED15	protein_coding	0.550662	4.97859e-10	1.0265e-08	Up
						ENSG00000064933.17	PMS1	protein_coding	-0.46313	4.9896e-10	1.02805e-08	Down
						ENSG00000134419.15	RPS15A	protein_coding	-0.500489	5.02871e-10	1.03539e-08	Down
						ENSG00000158458.20	NRG2	protein_coding	0.522874	5.05186e-10	1.03871e-08	Up
						ENSG00000165458.14	INPPL1	protein_coding	0.930743	5.05094e-10	1.03871e-08	Up
						ENSG00000110060.9	PUS3	protein_coding	-0.541397	5.06828e-10	1.04137e-08	Down
						ENSG00000111605.18	CPSF6	protein_coding	-0.532324	5.10825e-10	1.04815e-08	Down
						ENSG00000133997.11	MED6	protein_coding	-0.356274	5.10836e-10	1.04815e-08	Down
						ENSG00000163104.17	SMARCAD1	protein_coding	-0.416539	5.11271e-10	1.04832e-08	Down
						ENSG00000095397.15	WHRN	protein_coding	0.881612	5.1696e-10	1.05925e-08	Up
						ENSG00000279179.1	AL662907.2	TEC	0.762061	5.19441e-10	1.0636e-08	Up
						ENSG00000178449.9	COX14	protein_coding	-0.575703	5.22523e-10	1.06917e-08	Down
						ENSG00000162980.17	ARL5A	protein_coding	-0.592925	5.2336e-10	1.07015e-08	Down
						ENSG00000155974.12	GRIP1	protein_coding	-0.461339	5.24361e-10	1.07136e-08	Down
						ENSG00000164040.18	PGRMC2	protein_coding	-0.340201	5.24679e-10	1.07136e-08	Down
						ENSG00000145743.16	FBXL17	protein_coding	-0.483144	5.31198e-10	1.08393e-08	Down
						ENSG00000183506.17	PI4KAP2	transcribed_unitary_pseudogene	0.726513	5.32382e-10	1.0856e-08	Up
						ENSG00000172819.17	RARG	protein_coding	0.526536	5.33253e-10	1.08588e-08	Up
						ENSG00000175175.6	PPM1E	protein_coding	-0.728927	5.32932e-10	1.08588e-08	Down
						ENSG00000089335.21	ZNF302	protein_coding	-0.400675	5.35605e-10	1.08961e-08	Down
						ENSG00000143409.15	MINDY1	protein_coding	0.57478	5.35821e-10	1.08961e-08	Up
						ENSG00000140157.14	NIPA2	protein_coding	-0.442253	5.36448e-10	1.09014e-08	Down
						ENSG00000069248.12	NUP133	protein_coding	-0.441768	5.36948e-10	1.09041e-08	Down
						ENSG00000111731.12	C2CD5	protein_coding	-0.47441	5.39084e-10	1.09342e-08	Down
						ENSG00000197536.11	IRF1-AS1	lncRNA	0.566057	5.39169e-10	1.09342e-08	Up
						ENSG00000170248.15	PDCD6IP	protein_coding	-0.38034	5.47053e-10	1.10789e-08	Down
						ENSG00000280789.2	PAGR1	protein_coding	0.519024	5.46779e-10	1.10789e-08	Up
						ENSG00000056586.16	RC3H2	protein_coding	-0.281815	5.55115e-10	1.12269e-08	Down
						ENSG00000165672.7	PRDX3	protein_coding	-0.555883	5.54994e-10	1.12269e-08	Down
						ENSG00000144043.12	TEX261	protein_coding	0.415858	5.55746e-10	1.1232e-08	Up
						ENSG00000225194.3	LINC00092	lncRNA	0.678674	5.60679e-10	1.1324e-08	Up
						ENSG00000145780.8	FEM1C	protein_coding	-0.445733	5.62689e-10	1.13568e-08	Down
						ENSG00000136758.18	YME1L1	protein_coding	-0.298788	5.6353e-10	1.13583e-08	Down
						ENSG00000164116.16	GUCY1A1	protein_coding	-0.533028	5.63455e-10	1.13583e-08	Down
						ENSG00000188725.8	SMIM15	protein_coding	-0.478556	5.7083e-10	1.14976e-08	Down
						ENSG00000197044.11	ZNF441	protein_coding	-0.760312	5.78375e-10	1.16417e-08	Down
						ENSG00000102383.14	ZDHHC15	protein_coding	-0.35387	5.81901e-10	1.17047e-08	Down
						ENSG00000253719.4	ATXN7L3B	protein_coding	-0.451985	5.838e-10	1.1735e-08	Down
						ENSG00000178026.13	LRRC75B	protein_coding	0.617064	5.84417e-10	1.17394e-08	Up
						ENSG00000102890.16	ELMO3	protein_coding	0.695343	5.87553e-10	1.17944e-08	Up
						ENSG00000285589.1	AC010422.8	protein_coding	0.991335	5.95267e-10	1.19412e-08	Up
						ENSG00000058453.17	CROCC	protein_coding	0.729456	6.04332e-10	1.21148e-08	Up
						ENSG00000132613.15	MTSS2	protein_coding	0.975648	6.064e-10	1.21481e-08	Up
						ENSG00000157657.14	ZNF618	protein_coding	0.54361	6.07914e-10	1.21702e-08	Up
						ENSG00000117118.10	SDHB	protein_coding	-0.54323	6.17145e-10	1.23467e-08	Down
						ENSG00000196810.5	CTBP1-DT	lncRNA	0.390609	6.18683e-10	1.23691e-08	Up
						ENSG00000147894.17	C9orf72	protein_coding	-0.849844	6.20652e-10	1.24001e-08	Down
						ENSG00000179364.13	PACS2	protein_coding	0.701268	6.21576e-10	1.24102e-08	Up
						ENSG00000167548.15	KMT2D	protein_coding	0.731087	6.24138e-10	1.24529e-08	Up
						ENSG00000116906.13	GNPAT	protein_coding	-0.371477	6.27382e-10	1.25092e-08	Down
						ENSG00000147144.13	CCDC120	protein_coding	0.821156	6.31395e-10	1.25808e-08	Up
						ENSG00000119965.13	C10orf88	protein_coding	-0.395107	6.34021e-10	1.26246e-08	Down
						ENSG00000123908.12	AGO2	protein_coding	0.367078	6.40288e-10	1.27409e-08	Up
						ENSG00000141867.17	BRD4	protein_coding	0.725304	6.432e-10	1.27902e-08	Up
						ENSG00000162687.18	KCNT2	protein_coding	-0.659383	6.444e-10	1.28055e-08	Down
						ENSG00000163655.16	GMPS	protein_coding	-0.325894	6.48548e-10	1.28793e-08	Down
						ENSG00000105397.14	TYK2	protein_coding	0.50717	6.53375e-10	1.29665e-08	Up
						ENSG00000145293.16	ENOPH1	protein_coding	-0.616815	6.54243e-10	1.2975e-08	Down
						ENSG00000166813.15	KIF7	protein_coding	0.730573	6.65038e-10	1.31715e-08	Up
						ENSG00000205269.6	TMEM170B	protein_coding	-0.439131	6.6498e-10	1.31715e-08	Down
						ENSG00000165338.16	HECTD2	protein_coding	-0.634551	6.66123e-10	1.31842e-08	Down
						ENSG00000185238.13	PRMT3	protein_coding	-0.404504	6.67954e-10	1.32116e-08	Down
						ENSG00000165572.8	KBTBD6	protein_coding	-0.473493	6.76593e-10	1.33735e-08	Down
						ENSG00000143742.13	SRP9	protein_coding	-0.694425	6.78259e-10	1.33975e-08	Down
						ENSG00000234630.1	AC245060.2	lncRNA	1.39689	6.8052e-10	1.34332e-08	Up
						ENSG00000107518.18	ATRNL1	protein_coding	-0.727483	6.81492e-10	1.34435e-08	Down
						ENSG00000184408.10	KCND2	protein_coding	-0.489126	6.82489e-10	1.34453e-08	Down
						ENSG00000206190.12	ATP10A	protein_coding	0.868384	6.82378e-10	1.34453e-08	Up
						ENSG00000013561.18	RNF14	protein_coding	-0.41642	6.83958e-10	1.34653e-08	Down
						ENSG00000230358.4	SPDYE21P	protein_coding	0.959975	6.87609e-10	1.35282e-08	Up
						ENSG00000072657.9	TRHDE	protein_coding	-0.757444	6.90728e-10	1.35805e-08	Down
						ENSG00000183454.17	GRIN2A	protein_coding	-0.579154	6.91196e-10	1.35807e-08	Down
						ENSG00000122335.17	SERAC1	protein_coding	-0.422428	6.95915e-10	1.36644e-08	Down
						ENSG00000104774.13	MAN2B1	protein_coding	0.555937	6.96713e-10	1.3671e-08	Up
						ENSG00000178234.13	GALNT11	protein_coding	-0.43007	6.97432e-10	1.3676e-08	Down
						ENSG00000154134.15	ROBO3	protein_coding	0.59033	7.01691e-10	1.37505e-08	Up
						ENSG00000114331.15	ACAP2	protein_coding	-0.402241	7.06536e-10	1.38362e-08	Down
						ENSG00000138134.12	STAMBPL1	protein_coding	-0.428544	7.09277e-10	1.38636e-08	Down
						ENSG00000182606.16	TRAK1	protein_coding	0.403399	7.08621e-10	1.38636e-08	Up
						ENSG00000185947.15	ZNF267	protein_coding	-0.571966	7.09334e-10	1.38636e-08	Down
						ENSG00000174842.17	GLMN	protein_coding	-0.566484	7.10208e-10	1.38715e-08	Down
						ENSG00000234741.8	GAS5	lncRNA	-0.567808	7.13917e-10	1.39348e-08	Down
						ENSG00000001561.7	ENPP4	protein_coding	-0.680893	7.16557e-10	1.39771e-08	Down
						ENSG00000197070.14	ARRDC1	protein_coding	0.580047	7.22041e-10	1.40748e-08	Up
						ENSG00000182093.16	GET1	protein_coding	-0.567693	7.25128e-10	1.41257e-08	Down
						ENSG00000171853.16	TRAPPC12	protein_coding	0.309229	7.31062e-10	1.4232e-08	Up
						ENSG00000122026.10	RPL21	protein_coding	-0.598833	7.34092e-10	1.42816e-08	Down
						ENSG00000205707.11	ETFRF1	protein_coding	-0.556773	7.37429e-10	1.43371e-08	Down
						ENSG00000132470.14	ITGB4	protein_coding	0.948585	7.40298e-10	1.43834e-08	Up
						ENSG00000103196.12	CRISPLD2	protein_coding	1.10315	7.44066e-10	1.44472e-08	Up
						ENSG00000101266.19	CSNK2A1	protein_coding	-0.213161	7.5344e-10	1.46196e-08	Down
						ENSG00000197114.11	ZGPAT	protein_coding	0.673939	7.58096e-10	1.47003e-08	Up
						ENSG00000178764.8	ZHX2	protein_coding	0.652439	7.6184e-10	1.47633e-08	Up
						ENSG00000198040.10	ZNF84	protein_coding	-0.362554	7.62507e-10	1.47665e-08	Down
						ENSG00000165629.20	ATP5F1C	protein_coding	-0.512962	7.72493e-10	1.49404e-08	Down
						ENSG00000180902.18	D2HGDH	protein_coding	0.610488	7.72093e-10	1.49404e-08	Up
						ENSG00000168959.14	GRM5	protein_coding	-0.461236	7.73027e-10	1.4941e-08	Down
						ENSG00000128973.13	CLN6	protein_coding	0.426191	7.74265e-10	1.49475e-08	Up
						ENSG00000186583.12	SPATC1	protein_coding	1.16993	7.74374e-10	1.49475e-08	Up
						ENSG00000261546.1	AC135782.3	lncRNA	0.799188	7.91612e-10	1.52703e-08	Up
						ENSG00000140577.16	CRTC3	protein_coding	0.307767	7.94766e-10	1.53212e-08	Up
						ENSG00000074047.21	GLI2	protein_coding	0.957571	7.95644e-10	1.53282e-08	Up
						ENSG00000101224.17	CDC25B	protein_coding	0.611566	8.04339e-10	1.54856e-08	Up
						ENSG00000188517.16	COL25A1	protein_coding	-1.07933	8.14428e-10	1.56697e-08	Down
						ENSG00000106993.12	CDC37L1	protein_coding	-0.488411	8.17362e-10	1.57159e-08	Down
						ENSG00000272405.1	AL365181.3	lncRNA	0.795824	8.21764e-10	1.57903e-08	Up
						ENSG00000049239.12	H6PD	protein_coding	0.530617	8.49802e-10	1.62869e-08	Up
						ENSG00000105829.13	BET1	protein_coding	-0.547384	8.49138e-10	1.62869e-08	Down
						ENSG00000168894.10	RNF181	protein_coding	-0.543419	8.49256e-10	1.62869e-08	Down
						ENSG00000170153.11	RNF150	protein_coding	-0.419283	8.49477e-10	1.62869e-08	Down
						ENSG00000129596.5	CDO1	protein_coding	-0.545406	8.58731e-10	1.64474e-08	Down
						ENSG00000188342.12	GTF2F2	protein_coding	-0.440879	8.64007e-10	1.65377e-08	Down
						ENSG00000136783.10	NIPSNAP3A	protein_coding	-0.598474	8.69307e-10	1.66284e-08	Down
						ENSG00000189403.15	HMGB1	protein_coding	-0.440529	8.76877e-10	1.67624e-08	Down
						ENSG00000092020.10	PPP2R3C	protein_coding	-0.410861	8.78503e-10	1.67827e-08	Down
						ENSG00000185920.16	PTCH1	protein_coding	0.644925	8.83995e-10	1.68767e-08	Up
						ENSG00000198478.8	SH3BGRL2	protein_coding	-0.433815	8.949e-10	1.70739e-08	Down
						ENSG00000187735.14	TCEA1	protein_coding	-0.437368	8.9728e-10	1.71083e-08	Down
						ENSG00000118217.6	ATF6	protein_coding	-0.337093	9.20991e-10	1.7534e-08	Down
						ENSG00000163491.16	NEK10	protein_coding	-0.647124	9.21379e-10	1.7534e-08	Down
						ENSG00000198712.1	MT-CO2	protein_coding	1.64448	9.20716e-10	1.7534e-08	Up
						ENSG00000070269.14	TMEM260	protein_coding	-0.461184	9.2347e-10	1.75625e-08	Down
						ENSG00000149639.15	SOGA1	protein_coding	0.541902	9.24378e-10	1.75685e-08	Up
						ENSG00000227500.10	SCAMP4	protein_coding	0.740181	9.2953e-10	1.76551e-08	Up
						ENSG00000205060.11	SLC35B4	protein_coding	-0.375338	9.31292e-10	1.76773e-08	Down
						ENSG00000189241.7	TSPYL1	protein_coding	-0.538272	9.31952e-10	1.76785e-08	Down
						ENSG00000174705.13	SH3PXD2B	protein_coding	0.600786	9.49286e-10	1.79958e-08	Up
						ENSG00000257953.1	AC083805.2	lncRNA	0.952381	9.50163e-10	1.80009e-08	Up
						ENSG00000075429.9	CACNG5	protein_coding	0.734107	9.51675e-10	1.8018e-08	Up
						ENSG00000085978.22	ATG16L1	protein_coding	-0.312014	9.55027e-10	1.80603e-08	Down
						ENSG00000119782.14	FKBP1B	protein_coding	-0.650358	9.55128e-10	1.80603e-08	Down
						ENSG00000100077.15	GRK3	protein_coding	-0.386557	9.56991e-10	1.8084e-08	Down
						ENSG00000102738.8	MRPS31	protein_coding	-0.428559	9.60949e-10	1.81472e-08	Down
						ENSG00000100023.19	PPIL2	protein_coding	0.493111	9.62337e-10	1.81582e-08	Up
						ENSG00000173548.8	SNX33	protein_coding	0.866903	9.62756e-10	1.81582e-08	Up
						ENSG00000186174.12	BCL9L	protein_coding	1.00683	9.6527e-10	1.81941e-08	Up
						ENSG00000145014.17	TMEM44	protein_coding	0.594495	9.67813e-10	1.82304e-08	Up
						ENSG00000109332.20	UBE2D3	protein_coding	-0.345801	9.77347e-10	1.83983e-08	Down
						ENSG00000145425.10	RPS3A	protein_coding	-0.578705	9.79886e-10	1.84344e-08	Down
						ENSG00000127946.17	HIP1	protein_coding	0.556381	9.85219e-10	1.8523e-08	Up
						ENSG00000130787.14	HIP1R	protein_coding	0.586282	9.86522e-10	1.85274e-08	Up
						ENSG00000146776.14	ATXN7L1	protein_coding	0.39719	9.86701e-10	1.85274e-08	Up
						ENSG00000187266.14	EPOR	protein_coding	0.680495	9.90492e-10	1.85868e-08	Up
						ENSG00000082212.13	ME2	protein_coding	-0.292723	9.93914e-10	1.86392e-08	Down
						ENSG00000196689.12	TRPV1	protein_coding	0.485057	9.96024e-10	1.8667e-08	Up
						ENSG00000117114.19	ADGRL2	protein_coding	-0.461145	9.97691e-10	1.86864e-08	Down
						ENSG00000198753.12	PLXNB3	protein_coding	0.901283	1.00283e-09	1.87708e-08	Up
						ENSG00000224078.15	SNHG14	lncRNA	-0.525871	1.00392e-09	1.87793e-08	Down
						ENSG00000136051.14	WASHC4	protein_coding	-0.558341	1.02306e-09	1.91132e-08	Down
						ENSG00000213799.13	ZNF845	protein_coding	-0.506063	1.0225e-09	1.91132e-08	Down
						ENSG00000164975.15	SNAPC3	protein_coding	-0.302496	1.03574e-09	1.93379e-08	Down
						ENSG00000168477.19	TNXB	protein_coding	0.854501	1.04159e-09	1.9435e-08	Up
						ENSG00000239556.4	AC004951.2	transcribed_unprocessed_pseudogene	0.97236	1.05101e-09	1.95984e-08	Up
						ENSG00000061936.9	SFSWAP	protein_coding	0.321756	1.05263e-09	1.96101e-08	Up
						ENSG00000162650.16	ATXN7L2	protein_coding	0.62714	1.05296e-09	1.96101e-08	Up
						ENSG00000198924.8	DCLRE1A	protein_coding	-0.393713	1.05538e-09	1.96428e-08	Down
						ENSG00000089289.16	IGBP1	protein_coding	-0.451652	1.05817e-09	1.96824e-08	Down
						ENSG00000184277.13	TM2D3	protein_coding	-0.441828	1.06135e-09	1.97291e-08	Down
						ENSG00000124574.15	ABCC10	protein_coding	0.495179	1.06939e-09	1.98661e-08	Up
						ENSG00000174010.9	KLHL15	protein_coding	-0.427342	1.07196e-09	1.99013e-08	Down
						ENSG00000163531.15	NFASC	protein_coding	0.462245	1.07358e-09	1.99191e-08	Up
						ENSG00000175727.14	MLXIP	protein_coding	0.54999	1.07636e-09	1.9958e-08	Up
						ENSG00000205981.8	DNAJC19	protein_coding	-0.533583	1.078e-09	1.99761e-08	Down
						ENSG00000174915.12	PTDSS2	protein_coding	0.52129	1.08193e-09	2.00363e-08	Up
						ENSG00000112249.14	ASCC3	protein_coding	-0.410011	1.09123e-09	2.01331e-08	Down
						ENSG00000132639.12	SNAP25	protein_coding	-0.697007	1.08907e-09	2.01331e-08	Down
						ENSG00000136146.15	MED4	protein_coding	-0.396305	1.09111e-09	2.01331e-08	Down
						ENSG00000165417.12	GTF2A1	protein_coding	-0.465415	1.09081e-09	2.01331e-08	Down
						ENSG00000169933.15	FRMPD4	protein_coding	-0.519194	1.0887e-09	2.01331e-08	Down
						ENSG00000198105.14	ZNF248	protein_coding	-0.400807	1.08986e-09	2.01331e-08	Down
						ENSG00000163682.16	RPL9	protein_coding	-0.605602	1.09479e-09	2.01863e-08	Down
						ENSG00000130224.15	LRCH2	protein_coding	-0.456531	1.09832e-09	2.02388e-08	Down
						ENSG00000106624.11	AEBP1	protein_coding	1.05628	1.11462e-09	2.05264e-08	Up
						ENSG00000232119.8	MCTS1	protein_coding	-0.458866	1.11546e-09	2.0529e-08	Down
						ENSG00000170653.19	ATF7	protein_coding	0.425423	1.11841e-09	2.05705e-08	Up
						ENSG00000197323.12	TRIM33	protein_coding	-0.339634	1.13674e-09	2.08948e-08	Down
						ENSG00000159593.15	NAE1	protein_coding	-0.476553	1.14348e-09	2.09959e-08	Down
						ENSG00000233695.2	GAS6-AS1	lncRNA	0.89797	1.14366e-09	2.09959e-08	Up
						ENSG00000136754.17	ABI1	protein_coding	-0.36032	1.14795e-09	2.10616e-08	Down
						ENSG00000233937.7	AC008443.1	lncRNA	0.727183	1.15367e-09	2.11534e-08	Up
						ENSG00000184863.11	RBM33	protein_coding	0.298187	1.15849e-09	2.12287e-08	Up
						ENSG00000108641.17	B9D1	protein_coding	0.384345	1.1674e-09	2.13788e-08	Up
						ENSG00000070614.15	NDST1	protein_coding	0.563746	1.17227e-09	2.14547e-08	Up
						ENSG00000108960.9	MMD	protein_coding	-0.624774	1.1751e-09	2.14933e-08	Down
						ENSG00000114446.5	IFT57	protein_coding	-0.44629	1.18076e-09	2.15834e-08	Down
						ENSG00000164934.14	DCAF13	protein_coding	-0.498334	1.21415e-09	2.218e-08	Down
						ENSG00000163811.12	WDR43	protein_coding	-0.362795	1.23457e-09	2.25393e-08	Down
						ENSG00000156110.14	ADK	protein_coding	-0.44282	1.24148e-09	2.26514e-08	Down
						ENSG00000106351.13	AGFG2	protein_coding	0.700227	1.25162e-09	2.28225e-08	Up
						ENSG00000135940.7	COX5B	protein_coding	-0.601632	1.26216e-09	2.30004e-08	Down
						ENSG00000163947.11	ARHGEF3	protein_coding	-0.440705	1.26436e-09	2.30124e-08	Down
						ENSG00000198677.11	TTC37	protein_coding	-0.509628	1.26399e-09	2.30124e-08	Down
						ENSG00000070476.15	ZXDC	protein_coding	0.32353	1.26596e-09	2.30272e-08	Up
						ENSG00000280163.1	AC040160.3	TEC	0.938085	1.27159e-09	2.31155e-08	Up
						ENSG00000070761.8	CFAP20	protein_coding	-0.569485	1.27437e-09	2.31519e-08	Down
						ENSG00000078687.17	TNRC6C	protein_coding	0.367366	1.27564e-09	2.31607e-08	Up
						ENSG00000143469.19	SYT14	protein_coding	-0.437846	1.27656e-09	2.31633e-08	Down
						ENSG00000117298.16	ECE1	protein_coding	0.769613	1.28136e-09	2.32361e-08	Up
						ENSG00000144227.5	NXPH2	protein_coding	-1.14244	1.28395e-09	2.32688e-08	Down
						ENSG00000080345.18	RIF1	protein_coding	-0.408123	1.29025e-09	2.3359e-08	Down
						ENSG00000198833.7	UBE2J1	protein_coding	-0.344823	1.2905e-09	2.3359e-08	Down
						ENSG00000196517.12	SLC6A9	protein_coding	0.907133	1.2921e-09	2.33736e-08	Up
						ENSG00000197238.4	H4C11	protein_coding	-1.25029	1.30508e-09	2.35941e-08	Down
						ENSG00000117758.14	STX12	protein_coding	-0.480604	1.3103e-09	2.36741e-08	Down
						ENSG00000198888.2	MT-ND1	protein_coding	1.44057	1.31444e-09	2.37344e-08	Up
						ENSG00000188878.19	FBF1	protein_coding	0.456499	1.31769e-09	2.37786e-08	Up
						ENSG00000205423.11	CNEP1R1	protein_coding	-0.430526	1.32257e-09	2.38521e-08	Down
						ENSG00000171163.15	ZNF692	protein_coding	0.66536	1.32515e-09	2.38842e-08	Up
						ENSG00000153140.8	CETN3	protein_coding	-0.511598	1.33258e-09	2.40035e-08	Down
						ENSG00000183715.13	OPCML	protein_coding	-0.499075	1.34444e-09	2.42024e-08	Down
						ENSG00000120805.14	ARL1	protein_coding	-0.464052	1.34597e-09	2.42153e-08	Down
						ENSG00000214655.10	ZSWIM8	protein_coding	0.47357	1.34838e-09	2.42439e-08	Up
						ENSG00000124207.17	CSE1L	protein_coding	-0.467802	1.35076e-09	2.42719e-08	Down
						ENSG00000260025.1	CRIM1-DT	lncRNA	-0.739098	1.35191e-09	2.42779e-08	Down
						ENSG00000074266.21	EED	protein_coding	-0.442341	1.35695e-09	2.43536e-08	Down
						ENSG00000114270.17	COL7A1	protein_coding	0.562996	1.35838e-09	2.43645e-08	Up
						ENSG00000159377.11	PSMB4	protein_coding	-0.501852	1.36555e-09	2.44784e-08	Down
						ENSG00000126858.18	RHOT1	protein_coding	-0.354558	1.36707e-09	2.44896e-08	Down
						ENSG00000138378.19	STAT4	protein_coding	-0.940859	1.36783e-09	2.44896e-08	Down
						ENSG00000164305.19	CASP3	protein_coding	-0.40716	1.36873e-09	2.4491e-08	Down
						ENSG00000009694.13	TENM1	protein_coding	-0.57726	1.37195e-09	2.45338e-08	Down
						ENSG00000268231.1	AC008743.1	lncRNA	1.15783	1.37429e-09	2.45608e-08	Up
						ENSG00000271781.1	AC026740.1	lncRNA	1.05147	1.38081e-09	2.46624e-08	Up
						ENSG00000155961.5	RAB39B	protein_coding	-0.524958	1.3901e-09	2.48134e-08	Down
						ENSG00000267749.1	AC092068.3	lncRNA	1.2281	1.392e-09	2.48324e-08	Up
						ENSG00000158106.14	RHPN1	protein_coding	0.674393	1.39295e-09	2.48344e-08	Up
						ENSG00000124570.20	SERPINB6	protein_coding	0.333257	1.39601e-09	2.4874e-08	Up
						ENSG00000127586.17	CHTF18	protein_coding	0.687082	1.40195e-09	2.49648e-08	Up
						ENSG00000164129.12	NPY5R	protein_coding	-0.697876	1.40372e-09	2.49813e-08	Down
						ENSG00000139915.20	MDGA2	protein_coding	-0.429869	1.42323e-09	2.53133e-08	Down
						ENSG00000135298.14	ADGRB3	protein_coding	-0.297392	1.42706e-09	2.53662e-08	Down
						ENSG00000183580.10	FBXL7	protein_coding	0.531597	1.42988e-09	2.54011e-08	Up
						ENSG00000169249.12	ZRSR2	protein_coding	0.583738	1.43808e-09	2.55315e-08	Up
						ENSG00000118960.13	HS1BP3	protein_coding	0.382427	1.44054e-09	2.55599e-08	Up
						ENSG00000005339.15	CREBBP	protein_coding	0.58555	1.46155e-09	2.59172e-08	Up
						ENSG00000249436.2	AC008780.1	lncRNA	-0.855971	1.46485e-09	2.59602e-08	Down
						ENSG00000100299.18	ARSA	protein_coding	0.584258	1.46782e-09	2.59972e-08	Up
						ENSG00000233622.3	CYP2T1P	transcribed_unitary_pseudogene	0.564452	1.48213e-09	2.6235e-08	Up
						ENSG00000103197.18	TSC2	protein_coding	0.588211	1.49556e-09	2.64569e-08	Up
						ENSG00000072501.18	SMC1A	protein_coding	0.580775	1.50328e-09	2.65776e-08	Up
						ENSG00000125630.16	POLR1B	protein_coding	-0.345084	1.50948e-09	2.66714e-08	Down
						ENSG00000115310.18	RTN4	protein_coding	-0.485135	1.51523e-09	2.67412e-08	Down
						ENSG00000156931.15	VPS8	protein_coding	-0.425798	1.51466e-09	2.67412e-08	Down
						ENSG00000072778.20	ACADVL	protein_coding	0.526355	1.52199e-09	2.68199e-08	Up
						ENSG00000083838.16	ZNF446	protein_coding	0.533584	1.52093e-09	2.68199e-08	Up
						ENSG00000111775.3	COX6A1	protein_coding	-0.591328	1.52241e-09	2.68199e-08	Down
						ENSG00000169660.16	HEXD	protein_coding	0.599796	1.53115e-09	2.69419e-08	Up
						ENSG00000184792.16	OSBP2	protein_coding	0.45898	1.53109e-09	2.69419e-08	Up
						ENSG00000115145.10	STAM2	protein_coding	-0.445255	1.5337e-09	2.69708e-08	Down
						ENSG00000135387.21	CAPRIN1	protein_coding	-0.309544	1.53817e-09	2.70333e-08	Down
						ENSG00000144579.7	CTDSP1	protein_coding	0.58364	1.54304e-09	2.71028e-08	Up
						ENSG00000104131.13	EIF3J	protein_coding	-0.299603	1.55809e-09	2.7351e-08	Down
						ENSG00000236017.8	ASMTL-AS1	lncRNA	1.04142	1.58745e-09	2.78499e-08	Up
						ENSG00000101782.15	RIOK3	protein_coding	-0.379555	1.61086e-09	2.82439e-08	Down
						ENSG00000227345.8	PARG	protein_coding	-0.31554	1.62008e-09	2.83887e-08	Down
						ENSG00000109832.14	DDX25	protein_coding	-0.385894	1.62518e-09	2.84613e-08	Down
						ENSG00000115020.17	PIKFYVE	protein_coding	-0.234032	1.62786e-09	2.84914e-08	Down
						ENSG00000183475.12	ASB7	protein_coding	-0.310457	1.64195e-09	2.87211e-08	Down
						ENSG00000156026.14	MCU	protein_coding	-0.371795	1.6614e-09	2.90442e-08	Down
						ENSG00000112787.13	FBRSL1	protein_coding	1.09029	1.66553e-09	2.90991e-08	Up
						ENSG00000142173.16	COL6A2	protein_coding	1.03606	1.66882e-09	2.91223e-08	Up
						ENSG00000279382.1	AC018665.1	TEC	0.63789	1.66806e-09	2.91223e-08	Up
						ENSG00000123349.14	PFDN5	protein_coding	-0.521737	1.67002e-09	2.91261e-08	Down
						ENSG00000067064.11	IDI1	protein_coding	-0.652316	1.67874e-09	2.92609e-08	Down
						ENSG00000223396.4	RPS10P7	transcribed_processed_pseudogene	0.574627	1.68031e-09	2.92711e-08	Up
						ENSG00000243156.9	MICAL3	protein_coding	0.473593	1.68164e-09	2.92771e-08	Up
						ENSG00000180332.6	KCTD4	protein_coding	-0.84973	1.6893e-09	2.93932e-08	Down
						ENSG00000143498.18	TAF1A	protein_coding	-0.459472	1.69144e-09	2.94133e-08	Down
						ENSG00000164197.12	RNF180	protein_coding	-0.386049	1.69758e-09	2.95027e-08	Down
						ENSG00000168071.22	CCDC88B	protein_coding	0.849517	1.72192e-09	2.99081e-08	Up
						ENSG00000161714.12	PLCD3	protein_coding	0.992835	1.73135e-09	3.00543e-08	Up
						ENSG00000287263.1	AC008875.3	lncRNA	0.801363	1.76735e-09	3.06612e-08	Up
						ENSG00000178074.6	C2orf69	protein_coding	-0.492239	1.7697e-09	3.06841e-08	Down
						ENSG00000113100.10	CDH9	protein_coding	-0.627838	1.77287e-09	3.07212e-08	Down
						ENSG00000238168.5	AC137055.1	processed_pseudogene	1.11228	1.77468e-09	3.07345e-08	Up
						ENSG00000132793.11	LPIN3	protein_coding	0.908671	1.78908e-09	3.09657e-08	Up
						ENSG00000107290.14	SETX	protein_coding	-0.3259	1.79238e-09	3.09867e-08	Down
						ENSG00000129691.16	ASH2L	protein_coding	-0.35628	1.79213e-09	3.09867e-08	Down
						ENSG00000111885.7	MAN1A1	protein_coding	-0.602232	1.80297e-09	3.11153e-08	Down
						ENSG00000136003.15	ISCU	protein_coding	-0.486428	1.80185e-09	3.11153e-08	Down
						ENSG00000173418.12	NAA20	protein_coding	-0.366404	1.8028e-09	3.11153e-08	Down
						ENSG00000103035.11	PSMD7	protein_coding	-0.438133	1.81075e-09	3.12315e-08	Down
						ENSG00000082153.18	BZW1	protein_coding	-0.427281	1.81653e-09	3.1313e-08	Down
						ENSG00000240891.8	PLCXD2	protein_coding	-0.726357	1.81852e-09	3.13291e-08	Down
						ENSG00000149926.13	TLCD3B	protein_coding	0.840575	1.83023e-09	3.15125e-08	Up
						ENSG00000112033.14	PPARD	protein_coding	0.668798	1.84391e-09	3.17297e-08	Up
						ENSG00000104885.18	DOT1L	protein_coding	0.909608	1.84523e-09	3.1732e-08	Up
						ENSG00000182376.2	AC138028.1	lncRNA	1.21046	1.84619e-09	3.1732e-08	Up
						ENSG00000198870.8	STKLD1	protein_coding	0.537961	1.85861e-09	3.1927e-08	Up
						ENSG00000138709.19	LARP1B	protein_coding	-0.354877	1.90179e-09	3.26498e-08	Down
						ENSG00000145247.12	OCIAD2	protein_coding	-0.481905	1.90565e-09	3.26971e-08	Down
						ENSG00000182979.18	MTA1	protein_coding	0.643451	1.91373e-09	3.28167e-08	Up
						ENSG00000253738.2	OTUD6B-AS1	lncRNA	-0.467736	1.92459e-09	3.29839e-08	Down
						ENSG00000203392.3	AC105020.1	lncRNA	1.39003	1.93332e-09	3.31144e-08	Up
						ENSG00000180817.12	PPA1	protein_coding	-0.631622	1.93617e-09	3.3144e-08	Down
						ENSG00000182175.14	RGMA	protein_coding	1.14244	1.93907e-09	3.31745e-08	Up
						ENSG00000279532.1	AC002094.5	TEC	1.0522	1.94182e-09	3.32024e-08	Up
						ENSG00000271870.1	AC024060.2	lncRNA	-0.677878	1.96451e-09	3.35711e-08	Down
						ENSG00000177034.16	MTX3	protein_coding	-0.277644	1.96705e-09	3.3595e-08	Down
						ENSG00000123612.16	ACVR1C	protein_coding	-0.744037	1.97365e-09	3.36884e-08	Down
						ENSG00000143013.13	LMO4	protein_coding	-0.546049	1.99239e-09	3.39887e-08	Down
						ENSG00000157927.17	RADIL	protein_coding	0.796906	2.01096e-09	3.42841e-08	Up
						ENSG00000242220.9	TCP10L	protein_coding	0.6907	2.01202e-09	3.42841e-08	Up
						ENSG00000100426.7	ZBED4	protein_coding	0.322386	2.0171e-09	3.4351e-08	Up
						ENSG00000143947.13	RPS27A	protein_coding	-0.53054	2.02538e-09	3.44722e-08	Down
						ENSG00000131238.17	PPT1	protein_coding	-0.411711	2.03355e-09	3.45913e-08	Down
						ENSG00000166889.14	PATL1	protein_coding	0.481671	2.04987e-09	3.48412e-08	Up
						ENSG00000172264.17	MACROD2	protein_coding	-0.507028	2.05059e-09	3.48412e-08	Down
						ENSG00000177511.6	ST8SIA3	protein_coding	-0.542422	2.05466e-09	3.48905e-08	Down
						ENSG00000198763.3	MT-ND2	protein_coding	1.20313	2.06234e-09	3.50008e-08	Up
						ENSG00000198626.17	RYR2	protein_coding	-0.377924	2.0671e-09	3.50615e-08	Down
						ENSG00000174013.8	FBXO45	protein_coding	-0.425016	2.09176e-09	3.54595e-08	Down
						ENSG00000107372.13	ZFAND5	protein_coding	-0.40073	2.095e-09	3.54635e-08	Down
						ENSG00000261824.7	LINC00662	lncRNA	-0.423038	2.09559e-09	3.54635e-08	Down
						ENSG00000280407.2	AC132872.4	TEC	0.921627	2.09507e-09	3.54635e-08	Up
						ENSG00000135040.16	NAA35	protein_coding	-0.377502	2.13045e-09	3.60329e-08	Down
						ENSG00000196712.18	NF1	protein_coding	-0.270156	2.14357e-09	3.62342e-08	Down
						ENSG00000157800.18	SLC37A3	protein_coding	-0.348422	2.14622e-09	3.62582e-08	Down
						ENSG00000166444.19	DENND2B	protein_coding	0.653091	2.1528e-09	3.63488e-08	Up
						ENSG00000105926.15	MPP6	protein_coding	-0.406063	2.15949e-09	3.64409e-08	Down
						ENSG00000144736.14	SHQ1	protein_coding	-0.399808	2.17725e-09	3.67197e-08	Down
						ENSG00000180611.7	MB21D2	protein_coding	-0.52727	2.18175e-09	3.67747e-08	Down
						ENSG00000203965.13	EFCAB7	protein_coding	-0.527955	2.18569e-09	3.68202e-08	Down
						ENSG00000160392.13	C19orf47	protein_coding	0.638295	2.19962e-09	3.70254e-08	Up
						ENSG00000183779.7	ZNF703	protein_coding	0.999798	2.20037e-09	3.70254e-08	Up
						ENSG00000165424.7	ZCCHC24	protein_coding	0.719894	2.21417e-09	3.72366e-08	Up
						ENSG00000142156.15	COL6A1	protein_coding	0.90525	2.21727e-09	3.72676e-08	Up
						ENSG00000213047.13	DENND1B	protein_coding	-0.488724	2.23275e-09	3.75064e-08	Down
						ENSG00000148680.16	HTR7	protein_coding	-0.827475	2.23442e-09	3.75132e-08	Down
						ENSG00000090266.13	NDUFB2	protein_coding	-0.514914	2.23849e-09	3.75603e-08	Down
						ENSG00000137413.16	TAF8	protein_coding	0.508274	2.24353e-09	3.76235e-08	Up
						ENSG00000175215.11	CTDSP2	protein_coding	0.663631	2.24641e-09	3.76505e-08	Up
						ENSG00000272372.1	AC009102.2	lncRNA	0.852095	2.27873e-09	3.81707e-08	Up
						ENSG00000183386.10	FHL3	protein_coding	0.706012	2.29835e-09	3.84776e-08	Up
						ENSG00000105699.16	LSR	protein_coding	0.728267	2.29972e-09	3.84788e-08	Up
						ENSG00000144136.11	SLC20A1	protein_coding	-0.384898	2.34235e-09	3.91699e-08	Down
						ENSG00000136877.15	FPGS	protein_coding	0.425028	2.35675e-09	3.93886e-08	Up
						ENSG00000100316.16	RPL3	protein_coding	-0.628043	2.36619e-09	3.9524e-08	Down
						ENSG00000177103.15	DSCAML1	protein_coding	0.619417	2.37263e-09	3.96093e-08	Up
						ENSG00000083642.19	PDS5B	protein_coding	-0.351603	2.37863e-09	3.96871e-08	Down
						ENSG00000031081.11	ARHGAP31	protein_coding	0.727136	2.38272e-09	3.9733e-08	Up
						ENSG00000125122.15	LRRC29	protein_coding	0.586004	2.39018e-09	3.98349e-08	Up
						ENSG00000175564.13	UCP3	protein_coding	0.792698	2.39414e-09	3.98786e-08	Up
						ENSG00000241269.1	AC093620.1	lncRNA	0.893413	2.41053e-09	4.0129e-08	Up
						ENSG00000127419.17	TMEM175	protein_coding	0.538171	2.44284e-09	4.06441e-08	Up
						ENSG00000108465.15	CDK5RAP3	protein_coding	0.495922	2.44989e-09	4.07385e-08	Up
						ENSG00000074696.13	HACD3	protein_coding	-0.406389	2.47073e-09	4.1062e-08	Down
						ENSG00000198513.12	ATL1	protein_coding	-0.545279	2.47407e-09	4.10945e-08	Down
						ENSG00000117266.15	CDK18	protein_coding	0.782407	2.48968e-09	4.13306e-08	Up
						ENSG00000145681.11	HAPLN1	protein_coding	-0.795656	2.4939e-09	4.13775e-08	Down
						ENSG00000285796.1	AL162458.1	lncRNA	0.560513	2.50473e-09	4.1534e-08	Up
						ENSG00000164818.16	DNAAF5	protein_coding	0.502322	2.51381e-09	4.16613e-08	Up
						ENSG00000164631.19	ZNF12	protein_coding	-0.27817	2.51691e-09	4.16893e-08	Down
						ENSG00000131788.16	PIAS3	protein_coding	0.428485	2.52877e-09	4.18624e-08	Up
						ENSG00000142039.4	CCDC97	protein_coding	0.629208	2.5494e-09	4.21611e-08	Up
						ENSG00000143653.10	SCCPDH	protein_coding	-0.511052	2.54966e-09	4.21611e-08	Down
						ENSG00000068137.15	PLEKHH3	protein_coding	0.626221	2.55347e-09	4.22005e-08	Up
						ENSG00000120437.9	ACAT2	protein_coding	-0.681413	2.55627e-09	4.22232e-08	Down
						ENSG00000013375.16	PGM3	protein_coding	-0.461118	2.56783e-09	4.2367e-08	Down
						ENSG00000198522.14	GPN1	protein_coding	-0.437674	2.56658e-09	4.2367e-08	Down
						ENSG00000250571.7	GLI4	protein_coding	0.729945	2.57537e-09	4.24678e-08	Up
						ENSG00000114742.14	WDR48	protein_coding	-0.321459	2.58182e-09	4.25505e-08	Down
						ENSG00000065717.15	TLE2	protein_coding	0.704702	2.59419e-09	4.27306e-08	Up
						ENSG00000274349.4	ZNF658	protein_coding	-0.578278	2.6015e-09	4.28273e-08	Down
						ENSG00000021762.20	OSBPL5	protein_coding	0.584211	2.61502e-09	4.3026e-08	Up
						ENSG00000144619.15	CNTN4	protein_coding	-0.501608	2.61937e-09	4.30497e-08	Down
						ENSG00000240694.9	PNMA2	protein_coding	-0.552303	2.61904e-09	4.30497e-08	Down
						ENSG00000133135.14	RNF128	protein_coding	-0.703428	2.62212e-09	4.3071e-08	Down
						ENSG00000163328.13	GPR155	protein_coding	-0.389135	2.65462e-09	4.35808e-08	Down
						ENSG00000225614.3	ZNF469	protein_coding	1.22312	2.65718e-09	4.35987e-08	Up
						ENSG00000101911.12	PRPS2	protein_coding	-0.650035	2.66433e-09	4.36917e-08	Down
						ENSG00000276805.2	AL133216.2	transcribed_unprocessed_pseudogene	0.62459	2.66723e-09	4.37151e-08	Up
						ENSG00000091073.19	DTX2	protein_coding	0.603918	2.6729e-09	4.37839e-08	Up
						ENSG00000115137.12	DNAJC27	protein_coding	-0.422035	2.68087e-09	4.38849e-08	Down
						ENSG00000156467.9	UQCRB	protein_coding	-0.455521	2.68243e-09	4.38849e-08	Down
						ENSG00000185607.5	ACTBP7	processed_pseudogene	0.785231	2.68499e-09	4.38849e-08	Up
						ENSG00000223705.9	NSUN5P1	transcribed_unprocessed_pseudogene	0.492177	2.68362e-09	4.38849e-08	Up
						ENSG00000182287.15	AP1S2	protein_coding	-0.651414	2.69247e-09	4.39829e-08	Down
						ENSG00000074603.19	DPP8	protein_coding	-0.33725	2.69497e-09	4.39996e-08	Down
						ENSG00000240857.2	RDH14	protein_coding	-0.518411	2.70451e-09	4.41311e-08	Down
						ENSG00000109475.16	RPL34	protein_coding	-0.521358	2.70604e-09	4.41317e-08	Down
						ENSG00000269124.1	AC007193.2	lncRNA	1.41689	2.72253e-09	4.43762e-08	Up
						ENSG00000178105.11	DDX10	protein_coding	-0.27412	2.72554e-09	4.44009e-08	Down
						ENSG00000089351.14	GRAMD1A	protein_coding	0.689871	2.77043e-09	4.51073e-08	Up
						ENSG00000115484.15	CCT4	protein_coding	-0.566617	2.78094e-09	4.52537e-08	Down
						ENSG00000103199.14	ZNF500	protein_coding	0.420107	2.79468e-09	4.54523e-08	Up
						ENSG00000112701.18	SENP6	protein_coding	-0.351304	2.79947e-09	4.55052e-08	Down
						ENSG00000162695.12	SLC30A7	protein_coding	-0.423869	2.8046e-09	4.55636e-08	Down
						ENSG00000198720.13	ANKRD13B	protein_coding	0.885972	2.82292e-09	4.58362e-08	Up
						ENSG00000261292.2	AC110491.1	lncRNA	-0.792288	2.83782e-09	4.6039e-08	Down
						ENSG00000287884.1	AC005594.1	lncRNA	1.13292	2.83852e-09	4.6039e-08	Up
						ENSG00000128159.12	TUBGCP6	protein_coding	0.460305	2.84254e-09	4.6079e-08	Up
						ENSG00000133619.17	KRBA1	protein_coding	0.654134	2.85012e-09	4.61766e-08	Up
						ENSG00000100813.14	ACIN1	protein_coding	0.339668	2.86162e-09	4.63376e-08	Up
						ENSG00000062194.16	GPBP1	protein_coding	-0.323803	2.86867e-09	4.64265e-08	Down
						ENSG00000037241.7	RPL26L1	protein_coding	-0.62736	2.8791e-09	4.65697e-08	Down
						ENSG00000146386.8	ABRACL	protein_coding	-0.653682	2.88719e-09	4.66752e-08	Down
						ENSG00000186951.16	PPARA	protein_coding	0.502743	2.89369e-09	4.67548e-08	Up
						ENSG00000182095.14	TNRC18	protein_coding	0.861385	2.92105e-09	4.71711e-08	Up
						ENSG00000198646.14	NCOA6	protein_coding	0.574749	2.92601e-09	4.72255e-08	Up
						ENSG00000072042.13	RDH11	protein_coding	-0.404102	2.93997e-09	4.74251e-08	Down
						ENSG00000135596.18	MICAL1	protein_coding	0.592408	2.96424e-09	4.77387e-08	Up
						ENSG00000178607.16	ERN1	protein_coding	0.389517	2.96368e-09	4.77387e-08	Up
						ENSG00000238164.6	TNFRSF14-AS1	lncRNA	1.07569	2.9629e-09	4.77387e-08	Up
						ENSG00000109133.13	TMEM33	protein_coding	-0.403551	2.96729e-09	4.77618e-08	Down
						ENSG00000154222.14	CC2D1B	protein_coding	0.35899	2.97317e-09	4.78305e-08	Up
						ENSG00000214063.11	TSPAN4	protein_coding	0.725411	2.99202e-09	4.81076e-08	Up
						ENSG00000172081.14	MOB3A	protein_coding	0.832177	3.02232e-09	4.85684e-08	Up
						ENSG00000173641.17	HSPB7	protein_coding	1.08642	3.07146e-09	4.93313e-08	Up
						ENSG00000106153.13	CHCHD2	protein_coding	-0.597319	3.07732e-09	4.93988e-08	Down
						ENSG00000204673.10	AKT1S1	protein_coding	0.79503	3.10081e-09	4.97489e-08	Up
						ENSG00000230989.7	HSBP1	protein_coding	-0.479182	3.10737e-09	4.98271e-08	Down
						ENSG00000108469.15	RECQL5	protein_coding	0.503167	3.12562e-09	5.00927e-08	Up
						ENSG00000127527.14	EPS15L1	protein_coding	0.425479	3.13166e-09	5.01624e-08	Up
						ENSG00000096433.11	ITPR3	protein_coding	0.900969	3.13717e-09	5.02193e-08	Up
						ENSG00000229847.9	EMX2OS	lncRNA	0.838621	3.1386e-09	5.02193e-08	Up
						ENSG00000164796.18	CSMD3	protein_coding	-0.54268	3.1403e-09	5.02194e-08	Down
						ENSG00000153936.17	HS2ST1	protein_coding	-0.390398	3.14359e-09	5.0245e-08	Down
						ENSG00000118308.15	LRMP	protein_coding	-0.558775	3.14632e-09	5.02615e-08	Down
						ENSG00000213639.10	PPP1CB	protein_coding	-0.53542	3.21493e-09	5.13299e-08	Down
						ENSG00000076201.15	PTPN23	protein_coding	0.558064	3.21889e-09	5.13654e-08	Up
						ENSG00000126464.14	PRR12	protein_coding	1.0266	3.22156e-09	5.13803e-08	Up
						ENSG00000181523.13	SGSH	protein_coding	0.521366	3.23995e-09	5.16458e-08	Up
						ENSG00000136100.14	VPS36	protein_coding	-0.358301	3.2541e-09	5.18435e-08	Down
						ENSG00000265100.1	AC005332.1	lncRNA	0.651128	3.26188e-09	5.19396e-08	Up
						ENSG00000171155.8	C1GALT1C1	protein_coding	-0.551109	3.26885e-09	5.20227e-08	Down
						ENSG00000273599.1	AL731571.1	lncRNA	0.624245	3.28336e-09	5.22254e-08	Up
						ENSG00000082269.16	FAM135A	protein_coding	-0.491499	3.28707e-09	5.22565e-08	Down
						ENSG00000119013.9	NDUFB3	protein_coding	-0.609867	3.29222e-09	5.23102e-08	Down
						ENSG00000134769.21	DTNA	protein_coding	0.489544	3.29851e-09	5.23822e-08	Up
						ENSG00000136938.9	ANP32B	protein_coding	1.06404	3.30171e-09	5.24049e-08	Up
						ENSG00000087495.17	PHACTR3	protein_coding	0.496706	3.32095e-09	5.26821e-08	Up
						ENSG00000172667.11	ZMAT3	protein_coding	-0.368545	3.34995e-09	5.31138e-08	Down
						ENSG00000133247.14	KMT5C	protein_coding	0.64259	3.3749e-09	5.34806e-08	Up
						ENSG00000144744.17	UBA3	protein_coding	-0.513391	3.37926e-09	5.35212e-08	Down
						ENSG00000136699.19	SMPD4	protein_coding	0.39669	3.3885e-09	5.36389e-08	Up
						ENSG00000039650.12	PNKP	protein_coding	0.495231	3.39326e-09	5.36856e-08	Up
						ENSG00000185761.11	ADAMTSL5	protein_coding	0.991526	3.41366e-09	5.39795e-08	Up
						ENSG00000119318.13	RAD23B	protein_coding	-0.365872	3.42898e-09	5.41928e-08	Down
						ENSG00000160298.17	C21orf58	protein_coding	0.558026	3.45856e-09	5.46021e-08	Up
						ENSG00000173065.13	FAM222B	protein_coding	0.780223	3.45738e-09	5.46021e-08	Up
						ENSG00000187118.14	CMC1	protein_coding	-0.411861	3.46277e-09	5.46395e-08	Down
						ENSG00000137166.15	FOXP4	protein_coding	1.00702	3.49639e-09	5.51407e-08	Up
						ENSG00000166272.18	WBP1L	protein_coding	0.513206	3.50466e-09	5.52123e-08	Up
						ENSG00000184208.12	C22orf46	transcribed_unitary_pseudogene	0.827085	3.50411e-09	5.52123e-08	Up
						ENSG00000204713.11	TRIM27	protein_coding	-0.280303	3.50663e-09	5.5214e-08	Down
						ENSG00000145416.13	MARCHF1	protein_coding	-0.516692	3.52143e-09	5.54021e-08	Down
						ENSG00000274718.1	AL136964.1	lncRNA	-0.717985	3.52231e-09	5.54021e-08	Down
						ENSG00000078304.19	PPP2R5C	protein_coding	-0.227288	3.56818e-09	5.60938e-08	Down
						ENSG00000040731.10	CDH10	protein_coding	-0.408233	3.5828e-09	5.62938e-08	Down
						ENSG00000058063.16	ATP11B	protein_coding	-0.435867	3.58716e-09	5.63324e-08	Down
						ENSG00000197045.13	GMFB	protein_coding	-0.613633	3.5912e-09	5.63661e-08	Down
						ENSG00000260285.1	AL133367.1	lncRNA	0.630227	3.63232e-09	5.69813e-08	Up
						ENSG00000155755.19	TMEM237	protein_coding	-0.432051	3.70546e-09	5.80979e-08	Down
						ENSG00000221886.4	ZBED8	protein_coding	-0.584841	3.7084e-09	5.81133e-08	Down
						ENSG00000186635.14	ARAP1	protein_coding	0.492141	3.74526e-09	5.866e-08	Up
						ENSG00000135835.12	KIAA1614	protein_coding	0.550278	3.76201e-09	5.88866e-08	Up
						ENSG00000262089.1	AC040977.1	lncRNA	0.795942	3.76371e-09	5.88866e-08	Up
						ENSG00000132846.6	ZBED3	protein_coding	0.373973	3.78008e-09	5.91115e-08	Up
						ENSG00000164180.13	TMEM161B	protein_coding	-0.454506	3.81573e-09	5.96377e-08	Down
						ENSG00000164073.10	MFSD8	protein_coding	-0.547293	3.85218e-09	6.01756e-08	Down
						ENSG00000165637.13	VDAC2	protein_coding	-0.46222	3.85979e-09	6.02627e-08	Down
						ENSG00000143258.16	USP21	protein_coding	0.569172	3.86556e-09	6.03211e-08	Up
						ENSG00000084774.14	CAD	protein_coding	0.389615	3.86814e-09	6.03295e-08	Up
						ENSG00000111669.15	TPI1	protein_coding	-0.612817	3.87568e-09	6.03997e-08	Down
						ENSG00000198026.8	ZNF335	protein_coding	0.498532	3.87671e-09	6.03997e-08	Up
						ENSG00000148634.15	HERC4	protein_coding	-0.41177	3.88853e-09	6.05203e-08	Down
						ENSG00000170638.9	TRABD	protein_coding	0.611893	3.88713e-09	6.05203e-08	Up
						ENSG00000117477.12	CCDC181	protein_coding	-0.404866	3.89232e-09	6.05474e-08	Down
						ENSG00000134115.13	CNTN6	protein_coding	-0.791687	3.91873e-09	6.09262e-08	Down
						ENSG00000105321.14	CCDC9	protein_coding	0.843394	3.92378e-09	6.09728e-08	Up
						ENSG00000175110.11	MRPS22	protein_coding	-0.366294	3.92646e-09	6.09825e-08	Down
						ENSG00000214174.8	AMZ2P1	transcribed_unprocessed_pseudogene	-0.363734	3.93256e-09	6.10452e-08	Down
						ENSG00000133706.18	LARS1	protein_coding	-0.282868	3.95396e-09	6.13453e-08	Down
						ENSG00000072315.3	TRPC5	protein_coding	-0.613395	3.97363e-09	6.16183e-08	Down
						ENSG00000168772.11	CXXC4	protein_coding	-0.606662	3.97903e-09	6.16698e-08	Down
						ENSG00000174348.14	PODN	protein_coding	0.916172	3.9912e-09	6.18261e-08	Up
						ENSG00000140682.19	TGFB1I1	protein_coding	1.15413	4.00355e-09	6.19851e-08	Up
						ENSG00000135999.12	EPC2	protein_coding	-0.348495	4.00737e-09	6.20117e-08	Down
						ENSG00000225190.11	PLEKHM1	protein_coding	0.672676	4.00963e-09	6.20143e-08	Up
						ENSG00000085382.12	HACE1	protein_coding	-0.563281	4.02643e-09	6.22418e-08	Down
						ENSG00000154473.18	BUB3	protein_coding	-0.378571	4.02891e-09	6.22476e-08	Down
						ENSG00000169592.15	INO80E	protein_coding	0.535709	4.037e-09	6.23077e-08	Up
						ENSG00000214194.9	SMIM30	protein_coding	-0.570907	4.03532e-09	6.23077e-08	Down
						ENSG00000286974.1	AL662884.5	lncRNA	0.948202	4.04372e-09	6.23789e-08	Up
						ENSG00000146085.8	MMUT	protein_coding	-0.472127	4.0699e-09	6.27502e-08	Down
						ENSG00000147234.10	FRMPD3	protein_coding	0.646525	4.07897e-09	6.28572e-08	Up
						ENSG00000284976.1	BX255925.3	protein_coding	0.771363	4.08167e-09	6.28662e-08	Up
						ENSG00000103550.14	KNOP1	protein_coding	0.476943	4.09078e-09	6.29739e-08	Up
						ENSG00000283199.3	C13orf46	protein_coding	0.975068	4.1114e-09	6.32583e-08	Up
						ENSG00000104320.13	NBN	protein_coding	-0.408377	4.12089e-09	6.33715e-08	Down
						ENSG00000277200.1	AC005696.4	lncRNA	0.858728	4.12798e-09	6.34476e-08	Up
						ENSG00000148337.21	CIZ1	protein_coding	0.756048	4.13865e-09	6.35457e-08	Up
						ENSG00000168092.14	PAFAH1B2	protein_coding	-0.39658	4.13811e-09	6.35457e-08	Down
						ENSG00000272849.1	AC084018.1	lncRNA	0.981382	4.14169e-09	6.35594e-08	Up
						ENSG00000108064.11	TFAM	protein_coding	-0.419041	4.15371e-09	6.3711e-08	Down
						ENSG00000141127.15	PRPSAP2	protein_coding	-0.397184	4.16395e-09	6.3835e-08	Down
						ENSG00000284708.1	AL031731.1	lncRNA	0.787839	4.17036e-09	6.39003e-08	Up
						ENSG00000213397.10	HAUS7	protein_coding	0.694836	4.23981e-09	6.49309e-08	Up
						ENSG00000163468.15	CCT3	protein_coding	-0.52059	4.26424e-09	6.52712e-08	Down
						ENSG00000164604.12	GPR85	protein_coding	-0.553814	4.28085e-09	6.54917e-08	Down
						ENSG00000134569.10	LRP4	protein_coding	0.809869	4.28306e-09	6.54917e-08	Up
						ENSG00000021645.19	NRXN3	protein_coding	-0.460093	4.28833e-09	6.55203e-08	Down
						ENSG00000175352.11	NRIP3	protein_coding	-0.685738	4.28935e-09	6.55203e-08	Down
						ENSG00000168488.18	ATXN2L	protein_coding	0.653373	4.31093e-09	6.58161e-08	Up
						ENSG00000100664.11	EIF5	protein_coding	-0.433371	4.3363e-09	6.61693e-08	Down
						ENSG00000005700.15	IBTK	protein_coding	-0.413648	4.35387e-09	6.64033e-08	Down
						ENSG00000124172.10	ATP5F1E	protein_coding	-0.5449	4.38572e-09	6.68545e-08	Down
						ENSG00000111783.12	RFX4	protein_coding	0.429976	4.39091e-09	6.68993e-08	Up
						ENSG00000137221.14	TJAP1	protein_coding	0.569644	4.39507e-09	6.69283e-08	Up
						ENSG00000101138.12	CSTF1	protein_coding	-0.365428	4.42326e-09	6.73231e-08	Down
						ENSG00000196923.14	PDLIM7	protein_coding	0.87829	4.43457e-09	6.74606e-08	Up
						ENSG00000176731.12	RBIS	protein_coding	-0.651523	4.46348e-09	6.78655e-08	Down
						ENSG00000102678.7	FGF9	protein_coding	-0.716678	4.46676e-09	6.78805e-08	Down
						ENSG00000269694.1	AC005197.1	lncRNA	0.852205	4.48665e-09	6.8148e-08	Up
						ENSG00000100410.8	PHF5A	protein_coding	-0.561235	4.50221e-09	6.83143e-08	Down
						ENSG00000124333.16	VAMP7	protein_coding	-0.457482	4.5003e-09	6.83143e-08	Down
						ENSG00000129315.11	CCNT1	protein_coding	-0.303574	4.5094e-09	6.83884e-08	Down
						ENSG00000139287.13	TPH2	protein_coding	-1.0553	4.53581e-09	6.87317e-08	Down
						ENSG00000173452.13	TMEM196	protein_coding	-0.64598	4.53668e-09	6.87317e-08	Down
						ENSG00000232388.4	SMIM26	protein_coding	-0.594071	4.57913e-09	6.93395e-08	Down
						ENSG00000164978.18	NUDT2	protein_coding	-0.669247	4.66814e-09	7.06513e-08	Down
						ENSG00000267169.2	AC022098.1	lncRNA	0.71783	4.68927e-09	7.09347e-08	Up
						ENSG00000162738.6	VANGL2	protein_coding	0.75687	4.72745e-09	7.14758e-08	Up
						ENSG00000109066.14	TMEM104	protein_coding	0.775934	4.73009e-09	7.14793e-08	Up
						ENSG00000185420.19	SMYD3	protein_coding	-0.395695	4.79094e-09	7.23621e-08	Down
						ENSG00000177182.11	CLVS1	protein_coding	-0.427682	4.79679e-09	7.24134e-08	Down
						ENSG00000139684.15	ESD	protein_coding	-0.450537	4.80898e-09	7.25605e-08	Down
						ENSG00000104435.13	STMN2	protein_coding	-0.760587	4.84076e-09	7.29658e-08	Down
						ENSG00000236871.7	LINC00106	lncRNA	0.951311	4.84009e-09	7.29658e-08	Up
						ENSG00000026036.22	RTEL1-TNFRSF6B	protein_coding	0.676269	4.90159e-09	7.38077e-08	Up
						ENSG00000128487.16	SPECC1	protein_coding	0.345572	4.90007e-09	7.38077e-08	Up
						ENSG00000173801.17	JUP	protein_coding	0.746183	4.91137e-09	7.39174e-08	Up
						ENSG00000240253.6	FAR2P3	transcribed_unprocessed_pseudogene	-0.737066	4.9384e-09	7.4265e-08	Down
						ENSG00000258634.3	AL160006.1	lncRNA	0.485572	4.93948e-09	7.4265e-08	Up
						ENSG00000132406.12	TMEM128	protein_coding	-0.636747	4.95461e-09	7.44548e-08	Down
						ENSG00000028277.21	POU2F2	protein_coding	0.727584	4.96675e-09	7.45617e-08	Up
						ENSG00000160410.15	SHKBP1	protein_coding	0.797607	4.96577e-09	7.45617e-08	Up
						ENSG00000158815.11	FGF17	protein_coding	0.942177	4.97658e-09	7.46714e-08	Up
						ENSG00000149115.14	TNKS1BP1	protein_coding	0.831459	5.0079e-09	7.51033e-08	Up
						ENSG00000198804.2	MT-CO1	protein_coding	1.51772	5.02154e-09	7.52698e-08	Up
						ENSG00000137857.17	DUOX1	protein_coding	0.549492	5.02534e-09	7.52887e-08	Up
						ENSG00000125037.12	EMC3	protein_coding	-0.409466	5.0435e-09	7.55227e-08	Down
						ENSG00000079950.14	STX7	protein_coding	-0.346799	5.06112e-09	7.57482e-08	Down
						ENSG00000147439.13	BIN3	protein_coding	0.48707	5.06457e-09	7.57616e-08	Up
						ENSG00000184517.12	ZFP1	protein_coding	-0.447704	5.07202e-09	7.58348e-08	Down
						ENSG00000108590.11	MED31	protein_coding	-0.57262	5.11348e-09	7.64162e-08	Down
						ENSG00000198276.16	UCKL1	protein_coding	0.434057	5.18141e-09	7.73923e-08	Up
						ENSG00000091009.8	RBM27	protein_coding	-0.488721	5.19135e-09	7.74626e-08	Down
						ENSG00000152683.14	SLC30A6	protein_coding	-0.336296	5.18972e-09	7.74626e-08	Down
						ENSG00000110583.13	NAA40	protein_coding	0.340896	5.20007e-09	7.75538e-08	Up
						ENSG00000186469.8	GNG2	protein_coding	-0.712759	5.24653e-09	7.82073e-08	Down
						ENSG00000179698.14	WDR97	protein_coding	0.965193	5.25527e-09	7.82983e-08	Up
						ENSG00000141084.11	RANBP10	protein_coding	0.492582	5.25905e-09	7.83152e-08	Up
						ENSG00000115875.19	SRSF7	protein_coding	-0.367559	5.29652e-09	7.88135e-08	Down
						ENSG00000197363.9	ZNF517	protein_coding	0.488767	5.29783e-09	7.88135e-08	Up
						ENSG00000148288.13	GBGT1	protein_coding	0.563959	5.35488e-09	7.96222e-08	Up
						ENSG00000175324.10	LSM1	protein_coding	-0.479221	5.36668e-09	7.97577e-08	Down
						ENSG00000164466.13	SFXN1	protein_coding	-0.258153	5.3777e-09	7.98814e-08	Down
						ENSG00000103742.12	IGDCC4	protein_coding	0.716705	5.5144e-09	8.18711e-08	Up
[truncated: 11,884 more rows]

## Sheet: ADvsCO
S4 Data. Differentially expressed proteins/genes in MSBB-BM36 (All-ADs vs Control)
Proteomics						Transcriptomics
Protein	Effect	PValue	Adjusted.PValue			Gene ID	Gene Name	Gene Biotype	Log2(Fold Change)	PValue	Adjusted.Pvalue	Direction
PLEC	0.196232	5.31741e-06	0.000330046			ENSG00000183379.9	SYNDIG1L	protein_coding	-3.29299	3.79e-61	9.74e-57	Down
PLEC	0.719061	6.21893e-09	4.8689e-06			ENSG00000145863.11	GABRA6	protein_coding	-3.7704	2.16e-36	2.77e-32	Down
PLEC	0.336898	4.91144e-06	0.000318227			ENSG00000102924.12	CBLN1	protein_coding	-2.47515	1.4e-31	1.19e-27	Down
SPTAN1	0.300053	1.69247e-05	0.00061393			ENSG00000180347.13	ITPRID1	protein_coding	-3.72837	8.27e-28	5.31e-24	Down
DYNC1H1	-0.046473	0.0112131	0.0464084			ENSG00000080644.16	CHRNA3	protein_coding	-3.83125	3.19e-27	1.64e-23	Down
MACF1	0.0690333	0.00022354	0.00314108			ENSG00000279249.3	AC007614.1	lncRNA	-1.83921	2.86e-25	1.22e-21	Down
AHNAK	0.501364	1.51173e-06	0.000165147			ENSG00000106341.11	PPP1R17	protein_coding	-2.77835	8.95e-25	3.28e-21	Down
BSN	-0.173387	0.00255753	0.0168146			ENSG00000139899.11	CBLN3	protein_coding	-1.85631	2.66e-22	8.55e-19	Down
DST	0.0763576	8.79768e-05	0.00178134			ENSG00000074410.14	CA12	protein_coding	-2.02278	6.03e-21	1.72e-17	Down
DST	0.095493	0.00774681	0.0359059			ENSG00000135549.15	PKIB	protein_coding	-1.64104	1.44e-19	3.69e-16	Down
MAP1B	-0.104993	0.000857916	0.00785259			ENSG00000149295.14	DRD2	protein_coding	-1.7797	5.12e-19	1.13e-15	Down
ANK2	0.166355	6.19619e-05	0.00142168			ENSG00000171219.9	CDC42BPG	protein_coding	-2.52823	5.28e-19	1.13e-15	Down
ANK3	-0.142473	2.26311e-05	0.00073317			ENSG00000135253.14	KCP	protein_coding	-2.05668	7.73e-17	1.44e-13	Down
MAP1A	-0.137065	0.000156839	0.00253261			ENSG00000285081.1	AC004593.1	lncRNA	-1.81315	7.85e-17	1.44e-13	Down
PCLO	-0.114836	0.00628252	0.0310164			ENSG00000245694.10	CRNDE	lncRNA	-1.81672	1.06e-16	1.82e-13	Down
SPTBN2	-0.0834796	0.004325	0.0240434			ENSG00000135824.12	RGS8	protein_coding	-1.39195	1.87e-15	3e-12	Down
CLTC	-0.126313	0.000564855	0.00597614			ENSG00000120057.5	SFRP5	protein_coding	-1.73499	2.35e-15	3.55e-12	Down
MYH9	0.113596	0.000855233	0.00783894			ENSG00000174963.17	ZIC4	protein_coding	-1.53607	6.31e-15	8.53e-12	Down
FLNA	0.337197	0.00647122	0.0315058			ENSG00000273706.5	LHX1	protein_coding	-2.8455	6.02e-15	8.53e-12	Down
GFAP	0.855019	3.25702e-06	0.000250072			ENSG00000180660.8	MAB21L1	protein_coding	-1.84705	2.28e-14	2.92e-11	Down
GFAP	0.367605	0.000656183	0.00660047			ENSG00000181195.11	PENK	protein_coding	-2.0494	3.93e-14	4.8e-11	Down
GFAP	1.1999	1.28378e-05	0.000528996			ENSG00000124493.14	GRM4	protein_coding	-1.34898	7.12e-14	8.3e-11	Down
TLN1	0.203579	0.000894639	0.00809743			ENSG00000120903.13	CHRNA2	protein_coding	-1.64753	1.09e-13	1.22e-10	Down
DMXL2	-0.162011	8.12209e-05	0.00168077			ENSG00000177238.14	TRIM72	protein_coding	-1.39937	4.7e-13	5.03e-10	Down
ATP1A3	-0.115915	0.000160635	0.00257098			ENSG00000100473.18	COCH	protein_coding	-1.23557	6.55e-13	6.72e-10	Down
AHNAK2	-0.13977	0.00692673	0.0330003			ENSG00000267014.6	LINC01532	lncRNA	-1.80825	9.3e-13	9.19e-10	Down
ATP1A1	-0.147564	0.00240575	0.0161558			ENSG00000280189.1	AC007614.2	TEC	-1.63524	1.91e-12	1.82e-09	Down
MYO5A	-0.119808	6.72775e-05	0.00150826			ENSG00000058085.15	LAMC2	protein_coding	-1.98495	3.17e-12	2.91e-09	Down
UBR4	-0.0350752	0.00581394	0.0293036			ENSG00000181656.7	GPR88	protein_coding	-1.38868	3.42e-12	3.02e-09	Down
HUWE1	-0.0517398	0.000320443	0.00400874			ENSG00000172349.17	IL16	protein_coding	-1.01354	1.42e-11	1.22e-08	Down
TUBB2A	-0.183935	3.92479e-06	0.000279344			ENSG00000094796.5	KRT31	protein_coding	-1.76582	1.7e-11	1.41e-08	Down
FLNB	0.257339	0.000818443	0.00758311			ENSG00000215045.8	GRID2IP	protein_coding	-1.22522	1.91e-11	1.53e-08	Down
TUBB4B	-0.149503	1.13366e-07	3.80383e-05			ENSG00000133454.15	MYO18B	protein_coding	-1.31558	3.53e-11	2.75e-08	Down
TUBB2B	0.328125	0.00198839	0.0144032			ENSG00000119973.6	PRLHR	protein_coding	-1.26088	3.78e-11	2.85e-08	Down
SPTBN4	-0.0873506	0.000657437	0.00660601			ENSG00000006468.14	ETV1	protein_coding	-0.716295	4.04e-11	2.96e-08	Down
EPB41L3	-0.229754	0.00117242	0.00985231			ENSG00000110723.12	EXPH5	protein_coding	-0.868484	6.04e-11	4.19e-08	Down
TUBB4A	-0.113099	0.00100652	0.00882935			ENSG00000110887.8	DAO	protein_coding	-3.02481	5.88e-11	4.19e-08	Down
DNM1	-0.279637	0.00342396	0.0204886			ENSG00000152208.13	GRID2	protein_coding	-0.671734	8.08e-11	5.46e-08	Down
EPB41L3	-0.130982	0.00296467	0.0184623			ENSG00000074370.18	ATP2A3	protein_coding	-1.12256	1.82e-10	1.17e-07	Down
DCTN1	-0.0588987	0.00134885	0.0108129			ENSG00000197261.11	C6orf141	protein_coding	-1.99038	1.81e-10	1.17e-07	Down
EPB41L3	-0.182548	9.39521e-05	0.00186701			ENSG00000136542.9	GALNT5	protein_coding	-2.12173	2.27e-10	1.42e-07	Down
TUBB	-0.127969	2.05364e-05	0.000689647			ENSG00000169174.11	PCSK9	protein_coding	-1.62651	2.8e-10	1.71e-07	Down
TUBB3	-0.165186	2.28939e-07	5.36526e-05			ENSG00000152977.10	ZIC1	protein_coding	-1.14299	3.43e-10	2.05e-07	Down
ACTN1	-0.194249	0.000424731	0.00488415			ENSG00000175318.12	GRAMD2A	protein_coding	-1.02745	7.85e-10	4.58e-07	Down
HECTD4	-0.0617995	0.00026677	0.00351022			ENSG00000187905.10	LRRC74B	protein_coding	-1.7105	9.59e-10	5.35e-07	Down
UTRN	0.279001	8.88722e-06	0.000432312			ENSG00000206120.11	EGFEM1P	transcribed_unitary_pseudogene	-0.679307	9.38e-10	5.35e-07	Down
NUMA1	0.147896	0.00260477	0.0170179			ENSG00000070501.12	POLB	protein_coding	-0.517716	1.03e-09	5.6e-07	Down
NUMA1	0.226968	0.00497108	0.0264608			ENSG00000143365.19	RORC	protein_coding	-1.96495	1.35e-09	7.2e-07	Down
OXR1	-0.134143	0.00888459	0.0396577			ENSG00000112139.16	MDGA1	protein_coding	-0.884433	2.26e-09	1.19e-06	Down
ACTN4	-0.0926284	0.00182191	0.0134885			ENSG00000187398.12	LUZP2	protein_coding	-0.565069	3.75e-09	1.89e-06	Down
CEP170B	-0.134409	0.000150451	0.00246683			ENSG00000196549.10	MME	protein_coding	-1.33699	3.76e-09	1.89e-06	Down
BASP1	-0.144279	0.00364669	0.0214397			ENSG00000147255.19	IGSF1	protein_coding	-0.856392	4.75e-09	2.35e-06	Down
CNTN1	-0.129117	1.0152e-06	0.00012889			ENSG00000233836.7	AC139769.1	transcribed_unprocessed_pseudogene	-0.593573	8.23e-09	3.99e-06	Down
MAPT	0.372263	8.215e-07	0.0001135			ENSG00000140795.13	MYLK3	protein_coding	-1.35392	8.73e-09	4.15e-06	Down
CKAP5	-0.0594283	0.000254068	0.00341483			ENSG00000143333.7	RGS16	protein_coding	-1.35573	1.32e-08	6.17e-06	Down
HSPA4	-0.0512953	0.00940615	0.0410026			ENSG00000175084.12	DES	protein_coding	2.26875	1.72e-08	7.89e-06	Up
FLNC	0.558122	0.000106437	0.00201609			ENSG00000198795.11	ZNF521	protein_coding	-0.573717	1.89e-08	8.37e-06	Down
GAP43	-0.175367	0.003685	0.0216243			ENSG00000250305.9	TRMT9B	protein_coding	-0.669005	1.86e-08	8.37e-06	Down
MYCBP2	-0.100873	7.09207e-05	0.0015388			ENSG00000151838.12	CCDC175	protein_coding	-0.722363	2.36e-08	1.02e-05	Down
NBEA	-0.119783	1.80285e-05	0.000632006			ENSG00000078900.15	TP73	protein_coding	-1.60154	2.43e-08	1.04e-05	Down
EEA1	-0.0773364	0.000115662	0.00212236			ENSG00000135083.15	CCNJL	protein_coding	-0.726646	3.11e-08	1.31e-05	Down
GAPDH	0.0488315	0.00461796	0.0251657			ENSG00000165092.13	ALDH1A1	protein_coding	-0.758496	3.35e-08	1.36e-05	Down
VCP	0.0366894	0.00559619	0.0286207			ENSG00000286488.1	AC103858.3	lncRNA	-1.29678	3.31e-08	1.36e-05	Down
CLASP2	-0.0636436	0.00198627	0.0144032			ENSG00000162913.10	OBSCN-AS1	lncRNA	-1.22821	6.02e-08	2.41e-05	Down
EPB41L2	0.269683	1.13898e-05	0.000497709			ENSG00000112541.15	PDE10A	protein_coding	-0.630824	7.32e-08	2.89e-05	Down
TUBA1A	-0.165355	4.4284e-06	0.000301484			ENSG00000170615.15	SLC26A5	protein_coding	-1.28027	9e-08	3.5e-05	Down
SYNJ1	-0.164291	2.55465e-06	0.000220192			ENSG00000175147.13	TMEM51-AS1	lncRNA	-0.835686	1.52e-07	5.83e-05	Down
KIF21A	-0.118153	6.40598e-06	0.000365833			ENSG00000285778.2	AL591463.1	lncRNA	-1.49516	1.56e-07	5.9e-05	Down
ALDOA	-0.0897695	0.000174117	0.0026861			ENSG00000180914.10	OXTR	protein_coding	-0.877518	1.62e-07	6.03e-05	Down
HTT	-0.0753905	0.00599427	0.0300033			ENSG00000198523.6	PLN	protein_coding	1.75846	1.69e-07	6.18e-05	Up
ANK2	0.350637	3.11417e-05	0.000911452			ENSG00000157150.5	TIMP4	protein_coding	-0.908366	2.29e-07	8.29e-05	Down
SRCIN1	-0.0636622	0.00976562	0.0421442			ENSG00000174788.10	PCP2	protein_coding	-1.08099	2.76e-07	9.84e-05	Down
RTN4	-0.13314	8.13192e-06	0.000407118			ENSG00000244642.3	RN7SL396P	misc_RNA	-2.39131	2.89e-07	0.000101757	Down
OGDH	-0.0903569	0.00408695	0.0231327			ENSG00000242268.3	LINC02082	lncRNA	-0.701754	2.95e-07	0.000102382	Down
RANBP2	0.0771197	5.88248e-05	0.00136797			ENSG00000188916.9	INSYN2A	protein_coding	-0.639705	3.32e-07	0.000113724	Down
VIM	0.681539	2.80549e-06	0.000235157			ENSG00000174827.14	PDZK1	protein_coding	-0.973883	3.57e-07	0.000120632	Down
CADPS	-0.14143	0.000169121	0.00263114			ENSG00000181392.17	SYNE4	protein_coding	-0.960421	4.41e-07	0.000147089	Down
TNR	-0.103546	0.000329949	0.0040823			ENSG00000184564.11	SLITRK6	protein_coding	-1.45043	4.52e-07	0.000148807	Down
AP2B1	-0.118572	0.000594843	0.00617519			ENSG00000163701.19	IL17RE	protein_coding	-0.831352	5.04e-07	0.000163654	Down
ADD2	-0.137911	0.000129247	0.00226122			ENSG00000253819.2	LINC01151	lncRNA	-1.4005	5.23e-07	0.000167857	Down
AP2A1	-0.149796	2.21994e-05	0.000721673			ENSG00000133067.17	LGR6	protein_coding	-1.55444	6.29e-07	0.000199221	Down
TPR	0.08613	6.74264e-05	0.00150826			ENSG00000117602.12	RCAN3	protein_coding	-0.660298	6.92e-07	0.000214059	Down
KIAA1109	0.0705485	0.00102516	0.00891877			ENSG00000168621.15	GDNF	protein_coding	-1.14508	6.9e-07	0.000214059	Down
VPS13A	-0.0760396	0.00754495	0.035231			ENSG00000231359.3	AC072052.1	processed_pseudogene	-1.21978	7.78e-07	0.000237704	Down
TRIO	-0.109571	0.000269433	0.00353043			ENSG00000169031.20	COL4A3	protein_coding	-0.743605	8.35e-07	0.000252118	Down
TUBA4A	-0.197113	1.36545e-06	0.000157324			ENSG00000087116.16	ADAMTS2	protein_coding	0.845922	8.88e-07	0.000265061	Up
ROCK2	-0.109209	0.000129963	0.00226782			ENSG00000079841.18	RIMS1	protein_coding	-0.50388	9.61e-07	0.000282033	Down
PPFIA3	-0.0979073	0.00238957	0.0161			ENSG00000160401.15	CFAP157	protein_coding	-1.19161	9.67e-07	0.000282033	Down
MAP4	0.156908	0.00394379	0.0226126			ENSG00000185477.5	GPRIN3	protein_coding	-0.497099	9.86e-07	0.000284456	Down
MAPT	0.55885	3.77115e-07	6.86459e-05			ENSG00000161647.18	MPP3	protein_coding	-0.433948	1.02e-06	0.000290908	Down
EPB41L2	0.244205	0.00721017	0.0339717			ENSG00000234965.2	SHISA8	protein_coding	-0.938915	1.04e-06	0.000294687	Down
ENO1	0.11465	0.000780506	0.00738454			ENSG00000148737.17	TCF7L2	protein_coding	-0.535518	1.08e-06	0.000302345	Down
VCL	0.260419	0.00115306	0.00974191			ENSG00000156925.12	ZIC3	protein_coding	-0.901737	1.15e-06	0.000317963	Down
OPA1	-0.0901385	0.0112072	0.0464044			ENSG00000009694.13	TENM1	protein_coding	-0.527683	1.27e-06	0.000345889	Down
KIF1A	-0.0612603	0.00218758	0.0152805			ENSG00000115109.14	EPB41L5	protein_coding	-0.309745	1.29e-06	0.00034928	Down
HK1	-0.117809	0.00279383	0.0178074			ENSG00000287454.1	AC008149.2	lncRNA	-1.22919	1.47e-06	0.000392875	Down
CDC42BPB	-0.0639153	0.000290313	0.00373629			ENSG00000183036.11	PCP4	protein_coding	-0.997633	1.56e-06	0.000412504	Down
KTN1	0.115579	0.000252644	0.00340056			ENSG00000132849.20	PATJ	protein_coding	-0.370658	1.78e-06	0.000466125	Down
KIF5C	-0.0948142	8.55566e-05	0.00175503			ENSG00000187416.12	LHFPL3	protein_coding	-0.53216	1.88e-06	0.000488512	Down
TJP1	0.166414	2.10099e-05	0.000697485			ENSG00000079689.14	SCGN	protein_coding	-1.41633	2.15e-06	0.000547852	Down
NRCAM	-0.0970666	0.00250623	0.0166168			ENSG00000157570.12	TSPAN18	protein_coding	-0.867254	2.16e-06	0.000547852	Down
SYNGAP1	-0.153997	0.00222422	0.015456			ENSG00000189127.8	ANKRD34B	protein_coding	-1.128	2.18e-06	0.000547852	Down
TUBA1C	-0.183984	9.18395e-10	9.58702e-07			ENSG00000149488.13	TMC2	protein_coding	-0.80302	2.33e-06	0.000580352	Down
CTNND2	0.0833393	0.00610036	0.0304133			ENSG00000174567.8	GOLT1A	protein_coding	-0.996171	2.72e-06	0.000671735	Down
AGRN	0.143751	0.000133576	0.00228856			ENSG00000140455.17	USP3	protein_coding	-0.382828	3.29e-06	0.000805382	Down
SORBS1	0.158651	0.000141522	0.00239136			ENSG00000183570.16	PCBP3	protein_coding	-0.465407	3.39e-06	0.000819905	Down
CLIP1	0.0584429	4.99235e-06	0.000319069			ENSG00000153820.13	SPHKAP	protein_coding	-0.879159	3.49e-06	0.000838158	Down
PLXNA4	-0.170206	4.88207e-05	0.00122968			ENSG00000169330.9	MINAR1	protein_coding	-0.481298	3.55e-06	0.000843323	Down
ACTN2	-0.270844	0.000751724	0.00719923			ENSG00000133392.18	MYH11	protein_coding	1.32784	3.64e-06	0.000857342	Up
SCN2A	-0.128843	0.00135921	0.0108432			ENSG00000172000.7	ZNF556	protein_coding	-0.828108	3.88e-06	0.000905257	Down
SBF1	-0.0699884	0.00155694	0.0120153			ENSG00000257298.1	AC008147.2	lncRNA	-0.603675	4.71e-06	0.00108992	Down
MTOR	-0.0466775	1.15405e-05	0.000499646			ENSG00000281880.2	PAUPAR	lncRNA	-0.741255	4.99e-06	0.0011443	Down
KALRN	-0.163239	2.63254e-07	5.56548e-05			ENSG00000258628.1	AC126603.1	unprocessed_pseudogene	-1.42296	5.3e-06	0.00120525	Down
ACTN2	-0.336944	1.6773e-05	0.000611728			ENSG00000197057.9	DTHD1	protein_coding	-1.34749	5.51e-06	0.00123336	Down
STXBP1	-0.154394	0.00451633	0.0247462			ENSG00000224383.7	PRR29	protein_coding	-1.19345	5.52e-06	0.00123336	Down
EPB41L1	0.250844	8.18089e-07	0.0001135			ENSG00000127325.19	BEST3	protein_coding	-0.817887	5.75e-06	0.00127329	Down
NF1	-0.169592	6.44225e-12	2.0175e-08			ENSG00000168843.14	FSTL5	protein_coding	-0.723088	5.9e-06	0.00129401	Down
NCKAP1	-0.0765495	0.00202923	0.0145866			ENSG00000117595.12	IRF6	protein_coding	-1.00522	6.08e-06	0.00132298	Down
DPYSL3	0.191471	0.00140097	0.0110896			ENSG00000162004.17	CCDC78	protein_coding	-0.724404	6.31e-06	0.00135483	Down
2007-09-01	-0.141299	0.00513301	0.0270469			ENSG00000197933.13	ZNF823	protein_coding	-0.290143	6.33e-06	0.00135483	Down
CLIP2	0.348464	0.000217394	0.00309457			ENSG00000287290.1	AC093765.3	lncRNA	-1.09449	6.4e-06	0.00135825	Down
KIF5B	0.0910851	0.00254702	0.0167807			ENSG00000130176.8	CNN1	protein_coding	1.06937	6.68e-06	0.00137772	Up
PLXNA1	-0.201848	1.44081e-05	0.000559354			ENSG00000181085.15	MAPK15	protein_coding	-1.43283	6.56e-06	0.00137772	Down
CYFIP2	-0.096712	0.000448791	0.005067			ENSG00000237440.9	ZNF737	protein_coding	-0.255966	6.71e-06	0.00137772	Down
LMO7	-0.144476	0.00385045	0.0222342			ENSG00000250284.3	AC109439.2	lncRNA	-1.67848	6.62e-06	0.00137772	Down
DNM3	-0.127849	5.5475e-06	0.000334095			ENSG00000248121.8	SMURF2P1	transcribed_unprocessed_pseudogene	-0.623992	6.91e-06	0.00140887	Down
C4B	0.790064	1.01142e-07	3.51938e-05			ENSG00000188452.14	CERKL	protein_coding	-0.894297	7.04e-06	0.00142337	Down
PACSIN1	-0.154129	0.0023714	0.0160513			ENSG00000163710.9	PCOLCE2	protein_coding	-0.838163	7.17e-06	0.00142609	Down
CASKIN1	-0.151548	0.000578093	0.00606836			ENSG00000189190.10	ZNF600	protein_coding	-0.571937	7.13e-06	0.00142609	Down
RIMS1	-0.150132	0.00149707	0.0116239			ENSG00000283128.2	AC009403.2	lncRNA	-1.03717	7.95e-06	0.00156937	Down
RTN1	-0.122028	0.000317451	0.00398191			ENSG00000188783.6	PRELP	protein_coding	0.700001	8.28e-06	0.0016229	Up
WDR7	-0.146381	6.20426e-05	0.00142168			ENSG00000092969.12	TGFB2	protein_coding	0.404086	8.35e-06	0.00162354	Up
SORBS1	0.1633	0.00122203	0.0101333			ENSG00000196369.11	SRGAP2B	protein_coding	-0.25531	9.25e-06	0.00178647	Down
C4A	0.594333	4.50639e-07	7.23878e-05			ENSG00000198342.10	ZNF442	protein_coding	-0.461318	9.64e-06	0.00183271	Down
LMNA	0.190734	0.00413235	0.0232754			ENSG00000270035.1	AL359881.2	lncRNA	-0.865061	9.58e-06	0.00183271	Down
SNAP25	-0.215745	4.42176e-07	7.23878e-05			ENSG00000225975.7	LINC01534	lncRNA	-0.273283	9.75e-06	0.00184048	Down
DNM1L	-0.159598	2.58211e-05	0.000787711			ENSG00000266028.7	SRGAP2	protein_coding	-0.234847	1.02e-05	0.00190603	Down
HERC1	-0.0594178	0.0119544	0.0485988			ENSG00000286044.1	AP001977.1	lncRNA	1.43653	1.09e-05	0.00202025	Up
TJP2	0.338232	0.000432471	0.00494578			ENSG00000169302.16	STK32A	protein_coding	-0.54064	1.11e-05	0.00205227	Down
PLIN4	0.26451	0.00102047	0.00891877			ENSG00000197826.11	CFAP299	protein_coding	-0.809161	1.13e-05	0.00207364	Down
UBE2O	-0.116867	0.00051744	0.00563961			ENSG00000197467.15	COL13A1	protein_coding	-1.07385	1.17e-05	0.00212393	Down
MSN	0.376965	1.55163e-05	0.000591816			ENSG00000196132.14	MYT1	protein_coding	-0.567673	1.19e-05	0.00214482	Down
ITPR2	0.24989	1.37608e-05	0.00055014			ENSG00000144935.15	TRPC1	protein_coding	-0.277995	1.24e-05	0.00222669	Down
ALDH1L1	0.212857	0.00053777	0.00576095			ENSG00000173110.8	HSPA6	protein_coding	2.13281	1.29e-05	0.00229721	Up
MADD	-0.114977	0.0055013	0.0283842			ENSG00000151812.15	SLC35F4	protein_coding	-0.879563	1.45e-05	0.00256958	Down
AP1B1	-0.0886485	0.00144552	0.0113078			ENSG00000157212.19	PAXIP1	protein_coding	-0.297994	1.47e-05	0.00258604	Down
SRGAP3	-0.0951852	0.00451444	0.0247462			ENSG00000162631.18	NTNG1	protein_coding	-0.549003	1.54e-05	0.00269089	Down
LRPPRC	-0.198215	0.000921693	0.00828392			ENSG00000237919.5	LRRC7-AS1	lncRNA	-1.12671	1.57e-05	0.00272414	Down
PLCB1	-0.221317	0.000174795	0.00269213			ENSG00000225937.3	PCA3	lncRNA	-0.917236	1.59e-05	0.00273145	Down
CRMP1	-0.18685	2.86666e-06	0.000236248			ENSG00000042317.17	AL049834.1	protein_coding	-0.327288	1.84e-05	0.00314472	Down
PRUNE2	-0.0969599	0.0067474	0.0324013			ENSG00000143851.15	PTPN7	protein_coding	-1.08322	1.89e-05	0.00320084	Down
INA	-0.163472	0.0119747	0.0486392			ENSG00000259275.4	AC087477.2	lncRNA	-1.1065	1.9e-05	0.00320084	Down
HSPA12A	-0.178095	1.32166e-06	0.000155213			ENSG00000140057.9	AK7	protein_coding	-0.654388	1.91e-05	0.00320483	Down
TNS1	0.217333	1.15215e-05	0.000499646			ENSG00000254746.6	AC103855.2	lncRNA	0.78792	2.14e-05	0.0035712	Up
DLG4	-0.154325	0.00157061	0.01206			ENSG00000181938.13	GINS3	protein_coding	-0.461439	2.27e-05	0.00375713	Down
TUBA8	-0.174034	0.00263498	0.0171438			ENSG00000087510.7	TFAP2C	protein_coding	0.782923	2.49e-05	0.00407128	Up
WNK2	-0.101827	3.01044e-06	0.00024382			ENSG00000136866.13	ZFP37	protein_coding	-0.297339	2.48e-05	0.00407128	Down
ARFGEF2	-0.105367	0.00023584	0.0032632			ENSG00000161860.8	SYCE2	protein_coding	-0.772461	2.54e-05	0.00413367	Down
NDUFS1	-0.13503	0.00380135	0.0221001			ENSG00000164306.11	PRIMPOL	protein_coding	-0.280517	2.58e-05	0.00416566	Down
RTN3	-0.149102	5.8242e-05	0.00135777			ENSG00000147117.7	ZNF157	protein_coding	-0.32977	2.61e-05	0.00419338	Down
NNT	-0.111356	0.00232438	0.0158473			ENSG00000136720.7	HS6ST1	protein_coding	0.350699	2.65e-05	0.00422898	Up
RAPGEF2	-0.114304	0.00134449	0.0108054			ENSG00000150637.9	CD226	protein_coding	-0.611675	2.89e-05	0.00458573	Down
IQGAP1	0.209525	0.000749321	0.00718354			ENSG00000196668.4	LINC00173	lncRNA	-0.494734	3.04e-05	0.00475973	Down
MADD	-0.154851	0.00919025	0.0405364			ENSG00000256943.1	AC148477.3	lncRNA	-1.01976	3.04e-05	0.00475973	Down
ATP2A2	-0.133312	9.44492e-05	0.00186701			ENSG00000141744.4	PNMT	protein_coding	-0.69578	3.18e-05	0.00494888	Down
PTK2B	-0.152855	0.000701177	0.00689075			ENSG00000142765.18	SYTL1	protein_coding	-0.922179	3.2e-05	0.00494888	Down
SGIP1	-0.169011	7.33083e-05	0.00157245			ENSG00000038295.8	TLL1	protein_coding	-0.677593	3.24e-05	0.00497591	Down
KIAA1107	-0.230679	0.000173249	0.0026815			ENSG00000266903.2	AC243964.3	lncRNA	1.28149	3.29e-05	0.00503506	Up
AAK1	-0.163464	3.24981e-05	0.00093695			ENSG00000100987.14	VSX1	protein_coding	-0.618414	3.63e-05	0.00532421	Down
PFKP	-0.147116	0.000323753	0.00403404			ENSG00000105479.15	CCDC114	protein_coding	-0.902771	3.62e-05	0.00532421	Down
ARHGAP35	-0.0629245	0.007181	0.0338852			ENSG00000160803.8	UBQLN4	protein_coding	0.219507	3.55e-05	0.00532421	Up
BAIAP2	-0.162658	0.00204132	0.0146399			ENSG00000165923.16	AGBL2	protein_coding	-1.0041	3.55e-05	0.00532421	Down
ATP6V1A	-0.0986732	0.00251505	0.0166635			ENSG00000169126.16	ARMC4	protein_coding	-0.731253	3.61e-05	0.00532421	Down
PRKCB	-0.144154	1.95938e-05	0.00067242			ENSG00000250378.4	AC114296.1	lncRNA	0.978011	3.59e-05	0.00532421	Up
PPFIA2	-0.0824789	0.0055528	0.0285327			ENSG00000268089.3	GABRQ	protein_coding	-0.964322	3.58e-05	0.00532421	Down
AP2A2	-0.144777	0.00324812	0.0197005			ENSG00000189056.14	RELN	protein_coding	-0.671783	3.65e-05	0.00532631	Down
PRKCE	-0.231432	1.3348e-07	4.18013e-05			ENSG00000261606.5	AC091230.2	lncRNA	-0.912126	3.67e-05	0.00532697	Down
AP2A2	-0.0903966	0.00609835	0.0304133			ENSG00000134020.8	PEBP4	protein_coding	-0.698503	4.08e-05	0.0058867	Down
CDC42BPA	-0.061481	0.00989874	0.0424458			ENSG00000257815.6	CNOT2-DT	lncRNA	-0.379274	4.11e-05	0.00589651	Down
RPH3A	-0.483924	2.09309e-07	5.20584e-05			ENSG00000249781.7	LINC02112	lncRNA	-0.708387	4.22e-05	0.00601315	Down
SHANK2	-0.156524	0.000694775	0.00685653			ENSG00000120051.15	CFAP58	protein_coding	-0.568113	4.34e-05	0.0061503	Down
HNRNPA2B1	0.0978811	0.000226754	0.00317964			ENSG00000132837.15	DMGDH	protein_coding	-0.392115	4.5e-05	0.00628438	Down
KIF5A	-0.20118	1.24552e-08	6.88335e-06			ENSG00000135124.14	P2RX4	protein_coding	-0.389604	4.5e-05	0.00628438	Down
TJP2	0.330519	0.00469781	0.0254198			ENSG00000172987.12	HPSE2	protein_coding	-0.739576	4.5e-05	0.00628438	Down
MYLK	0.215997	0.00102526	0.00891877			ENSG00000232520.2	GCSIR	lncRNA	-0.711329	4.72e-05	0.00655308	Down
AP3D1	-0.142912	8.0777e-05	0.00167795			ENSG00000119514.7	GALNT12	protein_coding	-0.510952	4.81e-05	0.00664593	Down
CANX	0.117584	1.07407e-05	0.000478242			ENSG00000196154.12	S100A4	protein_coding	1.00044	4.97e-05	0.00682618	Up
VDAC1	-0.117944	0.00192785	0.014117			ENSG00000131471.7	AOC3	protein_coding	0.730661	5.06e-05	0.00690939	Up
OGDHL	-0.154831	0.00142943	0.0112006			ENSG00000062598.18	ELMO2	protein_coding	-0.195409	5.31e-05	0.00721236	Down
FCGBP	0.401982	0.00692363	0.0330003			ENSG00000164089.9	ETNPPL	protein_coding	-0.524202	5.52e-05	0.00746487	Down
HADHA	0.125845	0.0102931	0.0435014			ENSG00000102780.16	DGKH	protein_coding	-0.329816	6.03e-05	0.00809907	Down
PTPRS	-0.082573	0.00958736	0.0415467			ENSG00000173588.15	CEP83	protein_coding	-0.232824	6.09e-05	0.00809907	Down
PRKCA	0.127076	0.00138581	0.0110185			ENSG00000255041.1	AC103855.3	lncRNA	0.872038	6.07e-05	0.00809907	Up
SLK	-0.0618842	0.00444266	0.0245234			ENSG00000178498.16	DTX3	protein_coding	0.242915	6.16e-05	0.00813761	Up
KIAA1211L	-0.151538	0.00304464	0.018794			ENSG00000227835.8	CARM1P1	transcribed_unprocessed_pseudogene	-0.892735	6.18e-05	0.00813761	Down
DLG3	-0.154637	1.24986e-05	0.000525493			ENSG00000003989.17	SLC7A2	protein_coding	0.620115	6.27e-05	0.00821295	Up
2002-09-01	0.193333	0.000222545	0.00313465			ENSG00000250634.6	LINC01182	lncRNA	-0.694339	6.3e-05	0.00821477	Down
DNM2	0.226435	0.00529211	0.0277297			ENSG00000163017.14	ACTG2	protein_coding	1.5506	6.43e-05	0.00833746	Up
TKT	0.134036	0.00522836	0.0274193			ENSG00000137098.14	SPAG8	protein_coding	-0.577599	6.46e-05	0.00834041	Down
ARHGEF11	-0.0750265	0.00226744	0.0155493			ENSG00000197748.13	CFAP43	protein_coding	-0.57814	6.5e-05	0.00834532	Down
USP7	-0.112452	3.37429e-07	6.49858e-05			ENSG00000228623.6	ZNF883	transcribed_unprocessed_pseudogene	-0.421612	6.57e-05	0.00839492	Down
HSPA1B	0.153293	7.92536e-05	0.00166202			ENSG00000231424.3	BX284613.2	lncRNA	-0.746463	6.61e-05	0.00840149	Down
RABEP1	-0.047775	0.00644509	0.0314422			ENSG00000011405.13	PIK3C2A	protein_coding	-0.232074	6.94e-05	0.00875429	Down
ALDH6A1	0.0857782	0.0105888	0.0444315			ENSG00000151725.12	CENPU	protein_coding	-0.627021	6.96e-05	0.00875429	Down
CYFIP1	0.0835271	0.00847745	0.038328			ENSG00000162598.13	C1orf87	protein_coding	-1.2617	6.99e-05	0.00875565	Down
TOMM70A	-0.0936181	0.00584924	0.0294324			ENSG00000228412.9	LNC-LBCS	lncRNA	-0.659653	7.13e-05	0.00886054	Down
PPP1R12A	-0.0768096	0.0042015	0.023566			ENSG00000243620.2	AC092957.1	lncRNA	-0.910046	7.14e-05	0.00886054	Down
PDCD6IP	-0.0681034	0.000887903	0.0080591			ENSG00000251468.2	AC135352.1	unprocessed_pseudogene	-0.660617	7.38e-05	0.00910758	Down
EPB41L1	0.106183	0.00893364	0.039778			ENSG00000162992.3	NEUROD1	protein_coding	-0.838187	7.46e-05	0.0091176	Down
CACNA2D1	-0.138903	0.000490481	0.00541489			ENSG00000164488.12	DACT2	protein_coding	-0.735054	7.46e-05	0.0091176	Down
UPF1	0.047242	0.00089917	0.00812959			ENSG00000070371.16	CLTCL1	protein_coding	-0.461212	7.6e-05	0.0092438	Down
ABLIM1	0.142295	0.000132115	0.00228586			ENSG00000019991.18	HGF	protein_coding	0.683061	8.12e-05	0.00979086	Up
CAMSAP1	-0.095722	0.000246538	0.00335684			ENSG00000082805.20	ERC1	protein_coding	-0.214799	8.1e-05	0.00979086	Down
LMNB2	0.106908	0.000444363	0.00502987			ENSG00000162669.16	HFM1	protein_coding	-0.480568	8.2e-05	0.00983537	Down
LARP1	-0.102077	0.000206218	0.00301778			ENSG00000136160.17	EDNRB	protein_coding	-0.464455	8.25e-05	0.00985142	Down
CNTNAP1	-0.118201	0.00445139	0.0245427			ENSG00000168685.15	IL7R	protein_coding	1.05308	8.32e-05	0.00988728	Up
EZR	0.228927	0.000356357	0.00431997			ENSG00000175920.18	DOK7	protein_coding	-0.811134	8.41e-05	0.00994578	Down
HECTD1	-0.0519527	0.00141922	0.0111765			ENSG00000159625.15	DRC7	protein_coding	-0.944795	8.6e-05	0.0100832	Down
NPEPPS	0.0734721	0.000205952	0.00301778			ENSG00000186710.11	CFAP73	protein_coding	-1.17912	8.6e-05	0.0100832	Down
MYOF	0.288513	0.000743871	0.00714588			ENSG00000285410.1	GABPB1-IT1	lncRNA	-0.198711	8.91e-05	0.0103982	Down
KIAA0368	-0.0709799	0.000164341	0.00261066			ENSG00000162843.17	WDR64	protein_coding	1.36642	9.68e-05	0.0111909	Up
SYNM	0.560392	5.41881e-06	0.000330046			ENSG00000234377.7	OBI1-AS1	lncRNA	-0.504209	9.63e-05	0.0111909	Down
NES	0.392623	7.70364e-05	0.0016309			ENSG00000105708.9	ZNF14	protein_coding	-0.23405	0.00010379	0.0119488	Down
KIAA1468	-0.101414	0.00330035	0.0199589			ENSG00000050405.13	LIMA1	protein_coding	-0.407026	0.000105664	0.0120032	Down
RAB3GAP2	-0.104262	8.43119e-06	0.000412557			ENSG00000107651.13	SEC23IP	protein_coding	-0.194933	0.000105326	0.0120032	Down
TANC2	-0.117487	4.47029e-05	0.0011538			ENSG00000183850.14	ZNF730	protein_coding	-0.583314	0.000105236	0.0120032	Down
DBN1	-0.108753	0.00225698	0.0155194			ENSG00000205758.12	CRYZL1	protein_coding	-0.174015	0.000106562	0.0120518	Down
CAMSAP2	-0.0672124	0.010801	0.0451204			ENSG00000138604.10	GLCE	protein_coding	-0.349439	0.000108758	0.0122463	Down
IQSEC1	-0.0889327	0.00634765	0.0312395			ENSG00000203685.10	STUM	protein_coding	-0.638779	0.000116672	0.01308	Down
IPO5	-0.0538146	0.00903228	0.0401221			ENSG00000116745.7	RPE65	protein_coding	-1.42293	0.000119786	0.0132555	Down
CROCC	0.162505	6.98464e-05	0.00152962			ENSG00000184271.17	POU6F1	protein_coding	0.256762	0.000119283	0.0132555	Up
GRIA2	-0.166911	0.00111968	0.00957176			ENSG00000224699.9	LAMTOR5-AS1	lncRNA	-0.242428	0.000119245	0.0132555	Down
GJA1	0.436758	1.01317e-06	0.00012889			ENSG00000206432.4	TMEM200C	protein_coding	0.366614	0.000120842	0.013315	Up
RNF213	0.16084	0.000167412	0.00263114			ENSG00000155761.14	SPAG17	protein_coding	-1.21995	0.000121748	0.0133575	Down
STIP1	0.0540898	0.00473867	0.0255421			ENSG00000280039.1	RN7SKP23	TEC	-1.12997	0.00012621	0.0137881	Down
TSC2	-0.0695066	0.00404196	0.0229559			ENSG00000143355.16	LHX9	protein_coding	-1.00017	0.000127867	0.0139098	Down
PPFIA1	0.0923772	0.000282827	0.00366505			ENSG00000167766.18	ZNF83	protein_coding	-0.340116	0.000131588	0.0142543	Down
TPP2	-0.0934669	0.000926128	0.00829454			ENSG00000003096.14	KLHL13	protein_coding	-0.347672	0.000133202	0.0143684	Down
DOCK3	-0.165052	2.56405e-09	2.40892e-06			ENSG00000147912.13	FBXO10	protein_coding	0.307782	0.000135554	0.0144781	Up
DCLK1	-0.108574	0.00466651	0.0252982			ENSG00000273487.1	AC104836.1	lncRNA	0.420289	0.00013591	0.0144781	Up
HYOU1	-0.0768481	0.0098695	0.0423397			ENSG00000286000.1	AC234775.4	lncRNA	-0.632766	0.000134909	0.0144781	Down
UNC13A	-0.0964234	0.00966324	0.0418177			ENSG00000132300.19	PTCD3	protein_coding	-0.144197	0.000137209	0.0145221	Down
DPYSL5	-0.126084	0.00199654	0.0144399			ENSG00000148344.11	PTGES	protein_coding	0.596684	0.000137993	0.0145221	Up
DDB1	-0.0718258	0.000166046	0.0026307			ENSG00000174844.14	DNAH12	protein_coding	-0.726669	0.00013802	0.0145221	Down
FRY	-0.0856183	0.00225618	0.0155194			ENSG00000260071.2	AC012178.1	lncRNA	-0.617595	0.000138823	0.0145469	Down
DPYSL4	-0.151581	0.000148876	0.00245274			ENSG00000027001.10	MIPEP	protein_coding	-0.229336	0.000145425	0.0146268	Down
PLXNB2	0.144644	0.00514759	0.0271085			ENSG00000048140.18	TSPAN17	protein_coding	0.34306	0.000143536	0.0146268	Up
UCHL1	-0.104495	0.00414686	0.0233292			ENSG00000049246.14	PER3	protein_coding	-0.222235	0.000145316	0.0146268	Down
ARHGEF2	-0.239668	1.37027e-08	7.15205e-06			ENSG00000146197.9	SCUBE3	protein_coding	0.852488	0.000145852	0.0146268	Up
MTHFD1	0.408729	0.00179626	0.0133301			ENSG00000149451.17	ADAM33	protein_coding	0.671367	0.000145439	0.0146268	Up
ITGB4	0.33179	2.61429e-05	0.000793896			ENSG00000159579.14	RSPRY1	protein_coding	-0.190932	0.000142641	0.0146268	Down
BIRC6	-0.0758783	0.000327794	0.0040682			ENSG00000214745.2	AL391419.1	processed_pseudogene	-0.720235	0.000143071	0.0146268	Down
ADD3	0.227802	9.19006e-06	0.000435005			ENSG00000227210.2	AC079145.1	lncRNA	-0.77975	0.000140566	0.0146268	Down
EIF4G3	-0.0861498	0.00352787	0.0208981			ENSG00000240423.3	LINC00636	lncRNA	-1.36202	0.000142955	0.0146268	Down
PAK1	-0.205357	9.50934e-05	0.00186701			ENSG00000248587.8	GDNF-AS1	lncRNA	-0.802328	0.000145098	0.0146268	Down
CCT4	-0.0632852	0.00499691	0.0265682			ENSG00000258548.6	LINC00645	lncRNA	-1.11774	0.000145852	0.0146268	Down
SLC9A3R1	0.185191	0.000756275	0.00722073			ENSG00000144648.16	ACKR2	protein_coding	-0.462676	0.000149419	0.0149262	Down
SRGAP2	-0.111933	1.10212e-06	0.000138059			ENSG00000007392.16	LUC7L	protein_coding	-0.22556	0.000150793	0.0150025	Down
ARFGEF1	-0.0730119	0.0012867	0.010504			ENSG00000198743.7	SLC5A3	protein_coding	0.684152	0.000151351	0.0150025	Up
CUL3	-0.0817546	2.37562e-05	0.000748957			ENSG00000165124.18	SVEP1	protein_coding	-0.559431	0.000154717	0.0152771	Down
PDZD2	-0.143186	0.00114391	0.00969076			ENSG00000120915.14	EPHX2	protein_coding	-0.334845	0.000161357	0.0158717	Down
CCT8	-0.0457297	0.00530953	0.0278055			ENSG00000111341.10	MGP	protein_coding	1.10633	0.000165213	0.016153	Up
SDHA	-0.138702	0.000213181	0.00306712			ENSG00000162267.12	ITIH3	protein_coding	1.24658	0.000165475	0.016153	Up
UQCRC2	-0.105154	0.0110675	0.0459676			ENSG00000244289.1	RPS3AP35	processed_pseudogene	-0.766548	0.000166551	0.0161965	Down
PREX1	0.135603	0.000932096	0.00833237			ENSG00000096093.16	EFHC1	protein_coding	-0.194673	0.000171027	0.0162621	Down
CAMSAP3	-0.109371	0.00138822	0.0110248			ENSG00000128512.23	DOCK4	protein_coding	-0.160547	0.000170777	0.0162621	Down
ATG2B	-0.0856771	0.000381794	0.00450826			ENSG00000155265.11	GOLGA7B	protein_coding	0.346757	0.000169953	0.0162621	Up
PLXNB1	0.21377	0.000205558	0.00301778			ENSG00000164576.12	SAP30L	protein_coding	0.247805	0.000168595	0.0162621	Up
NRXN3	-0.13278	0.00115186	0.00974054			ENSG00000186376.15	ZNF75D	protein_coding	-0.176266	0.000169954	0.0162621	Down
YWHAZ	-0.0980121	0.00228596	0.0156613			ENSG00000288538.1	AP002985.1	lncRNA	0.430671	0.000169742	0.0162621	Up
KLC2	-0.0801074	0.000323724	0.00403404			ENSG00000116786.13	PLEKHM2	protein_coding	0.380979	0.000172124	0.0163061	Up
CHL1	-0.116415	0.00105559	0.0091319			ENSG00000270019.1	AC110769.2	lncRNA	-0.457339	0.000176627	0.0166711	Down
MAP4K4	0.0846901	0.00441023	0.0243874			ENSG00000132170.21	PPARG	protein_coding	0.33254	0.00017929	0.0168604	Up
ANKFY1	0.108417	0.000858393	0.00785259			ENSG00000164077.14	MON1A	protein_coding	0.239055	0.000184159	0.0172552	Up
SMC1A	0.175013	0.00223377	0.0154652			ENSG00000287373.1	AL122014.1	lncRNA	-0.586674	0.000190149	0.0177516	Down
CAP2	-0.196275	3.14045e-07	6.27755e-05			ENSG00000108848.16	LUC7L3	protein_coding	-0.195926	0.000192337	0.0177738	Down
SLC1A3	0.128647	0.00485474	0.025974			ENSG00000135838.13	NPL	protein_coding	-0.477103	0.000191596	0.0177738	Down
ARHGAP5	0.0727035	0.00158234	0.0121059			ENSG00000143033.18	MTF2	protein_coding	-0.260679	0.000192719	0.0177738	Down
LPHN1	-0.106475	0.00492054	0.0262662			ENSG00000287998.1	AC104232.3	lncRNA	-0.625755	0.000193156	0.0177738	Down
BCR	-0.0702819	0.0114649	0.0471186			ENSG00000130287.14	NCAN	protein_coding	0.376047	0.000196739	0.0180388	Up
OGT	-0.109303	0.00585515	0.0294324			ENSG00000136936.10	XPA	protein_coding	-0.215758	0.000200434	0.0182235	Down
DCLK2	0.341902	0.000139623	0.00237207			ENSG00000154358.21	OBSCN	protein_coding	-0.497847	0.000201343	0.0182235	Down
HNRNPM	0.0813321	0.000179522	0.00274245			ENSG00000171475.14	WIPF2	protein_coding	0.168668	0.000201592	0.0182235	Up
USP47	0.0863632	5.47115e-05	0.00131481			ENSG00000188219.14	POTEE	protein_coding	-0.392482	0.000199912	0.0182235	Down
ITSN2	-0.103336	0.00113941	0.0096876			ENSG00000275713.2	H2BC9	protein_coding	-0.961246	0.000202383	0.0182308	Down
AP3B2	-0.16043	0.000146374	0.00242538			ENSG00000060656.20	PTPRU	protein_coding	0.283438	0.00020334	0.018253	Up
VARS	-0.0684246	0.00288556	0.0181337			ENSG00000278893.1	AC010533.1	TEC	-0.446918	0.00020652	0.0184738	Down
KPNB1	0.0589156	0.00639484	0.0313895			ENSG00000011143.17	MKS1	protein_coding	-0.198913	0.000208012	0.0185427	Down
SMC3	0.187897	2.46626e-05	0.000767237			ENSG00000118137.9	APOA1	protein_coding	-1.04667	0.000212793	0.0187733	Down
ASAP1	-0.143902	4.3814e-05	0.00114661			ENSG00000169855.20	ROBO1	protein_coding	-0.229125	0.000212558	0.0187733	Down
MDH2	-0.116246	0.00143998	0.0112738			ENSG00000188803.15	SHISA6	protein_coding	-0.634213	0.000212627	0.0187733	Down
CCT5	-0.0410802	0.00872631	0.039133			ENSG00000105655.19	ISYNA1	protein_coding	0.588224	0.000215143	0.018787	Up
DPP6	-0.224126	0.000349835	0.00426883			ENSG00000197647.11	ZNF433	protein_coding	-0.272115	0.000213879	0.018787	Down
PLEKHA5	0.087617	0.000960341	0.00851859			ENSG00000248750.2	AC020699.1	processed_pseudogene	-0.602382	0.000214907	0.018787	Down
SAFB	0.0741287	0.0098105	0.0422097			ENSG00000114423.22	CBLB	protein_coding	-0.246237	0.000216536	0.0188445	Down
RABGAP1	-0.0703899	0.000260513	0.003477			ENSG00000101333.16	PLCB4	protein_coding	-0.387439	0.000217586	0.0188719	Down
GIT1	-0.0795538	0.0011423	0.00969076			ENSG00000168710.18	AHCYL1	protein_coding	-0.345774	0.000218467	0.0188845	Down
LARS	-0.0869991	0.000534729	0.00574803			ENSG00000142227.11	EMP3	protein_coding	0.583403	0.00022417	0.0193125	Up
KNDC1	-0.0981617	0.00640062	0.0314015			ENSG00000259867.6	AC105411.1	lncRNA	-0.702947	0.000226661	0.0194618	Down
WDR1	0.109721	0.00540896	0.0280758			ENSG00000104313.20	EYA1	protein_coding	-0.482252	0.00022812	0.0195218	Down
SNAP91	-0.116697	0.0115543	0.0473923			ENSG00000075461.6	CACNG4	protein_coding	-0.471713	0.000229452	0.0195705	Down
APP	0.174366	0.000112292	0.00208689			ENSG00000275898.1	AC125603.4	lncRNA	-1.00919	0.000231098	0.0196456	Down
ROCK1	0.231035	7.82614e-06	0.000406224			ENSG00000111962.8	UST	protein_coding	-0.324578	0.000232633	0.019646	Down
PGM2L1	-0.162176	0.00285092	0.0180003			ENSG00000240048.1	DDX50P2	processed_pseudogene	-0.545303	0.000232015	0.019646	Down
SF3B1	0.058155	0.0063013	0.0310928			ENSG00000119283.15	TRIM67	protein_coding	-0.428249	0.000236332	0.019893	Down
IARS	-0.0842811	0.00239182	0.0161			ENSG00000230316.7	FEZF1-AS1	lncRNA	-0.810421	0.000238894	0.0200429	Down
RASAL2	-0.153039	3.08459e-05	0.000908455			ENSG00000198721.12	ECI2	protein_coding	-0.218939	0.000241421	0.0201889	Down
TAOK1	-0.0762226	2.64819e-05	0.000797429			ENSG00000103710.11	RASL12	protein_coding	-0.733748	0.000243993	0.0203378	Down
ATL1	-0.125488	0.00029856	0.00381263			ENSG00000128266.9	GNAZ	protein_coding	0.189298	0.00024531	0.0203814	Up
SELENBP1	0.345524	4.32435e-06	0.000297522			ENSG00000037474.15	NSUN2	protein_coding	-0.25546	0.000247314	0.0204816	Down
CADM3	-0.148656	0.00142907	0.0112006			ENSG00000175198.17	PCCA	protein_coding	-0.183097	0.000248948	0.0205507	Down
STX1A	-0.198475	0.000442744	0.00502365			ENSG00000026950.17	BTN3A1	protein_coding	-0.34088	0.00025178	0.0207177	Down
TPI1	-0.0752421	0.00129459	0.0105395			ENSG00000173264.14	GPR137	protein_coding	0.298712	0.00025305	0.0207557	Up
GPHN	-0.0879125	0.00112699	0.00960805			ENSG00000237606.2	AC091286.1	processed_pseudogene	-1.0325	0.000257606	0.0209953	Down
FSCN1	-0.12181	7.01889e-05	0.00153355			ENSG00000251022.6	THAP9-AS1	lncRNA	-0.346167	0.000257286	0.0209953	Down
RAP1GAP	-0.115714	0.00267951	0.0173232			ENSG00000227954.7	TARID	lncRNA	-1.32252	0.000259996	0.021123	Down
UQCRC1	-0.118005	0.00566432	0.0288016			ENSG00000185000.12	DGAT1	protein_coding	0.266742	0.000264105	0.0213892	Up
STXBP5L	-0.168082	3.53696e-05	0.000994901			ENSG00000226673.2	LINC01108	lncRNA	2.10016	0.000267235	0.0215746	Up
MAOB	0.268131	0.000322935	0.00403404			ENSG00000147164.12	SNX12	protein_coding	0.165633	0.000269052	0.0216532	Up
MAP4K4	0.145461	0.00276699	0.0176722			ENSG00000176601.13	MAP3K19	protein_coding	-1.37038	0.000271082	0.0217484	Down
DTNA	0.364816	1.03399e-08	6.07148e-06			ENSG00000135336.14	ORC3	protein_coding	-0.249075	0.000273741	0.0218274	Down
EXOC4	-0.0528147	0.00121875	0.0101209			ENSG00000172456.17	FGGY	protein_coding	-0.294214	0.000273768	0.0218274	Down
C2CD2L	-0.113164	0.00128921	0.0105049			ENSG00000155760.2	FZD7	protein_coding	-0.548167	0.000280465	0.0222922	Down
CAMK2A	-0.119793	0.0102854	0.0435014			ENSG00000090674.16	MCOLN1	protein_coding	0.230463	0.000285013	0.0225837	Up
DLG1	-0.101728	0.000316874	0.00397999			ENSG00000260658.6	AC138305.1	lncRNA	-0.839699	0.000286053	0.0225964	Down
HEATR5B	-0.0876994	1.6453e-05	0.000608281			ENSG00000170370.12	EMX2	protein_coding	0.399783	0.000291085	0.0229234	Up
KIAA1549L	-0.213116	0.000249487	0.00337042			ENSG00000197852.12	INKA2	protein_coding	0.416303	0.000294323	0.0231075	Up
ERBB2IP	0.358248	1.90637e-06	0.000184457			ENSG00000197054.12	ZNF763	protein_coding	-0.352846	0.000301422	0.0235927	Down
UGP2	0.0898725	6.89983e-05	0.00152527			ENSG00000143633.13	C1orf131	protein_coding	-0.199463	0.000303466	0.0236705	Down
DLG1	-0.26022	0.00225298	0.0155192			ENSG00000272644.1	AC097468.3	lncRNA	0.625533	0.00030426	0.0236705	Up
ACTN4	-0.171376	0.00813083	0.0371723			ENSG00000111300.10	NAA25	protein_coding	-0.223215	0.00030571	0.0237115	Down
TUBB8	-0.11259	0.00269175	0.0173569			ENSG00000278611.2	ZNF426-DT	lncRNA	-0.587877	0.000312557	0.0241695	Down
FAM21B	0.0920885	0.00174972	0.0130776			ENSG00000254187.1	AC008708.2	lncRNA	0.859433	0.000319367	0.024622	Up
FARP1	0.129916	0.00263789	0.0171508			ENSG00000132541.11	RIDA	protein_coding	-0.334626	0.000324222	0.0249214	Down
ATP1B1	-0.154892	9.28639e-05	0.00185629			ENSG00000163132.8	MSX1	protein_coding	0.637241	0.000325567	0.0249501	Up
CTNNA1	0.229668	0.000188238	0.00281608			ENSG00000177822.8	TENM3-AS1	lncRNA	-0.557601	0.000327567	0.0250286	Down
BRSK1	-0.129496	4.64093e-05	0.00118482			ENSG00000171988.19	JMJD1C	protein_coding	-0.160436	0.000334696	0.0254975	Down
SGIP1	-0.24335	7.97274e-06	0.000407118			ENSG00000287975.1	AC113143.3	lncRNA	-0.864824	0.000337055	0.0256012	Down
IDH2	-0.142425	2.26457e-06	0.000202625			ENSG00000135457.10	TFCP2	protein_coding	-0.198509	0.000341011	0.0258253	Down
DNAJC6	-0.180146	2.66574e-07	5.56548e-05			ENSG00000215187.11	FAM166B	protein_coding	-0.876498	0.000345974	0.0261241	Down
CALD1	0.235202	0.00243225	0.0162743			ENSG00000067177.15	PHKA1	protein_coding	-0.339305	0.000351143	0.0264366	Down
MARK1	-0.188646	0.00168191	0.0127124			ENSG00000156510.13	HKDC1	protein_coding	-0.73385	0.000354088	0.026573	Down
PPP2R1A	-0.0845267	0.000168143	0.00263114			ENSG00000235527.7	HIPK1-AS1	lncRNA	-0.393354	0.000355024	0.026573	Down
ATP6V1H	-0.113906	0.00133324	0.0107432			ENSG00000243927.6	MRPS6	protein_coding	0.586357	0.000357946	0.0266364	Up
CUL1	-0.0534167	0.00689307	0.03289			ENSG00000285868.1	AC008676.3	protein_coding	-1.19711	0.000357656	0.0266364	Down
SOD1	0.105741	0.00108788	0.00933391			ENSG00000115415.19	STAT1	protein_coding	-0.378576	0.000368094	0.0271169	Down
LRRC16A	0.0748909	0.0055403	0.0285056			ENSG00000135205.15	CCDC146	protein_coding	-0.288503	0.000368871	0.0271169	Down
PHGDH	0.245541	0.00282695	0.017897			ENSG00000166323.13	C11orf65	protein_coding	-0.631398	0.000368167	0.0271169	Down
PAFAH1B1	-0.0977991	1.89753e-05	0.000655415			ENSG00000172935.9	MRGPRF	protein_coding	0.707129	0.000369902	0.0271169	Up
SART3	0.0626346	0.00891914	0.0397322			ENSG00000184811.4	TRARG1	protein_coding	0.956332	0.000371782	0.0271169	Up
ALDH9A1	0.198947	0.000755147	0.00722025			ENSG00000197857.14	ZNF44	protein_coding	-0.190023	0.000370894	0.0271169	Down
LPP	0.235742	0.00152649	0.0118133			ENSG00000286667.1	AC010641.2	lncRNA	0.800309	0.000371797	0.0271169	Up
ABR	-0.140702	1.76349e-06	0.000176256			ENSG00000168807.16	SNTB2	protein_coding	0.232808	0.000373251	0.0271458	Up
PLAA	-0.063798	0.00450325	0.0247433			ENSG00000261616.1	AC036108.3	lncRNA	0.438505	0.000374885	0.0271877	Up
USP14	-0.0738774	0.00675022	0.0324013			ENSG00000120832.10	MTERF2	protein_coding	-0.163911	0.000378717	0.0273882	Down
AGAP2	-0.143018	0.00153443	0.011865			ENSG00000004939.15	SLC4A1	protein_coding	-1.13587	0.000385567	0.0278052	Down
AP2M1	-0.136358	0.000182538	0.00276158			ENSG00000113240.13	CLK4	protein_coding	-0.187592	0.000388357	0.027928	Down
CUL2	-0.11447	3.18135e-05	0.000925349			ENSG00000113593.12	PPWD1	protein_coding	-0.205047	0.000390825	0.0279698	Down
SYNPO	-0.281398	0.000125686	0.00222377			ENSG00000120254.15	MTHFD1L	protein_coding	-0.226333	0.000393297	0.0279698	Down
BAG6	-0.0595578	0.00184251	0.0135874			ENSG00000178904.19	DPY19L3	protein_coding	-0.252732	0.000391793	0.0279698	Down
NCAN	-0.14693	0.00141278	0.0111445			ENSG00000233228.1	LPCAT2BP	unitary_pseudogene	0.907231	0.000393088	0.0279698	Up
NUP214	0.0835471	3.51302e-05	0.000991135			ENSG00000177853.14	ZNF518A	protein_coding	-0.225929	0.000397827	0.0282138	Down
SCRIB	0.161502	1.2202e-05	0.000516386			ENSG00000287684.1	AL392172.2	lncRNA	-0.650011	0.000400064	0.0282943	Down
DLGAP1	-0.129828	0.00438709	0.024288			ENSG00000165359.15	INTS6L	protein_coding	-0.198367	0.00040499	0.0283305	Down
RUFY3	-0.116875	4.94981e-05	0.00124341			ENSG00000179021.10	C3orf38	protein_coding	-0.161468	0.000403177	0.0283305	Down
SBF2	0.168508	4.73113e-05	0.00120132			ENSG00000220201.7	ZGLP1	protein_coding	0.5012	0.00040235	0.0283305	Up
GLG1	-0.0740233	0.00168438	0.0127209			ENSG00000247416.4	AP000802.1	lncRNA	-0.614611	0.000404211	0.0283305	Down
BAG3	0.556083	9.38748e-09	6.07148e-06			ENSG00000204175.5	GPRIN2	protein_coding	-0.690368	0.000406626	0.0283677	Down
KIF2A	-0.112599	1.53827e-06	0.000166116			ENSG00000286695.1	AC026316.5	lncRNA	-0.715088	0.000409812	0.0285124	Down
KIAA1671	0.0960425	0.0090762	0.0402087			ENSG00000084754.12	HADHA	protein_coding	-0.209566	0.000431332	0.0299286	Down
YWHAQ	-0.0833708	0.000216079	0.003094			ENSG00000074276.10	CDHR2	protein_coding	0.524523	0.000436717	0.0301394	Up
DLD	-0.132545	0.000884264	0.00803449			ENSG00000286241.1	AC080089.2	lncRNA	-0.718474	0.000435968	0.0301394	Down
PCM1	-0.0755537	0.00747214	0.0349954			ENSG00000089486.17	CDIP1	protein_coding	0.238095	0.000439674	0.0302067	Up
PRDX1	0.214551	8.77308e-05	0.00178134			ENSG00000204682.8	MIR1915HG	lncRNA	0.420066	0.000440046	0.0302067	Up
PAK3	-0.100921	0.00316082	0.0192934			ENSG00000067057.17	PFKP	protein_coding	0.403645	0.000441372	0.0302071	Up
ITGAV	0.107049	0.000181067	0.00275645			ENSG00000136449.15	MYCBPAP	protein_coding	-0.403717	0.000442405	0.0302071	Down
[truncated: 1,964 more rows]
