# Supplementary material for: Brain high-throughput multi-omics data reveal molecular heterogeneity in Alzheimer’s disease
Source: PLoS Biol. 2024 Apr 30;22(4):e3002607. doi: 10.1371/journal.pbio.3002607 (PMC11086901; doi:10.1371/journal.pbio.3002607)
Supplement: S5 Data — (XLSX) [file pbio.3002607.s028.xlsx]

## Sheet: KnightADRC_MSBB
S5 Data. Overlap of significant genes between Knight ADRC and MSBB-BM36 cohorts
			Knight ADRC					MSBB - BM36
Gene ID	Gene Name	Gene Biotype	log2(FoldChange)	PValue	Adjusted.PValue	Direction		log2(FoldChange)	PValue	Adjusted.PValue	Direction
A2ML1	ENSG00000166535.20	protein_coding	0.626904	8.7809e-07	2.6934e-05	Up		0.558297	8.12154e-05	0.000369942	Up
A4GALT	ENSG00000128274.17	protein_coding	0.56427	5.01172e-08	2.8691e-06	Up		1.07479	4.25813e-08	4.85388e-07	Up
ABCB1	ENSG00000085563.15	protein_coding	0.345932	0.000114319	0.00131356	Up		0.453119	0.00010073	0.000446417	Up
ABCC2	ENSG00000023839.12	protein_coding	0.361808	0.00492607	0.0238256	Up		0.354065	0.0232442	0.0497019	Up
ABCC6	ENSG00000091262.15	protein_coding	0.423319	0.00174052	0.0107062	Up		0.640383	7.78086e-06	4.68701e-05	Up
ABCD4	ENSG00000119688.21	protein_coding	0.169777	0.00696645	0.0309679	Up		0.414533	2.15462e-06	1.50844e-05	Up
ABHD15	ENSG00000168792.5	protein_coding	0.249024	0.00175989	0.0107912	Up		0.288836	0.00297142	0.00851121	Up
ABHD17A	ENSG00000129968.15	protein_coding	0.177516	0.00239	0.013643	Up		0.292714	0.0100356	0.0242893	Up
ABHD2	ENSG00000140526.18	protein_coding	0.142425	0.00569335	0.0265779	Up		0.182379	0.0198022	0.0433615	Up
ABHD4	ENSG00000100439.10	protein_coding	0.185875	0.00673063	0.0301683	Up		0.537322	0.000319775	0.00123178	Up
ABL1	ENSG00000097007.19	protein_coding	0.130861	0.00481565	0.0233965	Up		0.63084	5.99407e-09	8.80688e-08	Up
ABLIM1	ENSG00000099204.20	protein_coding	0.206795	8.49751e-07	2.63331e-05	Up		0.327402	4.44978e-05	0.000217207	Up
ABO	ENSG00000175164.15	protein_coding	0.392015	0.00534228	0.0253785	Up		0.41912	0.0191903	0.0422369	Up
AC000082.1	ENSG00000287652.1	lncRNA	0.476654	0.00217807	0.0127022	Up		1.2617	4.33731e-06	2.8029e-05	Up
AC002546.1	ENSG00000267653.1	lncRNA	0.525224	0.0046442	0.0227598	Up		0.587193	0.00117072	0.0038295	Up
AC004264.2	ENSG00000279699.1	TEC	0.535679	0.00207621	0.0122602	Up		0.610901	0.00113992	0.00374072	Up
AC004678.2	ENSG00000279653.1	TEC	0.477043	0.00584665	0.0271165	Up		1.24606	5.2583e-08	5.82598e-07	Up
AC004832.5	ENSG00000273350.1	lncRNA	0.372077	0.00054192	0.00437312	Up		0.515509	2.70304e-06	1.84532e-05	Up
AC004865.2	ENSG00000239636.1	lncRNA	0.481326	0.0100996	0.0408832	Up		0.698755	3.11197e-07	2.73302e-06	Up
AC004951.2	ENSG00000239556.4	transcribed_unprocessed_pseudogene	0.429338	0.000187184	0.00190843	Up		0.97236	1.05101e-09	1.95984e-08	Up
AC004951.3	ENSG00000241057.2	transcribed_unprocessed_pseudogene	0.439255	0.0120629	0.0468821	Up		0.754769	0.00357165	0.00998498	Up
AC005072.1	ENSG00000272219.1	lncRNA	0.603242	1.26576e-05	0.000228561	Up		0.534187	0.00145521	0.00461992	Up
AC005089.1	ENSG00000274080.1	lncRNA	0.475872	0.00378305	0.0193957	Up		0.989939	2.63642e-07	2.36727e-06	Up
AC005225.4	ENSG00000279026.1	TEC	0.236194	0.00486737	0.0235902	Up		0.472578	2.8533e-06	1.93556e-05	Up
AC005332.4	ENSG00000274712.1	lncRNA	0.255216	5.13349e-06	0.000111065	Up		0.579639	3.03289e-08	3.59258e-07	Up
AC005332.5	ENSG00000277476.1	lncRNA	0.242999	3.06143e-05	0.000468552	Up		0.334775	2.59404e-05	0.000134624	Up
AC005332.6	ENSG00000278730.1	lncRNA	0.151645	3.34119e-07	1.26769e-05	Up		0.439436	4.60095e-06	2.95204e-05	Up
AC005776.1	ENSG00000270802.2	processed_pseudogene	0.497081	0.00231859	0.0133265	Up		0.493842	0.0229087	0.0490659	Up
AC005899.6	ENSG00000266385.1	lncRNA	0.285993	0.0120303	0.0467833	Up		0.465101	0.00497173	0.01328	Up
AC006001.3	ENSG00000229180.7	transcribed_unprocessed_pseudogene	0.291782	7.75509e-05	0.000973657	Up		0.701788	1.36214e-13	9.87434e-12	Up
AC006063.1	ENSG00000255608.1	lncRNA	0.452179	0.000712553	0.005424	Up		0.449307	0.0158003	0.0357361	Up
AC006130.3	ENSG00000287766.1	lncRNA	0.251048	0.0065755	0.0296373	Up		0.251217	0.015453	0.0350871	Up
AC006330.1	ENSG00000280388.1	TEC	0.194647	0.0106442	0.0425112	Up		0.576447	2.55515e-05	0.000132908	Up
AC006538.1	ENSG00000261342.1	lncRNA	0.291825	0.0053971	0.0255564	Up		0.512429	0.000860091	0.00292642	Up
AC006547.4	ENSG00000277950.1	misc_RNA	0.790889	2.25252e-05	0.000367041	Up		0.60743	0.0181262	0.0402686	Up
AC007292.2	ENSG00000269318.1	lncRNA	0.512833	0.000261975	0.00248129	Up		0.502478	0.00349306	0.00979623	Up
AC007406.2	ENSG00000255746.1	lncRNA	0.522329	0.00821616	0.0349386	Up		0.925089	9.34543e-05	0.000418175	Up
AC007432.1	ENSG00000286387.1	lncRNA	0.716886	0.00021802	0.00214669	Up		0.550774	0.0148071	0.0338278	Up
AC007613.2	ENSG00000274505.1	misc_RNA	0.599682	0.00381602	0.0195376	Up		0.734304	0.00390737	0.0107867	Up
AC007637.1	ENSG00000256139.2	lncRNA	0.375117	0.000229988	0.00224318	Up		0.75762	4.64427e-08	5.23703e-07	Up
AC007787.2	ENSG00000279044.1	TEC	0.44008	8.20344e-05	0.00101517	Up		0.975196	2.3578e-10	5.38157e-09	Up
AC008121.2	ENSG00000271596.1	processed_pseudogene	0.545219	0.00687176	0.0306522	Up		0.778708	0.00690404	0.0175889	Up
AC008875.1	ENSG00000271788.1	lncRNA	0.464967	0.0066107	0.0297545	Up		0.672717	0.00206337	0.00622475	Up
AC008875.3	ENSG00000287263.1	lncRNA	0.332807	0.00504552	0.0242428	Up		0.801363	1.76735e-09	3.06612e-08	Up
AC008895.1	ENSG00000279948.1	TEC	0.31271	8.78739e-05	0.00106958	Up		0.328584	0.00696015	0.0177104	Up
AC009065.5	ENSG00000260778.5	lncRNA	0.329392	0.00178915	0.0109189	Up		0.322173	0.0162027	0.0365375	Up
AC009078.3	ENSG00000280152.1	TEC	0.302741	0.00329494	0.017536	Up		0.580375	0.00013527	0.000580325	Up
AC009102.1	ENSG00000260198.1	lncRNA	0.307333	0.00254334	0.0143318	Up		0.614365	4.71119e-06	3.01624e-05	Up
AC009102.3	ENSG00000279764.1	TEC	0.262582	0.0129282	0.049268	Up		0.558604	0.000109066	0.000479421	Up
AC009108.3	ENSG00000270020.1	lncRNA	0.39358	0.00743641	0.0324483	Up		1.34614	7.94467e-09	1.11742e-07	Up
AC009407.1	ENSG00000261829.1	lncRNA	0.336543	0.00238636	0.0136305	Up		0.439383	0.000316176	0.00122013	Up
AC009716.2	ENSG00000280205.1	TEC	0.92241	3.70458e-09	3.59025e-07	Up		0.725058	5.57363e-05	0.000266321	Up
AC009779.3	ENSG00000258056.2	lncRNA	0.321767	5.33974e-05	0.000724167	Up		0.321761	0.00338615	0.00953971	Up
AC010163.1	ENSG00000229543.1	lncRNA	0.585278	0.000139239	0.00151767	Up		0.559272	0.00656834	0.0168639	Up
AC010326.5	ENSG00000270804.1	transcribed_processed_pseudogene	0.275965	0.00390538	0.0199021	Up		0.735371	1.67593e-06	1.20958e-05	Up
AC010327.6	ENSG00000276570.1	lncRNA	0.262135	0.0129133	0.0492531	Up		0.560579	7.31894e-05	0.000338163	Up
AC010331.1	ENSG00000277383.1	lncRNA	0.388411	0.00765727	0.0331947	Up		0.412469	0.0212011	0.0459765	Up
AC010530.1	ENSG00000270165.1	lncRNA	0.411258	0.00269065	0.0149631	Up		0.818317	5.60658e-05	0.000267508	Up
AC010618.3	ENSG00000269439.6	lncRNA	0.303707	0.00414033	0.0208573	Up		0.549065	1.06215e-05	6.14474e-05	Up
AC011379.1	ENSG00000250069.1	lncRNA	0.665129	2.39706e-08	1.60274e-06	Up		0.427975	0.00718361	0.0181947	Up
AC011448.1	ENSG00000258674.5	protein_coding	0.397242	0.00752729	0.032763	Up		0.875453	0.000139159	0.000595027	Up
AC011462.4	ENSG00000277744.1	lncRNA	0.535175	3.15691e-06	7.42621e-05	Up		0.773919	6.77268e-07	5.46999e-06	Up
AC011467.1	ENSG00000260599.1	lncRNA	0.580995	0.000285452	0.00264525	Up		0.665075	0.00104775	0.00348142	Up
AC011479.4	ENSG00000269653.1	lncRNA	0.64702	7.56791e-06	0.000152431	Up		0.984751	2.91884e-06	1.97627e-05	Up
AC011498.4	ENSG00000267385.1	protein_coding	0.828157	2.58754e-06	6.3225e-05	Up		0.951536	0.000145313	0.000618755	Up
AC011676.5	ENSG00000280035.1	TEC	0.493341	0.00297396	0.0161702	Up		0.662038	0.000176842	0.000735578	Up
AC012313.1	ENSG00000232098.3	lncRNA	0.179639	0.00304243	0.0164836	Up		0.774605	8.81376e-08	9.09302e-07	Up
AC012442.2	ENSG00000228251.1	lncRNA	0.280682	0.01116	0.0441286	Up		0.329756	0.012611	0.0295646	Up
AC012676.1	ENSG00000262712.1	lncRNA	0.362686	0.00150383	0.00954452	Up		0.597193	0.00128987	0.00416368	Up
AC012676.5	ENSG00000280063.1	TEC	0.318181	0.00990878	0.0402737	Up		0.807586	3.45598e-08	4.0357e-07	Up
AC013643.3	ENSG00000279302.3	TEC	0.307896	0.00277061	0.0153123	Up		0.741473	6.5041e-06	4.01165e-05	Up
AC015883.1	ENSG00000279281.1	TEC	0.388903	7.57823e-06	0.000152475	Up		0.607253	3.61631e-05	0.000180566	Up
AC015909.5	ENSG00000279792.1	TEC	0.160332	0.0129383	0.0492921	Up		0.484026	6.58905e-06	4.05477e-05	Up
AC016405.1	ENSG00000253372.5	lncRNA	0.411884	7.88391e-05	0.000986937	Up		0.354715	0.00953812	0.0232543	Up
AC016586.1	ENSG00000268670.1	lncRNA	0.379021	0.00116801	0.00786866	Up		0.575837	0.0018387	0.00564111	Up
AC016745.2	ENSG00000272563.1	lncRNA	0.482377	0.00110409	0.00755806	Up		0.558881	0.0184094	0.0407968	Up
AC016773.2	ENSG00000270195.2	lncRNA	0.546064	0.000359035	0.00318492	Up		0.440135	0.0198073	0.0433696	Up
AC017104.1	ENSG00000224376.1	lncRNA	0.417705	0.00842304	0.0355612	Up		0.659832	0.000697407	0.00243436	Up
AC018445.4	ENSG00000279981.1	TEC	0.510568	0.00167644	0.0103804	Up		0.584637	0.00170799	0.00528879	Up
AC018638.5	ENSG00000243679.1	processed_pseudogene	0.259951	0.00226381	0.0130784	Up		1.18526	9.20001e-15	1.05317e-12	Up
AC018737.2	ENSG00000279721.1	TEC	0.483533	0.00483344	0.0234609	Up		0.617918	0.00152734	0.00481588	Up
AC018809.2	ENSG00000269982.1	lncRNA	0.437971	0.000130693	0.00144481	Up		0.389132	3.51238e-07	3.04499e-06	Up
AC020663.1	ENSG00000266994.1	lncRNA	0.449796	0.00443856	0.0219933	Up		0.806222	0.000236665	0.00094733	Up
AC020763.4	ENSG00000279569.1	TEC	0.776934	5.01008e-07	1.76382e-05	Up		1.10494	4.47942e-08	5.08073e-07	Up
AC020907.1	ENSG00000179066.8	lncRNA	0.497593	0.00182409	0.0110877	Up		0.98332	2.97444e-08	3.52898e-07	Up
AC020915.2	ENSG00000268201.1	lncRNA	0.571296	2.54728e-07	1.00325e-05	Up		0.587824	1.96287e-05	0.000105487	Up
AC020916.1	ENSG00000267519.6	lncRNA	0.483188	5.09153e-05	0.000697864	Up		0.384062	0.00662725	0.0169916	Up
AC020917.3	ENSG00000277825.1	lncRNA	0.696577	0.000282881	0.00262548	Up		0.804633	0.000255896	0.00101364	Up
AC022098.1	ENSG00000267169.2	lncRNA	0.257729	0.00623763	0.0284866	Up		0.71783	4.68927e-09	7.09347e-08	Up
AC022154.1	ENSG00000268093.1	lncRNA	0.601199	0.00366973	0.0189878	Up		0.600916	0.000820076	0.0028067	Up
AC022336.4	ENSG00000280042.1	TEC	0.540789	1.64845e-06	4.43403e-05	Up		0.513806	0.00391536	0.0108028	Up
AC022447.2	ENSG00000248624.1	lncRNA	0.421401	0.00759211	0.0329509	Up		0.458774	0.00772885	0.019361	Up
AC022819.1	ENSG00000259921.1	lncRNA	0.515721	0.00343752	0.0180607	Up		1.03773	3.78004e-07	3.26367e-06	Up
AC023830.3	ENSG00000278434.1	lncRNA	0.358559	9.68858e-05	0.00115691	Up		0.395526	0.00250229	0.00734849	Up
AC025271.4	ENSG00000276772.1	lncRNA	0.568876	0.000882812	0.00636948	Up		0.939685	0.000242482	0.000968236	Up
AC025370.2	ENSG00000286337.1	lncRNA	0.946014	0.00038166	0.00332928	Up		1.04055	0.000130042	0.00056	Up
AC026362.2	ENSG00000280381.1	TEC	0.330206	0.00166453	0.0103375	Up		0.414526	0.00168232	0.00522404	Up
AC026803.1	ENSG00000260366.1	lncRNA	0.904351	4.51486e-06	0.000100367	Up		0.992901	0.000224479	0.000905151	Up
AC027097.2	ENSG00000267787.7	lncRNA	0.312059	0.000457067	0.00383622	Up		0.504467	4.875e-06	3.10836e-05	Up
AC027279.4	ENSG00000280190.1	TEC	0.307658	0.00120458	0.00803962	Up		0.397731	0.0183503	0.0406933	Up
AC027307.3	ENSG00000268798.1	lncRNA	0.370493	0.000293997	0.00270921	Up		0.557539	0.00015211	0.000643903	Up
AC027601.6	ENSG00000287431.1	lncRNA	0.319766	0.00133666	0.00869903	Up		0.41296	0.000672613	0.00235808	Up
AC027682.5	ENSG00000261396.1	lncRNA	0.680116	0.0043349	0.0216169	Up		0.981759	0.000102492	0.000453684	Up
AC027682.7	ENSG00000280214.1	TEC	0.384862	0.000395611	0.00341911	Up		0.548448	0.000270716	0.00106508	Up
AC027796.4	ENSG00000262903.1	lncRNA	0.3408	0.00349687	0.0182727	Up		0.841137	7.19286e-07	5.75914e-06	Up
AC034102.1	ENSG00000237493.3	processed_pseudogene	0.423093	0.0093933	0.0387101	Up		0.705025	0.00121745	0.00396013	Up
AC036108.3	ENSG00000261616.1	lncRNA	0.441159	1.72153e-05	0.000294229	Up		0.251695	0.0214039	0.0463452	Up
AC037459.2	ENSG00000253200.1	lncRNA	0.288184	0.000228283	0.00223098	Up		0.448711	7.69519e-05	0.000352962	Up
AC040977.1	ENSG00000262089.1	lncRNA	0.303366	0.00361087	0.0187207	Up		0.795942	3.76371e-09	5.88866e-08	Up
AC068669.1	ENSG00000279199.1	TEC	0.450964	9.16841e-05	0.00110486	Up		0.425129	0.00294806	0.00845574	Up
AC068860.1	ENSG00000279266.1	TEC	0.608491	0.00142672	0.00913804	Up		0.655686	0.00395908	0.0109102	Up
AC069281.1	ENSG00000225807.2	lncRNA	0.646063	0.00242265	0.0137913	Up		0.523365	0.0225451	0.0484061	Up
AC072022.2	ENSG00000285938.1	protein_coding	0.497928	0.00974038	0.0397604	Up		0.636462	0.000229959	0.00092441	Up
AC073063.1	ENSG00000228335.1	processed_pseudogene	0.323007	0.00272932	0.0151326	Up		0.830395	0.000589824	0.00210366	Up
AC073548.1	ENSG00000279861.1	TEC	0.361539	0.000795953	0.00590288	Up		0.519059	0.000321243	0.00123647	Up
AC078846.1	ENSG00000273329.1	lncRNA	0.224603	0.00107308	0.00740058	Up		0.456155	2.82313e-07	2.51059e-06	Up
AC079316.2	ENSG00000279176.1	TEC	0.29235	0.00360545	0.0187113	Up		0.901202	3.42635e-06	2.27164e-05	Up
AC079331.2	ENSG00000279917.1	TEC	0.733528	2.51977e-08	1.66331e-06	Up		0.811273	2.4431e-06	1.68803e-05	Up
AC079848.2	ENSG00000287232.1	lncRNA	0.464944	8.60812e-05	0.00105217	Up		0.370995	0.0087375	0.0215236	Up
AC079944.2	ENSG00000241889.1	processed_pseudogene	0.502862	1.89355e-05	0.000318372	Up		0.550722	0.00490574	0.0131332	Up
AC080188.2	ENSG00000279384.1	TEC	0.703842	1.41803e-07	6.31549e-06	Up		0.491302	0.0133882	0.0310957	Up
AC084880.1	ENSG00000213144.2	processed_pseudogene	0.575452	1.30184e-09	1.63526e-07	Up		0.880672	4.20108e-06	2.72186e-05	Up
AC087289.3	ENSG00000267426.5	protein_coding	0.51808	0.0011447	0.00776617	Up		0.554247	0.0188635	0.0416414	Up
AC087500.1	ENSG00000261879.7	lncRNA	0.233185	0.0102484	0.0413088	Up		0.446902	8.56547e-05	0.000387959	Up
AC087641.1	ENSG00000258611.2	transcribed_processed_pseudogene	0.592321	0.000138867	0.00151425	Up		1.61233	1.53883e-10	3.73362e-09	Up
AC087821.1	ENSG00000278886.1	TEC	0.365062	0.0059943	0.0276535	Up		0.638427	0.0056517	0.0148355	Up
AC087893.3	ENSG00000274598.1	lncRNA	0.390897	0.00108064	0.00744479	Up		0.766929	2.03883e-05	0.000108878	Up
AC089999.4	ENSG00000277566.1	lncRNA	0.316011	0.00707023	0.031268	Up		0.603504	5.1106e-05	0.00024618	Up
AC090164.5	ENSG00000286733.1	lncRNA	0.554422	0.000119333	0.00135206	Up		1.3983	1.97094e-05	0.000105806	Up
AC091181.1	ENSG00000279555.1	TEC	0.434804	6.2955e-08	3.44402e-06	Up		0.608893	3.02307e-06	2.038e-05	Up
AC092068.3	ENSG00000267749.1	lncRNA	0.457976	0.00242291	0.0137913	Up		1.2281	1.392e-09	2.48324e-08	Up
AC092135.3	ENSG00000279841.1	TEC	0.477457	1.44158e-05	0.000255846	Up		0.588885	0.000145919	0.000620924	Up
AC092171.3	ENSG00000234432.4	lncRNA	0.343182	0.000385759	0.00335413	Up		0.558207	5.53027e-09	8.20656e-08	Up
AC092279.2	ENSG00000268362.6	lncRNA	0.245315	0.000281595	0.0026173	Up		0.329807	0.00468037	0.0126164	Up
AC092384.3	ENSG00000261226.1	lncRNA	0.650161	0.000958836	0.00678448	Up		0.821465	0.000199233	0.000816455	Up
AC092428.1	ENSG00000287665.1	lncRNA	0.325638	0.00151835	0.00961545	Up		0.552853	3.54172e-05	0.000177319	Up
AC092471.1	ENSG00000255669.2	transcribed_unitary_pseudogene	0.411789	0.000353251	0.0031433	Up		0.426893	0.00598878	0.0155756	Up
AC092902.4	ENSG00000284624.1	lncRNA	0.401332	0.00976073	0.0397871	Up		0.391187	0.00975143	0.0237003	Up
AC093525.10	ENSG00000280402.1	TEC	0.362038	0.00535101	0.0253967	Up		0.633398	0.00511915	0.0136221	Up
AC093535.2	ENSG00000279118.1	TEC	0.441168	4.64398e-08	2.73244e-06	Up		0.583067	3.34698e-06	2.22399e-05	Up
AC093673.1	ENSG00000232533.1	lncRNA	0.246962	0.0101966	0.0411617	Up		0.290644	0.0169832	0.0380322	Up
AC097359.1	ENSG00000231449.1	processed_pseudogene	0.486931	0.0023181	0.0133265	Up		0.614453	0.00562555	0.0147753	Up
AC098827.1	ENSG00000248466.1	processed_pseudogene	0.366918	0.00368431	0.0190404	Up		0.390448	0.0110141	0.026329	Up
AC098859.1	ENSG00000248795.1	processed_pseudogene	0.621633	0.000880526	0.00636261	Up		1.05625	2.18229e-05	0.000115561	Up
AC100793.2	ENSG00000267042.1	lncRNA	0.371488	0.00956608	0.0392161	Up		0.650657	0.0112459	0.0268051	Up
AC102945.2	ENSG00000279041.1	TEC	0.574678	8.36176e-05	0.00102847	Up		0.58233	0.000365957	0.00138768	Up
AC102953.2	ENSG00000273230.1	lncRNA	0.246364	0.0102781	0.0413942	Up		0.823405	2.67791e-07	2.40089e-06	Up
AC103855.3	ENSG00000255041.1	lncRNA	0.470869	0.00966772	0.0395388	Up		0.813836	2.77376e-05	0.000142801	Up
AC103923.1	ENSG00000235545.1	lncRNA	0.555474	1.3333e-06	3.77277e-05	Up		0.349853	0.0205408	0.0446818	Up
AC104564.3	ENSG00000264290.1	lncRNA	0.430965	0.00521417	0.0248955	Up		0.996741	3.40652e-05	0.000171244	Up
AC104574.2	ENSG00000259616.2	lncRNA	0.848656	0.00392721	0.0199883	Up		0.591625	0.0106346	0.0255495	Up
AC105020.1	ENSG00000203392.3	lncRNA	0.629592	0.000371447	0.00325926	Up		1.39003	1.93332e-09	3.31144e-08	Up
AC105052.4	ENSG00000279168.2	lncRNA	0.389137	0.00343161	0.018037	Up		0.751211	0.000372623	0.00140935	Up
AC105101.1	ENSG00000278891.1	TEC	0.441605	0.000588181	0.0046501	Up		0.591124	0.000271903	0.00106904	Up
AC105285.1	ENSG00000245213.7	lncRNA	0.239868	0.00728084	0.0319645	Up		0.280824	0.0132347	0.0307979	Up
AC106820.4	ENSG00000260293.2	lncRNA	0.261649	0.0023405	0.0134315	Up		0.665626	1.54613e-08	2.00355e-07	Up
AC107375.1	ENSG00000259891.1	lncRNA	0.285051	0.000151274	0.00162556	Up		0.740246	2.11393e-13	1.42122e-11	Up
AC107884.1	ENSG00000251364.7	lncRNA	0.246923	0.00491962	0.0238033	Up		0.318639	0.00111684	0.00367642	Up
AC108449.2	ENSG00000259366.1	lncRNA	0.426453	7.72497e-10	1.1265e-07	Up		0.222125	0.00221684	0.00660821	Up
AC110048.2	ENSG00000277152.1	lncRNA	0.484258	0.00256464	0.0144141	Up		0.526618	0.00781382	0.0195339	Up
AC110619.1	ENSG00000218416.4	lncRNA	0.587014	0.000673608	0.00518449	Up		0.729959	2.91402e-07	2.58174e-06	Up
AC110769.2	ENSG00000270019.1	lncRNA	0.38244	0.000188707	0.00192016	Up		0.564206	0.000448531	0.00165569	Up
AC111182.1	ENSG00000266998.1	lncRNA	0.719319	0.000621375	0.00485762	Up		0.985463	4.08517e-07	3.4865e-06	Up
AC112504.1	ENSG00000279147.1	TEC	0.841335	5.62949e-05	0.000756721	Up		0.800458	0.0055268	0.0145463	Up
AC114296.1	ENSG00000250378.4	lncRNA	0.55652	0.00236279	0.0135354	Up		0.558596	0.0161943	0.0365212	Up
AC116366.2	ENSG00000234290.2	lncRNA	1.11064	7.06339e-05	0.000903471	Up		0.365819	0.00178564	0.00549823	Up
AC117382.1	ENSG00000240695.1	processed_pseudogene	0.226255	0.0115771	0.04547	Up		0.545004	0.000381356	0.00143707	Up
AC118344.1	ENSG00000205041.1	lncRNA	0.255816	0.00659521	0.0297002	Up		0.678553	1.47616e-06	1.08199e-05	Up
AC118344.4	ENSG00000279759.1	TEC	0.264125	0.00268292	0.0149265	Up		0.680607	8.63052e-07	6.77306e-06	Up
AC119674.1	ENSG00000260971.4	lncRNA	0.834007	2.78668e-06	6.73908e-05	Up		0.608492	0.00659105	0.0169111	Up
AC120114.1	ENSG00000247735.2	lncRNA	0.308444	0.000307226	0.00280911	Up		0.481839	8.86227e-05	0.000399388	Up
AC120114.3	ENSG00000279789.1	TEC	0.283714	0.000316084	0.00286781	Up		0.617985	1.64387e-06	1.18876e-05	Up
AC120498.9	ENSG00000274751.1	lncRNA	0.693834	0.00014046	0.00152712	Up		0.897348	0.000130366	0.000561072	Up
AC124944.2	ENSG00000260261.2	transcribed_unprocessed_pseudogene	0.190273	0.00739019	0.0322967	Up		0.369674	0.0014848	0.00470078	Up
AC127024.2	ENSG00000263603.1	lncRNA	0.358266	0.00402562	0.0203929	Up		0.982303	3.06699e-08	3.63007e-07	Up
AC129502.1	ENSG00000280321.1	TEC	0.354762	0.00304169	0.0164836	Up		0.411056	0.0204389	0.0445026	Up
AC131009.4	ENSG00000279283.1	TEC	0.334436	0.00230018	0.0132442	Up		1.18346	2.90529e-13	1.85245e-11	Up
AC131212.2	ENSG00000279700.1	TEC	0.301888	0.0100764	0.0407975	Up		0.709155	7.29546e-07	5.83342e-06	Up
AC131212.3	ENSG00000280287.1	TEC	0.403199	0.00191569	0.0115146	Up		1.10423	1.45832e-10	3.56843e-09	Up
AC132872.1	ENSG00000260563.3	lncRNA	0.232968	0.0101398	0.0409708	Up		0.290189	0.00480359	0.0129005	Up
AC134407.2	ENSG00000279573.1	TEC	0.280639	0.0123125	0.0476159	Up		0.625962	1.1896e-05	6.78929e-05	Up
AC135048.4	ENSG00000279196.1	TEC	0.508296	0.00265176	0.0147769	Up		0.50149	0.00538709	0.0142329	Up
AC135050.1	ENSG00000232748.3	lncRNA	0.659615	0.000671244	0.00516937	Up		0.803932	7.50553e-06	4.54331e-05	Up
AC136475.2	ENSG00000254910.1	lncRNA	0.62372	0.00290247	0.0158481	Up		1.1519	7.12042e-06	4.33231e-05	Up
AC137894.3	ENSG00000288033.1	lncRNA	0.535317	6.6242e-06	0.000136907	Up		1.01296	2.26426e-08	2.78942e-07	Up
AC138028.2	ENSG00000224888.4	lncRNA	0.427961	0.00729779	0.0320035	Up		0.768048	3.81155e-05	0.000189167	Up
AC138028.6	ENSG00000278341.1	lncRNA	0.880439	0.00205773	0.0121788	Up		0.516373	0.00972591	0.0236499	Up
AC139795.2	ENSG00000247679.3	lncRNA	0.229735	0.00536332	0.0254411	Up		0.466375	7.49613e-06	4.53855e-05	Up
AC141586.5	ENSG00000279162.1	TEC	0.259257	0.0102782	0.0413942	Up		0.573732	8.64639e-05	0.000390907	Up
AC188617.1	ENSG00000286710.1	lncRNA	0.762856	2.97364e-05	0.000460719	Up		0.738868	0.000914813	0.00308886	Up
AC234582.1	ENSG00000231064.7	lncRNA	0.365919	2.33397e-05	0.000378277	Up		0.641289	8.07109e-08	8.42011e-07	Up
AC241952.2	ENSG00000275131.3	transcribed_unprocessed_pseudogene	0.378687	8.64572e-08	4.34039e-06	Up		0.29227	0.00216581	0.00647776	Up
AC243654.2	ENSG00000275839.1	processed_pseudogene	0.383675	0.00231547	0.0133145	Up		0.474004	0.00907438	0.022261	Up
AC245884.9	ENSG00000268496.1	lncRNA	0.402092	8.93796e-05	0.00108277	Up		1.18199	4.97977e-11	1.4224e-09	Up
ACACB	ENSG00000076555.15	protein_coding	0.459619	2.86581e-08	1.86321e-06	Up		1.08957	1.77401e-16	4.53428e-14	Up
ACAN	ENSG00000157766.18	protein_coding	0.304947	0.0101454	0.0409869	Up		0.638347	0.000273744	0.00107557	Up
ACBD7	ENSG00000176244.7	protein_coding	0.260669	0.0121397	0.0471094	Up		0.336376	0.00763265	0.0191504	Up
ACIN1	ENSG00000100813.14	protein_coding	0.0844909	0.0126717	0.0485838	Up		0.339668	2.86162e-09	4.63376e-08	Up
ACKR3	ENSG00000144476.6	protein_coding	0.368888	7.48533e-06	0.000151202	Up		0.441344	0.00052242	0.0018917	Up
ACOX2	ENSG00000168306.13	protein_coding	0.226617	0.00546713	0.0257917	Up		0.298601	0.00114687	0.00375938	Up
ACSBG1	ENSG00000103740.10	protein_coding	0.209843	0.00207343	0.0122493	Up		0.325373	0.000870609	0.00295847	Up
ACSF2	ENSG00000167107.12	protein_coding	0.324441	2.04424e-05	0.000339299	Up		0.549117	4.03255e-07	3.44855e-06	Up
ADAM33	ENSG00000149451.17	protein_coding	0.574546	2.11572e-05	0.000348926	Up		1.02233	5.48735e-08	6.04362e-07	Up
ADAM3B	ENSG00000260089.2	processed_pseudogene	0.733333	6.77086e-05	0.000872959	Up		0.607102	0.0193347	0.0425104	Up
ADAMTS7	ENSG00000136378.15	protein_coding	0.332571	0.00677598	0.0303348	Up		0.859237	2.62018e-07	2.35483e-06	Up
ADAMTSL5	ENSG00000185761.11	protein_coding	0.622579	0.00034043	0.00304809	Up		0.991526	3.41366e-09	5.39795e-08	Up
ADCY2	ENSG00000078295.17	protein_coding	0.204535	3.30737e-05	0.000499891	Up		0.267372	1.8841e-06	1.34025e-05	Up
ADCY8	ENSG00000155897.10	protein_coding	0.245982	7.26969e-05	0.000924376	Up		0.351085	1.7122e-05	9.38008e-05	Up
ADCY9	ENSG00000162104.10	protein_coding	0.180412	0.00341084	0.01799	Up		0.513653	1.17352e-05	6.71562e-05	Up
ADCYAP1R1	ENSG00000078549.14	protein_coding	0.294793	5.94793e-07	1.99622e-05	Up		0.371786	2.7146e-05	0.000140289	Up
ADGRD1	ENSG00000111452.13	protein_coding	0.349728	0.000295185	0.00271822	Up		0.616483	6.97401e-07	5.60967e-06	Up
ADGRF5	ENSG00000069122.19	protein_coding	0.270465	0.00138463	0.00892371	Up		0.251824	0.00613826	0.0159113	Up
ADGRL1	ENSG00000072071.16	protein_coding	0.21465	0.00598385	0.0276181	Up		0.492468	6.83234e-05	0.00031838	Up
ADORA2A	ENSG00000128271.22	protein_coding	0.499764	0.00167557	0.0103799	Up		0.879981	4.3664e-05	0.000213489	Up
ADRA1A	ENSG00000120907.18	protein_coding	0.338532	3.73096e-08	2.29863e-06	Up		0.255467	0.00534807	0.0141475	Up
ADRB2	ENSG00000169252.5	protein_coding	0.269742	0.00115132	0.00780088	Up		0.234795	0.0204465	0.0445159	Up
AEBP1	ENSG00000106624.11	protein_coding	0.528641	2.65775e-05	0.00042011	Up		1.05628	1.11462e-09	2.05264e-08	Up
AF038458.3	ENSG00000267786.1	lncRNA	0.338723	0.00729076	0.0319836	Up		0.7316	0.00061672	0.00218983	Up
AFAP1L1	ENSG00000157510.14	protein_coding	0.428684	2.45742e-05	0.000393735	Up		0.648279	9.56348e-08	9.77077e-07	Up
AFAP1L2	ENSG00000169129.15	protein_coding	0.276149	3.42198e-06	7.93433e-05	Up		0.406321	2.51002e-05	0.000130744	Up
AFF1	ENSG00000172493.21	protein_coding	0.281054	1.61162e-11	5.5603e-09	Up		0.306757	1.42558e-06	1.04881e-05	Up
AFG3L1P	ENSG00000223959.8	transcribed_unitary_pseudogene	0.146261	0.00281211	0.0154559	Up		0.620173	3.34256e-12	1.43837e-10	Up
AGAP3	ENSG00000133612.19	protein_coding	0.165121	0.00295661	0.0160996	Up		0.568421	9.10702e-06	5.367e-05	Up
AGFG2	ENSG00000106351.13	protein_coding	0.46742	1.50821e-11	5.42034e-09	Up		0.700227	1.25162e-09	2.28225e-08	Up
AGO2	ENSG00000123908.12	protein_coding	0.137651	0.000788254	0.0058696	Up		0.367078	6.40288e-10	1.27409e-08	Up
AGPAT3	ENSG00000160216.20	protein_coding	0.0906094	0.00898919	0.0374443	Up		0.353186	8.0529e-05	0.000367437	Up
AHDC1	ENSG00000126705.15	protein_coding	0.339827	4.415e-05	0.000627361	Up		0.925353	2.36398e-08	2.89627e-07	Up
AHNAK	ENSG00000124942.14	protein_coding	0.472507	1.07979e-08	8.36547e-07	Up		0.581825	1.99338e-07	1.85797e-06	Up
AIFM3	ENSG00000183773.15	protein_coding	0.244349	0.0090578	0.0376513	Up		0.598092	1.14751e-05	6.58331e-05	Up
AJ011931.1	ENSG00000276633.1	lncRNA	0.467867	0.00737902	0.0322588	Up		0.680125	0.00044797	0.00165465	Up
AJM1	ENSG00000232434.2	protein_coding	0.365762	0.00159305	0.0100004	Up		1.13045	4.42077e-06	2.84938e-05	Up
AJUBA	ENSG00000129474.16	protein_coding	0.669082	1.69216e-06	4.52337e-05	Up		0.574302	2.62879e-05	0.000136356	Up
AK1	ENSG00000106992.19	protein_coding	0.33644	6.64136e-07	2.17534e-05	Up		0.360302	0.000780732	0.00268756	Up
AKT1	ENSG00000142208.16	protein_coding	0.144652	0.000226884	0.0022196	Up		0.250349	0.00117314	0.00383489	Up
AKT1S1	ENSG00000204673.10	protein_coding	0.259985	4.12546e-05	0.000592729	Up		0.79503	3.10081e-09	4.97489e-08	Up
AKT2	ENSG00000105221.18	protein_coding	0.149852	0.00463442	0.0227251	Up		0.456156	8.94488e-11	2.34904e-09	Up
AL008582.1	ENSG00000273424.1	lncRNA	0.381888	0.00574321	0.0267335	Up		0.826582	7.02054e-05	0.000326053	Up
AL008727.1	ENSG00000260316.2	lncRNA	0.41878	0.00133442	0.00868886	Up		0.840464	1.8901e-06	1.34384e-05	Up
AL021578.1	ENSG00000275894.1	lncRNA	0.41836	0.00353003	0.0184085	Up		0.505057	0.00665399	0.0170543	Up
AL021878.2	ENSG00000270083.1	lncRNA	0.362479	0.00652606	0.029476	Up		0.837097	7.22353e-07	5.78186e-06	Up
AL022311.1	ENSG00000279738.1	lncRNA	0.353749	1.40735e-06	3.92421e-05	Up		0.466128	8.5531e-05	0.000387576	Up
AL023882.1	ENSG00000287855.1	lncRNA	0.60174	0.0107016	0.0426944	Up		0.575716	0.000173905	0.000724887	Up
AL031651.2	ENSG00000277829.1	lncRNA	0.395816	0.00188289	0.011357	Up		0.5032	0.000331797	0.00127066	Up
AL031666.2	ENSG00000267882.2	lncRNA	0.534448	0.00881106	0.0368685	Up		0.573177	0.00030959	0.00119876	Up
AL034417.5	ENSG00000284747.1	lncRNA	0.730931	0.000172919	0.00179986	Up		0.485315	0.00535056	0.0141515	Up
AL035587.1	ENSG00000231113.2	lncRNA	0.353878	4.22621e-06	9.45999e-05	Up		0.490687	1.08753e-06	8.30182e-06	Up
AL049757.2	ENSG00000274717.1	processed_pseudogene	0.690484	4.64643e-06	0.000102849	Up		0.844301	0.00178134	0.0054867	Up
AL049840.5	ENSG00000269940.1	lncRNA	0.279133	0.000157114	0.00166896	Up		0.808653	9.65227e-07	7.46427e-06	Up
AL049840.6	ENSG00000269958.1	lncRNA	0.278389	0.000145316	0.0015674	Up		0.351584	3.48062e-05	0.000174673	Up
AL079301.1	ENSG00000230922.1	lncRNA	0.612548	3.89863e-07	1.44529e-05	Up		1.17372	8.67673e-11	2.2908e-09	Up
AL109615.4	ENSG00000287562.1	lncRNA	0.32028	3.05807e-06	7.26535e-05	Up		0.392686	1.87487e-06	1.33593e-05	Up
AL109627.1	ENSG00000288398.1	lncRNA	0.312451	8.05552e-05	0.00100166	Up		0.763797	3.43349e-06	2.27536e-05	Up
AL109741.1	ENSG00000225938.1	lncRNA	0.41055	0.00651244	0.0294342	Up		0.524605	0.00453181	0.0122595	Up
AL109809.1	ENSG00000232528.3	transcribed_unitary_pseudogene	0.429873	4.84986e-05	0.000672895	Up		0.542635	2.86374e-05	0.000146844	Up
AL109809.4	ENSG00000286288.1	lncRNA	0.389823	3.70712e-05	0.000545651	Up		0.496983	4.7851e-06	3.06025e-05	Up
AL109976.1	ENSG00000277287.1	lncRNA	0.62424	0.00117704	0.00790831	Up		0.818256	0.00294201	0.00844165	Up
AL117335.1	ENSG00000276649.1	lncRNA	0.236069	0.000250837	0.00240106	Up		0.538631	9.70482e-11	2.50207e-09	Up
AL121672.3	ENSG00000273289.1	lncRNA	0.506515	0.00285334	0.015646	Up		0.666794	0.0108927	0.0260764	Up
AL121753.2	ENSG00000279253.1	TEC	0.514104	1.98871e-07	8.18123e-06	Up		0.653609	3.2924e-07	2.87276e-06	Up
AL121894.2	ENSG00000270001.1	lncRNA	0.452954	0.00613624	0.0281328	Up		0.480488	0.00417316	0.0114205	Up
AL133367.1	ENSG00000260285.1	lncRNA	0.302587	0.000831132	0.00609246	Up		0.630227	3.63232e-09	5.69813e-08	Up
AL136295.6	ENSG00000276698.1	lncRNA	0.274668	0.00402131	0.020379	Up		0.391782	0.00140623	0.00448749	Up
AL136295.7	ENSG00000278784.1	lncRNA	0.241353	0.000760321	0.00568944	Up		0.477666	8.35212e-07	6.57721e-06	Up
AL137002.2	ENSG00000283828.1	lncRNA	0.39821	0.000330131	0.00297232	Up		0.622827	2.39762e-05	0.000125529	Up
AL137077.1	ENSG00000235018.1	processed_pseudogene	0.336849	0.00327581	0.0174542	Up		0.709757	0.000382637	0.00144098	Up
AL137139.2	ENSG00000286757.2	lncRNA	0.511856	0.000182481	0.00187376	Up		0.537473	0.00213096	0.00639733	Up
AL139022.2	ENSG00000272158.1	lncRNA	0.586764	0.00178205	0.010883	Up		0.373355	0.00920554	0.0225417	Up
AL139246.5	ENSG00000272449.2	lncRNA	0.398599	0.00908705	0.0377366	Up		0.515826	0.005615	0.0147523	Up
AL139260.1	ENSG00000228436.3	lncRNA	0.278485	0.000174515	0.00181234	Up		0.290303	0.00164794	0.00513234	Up
AL157935.3	ENSG00000257524.6	protein_coding	0.503154	0.00171845	0.0106024	Up		0.676328	0.000437315	0.00162014	Up
AL157996.1	ENSG00000280073.1	TEC	0.411087	0.00975387	0.039778	Up		0.67372	0.000386745	0.00145386	Up
AL158071.3	ENSG00000230537.2	lncRNA	0.337492	0.00395303	0.0200999	Up		0.372141	0.0125844	0.0295163	Up
AL158071.4	ENSG00000237422.2	lncRNA	0.465724	0.000276931	0.00258229	Up		0.430137	0.0147396	0.0337125	Up
AL158071.5	ENSG00000273381.1	lncRNA	0.314235	0.00307816	0.0166216	Up		0.387225	0.00407176	0.011176	Up
AL158166.1	ENSG00000227076.1	lncRNA	0.284173	0.00542906	0.0256462	Up		0.425239	0.00865014	0.0213463	Up
AL158212.4	ENSG00000279315.1	TEC	0.330181	0.011571	0.0454619	Up		0.36814	0.00482224	0.012941	Up
AL160006.1	ENSG00000258634.3	lncRNA	0.166669	0.00311615	0.0167881	Up		0.485572	4.93948e-09	7.4265e-08	Up
AL161935.1	ENSG00000223834.5	lncRNA	0.454313	0.000313812	0.00285119	Up		0.510127	0.00223048	0.00664303	Up
AL162724.1	ENSG00000227200.1	lncRNA	0.437375	0.000456219	0.00383132	Up		0.66238	0.00112342	0.00369436	Up
AL162741.1	ENSG00000260179.1	lncRNA	0.837269	1.55541e-07	6.73453e-06	Up		0.493409	0.0152675	0.0347269	Up
AL355377.4	ENSG00000287868.1	lncRNA	0.288788	0.0131529	0.0499039	Up		0.721685	9.80816e-05	0.000436312	Up
AL356356.1	ENSG00000253047.1	snoRNA	0.491126	0.00437479	0.0217697	Up		0.769028	0.000149941	0.000636266	Up
AL356356.2	ENSG00000276103.1	snRNA	0.408337	0.00608254	0.0279708	Up		0.627428	0.0022768	0.00676198	Up
AL357033.4	ENSG00000277496.1	lncRNA	0.349389	0.00283213	0.0155494	Up		0.807992	3.85252e-05	0.000190913	Up
AL365181.2	ENSG00000272068.1	lncRNA	0.349547	0.00642831	0.0291618	Up		0.530312	0.000533431	0.00192569	Up
AL365205.1	ENSG00000124593.16	protein_coding	0.452845	3.74113e-05	0.000549718	Up		0.472402	0.00385025	0.0106529	Up
AL390879.1	ENSG00000234062.8	transcribed_unprocessed_pseudogene	0.420398	2.14392e-05	0.000352677	Up		0.461823	0.000194731	0.000800329	Up
AL391422.4	ENSG00000270504.1	lncRNA	0.405408	0.00126235	0.00834161	Up		0.847394	4.66548e-05	0.000226803	Up
AL391987.2	ENSG00000204805.9	protein_coding	0.644584	0.00017334	0.00180352	Up		1.03393	8.56212e-05	0.000387866	Up
AL445426.1	ENSG00000231246.2	lncRNA	0.47365	4.54935e-05	0.000638816	Up		0.447359	0.00323759	0.00916822	Up
AL450998.2	ENSG00000179743.4	lncRNA	0.261195	0.000106192	0.00124336	Up		0.333998	0.0015058	0.00475862	Up
AL512306.2	ENSG00000240219.1	lncRNA	0.577403	0.0119662	0.0466111	Up		0.453604	0.00131488	0.00423289	Up
AL512383.1	ENSG00000279839.1	TEC	0.48664	0.00509805	0.0244427	Up		1.18151	1.07922e-06	8.24049e-06	Up
AL512652.2	ENSG00000279135.1	TEC	0.335166	0.0106783	0.0426323	Up		0.690192	1.09999e-05	6.34262e-05	Up
AL513165.1	ENSG00000234160.1	lncRNA	0.225454	0.00902177	0.0375559	Up		0.585347	0.000200262	0.000820447	Up
AL583810.2	ENSG00000258811.1	lncRNA	0.579448	0.0006344	0.00493423	Up		0.857621	4.38818e-06	2.83084e-05	Up
AL590617.2	ENSG00000225177.6	lncRNA	0.313598	0.000711147	0.00541862	Up		0.543248	3.23739e-05	0.000163742	Up
AL596442.2	ENSG00000273100.1	lncRNA	0.61056	0.0038709	0.0197639	Up		0.64603	0.00260251	0.00760363	Up
AL645608.7	ENSG00000272512.1	lncRNA	0.507693	0.0043159	0.0215345	Up		0.824693	0.000375548	0.00141824	Up
AL662907.1	ENSG00000278997.1	TEC	0.345559	0.00602599	0.027765	Up		0.462176	0.000220471	0.000891603	Up
AL662907.2	ENSG00000279179.1	TEC	0.370283	0.00325564	0.0173769	Up		0.762061	5.19441e-10	1.0636e-08	Up
AL671277.2	ENSG00000237669.1	unprocessed_pseudogene	0.542583	0.000138563	0.00151221	Up		0.695975	0.00377336	0.0104741	Up
AL731569.1	ENSG00000227896.2	lncRNA	0.170129	0.0119438	0.0465377	Up		0.453343	4.42988e-06	2.85339e-05	Up
AL929091.1	ENSG00000287338.1	lncRNA	0.648875	0.000142165	0.00154112	Up		0.679565	0.000970438	0.00325224	Up
ALDH1L1	ENSG00000144908.13	protein_coding	0.439935	5.47792e-07	1.88995e-05	Up		0.522806	1.169e-05	6.69446e-05	Up
ALDH4A1	ENSG00000159423.17	protein_coding	0.220272	0.012122	0.047062	Up		0.412395	0.000621565	0.0022044	Up
ALOX15B	ENSG00000179593.16	protein_coding	0.511892	0.00605768	0.0278912	Up		0.747846	0.0098118	0.0238256	Up
AMOT	ENSG00000126016.15	protein_coding	0.366828	3.64578e-11	1.01439e-08	Up		0.470201	8.08706e-07	6.39566e-06	Up
ANGPT4	ENSG00000101280.8	protein_coding	0.752523	0.000569643	0.0045466	Up		0.809934	0.000495922	0.00180545	Up
ANKDD1A	ENSG00000166839.17	protein_coding	0.209854	0.00542935	0.0256462	Up		0.172631	0.0191024	0.0420716	Up
ANKFY1	ENSG00000185722.18	protein_coding	0.0762509	0.00704496	0.0311989	Up		0.183945	4.97547e-06	3.16562e-05	Up
ANKRD11	ENSG00000167522.16	protein_coding	0.192358	0.000374106	0.00327814	Up		0.604153	3.37025e-08	3.95114e-07	Up
ANKRD40	ENSG00000154945.7	protein_coding	0.314625	6.12655e-07	2.04292e-05	Up		0.261367	0.00537528	0.0142055	Up
ANKRD9	ENSG00000156381.9	protein_coding	0.383575	1.98057e-05	0.000330215	Up		0.386738	0.0029093	0.00836238	Up
ANKS1A	ENSG00000064999.15	protein_coding	0.146271	0.0074964	0.032667	Up		0.527381	2.64222e-12	1.17803e-10	Up
ANO2	ENSG00000047617.15	protein_coding	0.541452	4.85536e-07	1.72106e-05	Up		0.441118	0.000129057	0.000556084	Up
ANO7	ENSG00000146205.13	protein_coding	0.390104	0.000291186	0.00268936	Up		0.606394	4.49937e-06	2.89312e-05	Up
ANO8	ENSG00000074855.11	protein_coding	0.234214	0.000379432	0.00331248	Up		0.798833	8.67073e-12	3.24594e-10	Up
ANP32B	ENSG00000136938.9	protein_coding	0.421717	3.25947e-07	1.24215e-05	Up		1.06404	3.30171e-09	5.24049e-08	Up
ANTXR1	ENSG00000169604.19	protein_coding	0.362445	2.80426e-07	1.08142e-05	Up		0.58088	8.0413e-08	8.39199e-07	Up
ANTXR2	ENSG00000163297.17	protein_coding	0.288642	0.000137082	0.00149858	Up		0.242842	0.00489272	0.0131031	Up
AP000911.1	ENSG00000254648.1	lncRNA	0.641274	0.0029752	0.0161736	Up		0.68142	0.00323231	0.00915503	Up
AP003071.1	ENSG00000260895.1	lncRNA	0.387714	0.00756488	0.0328818	Up		0.571242	0.000487143	0.00177808	Up
AP003419.3	ENSG00000275484.1	lncRNA	0.490598	0.00263845	0.0147234	Up		0.690898	0.00063012	0.00222954	Up
AP006248.4	ENSG00000279932.1	lncRNA	0.818435	4.87376e-07	1.72522e-05	Up		0.565854	0.00956531	0.0233148	Up
AP006545.1	ENSG00000260949.1	lncRNA	0.599036	1.10788e-05	0.000205649	Up		0.551246	0.00132947	0.00427011	Up
AP3S2	ENSG00000157823.17	protein_coding	0.124324	0.000110879	0.00128199	Up		0.271712	6.5971e-05	0.000309098	Up
AP5B1	ENSG00000254470.3	protein_coding	0.210663	0.000475215	0.00395773	Up		0.467722	1.40523e-07	1.36737e-06	Up
APBA3	ENSG00000011132.12	protein_coding	0.241297	0.00137738	0.00889027	Up		0.560206	1.77864e-08	2.25652e-07	Up
APC2	ENSG00000115266.11	protein_coding	0.222841	0.00130241	0.00854276	Up		0.653443	1.07119e-06	8.19183e-06	Up
APCDD1	ENSG00000154856.13	protein_coding	0.304529	0.000222112	0.00217786	Up		0.704165	1.32244e-07	1.2966e-06	Up
AQP6	ENSG00000086159.13	protein_coding	0.356713	0.00825352	0.0350514	Up		0.478118	0.00059607	0.00212389	Up
ARHGAP31	ENSG00000031081.11	protein_coding	0.524986	8.47104e-15	1.82664e-11	Up		0.727136	2.38272e-09	3.9733e-08	Up
ARHGAP35	ENSG00000160007.19	protein_coding	0.203417	2.03361e-06	5.23079e-05	Up		0.285127	0.000557388	0.00200194	Up
ARHGAP39	ENSG00000147799.11	protein_coding	0.24081	0.000771706	0.00575797	Up		0.773781	2.25106e-08	2.77563e-07	Up
ARHGEF10L	ENSG00000074964.17	protein_coding	0.320955	8.59132e-06	0.000169702	Up		0.47033	5.67845e-07	4.68057e-06	Up
ARHGEF16	ENSG00000130762.15	protein_coding	0.30319	0.00794563	0.0341417	Up		0.569012	0.000632817	0.00223762	Up
ARHGEF17	ENSG00000110237.5	protein_coding	0.187049	0.0019499	0.0117012	Up		0.465611	3.27195e-07	2.85912e-06	Up
ARHGEF19	ENSG00000142632.17	protein_coding	0.407527	0.00162852	0.0101762	Up		0.604988	0.000494801	0.00180227	Up
ARHGEF26	ENSG00000114790.13	protein_coding	0.484077	7.73619e-16	4.00364e-12	Up		0.367172	1.02655e-05	5.96906e-05	Up
ARHGEF4	ENSG00000136002.19	protein_coding	0.174101	0.000959444	0.00678555	Up		0.654474	4.30505e-12	1.76787e-10	Up
ARHGEF40	ENSG00000165801.10	protein_coding	0.265441	2.16205e-05	0.000355207	Up		0.552745	3.26213e-08	3.835e-07	Up
ARHGEF6	ENSG00000129675.16	protein_coding	0.208555	1.09496e-05	0.000203544	Up		0.155116	0.02216	0.0477105	Up
ARHGEF9-IT1	ENSG00000231729.1	lncRNA	0.425832	0.00095205	0.00674754	Up		0.385149	0.0148293	0.0338705	Up
ARID1A	ENSG00000117713.20	protein_coding	0.19352	4.92009e-06	0.000107618	Up		0.579719	4.14295e-11	1.22102e-09	Up
ARID3A	ENSG00000116017.11	protein_coding	0.254654	0.000360476	0.00319332	Up		0.485535	8.98095e-06	5.30325e-05	Up
ARID5A	ENSG00000196843.17	protein_coding	0.317653	0.000728204	0.00550321	Up		0.420642	0.0060734	0.0157666	Up
ASAP1-IT2	ENSG00000280543.1	lncRNA	0.358207	0.0028757	0.0157418	Up		0.51151	0.000205137	0.00083787	Up
ASAP2	ENSG00000151693.11	protein_coding	0.160177	0.000191565	0.00194324	Up		0.208931	0.000564238	0.00202409	Up
ASAP3	ENSG00000088280.19	protein_coding	0.250618	0.000117564	0.00133836	Up		0.343651	1.43065e-05	7.99875e-05	Up
ASB6	ENSG00000148331.12	protein_coding	0.236084	4.03424e-07	1.48281e-05	Up		0.396005	2.2014e-05	0.000116511	Up
ASCL1	ENSG00000139352.4	protein_coding	0.278595	0.00304537	0.0164858	Up		0.612429	3.22317e-05	0.00016305	Up
ASPSCR1	ENSG00000169696.16	protein_coding	0.160165	0.00541723	0.0256049	Up		0.569037	7.4438e-11	2.00637e-09	Up
ASXL1	ENSG00000171456.20	protein_coding	0.101113	0.00122213	0.00813579	Up		0.201312	2.33255e-07	2.12989e-06	Up
ASXL2	ENSG00000143970.17	protein_coding	0.243332	6.5174e-09	5.69744e-07	Up		0.151011	0.00172972	0.00534435	Up
ATAT1	ENSG00000137343.18	protein_coding	0.132972	0.000255646	0.0024374	Up		0.603	1.0961e-08	1.4772e-07	Up
ATF7	ENSG00000170653.19	protein_coding	0.292824	8.61222e-06	0.000169904	Up		0.425423	1.11841e-09	2.05705e-08	Up
ATN1	ENSG00000111676.15	protein_coding	0.431013	6.96329e-06	0.000142549	Up		1.0181	4.78362e-12	1.94287e-10	Up
ATOH8	ENSG00000168874.13	protein_coding	0.477928	2.89808e-06	6.95646e-05	Up		0.738876	4.00203e-06	2.60382e-05	Up
ATP10A	ENSG00000206190.12	protein_coding	0.294066	0.0031905	0.0171206	Up		0.868384	6.82378e-10	1.34453e-08	Up
ATP1A2	ENSG00000018625.15	protein_coding	0.427142	6.86241e-10	1.03239e-07	Up		0.609619	6.70676e-07	5.42414e-06	Up
ATP1A4	ENSG00000132681.17	protein_coding	0.417107	0.00206583	0.0122128	Up		0.457937	0.00116323	0.00380753	Up
ATP1B2	ENSG00000129244.9	protein_coding	0.480782	8.9567e-06	0.000174389	Up		1.20699	1.72525e-10	4.1244e-09	Up
ATP6V1FNB	ENSG00000272899.4	protein_coding	0.303932	0.00333245	0.0176953	Up		0.515188	0.00016723	0.000701312	Up
ATP8B2	ENSG00000143515.18	protein_coding	0.200832	0.000444621	0.00375	Up		0.394978	4.24738e-10	8.93124e-09	Up
ATXN2	ENSG00000204842.18	protein_coding	0.137442	8.91517e-05	0.00108102	Up		0.351868	1.25289e-08	1.65686e-07	Up
AXIN1	ENSG00000103126.15	protein_coding	0.163192	0.00111837	0.00762714	Up		0.530646	5.72116e-07	4.70531e-06	Up
AXL	ENSG00000167601.12	protein_coding	0.377052	7.67915e-08	3.97411e-06	Up		0.503883	2.58793e-05	0.000134354	Up
B3GALT5-AS1	ENSG00000184809.13	lncRNA	0.316843	0.00274787	0.0152159	Up		0.240362	0.0222502	0.0478803	Up
B4GALNT4	ENSG00000182272.12	protein_coding	0.391729	1.49759e-07	6.57923e-06	Up		0.709467	3.08619e-07	2.71359e-06	Up
BACE1-AS	ENSG00000278768.2	lncRNA	0.112429	0.00418078	0.0210103	Up		0.348872	1.11552e-07	1.11963e-06	Up
BACE2	ENSG00000182240.16	protein_coding	0.389603	9.34626e-05	0.00112172	Up		0.257823	0.0128747	0.0300924	Up
BAG3	ENSG00000151929.9	protein_coding	0.81704	1.86748e-07	7.84465e-06	Up		0.619505	0.0148787	0.0339678	Up
BAHD1	ENSG00000140320.12	protein_coding	0.129573	0.00670904	0.030082	Up		0.342112	0.00260892	0.00761938	Up
BAIAP2	ENSG00000175866.15	protein_coding	0.201904	0.0128033	0.0489183	Up		0.433598	0.00110074	0.00363347	Up
BANP	ENSG00000172530.20	protein_coding	0.319222	0.000219714	0.00216007	Up		0.355402	0.000169386	0.000708941	Up
BAZ1B	ENSG00000009954.11	protein_coding	0.0695358	0.0093899	0.0387023	Up		0.134813	0.00585933	0.0152831	Up
BAZ2A	ENSG00000076108.11	protein_coding	0.198686	1.94295e-06	5.03766e-05	Up		0.630582	5.66585e-12	2.25486e-10	Up
BBC3	ENSG00000105327.17	protein_coding	0.234488	0.00584131	0.0271135	Up		0.312637	0.00767866	0.0192561	Up
BCAM	ENSG00000187244.12	protein_coding	0.37679	0.000832291	0.0060975	Up		1.1438	9.41402e-07	7.29906e-06	Up
BCAN	ENSG00000132692.19	protein_coding	0.312722	6.10887e-06	0.0001284	Up		0.528129	8.09157e-05	0.000368892	Up
BCAR3	ENSG00000137936.18	protein_coding	0.315507	5.00018e-06	0.000109001	Up		0.374219	0.000128884	0.00055542	Up
BCAS1	ENSG00000064787.13	protein_coding	0.271652	0.0034281	0.0180293	Up		0.354988	0.00122951	0.00399191	Up
BCAT2	ENSG00000105552.15	protein_coding	0.328799	1.20955e-05	0.000219906	Up		0.783807	7.74182e-16	1.43461e-13	Up
BCL2L1	ENSG00000171552.13	protein_coding	0.127882	0.00520154	0.0248468	Up		0.517693	6.70701e-06	4.11967e-05	Up
BCL3	ENSG00000069399.15	protein_coding	0.476061	0.000505824	0.00415382	Up		1.14113	1.64099e-07	1.571e-06	Up
BCL6	ENSG00000113916.18	protein_coding	0.335633	0.000719656	0.00546169	Up		0.771973	3.57674e-08	4.16196e-07	Up
BCL7C	ENSG00000099385.11	protein_coding	0.217718	2.87619e-05	0.000448069	Up		0.374248	5.65103e-06	3.53998e-05	Up
BCL9L	ENSG00000186174.12	protein_coding	0.372579	5.53478e-06	0.000118167	Up		1.00683	9.6527e-10	1.81941e-08	Up
BCORL1	ENSG00000085185.15	protein_coding	0.238798	0.000328068	0.00295581	Up		0.790259	1.54726e-11	5.29732e-10	Up
BCR	ENSG00000186716.21	protein_coding	0.243381	4.24058e-05	0.000607483	Up		0.531543	3.489e-06	2.30802e-05	Up
BEND7	ENSG00000165626.17	protein_coding	0.354736	1.04251e-07	5.02346e-06	Up		0.293319	0.000255408	0.00101238	Up
BGN	ENSG00000182492.16	protein_coding	0.340013	0.00104485	0.00724452	Up		1.32373	1.24302e-11	4.3979e-10	Up
BICRA	ENSG00000063169.10	protein_coding	0.438963	9.87328e-06	0.000188547	Up		1.13094	2.28541e-12	1.04086e-10	Up
BIN3	ENSG00000147439.13	protein_coding	0.126514	0.00984206	0.0400555	Up		0.48707	5.06457e-09	7.57616e-08	Up
BISPR	ENSG00000282851.2	lncRNA	0.483376	1.62633e-05	0.00028168	Up		0.346279	0.0126449	0.0296372	Up
BMP1	ENSG00000168487.19	protein_coding	0.277529	0.000262786	0.00248687	Up		0.784846	9.75863e-15	1.10856e-12	Up
BMP6	ENSG00000153162.9	protein_coding	0.59058	2.70958e-05	0.000426479	Up		0.41498	0.0201889	0.0440488	Up
BMP7	ENSG00000101144.13	protein_coding	0.276631	2.71481e-05	0.000427042	Up		0.470213	0.000252456	0.00100256	Up
BNIPL	ENSG00000163141.20	protein_coding	0.587291	4.78101e-05	0.000665484	Up		0.458032	0.000612317	0.00217525	Up
BOC	ENSG00000144857.14	protein_coding	0.397569	4.07361e-07	1.49304e-05	Up		0.70109	1.01381e-14	1.12707e-12	Up
BPTF	ENSG00000171634.18	protein_coding	0.148448	3.06254e-05	0.000468552	Up		0.217601	8.35938e-08	8.67813e-07	Up
BRCC3P1	ENSG00000251667.1	processed_pseudogene	0.336589	0.00724198	0.0318318	Up		0.608595	0.000202255	0.000827353	Up
BRD3	ENSG00000169925.17	protein_coding	0.12208	0.00102045	0.00710966	Up		0.593708	3.26194e-08	3.835e-07	Up
BRD4	ENSG00000141867.17	protein_coding	0.268698	0.000568758	0.00454094	Up		0.725304	6.432e-10	1.27902e-08	Up
BRPF3	ENSG00000096070.19	protein_coding	0.132816	0.0129787	0.0494022	Up		0.376792	3.06074e-06	2.05877e-05	Up
BTBD2	ENSG00000133243.10	protein_coding	0.215117	0.00442041	0.0219403	Up		0.577557	1.10244e-05	6.35178e-05	Up
BX470102.1	ENSG00000238279.1	lncRNA	0.772917	0.00837938	0.0354209	Up		0.646045	0.00433598	0.0118029	Up
C11orf94	ENSG00000234776.5	protein_coding	0.586791	0.000842287	0.00615312	Up		0.548895	7.05074e-05	0.000327287	Up
C14orf93	ENSG00000100802.15	protein_coding	0.244373	0.000191576	0.00194324	Up		0.251358	0.000743734	0.00257665	Up
C15orf39	ENSG00000167173.19	protein_coding	0.285983	0.000893895	0.00642515	Up		0.878879	9.60019e-09	1.32082e-07	Up
C15orf40	ENSG00000169609.14	protein_coding	0.145322	0.000740352	0.00557873	Up		0.160039	0.000965263	0.00323785	Up
C15orf62	ENSG00000188277.10	protein_coding	0.497871	0.0118677	0.0463392	Up		0.63625	7.07995e-09	1.01456e-07	Up
C18orf32	ENSG00000177576.11	protein_coding	0.194662	0.00215845	0.0126191	Up		0.30556	0.00158747	0.00497431	Up
C19orf47	ENSG00000160392.13	protein_coding	0.180216	0.000311151	0.00283498	Up		0.638295	2.19962e-09	3.70254e-08	Up
C19orf54	ENSG00000188493.15	protein_coding	0.289506	0.000553772	0.00444322	Up		1.02187	6.7391e-15	8.18884e-13	Up
C1QL1	ENSG00000131094.4	protein_coding	0.349754	0.000263046	0.00248687	Up		0.603409	0.00182738	0.00560984	Up
C20orf96	ENSG00000196476.12	protein_coding	0.380822	4.80875e-06	0.000105629	Up		0.366184	8.62727e-05	0.00039032	Up
C22orf46	ENSG00000184208.12	transcribed_unitary_pseudogene	0.364956	3.95013e-08	2.42212e-06	Up		0.827085	3.50411e-09	5.52123e-08	Up
C2CD2	ENSG00000157617.17	protein_coding	0.232095	7.92641e-06	0.000158381	Up		0.199392	0.000796082	0.00273342	Up
C2orf72	ENSG00000204128.6	protein_coding	0.170753	0.00154349	0.00974845	Up		0.174958	0.0036028	0.0100612	Up
C3orf62	ENSG00000188315.8	protein_coding	0.281561	0.000688029	0.00528449	Up		0.249644	0.0053503	0.0141515	Up
C3orf70	ENSG00000187068.3	protein_coding	0.205488	0.000313517	0.00284952	Up		0.276612	0.000850844	0.00289828	Up
C7orf61	ENSG00000185955.5	protein_coding	0.668229	0.00115197	0.00780324	Up		1.00925	4.87544e-05	0.000235734	Up
C8G	ENSG00000176919.13	protein_coding	0.500099	0.00389312	0.0198617	Up		0.524594	0.00481736	0.0129293	Up
C8orf58	ENSG00000241852.10	protein_coding	0.258595	0.000267158	0.00251931	Up		0.353432	0.000164299	0.00069018	Up
C8orf82	ENSG00000213563.7	protein_coding	0.17883	0.00317014	0.01704	Up		0.507045	7.65265e-06	4.62011e-05	Up
CABLES1	ENSG00000134508.12	protein_coding	0.432622	0.00133393	0.00868783	Up		0.805423	1.11621e-06	8.48796e-06	Up
CACFD1	ENSG00000160325.14	protein_coding	0.282065	0.000118566	0.00134621	Up		0.507428	2.30907e-08	2.8342e-07	Up
CACNG5	ENSG00000075429.9	protein_coding	0.27319	0.00383797	0.0196384	Up		0.734107	9.51675e-10	1.8018e-08	Up
CACNG7	ENSG00000105605.7	protein_coding	0.270096	0.000307914	0.00281351	Up		0.748396	1.79497e-07	1.69927e-06	Up
CACTIN	ENSG00000105298.14	protein_coding	0.155444	0.000925433	0.00660215	Up		0.528547	2.5751e-06	1.7698e-05	Up
CALCOCO2	ENSG00000136436.14	protein_coding	0.228114	6.62752e-08	3.57278e-06	Up		0.448887	4.9084e-08	5.49582e-07	Up
CALD1	ENSG00000122786.20	protein_coding	0.322391	5.62895e-08	3.15954e-06	Up		0.198525	0.00171618	0.00530972	Up
CAPN15	ENSG00000103326.12	protein_coding	0.310455	0.000372685	0.0032668	Up		0.793641	1.71938e-06	1.23791e-05	Up
CAPN2	ENSG00000162909.18	protein_coding	0.361884	3.68051e-07	1.37825e-05	Up		0.321475	1.0183e-06	7.83382e-06	Up
CARD10	ENSG00000100065.15	protein_coding	0.275736	0.00801911	0.0343547	Up		0.565896	0.00153383	0.00483279	Up
CARD6	ENSG00000132357.14	protein_coding	0.312676	0.00283356	0.0155539	Up		0.42624	0.00101533	0.00338281	Up
CARD8	ENSG00000105483.18	protein_coding	0.205582	0.000489768	0.00404379	Up		0.188978	0.0084459	0.0209165	Up
CARHSP1	ENSG00000153048.11	protein_coding	0.303064	0.00039663	0.00342564	Up		0.299946	0.00021333	0.000866443	Up
CARMIL1	ENSG00000079691.18	protein_coding	0.275863	7.84394e-05	0.000982905	Up		0.225639	0.000496607	0.00180744	Up
CASC3	ENSG00000108349.17	protein_coding	0.2807	8.97324e-13	5.80479e-10	Up		0.59723	1.19354e-07	1.18471e-06	Up
CASKIN1	ENSG00000167971.16	protein_coding	0.29958	0.00662535	0.0298049	Up		0.750197	1.61902e-05	8.93651e-05	Up
CASS4	ENSG00000087589.16	protein_coding	0.42594	0.000228358	0.00223098	Up		0.68994	6.49753e-07	5.26929e-06	Up
CASTOR1	ENSG00000239282.7	protein_coding	0.379761	0.000805447	0.00595138	Up		0.685469	1.97228e-06	1.39561e-05	Up
CASTOR2	ENSG00000274070.2	protein_coding	0.249226	3.87457e-05	0.000564518	Up		0.710989	2.57204e-07	2.3174e-06	Up
CASZ1	ENSG00000130940.15	protein_coding	0.331938	0.000356864	0.00317	Up		0.482933	0.00136356	0.00436731	Up
CATIP	ENSG00000158428.4	protein_coding	0.653997	0.000128366	0.00142503	Up		0.562583	0.0028747	0.00827736	Up
CBFA2T2	ENSG00000078699.21	protein_coding	0.0916623	0.0101183	0.0409222	Up		0.16942	5.87136e-06	3.66253e-05	Up
CBFA2T3	ENSG00000129993.15	protein_coding	0.388745	0.00390306	0.0199006	Up		0.645768	4.05828e-05	0.000199807	Up
CBS	ENSG00000160200.17	protein_coding	0.390436	0.00981377	0.0399592	Up		0.629482	0.00576955	0.0150936	Up
CCAR1	ENSG00000060339.14	protein_coding	0.116488	0.00130395	0.00854639	Up		0.139201	0.00579967	0.0151609	Up
CCDC102A	ENSG00000135736.6	protein_coding	0.567264	4.1212e-05	0.000592445	Up		0.568668	0.00473538	0.0127416	Up
CCDC120	ENSG00000147144.13	protein_coding	0.400363	1.59561e-05	0.000276992	Up		0.821156	6.31395e-10	1.25808e-08	Up
CCDC151	ENSG00000198003.12	protein_coding	0.473134	6.82718e-05	0.000878469	Up		0.800015	3.33597e-06	2.21767e-05	Up
CCDC36	ENSG00000173421.17	protein_coding	0.517417	0.000284454	0.00263724	Up		0.480113	0.00725891	0.0183493	Up
CCDC40	ENSG00000141519.15	protein_coding	0.385197	0.000261099	0.00247389	Up		0.697613	2.96734e-10	6.58597e-09	Up
CCDC69	ENSG00000198624.13	protein_coding	0.401645	3.57545e-05	0.000530946	Up		0.410654	0.000754298	0.00260788	Up
CCDC85C	ENSG00000205476.9	protein_coding	0.226534	0.00145305	0.00927917	Up		0.400219	0.000216712	0.000878253	Up
CCDC9	ENSG00000105321.14	protein_coding	0.266075	7.34493e-06	0.000148715	Up		0.843394	3.92378e-09	6.09728e-08	Up
CCDC97	ENSG00000142039.4	protein_coding	0.193508	0.000255241	0.00243623	Up		0.629208	2.5494e-09	4.21611e-08	Up
CD34	ENSG00000174059.17	protein_coding	0.511243	5.78494e-05	0.000773198	Up		0.99721	1.20416e-08	1.60171e-07	Up
CDA	ENSG00000158825.6	protein_coding	0.492315	0.00608177	0.0279708	Up		1.04608	0.000214653	0.000870858	Up
CDC42EP4	ENSG00000179604.10	protein_coding	0.473067	1.00994e-13	1.14095e-10	Up		0.668951	1.17963e-06	8.9199e-06	Up
CDH20	ENSG00000101542.10	protein_coding	0.250542	2.78831e-05	0.000436217	Up		0.349177	1.0292e-05	5.98095e-05	Up
CDH23	ENSG00000107736.21	protein_coding	0.343778	0.00252499	0.0142439	Up		0.818569	2.14152e-10	4.92583e-09	Up
CDH24	ENSG00000139880.19	protein_coding	0.210031	0.0079301	0.0340976	Up		0.362106	0.0116593	0.0276638	Up
CDH4	ENSG00000179242.16	protein_coding	0.238557	0.000934146	0.00664823	Up		0.569904	6.6718e-05	0.000312105	Up
CDH5	ENSG00000179776.19	protein_coding	0.370426	0.00176746	0.0108222	Up		0.625442	0.000472757	0.00173277	Up
CDIP1	ENSG00000089486.17	protein_coding	0.134299	0.010554	0.0422224	Up		0.470213	0.000133536	0.000573382	Up
CDK11A	ENSG00000008128.23	protein_coding	0.368808	0.000117333	0.00133803	Up		0.617554	9.16388e-06	5.39706e-05	Up
CDK11B	ENSG00000248333.8	protein_coding	0.173566	8.34377e-05	0.00102778	Up		0.577213	1.17653e-07	1.17057e-06	Up
CDK12	ENSG00000167258.14	protein_coding	0.11679	0.00320619	0.0171731	Up		0.315238	4.54367e-11	1.3143e-09	Up
CDK2AP1	ENSG00000111328.7	protein_coding	0.394186	1.43191e-06	3.97555e-05	Up		0.520143	0.000150861	0.000639438	Up
CDK5RAP2	ENSG00000136861.18	protein_coding	0.139349	0.00116785	0.00786866	Up		0.27039	1.32328e-06	9.81336e-06	Up
CEACAM19	ENSG00000186567.13	protein_coding	0.308961	0.00381131	0.0195233	Up		0.618988	2.49961e-07	2.26155e-06	Up
CELF6	ENSG00000140488.16	protein_coding	0.514481	0.000818035	0.00602204	Up		0.580501	0.00570942	0.0149645	Up
CENPB	ENSG00000125817.8	protein_coding	0.294286	2.67333e-06	6.50352e-05	Up		0.5052	0.000132941	0.000571077	Up
CEP104	ENSG00000116198.13	protein_coding	0.0865459	0.0129589	0.0493587	Up		0.395576	2.58749e-07	2.32756e-06	Up
CEP128	ENSG00000100629.17	protein_coding	0.168005	0.00434139	0.0216325	Up		0.1814	0.0083915	0.0207957	Up
CEP89	ENSG00000121289.18	protein_coding	0.183464	7.44915e-05	0.000942564	Up		0.337438	4.07115e-08	4.66404e-07	Up
CERS1	ENSG00000223802.7	protein_coding	0.269458	9.1017e-05	0.00109849	Up		0.668855	4.32266e-07	3.66808e-06	Up
CERS4	ENSG00000090661.12	protein_coding	0.140571	0.0112243	0.0443215	Up		0.181253	0.002844	0.0082049	Up
CFAP100	ENSG00000163885.12	protein_coding	0.826675	3.54708e-05	0.000528029	Up		0.553495	6.42708e-05	0.000301875	Up
CFAP157	ENSG00000160401.15	protein_coding	0.886297	1.78987e-06	4.75023e-05	Up		0.632245	4.21658e-05	0.000206743	Up
CFLAR	ENSG00000003402.20	protein_coding	0.219178	1.92523e-05	0.000323054	Up		0.311296	5.38309e-07	4.46318e-06	Up
CGNL1	ENSG00000128849.10	protein_coding	0.472822	1.1064e-12	6.50666e-10	Up		0.896372	7.94329e-12	3.01308e-10	Up
CHDH	ENSG00000016391.11	protein_coding	0.491067	1.3536e-09	1.67587e-07	Up		0.551516	1.08021e-08	1.46173e-07	Up
CHFR	ENSG00000072609.17	protein_coding	0.153406	0.00812816	0.0346747	Up		0.284713	0.000446987	0.00165163	Up
CHMP4A	ENSG00000254505.10	protein_coding	0.330902	8.34899e-05	0.00102778	Up		0.459343	0.000329771	0.00126421	Up
CHMP6	ENSG00000176108.9	protein_coding	0.166296	0.00118923	0.00795905	Up		0.257724	0.000280129	0.0010976	Up
CHRNB1	ENSG00000170175.11	protein_coding	0.175117	0.00665604	0.0299014	Up		0.178455	0.0157736	0.0356837	Up
CHRNE	ENSG00000108556.10	protein_coding	0.423211	0.00139059	0.00894875	Up		0.398684	0.0113031	0.0269308	Up
CHST12	ENSG00000136213.10	protein_coding	0.356031	1.82182e-06	4.80129e-05	Up		0.725386	3.65567e-15	4.94918e-13	Up
CHST14	ENSG00000169105.7	protein_coding	0.314095	0.000122111	0.00137201	Up		0.910968	4.65073e-08	5.24096e-07	Up
CHST6	ENSG00000183196.10	protein_coding	0.387642	0.000698416	0.00533891	Up		0.61288	8.60857e-09	1.20224e-07	Up
CHSY1	ENSG00000131873.7	protein_coding	0.21811	2.63959e-05	0.000418005	Up		0.209215	0.00541167	0.0142928	Up
CIC	ENSG00000079432.7	protein_coding	0.182796	0.00844396	0.0356321	Up		0.985983	3.92016e-08	4.50674e-07	Up
CISD3	ENSG00000277972.2	protein_coding	0.188514	0.000546886	0.00440362	Up		0.541078	0.00124641	0.00404141	Up
CIZ1	ENSG00000148337.21	protein_coding	0.143869	0.00198672	0.0118534	Up		0.756048	4.13865e-09	6.35457e-08	Up
CLASRP	ENSG00000104859.15	protein_coding	0.187701	0.00475294	0.0231745	Up		1.1443	6.08707e-13	3.44231e-11	Up
CLCN7	ENSG00000103249.18	protein_coding	0.163127	0.00690323	0.0307661	Up		0.54148	2.53288e-07	2.28677e-06	Up
CLDN4	ENSG00000189143.9	protein_coding	0.58139	0.00164665	0.0102696	Up		0.807275	1.12457e-06	8.54495e-06	Up
CLDN5	ENSG00000184113.9	protein_coding	0.433501	4.50235e-05	0.000634546	Up		0.710033	0.000781565	0.00269011	Up
CLDN9	ENSG00000213937.4	protein_coding	0.529293	0.000991615	0.00694238	Up		1.36978	3.11385e-07	2.73386e-06	Up
CLEC14A	ENSG00000176435.7	protein_coding	0.29474	0.000485024	0.0040213	Up		0.530183	0.000197255	0.000809247	Up
CLEC16A	ENSG00000038532.16	protein_coding	0.14745	0.00125246	0.00829042	Up		0.405128	5.68507e-11	1.58716e-09	Up
CLEC4E	ENSG00000166523.8	protein_coding	0.753314	0.000879844	0.00635945	Up		0.789851	0.00139759	0.00446328	Up
CLIP2	ENSG00000106665.16	protein_coding	0.251374	0.000230713	0.00224687	Up		0.692071	1.3442e-07	1.31328e-06	Up
CLK3	ENSG00000179335.18	protein_coding	0.125497	0.00653544	0.0295133	Up		0.458429	1.88672e-11	6.25719e-10	Up
CLN3	ENSG00000188603.19	protein_coding	0.320023	0.00397521	0.0202008	Up		0.461305	0.00382789	0.0105959	Up
CLN6	ENSG00000128973.13	protein_coding	0.181505	0.00123176	0.00818308	Up		0.426191	7.74265e-10	1.49475e-08	Up
CLU	ENSG00000120885.22	protein_coding	0.182932	3.72304e-05	0.000547683	Up		0.449411	0.00267867	0.00778931	Up
CMTM3	ENSG00000140931.20	protein_coding	0.272582	0.00439182	0.021824	Up		0.413858	1.10271e-05	6.35209e-05	Up
CMYA5	ENSG00000164309.15	protein_coding	0.335097	0.00016845	0.00176256	Up		0.339401	0.000298425	0.00116146	Up
CNNM3	ENSG00000168763.16	protein_coding	0.116442	0.0112216	0.044318	Up		0.490831	2.10135e-16	5.23555e-14	Up
CNOT3	ENSG00000088038.19	protein_coding	0.215781	0.000631529	0.00491768	Up		0.902801	1.04804e-11	3.808e-10	Up
CNTD2	ENSG00000105219.10	protein_coding	0.635907	0.000693361	0.00531283	Up		0.845038	0.000193466	0.000795683	Up
CNTFR	ENSG00000122756.15	protein_coding	0.415342	5.33757e-06	0.000114523	Up		1.1429	1.27628e-06	9.52443e-06	Up
COBLL1	ENSG00000082438.17	protein_coding	0.25235	0.00217506	0.0126932	Up		0.286184	0.00448432	0.0121487	Up
COG8	ENSG00000213380.15	protein_coding	0.317412	1.20181e-11	4.44256e-09	Up		0.352067	2.81577e-08	3.36784e-07	Up
COL27A1	ENSG00000196739.15	protein_coding	0.469454	0.000111957	0.00129099	Up		1.07738	7.56682e-15	9.08294e-13	Up
COL4A4	ENSG00000081052.13	protein_coding	0.385521	0.000678866	0.00521875	Up		0.381619	0.000628065	0.00222346	Up
COL5A1	ENSG00000130635.16	protein_coding	0.461355	0.00252962	0.0142638	Up		0.891567	3.59203e-11	1.08452e-09	Up
COL5A3	ENSG00000080573.7	protein_coding	0.591623	1.12062e-06	3.26176e-05	Up		0.819382	1.31554e-07	1.29069e-06	Up
COL9A1	ENSG00000112280.16	protein_coding	0.298053	0.00236955	0.0135621	Up		0.399058	0.00217571	0.00650147	Up
COLCA2	ENSG00000214290.8	protein_coding	0.249023	0.00375562	0.0193201	Up		0.722213	4.58219e-07	3.86398e-06	Up
COPZ2	ENSG00000005243.10	protein_coding	0.284226	0.0019505	0.0117021	Up		0.437522	0.000172391	0.00071918	Up
COX19	ENSG00000240230.6	protein_coding	0.18547	0.000513946	0.00420185	Up		0.273872	2.10485e-05	0.000112	Up
CPM	ENSG00000135678.12	protein_coding	0.297091	0.00249538	0.0141107	Up		0.260772	0.0144482	0.0331431	Up
CPSF7	ENSG00000149532.15	protein_coding	0.0746988	0.0031001	0.0167156	Up		0.325263	4.46979e-07	3.77994e-06	Up
CPT1A	ENSG00000110090.13	protein_coding	0.33212	1.09161e-07	5.23083e-06	Up		0.567938	5.70059e-07	4.69184e-06	Up
CPTP	ENSG00000224051.7	protein_coding	0.236527	0.000127152	0.00141392	Up		0.539064	0.000185546	0.00076753	Up
CR936218.3	ENSG00000274883.1	misc_RNA	0.474375	0.0010848	0.00745956	Up		0.542857	0.00149893	0.00473995	Up
CRB2	ENSG00000148204.12	protein_coding	0.246976	0.0055188	0.0259834	Up		0.766989	2.66432e-10	5.99805e-09	Up
CREBBP	ENSG00000005339.15	protein_coding	0.23702	1.18887e-05	0.000217102	Up		0.58555	1.46155e-09	2.59172e-08	Up
CRIP3	ENSG00000146215.13	protein_coding	0.316661	0.000415237	0.00355548	Up		0.36322	0.00304343	0.00869481	Up
CRTAP	ENSG00000170275.15	protein_coding	0.290661	8.67205e-08	4.34039e-06	Up		0.38283	1.17668e-05	6.72855e-05	Up
CRYBB3	ENSG00000100053.10	protein_coding	0.390244	0.0124938	0.048137	Up		0.514502	0.00659859	0.0169269	Up
CSF1	ENSG00000184371.14	protein_coding	0.386299	0.000306148	0.00280222	Up		0.874322	1.8186e-07	1.71719e-06	Up
CSNK1D	ENSG00000141551.14	protein_coding	0.147809	0.00122912	0.00816761	Up		0.530585	9.72842e-09	1.33412e-07	Up
CSNK1E	ENSG00000213923.13	protein_coding	0.138069	0.00444283	0.0220067	Up		0.506418	6.75438e-09	9.72927e-08	Up
CSNK1G2	ENSG00000133275.16	protein_coding	0.215659	9.91758e-05	0.00117611	Up		0.450969	0.000187674	0.000775085	Up
CSPG4	ENSG00000173546.7	protein_coding	0.337873	0.000370818	0.00325684	Up		0.940662	9.41689e-08	9.63761e-07	Up
CSRP1	ENSG00000159176.14	protein_coding	0.26687	0.000726596	0.00549748	Up		0.31297	0.00334573	0.00944468	Up
CTBP2	ENSG00000175029.17	protein_coding	0.2312	1.23771e-06	3.5389e-05	Up		0.235722	4.19706e-05	0.000205927	Up
CTDNEP1	ENSG00000175826.12	protein_coding	0.226324	0.000121122	0.00136326	Up		0.276691	1.40121e-05	7.85043e-05	Up
CTDSP2	ENSG00000175215.11	protein_coding	0.233168	1.84866e-06	4.8496e-05	Up		0.663631	2.24641e-09	3.76505e-08	Up
CTDSPL	ENSG00000144677.15	protein_coding	0.315703	1.79973e-08	1.29002e-06	Up		0.178318	0.00646031	0.0166298	Up
CTF1	ENSG00000150281.6	protein_coding	0.408402	0.00130833	0.00856286	Up		0.783997	4.07123e-05	0.000200378	Up
CTNND2	ENSG00000169862.19	protein_coding	0.195993	2.49729e-06	6.16082e-05	Up		0.357108	9.20543e-07	7.16169e-06	Up
CYB561A3	ENSG00000162144.9	protein_coding	0.155947	0.00809513	0.0345774	Up		0.332959	8.64919e-11	2.28556e-09	Up
CYB5RL	ENSG00000215883.10	protein_coding	0.133534	0.00794803	0.0341444	Up		0.236981	0.000313534	0.0012112	Up
CYHR1	ENSG00000187954.12	protein_coding	0.202329	0.000948346	0.00672681	Up		0.498489	8.94528e-08	9.20578e-07	Up
CYP20A1	ENSG00000119004.16	protein_coding	0.270505	1.3916e-07	6.22069e-06	Up		0.333955	2.06296e-06	1.45146e-05	Up
CYP4B1	ENSG00000142973.14	protein_coding	0.611916	0.00103894	0.0072132	Up		0.849558	0.00251189	0.00737305	Up
CYSLTR2	ENSG00000152207.7	protein_coding	0.521123	7.23233e-06	0.000146549	Up		0.503968	0.000182265	0.000755483	Up
CYSTM1	ENSG00000120306.11	protein_coding	0.234339	0.000650713	0.00502623	Up		0.338141	0.00430261	0.0117272	Up
CYTH2	ENSG00000105443.15	protein_coding	0.121689	0.00733743	0.0321312	Up		0.252989	0.000415769	0.00155019	Up
CYYR1	ENSG00000166265.13	protein_coding	0.405009	0.000112891	0.00129946	Up		0.655087	8.1252e-06	4.85792e-05	Up
DAAM2-AS1	ENSG00000235033.7	lncRNA	0.399157	0.010357	0.0415757	Up		0.37141	0.00305037	0.00871126	Up
DAB2IP	ENSG00000136848.17	protein_coding	0.297191	0.000209978	0.00209057	Up		0.56315	4.94147e-07	4.12936e-06	Up
DAG1	ENSG00000173402.12	protein_coding	0.198457	7.95852e-07	2.49618e-05	Up		0.617967	3.73666e-07	3.23092e-06	Up
DAXX	ENSG00000204209.13	protein_coding	0.113647	0.00650994	0.0294292	Up		0.357689	0.00266408	0.0077567	Up
DAZAP1	ENSG00000071626.16	protein_coding	0.181806	0.000975905	0.00686643	Up		0.402027	1.11976e-08	1.50429e-07	Up
DCAF12	ENSG00000198876.13	protein_coding	0.196884	9.95712e-07	2.98552e-05	Up		0.19926	0.00105977	0.00351663	Up
DCAF5	ENSG00000139990.18	protein_coding	0.11447	2.8693e-06	6.90041e-05	Up		0.129901	0.00144038	0.00458019	Up
DCHS1	ENSG00000166341.8	protein_coding	0.236635	0.000670494	0.00516514	Up		0.772489	1.71292e-08	2.18543e-07	Up
DDIT4	ENSG00000168209.5	protein_coding	0.446566	0.000445941	0.00375668	Up		0.473857	0.00779509	0.0194953	Up
DDIT4L	ENSG00000145358.6	protein_coding	0.532463	0.000119765	0.00135478	Up		0.553252	0.000136765	0.000585974	Up
DDR2	ENSG00000162733.19	protein_coding	0.425336	1.32897e-08	1.00468e-06	Up		0.250016	0.00501226	0.0133797	Up
DEAF1	ENSG00000177030.16	protein_coding	0.147869	0.0127531	0.0488094	Up		0.457051	0.000502095	0.00182456	Up
DENND1A	ENSG00000119522.16	protein_coding	0.22369	1.67698e-05	0.000288712	Up		0.367938	2.99856e-07	2.64754e-06	Up
DENND2A	ENSG00000146966.13	protein_coding	0.309321	2.35613e-09	2.51362e-07	Up		0.525354	2.72914e-08	3.27729e-07	Up
DENND2B	ENSG00000166444.19	protein_coding	0.218457	7.47391e-05	0.000944312	Up		0.653091	2.1528e-09	3.63488e-08	Up
DEXI	ENSG00000182108.11	protein_coding	0.178301	0.00186617	0.0112878	Up		0.36306	7.37621e-05	0.000340385	Up
DFFA	ENSG00000160049.12	protein_coding	0.181187	0.000130959	0.0014463	Up		0.193449	0.0115768	0.0274901	Up
DGCR10	ENSG00000273164.1	lncRNA	0.413179	0.00552569	0.0260016	Up		0.573262	0.00123009	0.00399288	Up
DGLUCY	ENSG00000133943.20	protein_coding	0.112642	0.00229657	0.0132284	Up		0.321009	1.71719e-08	2.18793e-07	Up
DHRSX	ENSG00000169084.15	protein_coding	0.215909	0.000119792	0.00135478	Up		0.336048	3.65671e-10	7.83597e-09	Up
DIDO1	ENSG00000101191.17	protein_coding	0.120093	0.00135086	0.00875623	Up		0.311137	1.22672e-07	1.21439e-06	Up
DIO3	ENSG00000197406.7	protein_coding	0.542141	0.00279377	0.0154107	Up		0.630748	0.00380873	0.0105569	Up
DLC1	ENSG00000164741.15	protein_coding	0.229775	2.20906e-06	5.57319e-05	Up		0.355051	1.43897e-07	1.39598e-06	Up
DLG5	ENSG00000151208.17	protein_coding	0.230532	7.79769e-06	0.000156171	Up		0.69974	4.75972e-12	1.93581e-10	Up
DLL4	ENSG00000128917.8	protein_coding	0.338004	0.00335219	0.0177696	Up		0.797712	6.77401e-05	0.000315991	Up
DMC1	ENSG00000100206.10	protein_coding	0.437949	0.00027225	0.00255276	Up		0.444379	0.00145517	0.00461992	Up
DMPK	ENSG00000104936.17	protein_coding	0.235309	0.00278301	0.0153645	Up		0.967998	2.31358e-11	7.52142e-10	Up
DMWD	ENSG00000185800.12	protein_coding	0.185209	0.00175769	0.0107803	Up		0.654071	2.91446e-07	2.58174e-06	Up
DNAH10OS	ENSG00000250091.3	lncRNA	0.241435	0.00793346	0.0341064	Up		0.287003	0.00138919	0.00443789	Up
DNAJC19P5	ENSG00000225808.1	processed_pseudogene	0.330381	0.0117752	0.0460541	Up		0.393621	0.011023	0.0263459	Up
DNALI1	ENSG00000163879.11	protein_coding	0.301496	1.45329e-05	0.000256867	Up		0.510513	5.5757e-07	4.60356e-06	Up
DNASE1	ENSG00000213918.10	protein_coding	0.219605	0.00115583	0.00782526	Up		0.490948	8.5736e-08	8.87875e-07	Up
DNHD1	ENSG00000179532.13	protein_coding	0.189244	0.0121017	0.0470043	Up		0.378756	2.74168e-06	1.86783e-05	Up
DNMBP	ENSG00000107554.17	protein_coding	0.177412	0.00210909	0.0124203	Up		0.410594	5.25689e-08	5.82598e-07	Up
DNPEP	ENSG00000123992.19	protein_coding	0.139588	0.00070661	0.00539358	Up		0.233553	0.000571059	0.00204534	Up
DOCK1	ENSG00000150760.12	protein_coding	0.246947	9.72264e-06	0.000186847	Up		0.30726	2.72315e-07	2.43703e-06	Up
DOCK6	ENSG00000130158.14	protein_coding	0.55376	1.74009e-07	7.34527e-06	Up		1.09553	3.8449e-15	5.08918e-13	Up
DOK1	ENSG00000115325.13	protein_coding	0.324026	6.45548e-05	0.000842795	Up		0.461185	0.0017428	0.0053814	Up
DOT1L	ENSG00000104885.18	protein_coding	0.25174	0.00898839	0.0374443	Up		0.909608	1.84523e-09	3.1732e-08	Up
DPYSL3	ENSG00000113657.13	protein_coding	0.183525	0.00727385	0.0319447	Up		0.359862	5.73501e-05	0.000273021	Up
DTNA	ENSG00000134769.21	protein_coding	0.424131	2.92328e-17	4.69792e-13	Up		0.489544	3.29851e-09	5.23822e-08	Up
DTX1	ENSG00000135144.7	protein_coding	0.310044	1.9486e-05	0.000325919	Up		0.605145	1.24338e-05	7.06224e-05	Up
DTX2	ENSG00000091073.19	protein_coding	0.212233	0.00743604	0.0324483	Up		0.603918	2.6729e-09	4.37839e-08	Up
DUSP1	ENSG00000120129.6	protein_coding	0.457125	0.00157671	0.00991951	Up		0.515734	0.00286891	0.00826631	Up
DUSP8	ENSG00000184545.11	protein_coding	0.268815	0.00767054	0.0332411	Up		0.884207	5.64983e-07	4.65958e-06	Up
DVL1	ENSG00000107404.20	protein_coding	0.257537	5.18695e-06	0.000111921	Up		0.363159	0.00374283	0.0103966	Up
DVL3	ENSG00000161202.20	protein_coding	0.151224	8.26473e-05	0.00102032	Up		0.604584	9.90828e-08	1.00572e-06	Up
DYNC1LI2	ENSG00000135720.13	protein_coding	0.178895	0.00018817	0.00191696	Up		0.30603	0.000284872	0.00111368	Up
DYNLRB1	ENSG00000125971.16	protein_coding	0.146663	0.00057249	0.00456229	Up		0.568627	0.00028393	0.00111073	Up
DYRK1B	ENSG00000105204.14	protein_coding	0.16081	0.00277355	0.015322	Up		0.530061	5.69849e-05	0.000271587	Up
DZIP1L	ENSG00000158163.15	protein_coding	0.225172	0.00768965	0.0333072	Up		0.389729	7.82867e-05	0.000358143	Up
EBF1	ENSG00000164330.17	protein_coding	0.336533	0.00574604	0.0267418	Up		0.589133	1.1778e-07	1.17144e-06	Up
EBF4	ENSG00000088881.20	protein_coding	0.237587	0.0017326	0.0106719	Up		0.965199	8.23393e-13	4.43063e-11	Up
ECE1	ENSG00000117298.16	protein_coding	0.272631	1.77992e-06	4.72866e-05	Up		0.769613	1.28136e-09	2.32361e-08	Up
ECH1	ENSG00000104823.9	protein_coding	0.15029	0.00145069	0.00926865	Up		0.516349	7.16177e-07	5.73735e-06	Up
ECHDC2	ENSG00000121310.17	protein_coding	0.27394	7.78235e-05	0.000976132	Up		0.566871	8.35227e-09	1.16865e-07	Up
ECI1	ENSG00000167969.13	protein_coding	0.196571	0.000249424	0.00239129	Up		0.409441	5.27108e-05	0.000253253	Up
EDC3	ENSG00000179151.13	protein_coding	0.107232	0.0100408	0.0406852	Up		0.3055	1.60621e-06	1.16472e-05	Up
EEF1D	ENSG00000104529.17	protein_coding	0.198675	6.80805e-05	0.000876879	Up		0.305241	0.000103828	0.000459122	Up
EEF2K	ENSG00000103319.12	protein_coding	0.227662	0.000500374	0.00411299	Up		0.484483	1.94901e-07	1.81946e-06	Up
EFCAB12	ENSG00000172771.12	protein_coding	0.412125	0.00377419	0.0193675	Up		0.55832	5.00401e-05	0.000241321	Up
EFCAB14	ENSG00000159658.12	protein_coding	0.126408	0.00219302	0.0127664	Up		0.37335	9.01506e-05	0.000405104	Up
EFCAB2	ENSG00000203666.12	protein_coding	0.265774	1.13374e-05	0.000209698	Up		0.262768	0.000329126	0.00126271	Up
EFEMP2	ENSG00000172638.13	protein_coding	0.196287	0.00279636	0.0154133	Up		0.809694	1.23406e-08	1.63579e-07	Up
EFNA2	ENSG00000099617.4	protein_coding	0.595488	2.77244e-05	0.000434259	Up		0.748414	0.00124013	0.00402239	Up
EGFL7	ENSG00000172889.16	protein_coding	0.202933	0.0110613	0.0438052	Up		0.307588	0.019048	0.0419828	Up
EGFL8	ENSG00000241404.7	protein_coding	0.405104	0.000192562	0.00194943	Up		1.0041	5.17685e-08	5.7551e-07	Up
EGFR	ENSG00000146648.18	protein_coding	0.605086	5.10121e-11	1.25713e-08	Up		0.559511	1.71457e-06	1.23507e-05	Up
EHBP1L1	ENSG00000173442.13	protein_coding	0.238271	0.00127672	0.00841091	Up		0.635428	3.38568e-07	2.94808e-06	Up
EHD2	ENSG00000024422.12	protein_coding	0.422342	3.42944e-06	7.94451e-05	Up		1.20949	2.35276e-10	5.3742e-09	Up
EHMT1	ENSG00000181090.21	protein_coding	0.264195	7.5916e-07	2.41327e-05	Up		0.560559	6.33971e-15	7.82711e-13	Up
EIF4EBP2	ENSG00000148730.7	protein_coding	0.282656	8.24033e-10	1.18459e-07	Up		0.363702	4.58156e-05	0.000223125	Up
EIF4G1	ENSG00000114867.20	protein_coding	0.100624	0.00389792	0.0198783	Up		0.434441	6.60701e-05	0.000309465	Up
EIF5B	ENSG00000158417.11	protein_coding	0.120755	0.00415867	0.0209235	Up		0.371486	2.01558e-06	1.42252e-05	Up
ELF1	ENSG00000120690.16	protein_coding	0.201104	0.00575667	0.0267721	Up		0.238436	0.00238043	0.00703804	Up
ELK1	ENSG00000126767.18	protein_coding	0.331532	0.00145468	0.00928727	Up		0.379528	0.00769822	0.0192937	Up
ELMSAN1	ENSG00000156030.13	protein_coding	0.129115	0.00398991	0.0202636	Up		0.514182	7.15654e-08	7.60901e-07	Up
ELOA	ENSG00000011007.12	protein_coding	0.082895	0.000970348	0.00684161	Up		0.255314	0.000472801	0.00173277	Up
EMID1	ENSG00000186998.16	protein_coding	0.240586	0.00402223	0.0203797	Up		0.400268	6.99091e-05	0.000324829	Up
EML3	ENSG00000149499.11	protein_coding	0.219184	0.00211834	0.0124436	Up		0.75108	4.59851e-11	1.32757e-09	Up
EMP2	ENSG00000213853.10	protein_coding	0.326658	9.03314e-06	0.000175613	Up		0.48906	0.000106174	0.000468165	Up
EMX2	ENSG00000170370.12	protein_coding	0.35145	1.44832e-05	0.000256163	Up		1.14098	1.35974e-05	7.64844e-05	Up
EMX2OS	ENSG00000229847.9	lncRNA	0.643888	1.72157e-10	3.40056e-08	Up		0.838621	3.1386e-09	5.02193e-08	Up
ENG	ENSG00000106991.13	protein_coding	0.487187	0.000172685	0.00179815	Up		0.867379	7.721e-08	8.12061e-07	Up
ENKD1	ENSG00000124074.12	protein_coding	0.190883	0.00240394	0.0136984	Up		0.259001	0.00102982	0.00342799	Up
ENO3	ENSG00000108515.17	protein_coding	0.358545	0.000538914	0.00435814	Up		0.419427	0.000524787	0.00189888	Up
EP300	ENSG00000100393.14	protein_coding	0.145752	0.000100079	0.00118248	Up		0.366572	1.31858e-10	3.26061e-09	Up
EPAS1	ENSG00000116016.14	protein_coding	0.454667	7.76767e-07	2.46319e-05	Up		0.842052	9.14232e-07	7.1238e-06	Up
EPHA2	ENSG00000142627.13	protein_coding	0.542043	4.55525e-05	0.000639128	Up		0.643962	0.00142469	0.00453761	Up
EPHB1	ENSG00000154928.18	protein_coding	0.273109	0.00143476	0.00917819	Up		0.339092	0.00180716	0.00555642	Up
EPHB4	ENSG00000196411.10	protein_coding	0.423795	1.08169e-05	0.000202092	Up		0.900309	8.13234e-07	6.42632e-06	Up
EPHX1	ENSG00000143819.12	protein_coding	0.39545	5.79936e-07	1.95651e-05	Up		0.696031	1.42062e-06	1.04542e-05	Up
EPN1	ENSG00000063245.14	protein_coding	0.213457	0.000965346	0.00681563	Up		0.661804	1.82922e-05	9.92941e-05	Up
EPOR	ENSG00000187266.14	protein_coding	0.312671	7.70757e-05	0.00096816	Up		0.680495	9.90492e-10	1.85868e-08	Up
EPS15L1	ENSG00000127527.14	protein_coding	0.170407	0.000154045	0.00164714	Up		0.425479	3.13166e-09	5.01624e-08	Up
EPS8L2	ENSG00000177106.16	protein_coding	0.241893	0.00598025	0.0276133	Up		0.692665	4.50002e-08	5.09825e-07	Up
ERBB2	ENSG00000141736.13	protein_coding	0.289283	0.000796374	0.00590288	Up		0.751042	3.28527e-07	2.86765e-06	Up
ERG	ENSG00000157554.19	protein_coding	0.392198	6.51494e-06	0.000135081	Up		0.599019	2.14977e-06	1.50575e-05	Up
ERGIC1	ENSG00000113719.16	protein_coding	0.233993	5.47254e-07	1.88995e-05	Up		0.494324	1.54269e-08	2.00084e-07	Up
ERI3-IT1	ENSG00000233602.1	lncRNA	0.338236	0.000160151	0.00169769	Up		0.605961	4.46457e-06	2.87324e-05	Up
ERMAP	ENSG00000164010.15	protein_coding	0.178375	0.0095205	0.0390974	Up		0.19192	0.022443	0.0482183	Up
ERN1	ENSG00000178607.16	protein_coding	0.145894	0.00345711	0.0181339	Up		0.389517	2.96368e-09	4.77387e-08	Up
ESAM	ENSG00000149564.12	protein_coding	0.414937	1.00492e-05	0.000190781	Up		0.954331	9.14989e-07	7.12518e-06	Up
ETNK2	ENSG00000143845.15	protein_coding	0.346273	0.000618388	0.00483719	Up		0.405912	0.000523754	0.00189584	Up
ETS1	ENSG00000134954.14	protein_coding	0.271224	0.000394534	0.00341437	Up		0.468944	1.17375e-05	6.71564e-05	Up
ETV4	ENSG00000175832.13	protein_coding	1.00276	1.18414e-05	0.000216543	Up		0.859186	3.71186e-08	4.29351e-07	Up
ETV6	ENSG00000139083.11	protein_coding	0.189924	0.003539	0.0184441	Up		0.26777	0.00256263	0.00750341	Up
EVC	ENSG00000072840.13	protein_coding	0.435192	3.28857e-08	2.07549e-06	Up		0.810512	1.22422e-12	6.22586e-11	Up
EVC2	ENSG00000173040.13	protein_coding	0.604999	3.12797e-08	1.99358e-06	Up		0.669824	2.65946e-06	1.81892e-05	Up
EYA2	ENSG00000064655.19	protein_coding	0.517213	1.63409e-09	1.93961e-07	Up		0.757085	5.85845e-07	4.80224e-06	Up
F10	ENSG00000126218.12	protein_coding	0.559928	0.00612796	0.0281048	Up		0.489933	0.000880541	0.00298846	Up
F11-AS1	ENSG00000251165.6	lncRNA	0.616268	3.95657e-05	0.00057402	Up		0.537463	0.000737474	0.00255705	Up
F2RL3	ENSG00000127533.4	protein_coding	1.27378	0.000954516	0.0067576	Up		1.09349	3.23946e-06	2.16224e-05	Up
FAAP20	ENSG00000162585.17	protein_coding	0.305783	1.46978e-06	4.05312e-05	Up		0.566009	1.68969e-12	8.18589e-11	Up
FAM107A	ENSG00000168309.18	protein_coding	0.558414	1.18384e-15	4.70143e-12	Up		0.998754	2.54029e-08	3.0855e-07	Up
FAM117A	ENSG00000121104.8	protein_coding	0.200342	0.00722245	0.0317675	Up		0.362534	0.00354536	0.00991759	Up
FAM131C	ENSG00000185519.9	protein_coding	0.340769	0.00331662	0.017626	Up		0.848055	1.13608e-06	8.61851e-06	Up
FAM167A	ENSG00000154319.16	protein_coding	0.21878	0.00665029	0.0298807	Up		0.479271	6.72637e-05	0.000314112	Up
FAM167A-AS1	ENSG00000184608.9	lncRNA	0.518864	0.00391138	0.0199273	Up		0.41633	0.00136337	0.00436717	Up
FAM167B	ENSG00000183615.6	protein_coding	0.754734	0.000135065	0.00148091	Up		1.11585	4.34998e-05	0.000212756	Up
FAM181B	ENSG00000182103.5	protein_coding	0.459649	1.76186e-11	5.99867e-09	Up		0.232617	0.0117636	0.0278749	Up
FAM189A2	ENSG00000135063.19	protein_coding	0.273248	0.00318489	0.017098	Up		0.451255	0.000168755	0.000706697	Up
FAM189B	ENSG00000160767.21	protein_coding	0.240154	0.00208551	0.0123094	Up		0.581482	5.22988e-08	5.80317e-07	Up
FAM193A	ENSG00000125386.15	protein_coding	0.159653	0.000230247	0.00224402	Up		0.600522	6.07571e-13	3.44231e-11	Up
FAM219A	ENSG00000164970.15	protein_coding	0.131047	0.000882359	0.00636948	Up		0.408202	0.000916222	0.00309256	Up
FAM227A	ENSG00000184949.16	protein_coding	0.309293	0.000781617	0.00582186	Up		0.335415	0.0060974	0.0158164	Up
FAM229A	ENSG00000225828.1	protein_coding	0.357278	5.14055e-05	0.000703049	Up		0.616164	4.66546e-06	2.98792e-05	Up
FAM27E3	ENSG00000274026.2	lncRNA	0.702287	5.67722e-08	3.17287e-06	Up		0.835153	2.27347e-05	0.000119781	Up
FAM43A	ENSG00000185112.6	protein_coding	0.328211	0.00223036	0.0129517	Up		0.448974	0.00924961	0.0226272	Up
FAM43B	ENSG00000183114.8	protein_coding	0.552555	7.60605e-07	2.4149e-05	Up		0.415391	0.00544211	0.014354	Up
FAM53C	ENSG00000120709.11	protein_coding	0.19299	3.34808e-06	7.78154e-05	Up		0.156513	0.0188955	0.0416994	Up
FAM98C	ENSG00000130244.12	protein_coding	0.197285	0.00158878	0.00998089	Up		0.324391	0.000130748	0.000562554	Up
FAT1	ENSG00000083857.14	protein_coding	0.304207	1.29226e-07	5.91834e-06	Up		0.210243	0.00572354	0.0149936	Up
FBRS	ENSG00000156860.16	protein_coding	0.206923	0.000169779	0.00177432	Up		0.846832	1.18299e-10	2.98058e-09	Up
FBRSL1	ENSG00000112787.13	protein_coding	0.318718	0.00014361	0.00155223	Up		1.09029	1.66553e-09	2.90991e-08	Up
FBXL18	ENSG00000155034.19	protein_coding	0.28006	0.00049766	0.00409588	Up		0.617676	7.6712e-06	4.62754e-05	Up
FBXL19	ENSG00000099364.16	protein_coding	0.234391	0.0029669	0.016142	Up		0.48761	0.00146489	0.00464718	Up
FBXL19-AS1	ENSG00000260852.1	lncRNA	0.38618	0.00175289	0.0107585	Up		0.775165	6.16952e-08	6.67836e-07	Up
FBXL7	ENSG00000183580.10	protein_coding	0.304436	1.98679e-06	5.12564e-05	Up		0.531597	1.42988e-09	2.54011e-08	Up
FBXO17	ENSG00000269190.6	protein_coding	0.240147	0.000217532	0.00214433	Up		0.387113	7.41707e-06	4.49435e-05	Up
FBXO31	ENSG00000103264.18	protein_coding	0.188326	0.00269577	0.0149851	Up		0.283136	0.00639889	0.0164917	Up
FBXO32	ENSG00000156804.7	protein_coding	0.27248	8.06546e-05	0.00100241	Up		0.311172	0.000235699	0.000944228	Up
FBXW4	ENSG00000107829.15	protein_coding	0.340934	8.39416e-14	1.03432e-10	Up		0.465243	2.29086e-07	2.0957e-06	Up
FCGRT	ENSG00000104870.13	protein_coding	0.223439	0.00426345	0.0213387	Up		0.369462	0.00149758	0.00473721	Up
FEM1A	ENSG00000141965.5	protein_coding	0.133676	0.000424615	0.00362021	Up		0.579721	2.10912e-06	1.48043e-05	Up
FENDRR	ENSG00000268388.6	lncRNA	0.504993	8.93764e-06	0.000174149	Up		0.617538	3.04637e-05	0.000155165	Up
FERMT1	ENSG00000101311.15	protein_coding	0.334981	0.00184431	0.0111817	Up		0.572939	3.38437e-05	0.000170217	Up
FGD5	ENSG00000154783.12	protein_coding	0.338164	4.42037e-05	0.000627436	Up		0.660703	6.45162e-09	9.35832e-08	Up
FGD6	ENSG00000180263.14	protein_coding	0.351575	6.47365e-09	5.68126e-07	Up		0.255413	0.00228204	0.00677617	Up
FGFR1	ENSG00000077782.20	protein_coding	0.281876	0.000174136	0.00181034	Up		0.350779	0.000809659	0.00277553	Up
FGFR4	ENSG00000160867.15	protein_coding	0.429762	0.00130328	0.00854411	Up		0.502141	0.00160842	0.00502878	Up
FGFRL1	ENSG00000127418.15	protein_coding	0.309983	3.63486e-05	0.000536848	Up		0.752022	5.91266e-06	3.68447e-05	Up
FHL3	ENSG00000183386.10	protein_coding	0.251261	0.00251991	0.0142245	Up		0.706012	2.29835e-09	3.84776e-08	Up
FIZ1	ENSG00000179943.8	protein_coding	0.280975	1.24715e-05	0.000225359	Up		0.485966	0.000127724	0.000551381	Up
FKBP10	ENSG00000141756.19	protein_coding	0.275113	0.000527291	0.00428389	Up		0.3987	4.50522e-05	0.000219696	Up
FKBP5	ENSG00000096060.14	protein_coding	0.274251	0.00829966	0.0351969	Up		0.716561	4.08601e-05	0.000201072	Up
FLI1	ENSG00000151702.17	protein_coding	0.284524	0.000972026	0.00684598	Up		0.325143	0.0011143	0.00366964	Up
FLT1	ENSG00000102755.12	protein_coding	0.382558	0.000323799	0.00292549	Up		0.347887	0.0114125	0.0271586	Up
FLT3LG	ENSG00000090554.13	protein_coding	0.545107	0.0017137	0.0105807	Up		1.20468	2.19131e-07	2.01834e-06	Up
FLT4	ENSG00000037280.16	protein_coding	0.346379	0.00281491	0.015468	Up		0.709246	5.58519e-05	0.000266745	Up
FMN2	ENSG00000155816.20	protein_coding	0.293809	1.95738e-06	5.06999e-05	Up		0.209009	2.14136e-05	0.000113637	Up
FMNL3	ENSG00000161791.14	protein_coding	0.176385	0.011419	0.0449395	Up		0.547277	3.34987e-08	3.93037e-07	Up
FOSL2	ENSG00000075426.12	protein_coding	0.480654	1.31334e-06	3.72223e-05	Up		0.417682	0.00537123	0.0141961	Up
FOXC1	ENSG00000054598.9	protein_coding	0.485369	0.000210925	0.00209516	Up		0.661884	1.65221e-05	9.09177e-05	Up
FOXF1	ENSG00000103241.7	protein_coding	0.482711	0.000319726	0.00289578	Up		0.988621	2.85251e-05	0.000146347	Up
FOXF2	ENSG00000137273.6	protein_coding	0.381729	0.000893899	0.00642515	Up		0.387021	0.0117947	0.0279224	Up
FOXK1	ENSG00000164916.11	protein_coding	0.153776	0.0021217	0.0124577	Up		0.500649	2.06468e-05	0.000110041	Up
FOXK2	ENSG00000141568.21	protein_coding	0.168519	9.63673e-05	0.00115178	Up		0.332753	2.22833e-05	0.000117789	Up
FOXN3	ENSG00000053254.15	protein_coding	0.264598	9.44111e-09	7.51686e-07	Up		0.446168	4.20182e-06	2.72186e-05	Up
FOXO4	ENSG00000184481.17	protein_coding	0.43593	1.55116e-07	6.73453e-06	Up		0.421788	0.00120861	0.00393607	Up
FOXP4	ENSG00000137166.15	protein_coding	0.342105	7.93608e-06	0.000158452	Up		1.00702	3.49639e-09	5.51407e-08	Up
FOXQ1	ENSG00000164379.7	protein_coding	0.428306	0.00048378	0.00401356	Up		0.718359	0.000228097	0.00091762	Up
FOXRED2	ENSG00000100350.14	protein_coding	0.1448	0.0130519	0.0496087	Up		0.598492	4.26834e-05	0.000209004	Up
FRMD8	ENSG00000126391.14	protein_coding	0.156638	0.0090605	0.037655	Up		0.464846	1.86005e-08	2.34775e-07	Up
FRMPD3	ENSG00000147234.10	protein_coding	0.200408	0.00298006	0.0161932	Up		0.646525	4.07897e-09	6.28572e-08	Up
FTH1P3	ENSG00000213453.3	processed_pseudogene	0.342866	0.000559	0.00447007	Up		0.568051	0.0026898	0.00781708	Up
FURIN	ENSG00000140564.12	protein_coding	0.318327	2.95254e-06	7.06099e-05	Up		0.632332	5.26923e-06	3.32895e-05	Up
FXYD1	ENSG00000266964.5	protein_coding	0.452307	0.000943186	0.00670307	Up		0.316114	0.0137272	0.0317594	Up
FYCO1	ENSG00000163820.15	protein_coding	0.273884	3.18764e-06	7.48487e-05	Up		0.380783	6.40323e-08	6.8986e-07	Up
FYN	ENSG00000010810.17	protein_coding	0.19809	8.5351e-09	7.05604e-07	Up		0.316585	1.46927e-05	8.19764e-05	Up
FZD10-AS1	ENSG00000250208.6	lncRNA	0.545311	0.000391299	0.00339091	Up		0.633521	0.00108904	0.00359926	Up
FZD7	ENSG00000155760.2	protein_coding	0.357413	0.00201524	0.0119932	Up		0.338581	0.0101857	0.0246105	Up
FZD8	ENSG00000177283.7	protein_coding	0.588648	5.73552e-07	1.95023e-05	Up		0.519416	0.00388419	0.0107338	Up
FZD9	ENSG00000188763.5	protein_coding	0.577292	2.40571e-05	0.000386406	Up		0.720413	1.01916e-05	5.92841e-05	Up
GABRE	ENSG00000102287.19	protein_coding	0.425206	0.00422183	0.0211672	Up		0.521671	0.00389014	0.0107452	Up
GALNS	ENSG00000141012.13	protein_coding	0.17056	0.00683146	0.0305117	Up		0.692639	2.65681e-11	8.41579e-10	Up
GALNT8	ENSG00000130035.8	protein_coding	0.181765	0.00770143	0.033336	Up		0.286873	0.00243835	0.00719065	Up
GAREM2	ENSG00000157833.13	protein_coding	0.650823	1.18969e-07	5.5169e-06	Up		0.898152	8.85136e-07	6.9189e-06	Up
GAS2L1	ENSG00000185340.15	protein_coding	0.36575	4.65756e-07	1.66463e-05	Up		0.714075	0.000117235	0.000511766	Up
GATA2	ENSG00000179348.12	protein_coding	0.355791	0.00413986	0.0208573	Up		1.03497	3.51295e-05	0.000176057	Up
GATA2-AS1	ENSG00000244300.3	lncRNA	0.49106	0.00015217	0.00163114	Up		0.573818	0.000638002	0.0022538	Up
GATAD2A	ENSG00000167491.17	protein_coding	0.258787	3.56788e-06	8.19187e-05	Up		0.596099	4.37064e-06	2.82136e-05	Up
GATD1	ENSG00000177225.17	protein_coding	0.133275	0.00876773	0.0367109	Up		0.481391	1.35213e-07	1.31916e-06	Up
GDF11	ENSG00000135414.10	protein_coding	0.514034	3.52575e-11	9.93521e-09	Up		0.557751	1.03679e-06	7.96985e-06	Up
GDPD5	ENSG00000158555.15	protein_coding	0.225261	0.000912959	0.00653131	Up		0.54358	1.34946e-07	1.31699e-06	Up
GFAP	ENSG00000131095.13	protein_coding	0.191959	0.00317185	0.0170421	Up		0.318068	7.72277e-05	0.000353953	Up
GGA2	ENSG00000103365.15	protein_coding	0.156901	0.000852643	0.00619921	Up		0.176815	0.000109786	0.00048223	Up
GHRHR	ENSG00000106128.19	protein_coding	0.393988	0.00464502	0.0227598	Up		0.885962	1.04366e-05	6.05597e-05	Up
GID4	ENSG00000141034.10	protein_coding	0.165299	1.60212e-07	6.86365e-06	Up		0.157053	0.0142634	0.0327751	Up
GIGYF2	ENSG00000204120.14	protein_coding	0.104298	1.4467e-05	0.000256163	Up		0.111985	0.000787811	0.0027091	Up
GIMAP7	ENSG00000179144.5	protein_coding	0.278644	0.00677974	0.0303464	Up		1.13767	8.00143e-08	8.36511e-07	Up
GIMAP8	ENSG00000171115.4	protein_coding	0.30924	0.00096398	0.00680784	Up		0.481555	0.000256679	0.00101579	Up
GIT1	ENSG00000108262.15	protein_coding	0.259875	4.54992e-05	0.000638816	Up		0.63016	9.32975e-06	5.48627e-05	Up
GJA1	ENSG00000152661.9	protein_coding	0.340031	0.000194704	0.00196496	Up		0.421226	0.00435928	0.0118556	Up
GJA1P1	ENSG00000176857.5	processed_pseudogene	0.458565	5.21074e-06	0.000112267	Up		0.539833	9.61894e-05	0.000428795	Up
GJC1	ENSG00000182963.10	protein_coding	0.374377	1.47082e-06	4.05312e-05	Up		0.304781	0.00052832	0.00190977	Up
GLI1	ENSG00000111087.10	protein_coding	0.82488	5.66331e-05	0.000760477	Up		1.00486	1.22339e-06	9.18982e-06	Up
GLI2	ENSG00000074047.21	protein_coding	0.525301	3.19411e-07	1.21904e-05	Up		0.957571	7.95644e-10	1.53282e-08	Up
GLI3	ENSG00000106571.14	protein_coding	0.502543	2.18564e-08	1.4844e-06	Up		0.665216	1.29291e-07	1.27227e-06	Up
GLIS2	ENSG00000126603.8	protein_coding	0.392297	0.000133713	0.0014692	Up		0.792147	8.9268e-09	1.23968e-07	Up
GLIS3	ENSG00000107249.23	protein_coding	0.411778	2.58746e-07	1.01357e-05	Up		0.364164	7.43351e-05	0.000342549	Up
GLUL	ENSG00000135821.18	protein_coding	0.324758	4.26934e-05	0.000609677	Up		0.254744	0.0211189	0.0458109	Up
GMEB2	ENSG00000101216.11	protein_coding	0.127504	0.00950888	0.0390683	Up		0.277592	0.000707157	0.00246375	Up
GNA11	ENSG00000088256.9	protein_coding	0.190736	0.000320681	0.00290138	Up		0.579106	4.78235e-05	0.000231686	Up
GNA12	ENSG00000146535.14	protein_coding	0.341449	1.70168e-09	1.97509e-07	Up		0.631552	1.55792e-11	5.32153e-10	Up
GNG5	ENSG00000174021.11	protein_coding	0.434941	0.000220627	0.00216576	Up		0.358927	0.010609	0.0254963	Up
GNL3L	ENSG00000130119.16	protein_coding	0.0850262	0.0121857	0.0472329	Up		0.369137	7.69776e-08	8.10191e-07	Up
GOLGA2P10	ENSG00000255769.7	transcribed_unprocessed_pseudogene	0.252172	0.0103216	0.0415109	Up		0.4942	0.000161755	0.000680459	Up
GOLGA2P5	ENSG00000238105.7	transcribed_unprocessed_pseudogene	0.296299	0.00069661	0.00533141	Up		0.486592	0.000113622	0.000497746	Up
GOLGA3	ENSG00000090615.15	protein_coding	0.137865	0.00252155	0.0142307	Up		0.279444	0.000278684	0.00109237	Up
GOLIM4	ENSG00000173905.9	protein_coding	0.35344	1.16583e-13	1.25696e-10	Up		0.506625	2.84029e-05	0.000145796	Up
GOLM1	ENSG00000135052.16	protein_coding	0.111909	0.00341677	0.0180066	Up		0.362994	0.000450085	0.00166101	Up
GPER1	ENSG00000164850.15	protein_coding	0.414841	0.00118746	0.00795411	Up		0.931207	3.90745e-06	2.54732e-05	Up
GPR108	ENSG00000125734.15	protein_coding	0.180769	0.00182662	0.0111004	Up		0.292575	0.00157744	0.00494497	Up
GPR137	ENSG00000173264.14	protein_coding	0.194514	0.00305614	0.0165199	Up		0.687969	4.82674e-06	3.08422e-05	Up
GPR137B	ENSG00000077585.14	protein_coding	0.140392	0.00368221	0.0190334	Up		0.180264	0.0188545	0.0416244	Up
GPR146	ENSG00000164849.10	protein_coding	0.279028	0.000947847	0.0067266	Up		0.688999	7.27285e-07	5.81691e-06	Up
GPR161	ENSG00000143147.14	protein_coding	0.171103	0.00153472	0.00970723	Up		0.308643	8.60803e-05	0.000389589	Up
GPR35	ENSG00000178623.12	protein_coding	0.487888	3.92591e-05	0.000570713	Up		0.775228	5.70109e-06	3.56483e-05	Up
GPR37L1	ENSG00000170075.9	protein_coding	0.252451	0.00147687	0.00941499	Up		0.788768	1.9244e-07	1.80103e-06	Up
GPR4	ENSG00000177464.5	protein_coding	0.805948	5.82063e-07	1.96113e-05	Up		1.33058	1.80328e-06	1.29175e-05	Up
GPR75	ENSG00000119737.6	protein_coding	0.309971	1.18542e-06	3.42725e-05	Up		0.396541	5.78692e-06	3.61594e-05	Up
GPSM1	ENSG00000160360.13	protein_coding	0.220043	0.000128607	0.00142702	Up		0.55892	3.04757e-06	2.05125e-05	Up
GPT	ENSG00000167701.14	protein_coding	0.359163	0.000354423	0.00315265	Up		0.916273	1.6179e-11	5.49475e-10	Up
GPT2	ENSG00000166123.14	protein_coding	0.199697	0.000149039	0.00160422	Up		0.743351	2.30591e-08	2.83214e-07	Up
GRAMD1A	ENSG00000089351.14	protein_coding	0.134416	0.0088581	0.0370414	Up		0.689871	2.77043e-09	4.51073e-08	Up
GRAMD2B	ENSG00000155324.10	protein_coding	0.421389	1.17167e-11	4.39393e-09	Up		0.26586	0.00150136	0.00474662	Up
GRAMD4	ENSG00000075240.17	protein_coding	0.189759	0.0014899	0.00947457	Up		0.345398	0.000886474	0.0030055	Up
GRAP2	ENSG00000100351.17	protein_coding	0.495993	0.0127657	0.0488141	Up		0.654266	0.0107145	0.0257142	Up
GRIK5	ENSG00000105737.9	protein_coding	0.271575	0.00831145	0.0352396	Up		0.55166	2.51522e-05	0.000130969	Up
GRIN2C	ENSG00000161509.14	protein_coding	0.388784	0.000341189	0.00305277	Up		0.709361	1.35639e-06	1.00339e-05	Up
GRTP1	ENSG00000139835.14	protein_coding	0.472554	1.53983e-05	0.000269767	Up		0.607298	3.74524e-08	4.32746e-07	Up
GSDMD	ENSG00000104518.11	protein_coding	0.28599	0.00154493	0.00975346	Up		0.309177	0.00438655	0.0119198	Up
GSG1L	ENSG00000169181.13	protein_coding	0.231261	0.00864243	0.0363097	Up		0.469152	3.56274e-05	0.000178101	Up
GSTM2	ENSG00000213366.13	protein_coding	0.399716	1.09907e-07	5.24712e-06	Up		0.455838	2.50466e-05	0.000130557	Up
GTF2IRD1	ENSG00000006704.10	protein_coding	0.220987	6.8306e-05	0.000878472	Up		0.585283	7.94708e-12	3.01308e-10	Up
GTPBP6	ENSG00000178605.13	protein_coding	0.183682	0.000886108	0.00639045	Up		0.344777	4.61949e-05	0.000224788	Up
GUCD1	ENSG00000138867.16	protein_coding	0.128981	0.00685161	0.030594	Up		0.176455	0.0177042	0.0394493	Up
GYG2	ENSG00000056998.20	protein_coding	0.262121	0.00719821	0.0316824	Up		0.501258	4.53355e-05	0.000220932	Up
GYS1	ENSG00000104812.15	protein_coding	0.20361	0.000981948	0.00689619	Up		0.538185	6.44029e-08	6.93097e-07	Up
GZMM	ENSG00000197540.8	protein_coding	0.71851	0.00231444	0.0133115	Up		0.792248	0.00197166	0.00599258	Up
H2AX	ENSG00000188486.3	protein_coding	0.198061	0.000643725	0.00498505	Up		0.344796	0.00797293	0.0198713	Up
HAP1	ENSG00000173805.16	protein_coding	0.422973	0.000469613	0.00391864	Up		0.577972	0.000172083	0.000718556	Up
HAUS7	ENSG00000213397.10	protein_coding	0.279615	0.00612183	0.0280966	Up		0.694836	4.23981e-09	6.49309e-08	Up
HCFC1	ENSG00000172534.14	protein_coding	0.210406	0.000812414	0.00598913	Up		0.803652	1.69788e-07	1.61925e-06	Up
HDAC1	ENSG00000116478.12	protein_coding	0.149399	0.00327626	0.0174542	Up		0.175869	0.00109542	0.00361834	Up
HDAC4	ENSG00000068024.16	protein_coding	0.20359	0.00104058	0.00722266	Up		0.471608	1.77738e-07	1.68363e-06	Up
HDAC7	ENSG00000061273.18	protein_coding	0.26998	0.00012591	0.00140434	Up		0.791377	1.21346e-13	8.90539e-12	Up
HDGF	ENSG00000143321.19	protein_coding	0.235239	1.91433e-07	7.97667e-06	Up		0.288059	0.00330484	0.00933816	Up
HEATR4	ENSG00000187105.8	protein_coding	0.342581	0.00117515	0.00790234	Up		0.2761	0.00200801	0.00608124	Up
HEMK1	ENSG00000114735.9	protein_coding	0.134853	0.00544485	0.0257056	Up		0.342281	1.38171e-08	1.81267e-07	Up
HEPH	ENSG00000089472.16	protein_coding	0.298159	4.72944e-07	1.68799e-05	Up		0.248834	0.00111345	0.00366726	Up
HERC2P2	ENSG00000276550.4	transcribed_unprocessed_pseudogene	0.296854	0.00929591	0.0384251	Up		0.633604	0.000942005	0.00316841	Up
HERC2P3	ENSG00000180229.12	transcribed_unprocessed_pseudogene	0.834363	2.25583e-10	4.26072e-08	Up		0.95438	3.93653e-07	3.38008e-06	Up
HERC2P9	ENSG00000206149.10	transcribed_unprocessed_pseudogene	0.151401	0.0125192	0.0481779	Up		0.279672	0.0123958	0.0291176	Up
HEXIM1	ENSG00000186834.3	protein_coding	0.277001	0.000216957	0.00214111	Up		0.393283	7.53051e-05	0.00034632	Up
HHIPL1	ENSG00000182218.9	protein_coding	0.253708	0.000510779	0.00418522	Up		0.409911	0.000195358	0.000802684	Up
HIF3A	ENSG00000124440.15	protein_coding	0.775061	1.27663e-09	1.61142e-07	Up		1.39511	2.52879e-15	3.7488e-13	Up
HIGD1B	ENSG00000131097.7	protein_coding	0.652535	1.16573e-07	5.44482e-06	Up		0.451309	0.00200045	0.00606208	Up
HIPK1	ENSG00000163349.22	protein_coding	0.29454	5.23933e-17	4.69792e-13	Up		0.248487	7.83651e-05	0.000358446	Up
HIPK2	ENSG00000064393.16	protein_coding	0.364965	6.34826e-06	0.000132474	Up		0.795437	6.30523e-09	9.1774e-08	Up
HIVEP3	ENSG00000127124.16	protein_coding	0.223014	0.0118132	0.0461612	Up		0.714808	1.15588e-08	1.54582e-07	Up
HMBOX1	ENSG00000147421.18	protein_coding	0.311598	4.98685e-11	1.25281e-08	Up		0.169115	0.000192647	0.000793085	Up
HMBOX1-IT1	ENSG00000259196.1	lncRNA	0.314903	0.00692128	0.0308103	Up		0.922143	1.42927e-06	1.05074e-05	Up
HMG20B	ENSG00000064961.19	protein_coding	0.230859	0.000304818	0.00279302	Up		0.386521	2.20331e-05	0.00011655	Up
HNRNPUL1	ENSG00000105323.17	protein_coding	0.0756688	0.00828958	0.0351699	Up		0.653244	5.86168e-08	6.39651e-07	Up
HPS1	ENSG00000107521.19	protein_coding	0.101265	0.0111847	0.0442075	Up		0.473257	2.84594e-07	2.53012e-06	Up
HPSE2	ENSG00000172987.12	protein_coding	0.511369	0.000453805	0.00381255	Up		0.64658	0.000768851	0.00265189	Up
HS6ST1	ENSG00000136720.7	protein_coding	0.231824	0.000224537	0.00219997	Up		0.497986	1.88603e-05	0.00010204	Up
HSD17B14	ENSG00000087076.9	protein_coding	0.266242	0.000210208	0.00209099	Up		0.499021	2.21316e-05	0.000117029	Up
HSD17B1P1	ENSG00000108785.7	unprocessed_pseudogene	0.435179	0.0103852	0.0416761	Up		0.768817	2.8991e-06	1.96469e-05	Up
HSPB1	ENSG00000106211.9	protein_coding	0.814271	4.75131e-06	0.000104812	Up		1.08498	0.00144443	0.0045911	Up
HSPB8	ENSG00000152137.6	protein_coding	0.270768	0.000625329	0.00488115	Up		0.463358	0.00157025	0.00492555	Up
HVCN1	ENSG00000122986.13	protein_coding	0.373907	6.74704e-05	0.000870755	Up		0.396051	0.000374929	0.00141644	Up
HYAL1	ENSG00000114378.17	protein_coding	0.271219	0.0095761	0.0392447	Up		0.520813	1.40891e-06	1.03835e-05	Up
HYPK	ENSG00000242028.6	protein_coding	0.418296	6.74026e-08	3.62601e-06	Up		0.267201	0.0173936	0.0388593	Up
IBA57	ENSG00000181873.13	protein_coding	0.260599	9.46775e-06	0.000182554	Up		0.412645	1.14925e-07	1.14883e-06	Up
ID3	ENSG00000117318.9	protein_coding	0.295073	0.00673854	0.0301982	Up		0.491274	0.00140538	0.00448527	Up
IFFO2	ENSG00000169991.11	protein_coding	0.174534	0.000341326	0.00305294	Up		0.266578	0.00134019	0.00430035	Up
IFT140	ENSG00000187535.14	protein_coding	0.223738	0.000167096	0.00175122	Up		0.381963	1.19631e-06	9.02529e-06	Up
IGDCC4	ENSG00000103742.12	protein_coding	0.267591	0.000710515	0.0054154	Up		0.716705	5.5144e-09	8.18711e-08	Up
IGF1R	ENSG00000140443.15	protein_coding	0.259973	1.51206e-05	0.000265622	Up		0.505503	5.61306e-08	6.16604e-07	Up
IGFALS	ENSG00000099769.5	protein_coding	0.590432	0.0001078	0.00125821	Up		0.772881	1.26794e-07	1.25227e-06	Up
IKBKB	ENSG00000104365.15	protein_coding	0.211641	0.000119477	0.001353	Up		0.362838	1.49306e-08	1.94156e-07	Up
IL10RB	ENSG00000243646.10	protein_coding	0.344209	0.00246416	0.0139683	Up		0.497407	2.94163e-05	0.000150357	Up
IL17RB	ENSG00000056736.10	protein_coding	0.580311	1.01099e-06	3.01733e-05	Up		0.234304	0.0217696	0.0469803	Up
IL17RC	ENSG00000163702.20	protein_coding	0.241226	0.00395748	0.0201186	Up		0.368315	0.00267577	0.00778165	Up
IL17RD	ENSG00000144730.18	protein_coding	0.36185	4.18893e-07	1.52451e-05	Up		0.208195	0.0177764	0.0395999	Up
IL18BP	ENSG00000137496.18	protein_coding	0.184595	0.00915618	0.037976	Up		0.623116	8.37425e-09	1.17062e-07	Up
IL3RA	ENSG00000185291.12	protein_coding	0.40314	0.012406	0.047887	Up		0.772994	5.85562e-13	3.34515e-11	Up
IL4R	ENSG00000077238.14	protein_coding	0.316992	0.0107873	0.0429499	Up		0.754065	4.13666e-05	0.000203228	Up
IMPA2	ENSG00000141401.12	protein_coding	0.456418	1.21644e-07	5.60117e-06	Up		0.49202	2.29517e-07	2.09835e-06	Up
INAVA	ENSG00000163362.11	protein_coding	0.426139	0.000545974	0.00439976	Up		0.977346	3.81564e-07	3.28866e-06	Up
INCA1	ENSG00000196388.8	protein_coding	0.349485	0.00584954	0.0271211	Up		0.361728	0.000403038	0.00150918	Up
INHBB	ENSG00000163083.6	protein_coding	0.345568	8.40889e-05	0.00103298	Up		0.518858	6.66987e-05	0.000312064	Up
INPP5K	ENSG00000132376.20	protein_coding	0.119361	0.000404076	0.00347602	Up		0.16482	0.0230686	0.0493729	Up
INPPL1	ENSG00000165458.14	protein_coding	0.358346	3.36612e-07	1.27342e-05	Up		0.930743	5.05094e-10	1.03871e-08	Up
INSR	ENSG00000171105.14	protein_coding	0.120035	0.00420599	0.0211124	Up		0.295665	1.47933e-05	8.25071e-05	Up
INSYN1	ENSG00000205363.5	protein_coding	0.227506	0.00859412	0.0361537	Up		0.378872	0.00118645	0.00387254	Up
IQCA1	ENSG00000132321.17	protein_coding	0.268658	0.000426663	0.0036293	Up		0.403995	2.00878e-06	1.41839e-05	Up
IQCE	ENSG00000106012.18	protein_coding	0.173703	0.00135664	0.00878048	Up		0.581511	3.04893e-07	2.68721e-06	Up
IQSEC3P1	ENSG00000256902.1	processed_pseudogene	0.637394	0.000154269	0.00164817	Up		1.01377	4.85493e-06	3.09823e-05	Up
IRAK1	ENSG00000184216.14	protein_coding	0.204157	0.00370009	0.0191105	Up		0.501275	8.90858e-06	5.26471e-05	Up
IRF2	ENSG00000168310.11	protein_coding	0.156816	0.000188466	0.00191922	Up		0.255124	0.000451383	0.0016649	Up
IRF2BPL	ENSG00000119669.5	protein_coding	0.241528	4.31918e-05	0.000615256	Up		0.314737	0.0137635	0.0318336	Up
IRS1	ENSG00000169047.5	protein_coding	0.247505	0.00218236	0.0127183	Up		0.352224	0.00191927	0.00585257	Up
IRS2	ENSG00000185950.9	protein_coding	0.244878	2.8856e-05	0.000448994	Up		0.217911	0.0133883	0.0310957	Up
IRS3P	ENSG00000184414.2	processed_pseudogene	0.732064	5.41489e-05	0.000732439	Up		0.765704	0.000224651	0.000905597	Up
ISY1	ENSG00000240682.9	protein_coding	0.305382	2.09045e-07	8.50512e-06	Up		0.178984	0.00501542	0.0133857	Up
ISYNA1	ENSG00000105655.19	protein_coding	0.615215	8.60369e-07	2.65667e-05	Up		0.74303	5.57881e-07	4.60485e-06	Up
ITGA10	ENSG00000143127.13	protein_coding	0.514796	2.49756e-06	6.16082e-05	Up		0.893681	3.74412e-10	7.99203e-09	Up
ITGA11	ENSG00000137809.17	protein_coding	0.467384	4.72359e-05	0.000658554	Up		0.453747	1.01306e-06	7.79917e-06	Up
ITGA7	ENSG00000135424.17	protein_coding	0.20077	0.00998774	0.0405401	Up		0.571855	3.8662e-08	4.44815e-07	Up
ITGB5	ENSG00000082781.12	protein_coding	0.388796	4.61869e-08	2.72861e-06	Up		0.510903	3.13162e-06	2.09877e-05	Up
ITIH5	ENSG00000123243.15	protein_coding	0.420986	0.000136254	0.00149141	Up		0.519889	0.0013423	0.00430666	Up
ITPK1	ENSG00000100605.17	protein_coding	0.168305	0.000141872	0.00153989	Up		0.394752	5.86329e-05	0.000278279	Up
ITPKB	ENSG00000143772.9	protein_coding	0.449789	6.83772e-08	3.65563e-06	Up		0.716075	2.34418e-12	1.06273e-10	Up
ITPKB-IT1	ENSG00000228382.1	lncRNA	0.489722	0.000112007	0.00129099	Up		0.586293	0.000202252	0.000827353	Up
ITPR3	ENSG00000096433.11	protein_coding	0.456119	8.13277e-05	0.00100835	Up		0.900969	3.13717e-09	5.02193e-08	Up
ITPRIP	ENSG00000148841.17	protein_coding	0.376917	0.000255568	0.0024374	Up		0.592049	1.79683e-07	1.69987e-06	Up
ITPRIPL2	ENSG00000205730.6	protein_coding	0.261866	0.000120735	0.00136068	Up		0.198392	0.0200459	0.0437885	Up
JADE2	ENSG00000043143.20	protein_coding	0.155634	0.00984882	0.0400705	Up		0.313605	0.00061109	0.00217115	Up
JAG1	ENSG00000101384.12	protein_coding	0.289657	0.00245574	0.0139414	Up		0.237717	0.0130324	0.0304058	Up
JCADP1	ENSG00000235012.1	processed_pseudogene	0.728349	2.36602e-05	0.000381452	Up		0.59495	0.00159772	0.00500114	Up
JDP2	ENSG00000140044.13	protein_coding	0.414224	1.41399e-06	3.93431e-05	Up		0.413785	0.000965958	0.00323942	Up
JUND	ENSG00000130522.6	protein_coding	0.263821	0.000271481	0.00254845	Up		0.599935	0.000808759	0.00277277	Up
KANK1	ENSG00000107104.19	protein_coding	0.259403	1.14993e-06	3.33581e-05	Up		0.429407	3.41086e-08	3.99087e-07	Up
KANK2	ENSG00000197256.10	protein_coding	0.497653	1.71153e-07	7.26025e-06	Up		0.89326	6.95101e-08	7.41066e-07	Up
KANK3	ENSG00000186994.11	protein_coding	0.353279	0.000152131	0.00163114	Up		0.797885	1.96111e-06	1.38837e-05	Up
KAT2A	ENSG00000108773.11	protein_coding	0.146924	0.0121342	0.0470966	Up		0.585079	5.08314e-11	1.44774e-09	Up
KAT6A	ENSG00000083168.11	protein_coding	0.134058	0.000256941	0.00244524	Up		0.154457	4.83377e-05	0.000234062	Up
KCNC4	ENSG00000116396.14	protein_coding	0.280134	0.00205549	0.0121712	Up		0.438238	4.36459e-05	0.000213435	Up
KCNE4	ENSG00000152049.6	protein_coding	0.585896	0.000289984	0.00268178	Up		0.571555	0.00257934	0.00754489	Up
KCNIP3	ENSG00000115041.13	protein_coding	0.241851	0.00461523	0.0226673	Up		0.267718	0.011956	0.02823	Up
KCNJ10	ENSG00000177807.10	protein_coding	0.385128	4.49925e-05	0.000634546	Up		0.655131	1.19039e-06	8.98517e-06	Up
KCNJ14	ENSG00000182324.7	protein_coding	0.403361	7.58732e-05	0.00095584	Up		0.283634	0.0172439	0.0385481	Up
KCNN3	ENSG00000143603.19	protein_coding	0.380992	6.99774e-06	0.000143029	Up		0.40136	0.000105063	0.000464028	Up
KCTD11	ENSG00000213859.6	protein_coding	0.246127	0.00821589	0.0349386	Up		0.600863	2.25981e-06	1.57095e-05	Up
KCTD13	ENSG00000174943.11	protein_coding	0.137411	0.00466002	0.0228145	Up		0.351904	2.86459e-07	2.54288e-06	Up
KCTD15	ENSG00000153885.14	protein_coding	0.313695	2.08826e-06	5.32897e-05	Up		0.361507	0.000493247	0.00179814	Up
KCTD21	ENSG00000188997.8	protein_coding	0.148843	0.00689569	0.0307484	Up		0.534156	1.9168e-05	0.00010348	Up
KDM2A	ENSG00000173120.15	protein_coding	0.115198	0.00211824	0.0124436	Up		0.29891	7.59841e-06	4.59391e-05	Up
KDM3B	ENSG00000120733.14	protein_coding	0.0649716	0.0103346	0.0415566	Up		0.224965	1.92169e-05	0.000103669	Up
KDM6B	ENSG00000132510.10	protein_coding	0.316407	0.00188222	0.011357	Up		0.806817	1.35354e-07	1.3201e-06	Up
KHNYN	ENSG00000100441.10	protein_coding	0.197617	9.98148e-05	0.00118195	Up		0.314524	2.03614e-07	1.89484e-06	Up
KIAA0556	ENSG00000047578.13	protein_coding	0.156787	0.00119853	0.00800959	Up		0.472577	3.33723e-14	3.09205e-12	Up
KIAA1522	ENSG00000162522.11	protein_coding	0.428329	0.000272891	0.00255567	Up		0.489479	0.000216243	0.00087647	Up
KIAA1614	ENSG00000135835.12	protein_coding	0.227386	0.00697712	0.0309853	Up		0.550278	3.76201e-09	5.88866e-08	Up
KIAA1671	ENSG00000197077.13	protein_coding	0.248998	5.37207e-05	0.00072817	Up		0.435224	5.83473e-07	4.78413e-06	Up
KIAA1958	ENSG00000165185.14	protein_coding	0.244844	0.000469285	0.00391774	Up		0.150215	0.0214038	0.0463452	Up
KIF1C	ENSG00000129250.12	protein_coding	0.516052	1.39873e-10	2.89548e-08	Up		0.853769	2.02534e-06	1.42771e-05	Up
KIF26A	ENSG00000066735.14	protein_coding	0.335886	0.00195869	0.011743	Up		0.735481	9.0735e-05	0.000407483	Up
KIF5A	ENSG00000155980.12	protein_coding	0.409625	0.000550157	0.00441971	Up		0.449872	0.000264008	0.00104187	Up
KIF5B	ENSG00000170759.11	protein_coding	0.264261	9.02053e-09	7.3171e-07	Up		0.218168	0.00631031	0.0162974	Up
KIF6	ENSG00000164627.18	protein_coding	0.219569	0.0128413	0.0490453	Up		0.234193	0.0143532	0.0329531	Up
KIF7	ENSG00000166813.15	protein_coding	0.289382	3.95776e-05	0.00057402	Up		0.730573	6.65038e-10	1.31715e-08	Up
KIF9-AS1	ENSG00000227398.4	lncRNA	0.209405	0.00161057	0.0100786	Up		0.271698	0.000254974	0.00101106	Up
KLF15	ENSG00000163884.4	protein_coding	0.400811	1.31464e-05	0.000235578	Up		0.643639	1.60274e-05	8.85406e-05	Up
KLF16	ENSG00000129911.9	protein_coding	0.277234	0.00202097	0.0120217	Up		0.570213	0.000578414	0.00206869	Up
KLF2	ENSG00000127528.5	protein_coding	0.407708	0.00238612	0.0136305	Up		0.704534	0.000383921	0.00144508	Up
KLF6	ENSG00000067082.15	protein_coding	0.1959	0.0114813	0.0451506	Up		0.177882	0.0109546	0.0262056	Up
KLHL21	ENSG00000162413.16	protein_coding	0.213013	0.00264847	0.0147698	Up		0.261275	0.00743764	0.0187341	Up
KLHL36	ENSG00000135686.13	protein_coding	0.171125	3.77041e-06	8.60346e-05	Up		0.161973	0.00894235	0.0219735	Up
KLK14	ENSG00000129437.10	protein_coding	0.447021	0.00539165	0.0255381	Up		0.927702	0.000244651	0.000975086	Up
KMT2A	ENSG00000118058.22	protein_coding	0.113002	0.0034785	0.0182095	Up		0.210714	1.04739e-06	8.04095e-06	Up
KMT2C	ENSG00000055609.18	protein_coding	0.155303	0.000165681	0.00174275	Up		0.206855	4.08783e-07	3.48777e-06	Up
KMT2D	ENSG00000167548.15	protein_coding	0.210656	0.00341351	0.0179975	Up		0.731087	6.24138e-10	1.24529e-08	Up
KMT5A	ENSG00000183955.13	protein_coding	0.15409	5.26369e-05	0.000716859	Up		0.290853	0.000292796	0.0011418	Up
KNOP1	ENSG00000103550.14	protein_coding	0.353045	3.39733e-06	7.88424e-05	Up		0.476943	4.09078e-09	6.29739e-08	Up
KREMEN1	ENSG00000183762.12	protein_coding	0.181738	0.00810049	0.0345914	Up		0.564229	5.91626e-08	6.4442e-07	Up
KRT18P4	ENSG00000229222.1	processed_pseudogene	0.289676	0.00820904	0.0349198	Up		0.736037	8.86281e-07	6.92603e-06	Up
KYAT1	ENSG00000171097.14	protein_coding	0.380872	0.000608949	0.00478342	Up		0.578775	4.24129e-06	2.74503e-05	Up
LAMA3	ENSG00000053747.16	protein_coding	0.263517	0.0011096	0.00758372	Up		0.187085	0.0184252	0.0408289	Up
LAMA5	ENSG00000130702.15	protein_coding	0.426149	6.06125e-05	0.000803077	Up		1.13715	1.11018e-12	5.72449e-11	Up
LAMB2	ENSG00000172037.14	protein_coding	0.400941	7.11847e-08	3.76682e-06	Up		0.70053	7.28028e-09	1.03626e-07	Up
LAMC1	ENSG00000135862.6	protein_coding	0.184163	0.00257691	0.0144486	Up		0.320358	1.15751e-07	1.15592e-06	Up
LARGE-IT1	ENSG00000232081.1	lncRNA	0.447987	0.00231144	0.0132972	Up		0.620579	0.00318971	0.0090482	Up
LASP1	ENSG00000002834.18	protein_coding	0.186943	1.30499e-05	0.000234336	Up		0.440014	0.000143859	0.000613269	Up
LATS2	ENSG00000150457.9	protein_coding	0.456854	2.11217e-07	8.55606e-06	Up		0.565959	7.6686e-06	4.62754e-05	Up
LCN10	ENSG00000187922.14	protein_coding	0.664109	0.00733923	0.0321337	Up		1.31711	0.00177566	0.00547089	Up
LCNL1	ENSG00000214402.7	protein_coding	0.316943	0.00798247	0.0342369	Up		0.909208	4.66197e-10	9.69304e-09	Up
LDLRAD3	ENSG00000179241.13	protein_coding	0.245973	0.0011647	0.00786271	Up		0.744465	4.46883e-11	1.30015e-09	Up
LEF1	ENSG00000138795.10	protein_coding	0.496454	4.57798e-06	0.000101508	Up		0.688178	2.18011e-08	2.69775e-07	Up
LGI4	ENSG00000153902.14	protein_coding	0.17437	0.00260791	0.0145908	Up		0.580768	5.33185e-08	5.89646e-07	Up
LHX2	ENSG00000106689.11	protein_coding	0.53149	1.08656e-06	3.18907e-05	Up		0.673965	7.94858e-05	0.000363012	Up
LIMD1	ENSG00000144791.10	protein_coding	0.291886	6.36574e-05	0.000834025	Up		0.363796	3.51367e-06	2.32071e-05	Up
LIME1	ENSG00000203896.10	protein_coding	0.244771	0.0126002	0.0483958	Up		0.668192	2.43553e-07	2.21167e-06	Up
LINC00299	ENSG00000236790.6	lncRNA	0.429626	4.02704e-05	0.000581494	Up		0.379338	0.00391613	0.0108029	Up
LINC00391	ENSG00000238230.2	lncRNA	0.388639	0.00101609	0.00708304	Up		0.790606	1.1671e-06	8.83413e-06	Up
LINC00511	ENSG00000227036.8	lncRNA	0.524115	5.25704e-11	1.27132e-08	Up		0.557743	3.10835e-07	2.73065e-06	Up
LINC00595	ENSG00000230417.12	lncRNA	0.273607	0.00177345	0.0108564	Up		0.34807	0.000186809	0.000771946	Up
LINC00598	ENSG00000215483.11	lncRNA	0.39827	2.32601e-05	0.000377825	Up		0.338281	0.0111984	0.0267069	Up
LINC00632	ENSG00000203930.12	lncRNA	0.563457	0.000201445	0.00201961	Up		0.497916	3.94119e-06	2.56649e-05	Up
LINC00689	ENSG00000231419.6	lncRNA	0.604123	0.000209137	0.0020838	Up		0.461204	0.00362541	0.0101119	Up
LINC00963	ENSG00000204054.14	lncRNA	0.223133	0.000200564	0.00201235	Up		0.455889	2.92561e-10	6.517e-09	Up
LINC00997	ENSG00000281332.1	lncRNA	0.40326	3.69403e-05	0.000544344	Up		0.405529	0.000387996	0.00145838	Up
LINC01089	ENSG00000212694.8	lncRNA	0.275252	0.000126567	0.00140923	Up		0.529449	6.47953e-08	6.96814e-07	Up
LINC01108	ENSG00000226673.2	lncRNA	1.85399	2.33371e-05	0.000378277	Up		0.70733	0.00365926	0.0101977	Up
LINC01134	ENSG00000236423.6	lncRNA	0.572084	0.00785518	0.0338486	Up		0.885733	0.00117183	0.00383223	Up
LINC01138	ENSG00000274020.4	lncRNA	0.261867	8.99568e-06	0.000175017	Up		0.299433	0.0008063	0.0027653	Up
LINC01159	ENSG00000229743.4	lncRNA	0.350956	0.00236178	0.0135326	Up		0.270773	0.00780306	0.0195103	Up
LINC01232	ENSG00000280734.3	lncRNA	0.368101	6.27716e-05	0.000825344	Up		0.346504	0.00495527	0.0132479	Up
LINC01273	ENSG00000231742.6	lncRNA	0.391558	0.00802271	0.0343588	Up		0.50262	0.000901053	0.00304935	Up
LINC01550	ENSG00000246223.9	lncRNA	0.339524	0.00445376	0.0220397	Up		0.464214	0.000768121	0.00264968	Up
LINC01772	ENSG00000226029.1	lncRNA	0.596337	7.07154e-07	2.28729e-05	Up		0.545825	1.44118e-06	1.05844e-05	Up
LINC01896	ENSG00000263146.2	lncRNA	0.387926	7.86757e-07	2.47666e-05	Up		0.379153	0.00230835	0.00684745	Up
LINC02080	ENSG00000267065.2	lncRNA	0.446647	0.00976714	0.0398007	Up		0.60311	0.0102594	0.0247704	Up
LINC02185	ENSG00000262097.2	lncRNA	0.66461	3.61306e-05	0.000535155	Up		0.563608	0.00043309	0.00160669	Up
LINC02767	ENSG00000284237.1	lncRNA	0.483938	0.000271529	0.00254845	Up		0.414738	0.00567133	0.0148818	Up
LIX1L	ENSG00000271601.4	protein_coding	0.212054	3.0638e-05	0.000468552	Up		0.389459	6.63901e-05	0.000310816	Up
LMNB2	ENSG00000176619.13	protein_coding	0.115099	0.0109891	0.0435829	Up		0.350054	0.00282893	0.00817096	Up
LMTK3	ENSG00000142235.11	protein_coding	0.252963	0.011613	0.0455645	Up		0.71015	8.21427e-06	4.90128e-05	Up
LOXL1	ENSG00000129038.16	protein_coding	0.361542	0.00394198	0.0200516	Up		0.498107	0.00203815	0.00615807	Up
LPIN3	ENSG00000132793.11	protein_coding	0.32704	0.00358626	0.018635	Up		0.908671	1.78908e-09	3.09657e-08	Up
LRCH4	ENSG00000077454.16	protein_coding	0.280665	7.89598e-05	0.000987267	Up		0.807152	3.33494e-10	7.28649e-09	Up
LRFN1	ENSG00000128011.4	protein_coding	0.313621	0.00650951	0.0294292	Up		0.5813	0.000588744	0.0021007	Up
LRFN3	ENSG00000126243.9	protein_coding	0.231027	0.000928562	0.00661503	Up		0.919956	3.71296e-08	4.29351e-07	Up
LRP1	ENSG00000123384.14	protein_coding	0.227501	2.09922e-05	0.000347088	Up		0.54416	2.16934e-07	2.00245e-06	Up
LRP10	ENSG00000197324.9	protein_coding	0.334187	7.25446e-07	2.34292e-05	Up		0.95566	7.63548e-09	1.08111e-07	Up
LRP3	ENSG00000130881.14	protein_coding	0.275617	0.00510104	0.0244525	Up		0.445437	0.00444248	0.012053	Up
LRP4	ENSG00000134569.10	protein_coding	0.431613	1.17926e-07	5.4981e-06	Up		0.809869	4.28306e-09	6.54917e-08	Up
LRP5	ENSG00000162337.12	protein_coding	0.424992	1.64424e-07	7.02085e-06	Up		0.880188	5.61204e-09	8.31956e-08	Up
LRRC32	ENSG00000137507.11	protein_coding	0.479937	6.89016e-05	0.000883936	Up		0.876814	2.2737e-05	0.000119781	Up
LRRC43	ENSG00000158113.13	protein_coding	0.213431	0.0107463	0.0428264	Up		0.465017	1.21383e-06	9.13188e-06	Up
LRRC4B	ENSG00000131409.13	protein_coding	0.204953	0.00225543	0.0130533	Up		0.376799	0.00302422	0.00864409	Up
LRRC8A	ENSG00000136802.11	protein_coding	0.350425	3.09133e-09	3.10043e-07	Up		0.788248	3.80429e-07	3.27983e-06	Up
LRRN1	ENSG00000175928.6	protein_coding	0.250224	3.59653e-05	0.000533011	Up		0.159056	0.0177946	0.0396239	Up
LSM14A	ENSG00000257103.8	protein_coding	0.104647	0.000602565	0.00474353	Up		0.116399	0.0148944	0.0339957	Up
LTBP3	ENSG00000168056.16	protein_coding	0.205409	0.00112397	0.00765361	Up		0.962633	2.80621e-12	1.24367e-10	Up
LTO1	ENSG00000149716.12	protein_coding	0.184847	0.000256752	0.00244434	Up		0.414674	4.06701e-08	4.6611e-07	Up
MACF1	ENSG00000127603.28	protein_coding	0.258954	1.12861e-08	8.63246e-07	Up		0.146305	0.0165481	0.0372199	Up
MAD1L1	ENSG00000002822.15	protein_coding	0.287984	0.00333674	0.0177074	Up		0.693249	4.63618e-07	3.90173e-06	Up
MADCAM1	ENSG00000099866.15	protein_coding	0.279792	0.00178132	0.010883	Up		0.818533	2.38637e-06	1.65158e-05	Up
MAFG	ENSG00000197063.11	protein_coding	0.176889	0.000637064	0.00494887	Up		0.252672	0.0127049	0.0297495	Up
MAFG-DT	ENSG00000265688.2	lncRNA	0.382168	0.000820753	0.00603726	Up		0.501209	0.00535407	0.0141583	Up
MAFK	ENSG00000198517.10	protein_coding	0.372524	5.24724e-06	0.000112866	Up		0.386137	0.00371087	0.0103214	Up
MAGOH2P	ENSG00000264176.1	transcribed_processed_pseudogene	0.461774	0.00467163	0.0228599	Up		0.360023	0.0225258	0.0483821	Up
MALAT1	ENSG00000251562.8	lncRNA	0.201646	0.00508532	0.0243861	Up		0.412587	0.000233246	0.000935782	Up
MAML1	ENSG00000161021.13	protein_coding	0.216526	5.83621e-05	0.000777241	Up		0.594601	2.79598e-14	2.65699e-12	Up
MAML2	ENSG00000184384.14	protein_coding	0.397391	2.30344e-09	2.48349e-07	Up		0.420968	1.24464e-06	9.32347e-06	Up
MAMLD1	ENSG00000013619.14	protein_coding	0.217059	0.00503642	0.0242312	Up		0.537755	2.1602e-05	0.000114576	Up
MAN1C1	ENSG00000117643.14	protein_coding	0.1443	0.0102286	0.0412524	Up		0.337684	6.88011e-08	7.34828e-07	Up
MAP2K3	ENSG00000034152.19	protein_coding	0.229861	0.00673962	0.0301982	Up		0.38876	0.000157322	0.000663975	Up
MAP2K7	ENSG00000076984.17	protein_coding	0.145442	0.00167352	0.0103762	Up		0.536308	1.47103e-07	1.42392e-06	Up
MAP3K10	ENSG00000130758.8	protein_coding	0.216108	0.0102244	0.0412418	Up		0.666745	0.000118918	0.000518041	Up
MAP3K3	ENSG00000198909.7	protein_coding	0.0899259	0.0117575	0.0459921	Up		0.306165	7.24445e-09	1.03215e-07	Up
MAP3K6	ENSG00000142733.17	protein_coding	0.296912	0.000961412	0.00679528	Up		0.658591	9.98757e-07	7.69946e-06	Up
MAP3K8	ENSG00000107968.10	protein_coding	0.232894	0.00870061	0.0364949	Up		0.333592	0.0054516	0.0143739	Up
MAP4	ENSG00000047849.21	protein_coding	0.325594	5.54674e-11	1.32896e-08	Up		0.361695	5.85031e-05	0.000277885	Up
MAP4K4	ENSG00000071054.16	protein_coding	0.216597	0.000568371	0.00453925	Up		0.54257	6.02464e-08	6.54302e-07	Up
MAPK4	ENSG00000141639.12	protein_coding	0.447902	1.49071e-09	1.79413e-07	Up		0.622382	9.58978e-07	7.42563e-06	Up
MAPKAPK2	ENSG00000162889.10	protein_coding	0.301165	2.23762e-05	0.000365535	Up		0.523385	5.16974e-06	3.27446e-05	Up
MAPKAPK3	ENSG00000114738.11	protein_coding	0.214627	0.000437539	0.00370477	Up		0.274298	0.001678	0.00521336	Up
MAPT-AS1	ENSG00000264589.4	lncRNA	0.287729	0.00589118	0.027284	Up		0.502666	1.88401e-07	1.76881e-06	Up
MAPT-IT1	ENSG00000279685.2	lncRNA	0.444207	1.45694e-06	4.02603e-05	Up		0.550705	2.90818e-06	1.9704e-05	Up
MARCHF8	ENSG00000165406.16	protein_coding	0.196316	0.000649967	0.00502196	Up		0.26005	6.33414e-06	3.91823e-05	Up
MARK2	ENSG00000072518.20	protein_coding	0.129311	0.00160544	0.0100592	Up		0.549247	6.47541e-06	3.99562e-05	Up
MARK4	ENSG00000007047.15	protein_coding	0.221558	0.00012769	0.00141868	Up		0.606054	1.09021e-06	8.31796e-06	Up
MARVELD2	ENSG00000152939.17	protein_coding	0.34945	0.000539974	0.00436227	Up		0.496865	0.000362448	0.00137613	Up
MAVS	ENSG00000088888.18	protein_coding	0.247021	1.01189e-07	4.92174e-06	Up		0.727199	2.7415e-13	1.76701e-11	Up
MAX	ENSG00000125952.20	protein_coding	0.100712	0.0038429	0.0196597	Up		0.244964	0.000679967	0.00238199	Up
MAZ	ENSG00000103495.14	protein_coding	0.235461	1.07591e-05	0.00020145	Up		0.53383	0.000474769	0.00173848	Up
MBD3	ENSG00000071655.18	protein_coding	0.338105	5.8991e-06	0.000124405	Up		0.484754	0.000161722	0.000680459	Up
MBD6	ENSG00000166987.15	protein_coding	0.215445	0.00358313	0.0186253	Up		0.997333	1.48518e-15	2.44634e-13	Up
MBL1P	ENSG00000242600.8	transcribed_unitary_pseudogene	0.48179	4.411e-05	0.000627138	Up		0.385977	0.00504616	0.0134557	Up
MBOAT7	ENSG00000125505.17	protein_coding	0.198694	0.0131329	0.0498573	Up		0.421619	0.00206159	0.00622065	Up
MBP	ENSG00000197971.16	protein_coding	0.300059	0.003268	0.0174249	Up		1.0174	1.33783e-05	7.53581e-05	Up
MCC	ENSG00000171444.18	protein_coding	0.268697	0.000134624	0.00147796	Up		0.301183	0.00014769	0.000627635	Up
MCF2L2	ENSG00000053524.12	protein_coding	0.249506	0.00311171	0.0167747	Up		0.212171	0.01137	0.0270748	Up
MCRIP2	ENSG00000172366.20	protein_coding	0.390819	1.41719e-06	3.93891e-05	Up		0.255274	0.021015	0.045603	Up
MDGA1	ENSG00000112139.16	protein_coding	0.318665	0.00903917	0.037598	Up		0.643396	1.74116e-05	9.51937e-05	Up
MECP2	ENSG00000169057.23	protein_coding	0.120613	0.000993813	0.00695025	Up		0.339493	1.54384e-05	8.57017e-05	Up
MED22	ENSG00000148297.16	protein_coding	0.149027	0.000151885	0.00162943	Up		0.411527	8.28563e-08	8.61967e-07	Up
MED25	ENSG00000104973.18	protein_coding	0.179671	0.000451866	0.0038012	Up		0.68521	2.02481e-08	2.53521e-07	Up
MEGF11	ENSG00000157890.17	protein_coding	0.29795	0.000988242	0.00692504	Up		0.223015	0.0120352	0.0283875	Up
MEIS3P1	ENSG00000179277.9	processed_pseudogene	0.243827	0.00700414	0.0310554	Up		0.82695	8.71019e-06	5.16187e-05	Up
MEPCE	ENSG00000146834.14	protein_coding	0.15624	0.000547034	0.00440362	Up		0.359334	0.000679996	0.00238199	Up
MERTK	ENSG00000153208.17	protein_coding	0.433998	8.8137e-07	2.69704e-05	Up		0.377058	0.000134928	0.000579192	Up
METRN	ENSG00000103260.9	protein_coding	0.300832	5.15265e-05	0.000704332	Up		0.284035	0.0165331	0.0371919	Up
METTL7A	ENSG00000185432.12	protein_coding	0.371224	1.51671e-07	6.62946e-06	Up		0.385663	0.00173714	0.00536448	Up
MEX3A	ENSG00000254726.3	protein_coding	0.579048	2.60888e-07	1.01821e-05	Up		0.465265	0.00349951	0.00980875	Up
MFAP1P1	ENSG00000232489.1	processed_pseudogene	0.539846	0.00053479	0.00433303	Up		0.582147	0.00916704	0.0224586	Up
MFGE8	ENSG00000140545.15	protein_coding	0.275358	0.000756984	0.00567267	Up		0.746078	2.111e-07	1.9559e-06	Up
MFHAS1	ENSG00000147324.11	protein_coding	0.275618	1.54832e-06	4.23512e-05	Up		0.286282	0.00064436	0.00227299	Up
MFSD2A	ENSG00000168389.17	protein_coding	0.324791	0.000717575	0.00544995	Up		0.388184	0.0064894	0.0166945	Up
MFSD2B	ENSG00000205639.11	protein_coding	0.428502	0.0020936	0.012346	Up		0.44492	0.000443841	0.00164226	Up
MGAT1	ENSG00000131446.16	protein_coding	0.20492	7.08882e-06	0.000144505	Up		0.267421	0.000619356	0.00219788	Up
MGLL	ENSG00000074416.14	protein_coding	0.364456	1.02606e-06	3.04824e-05	Up		0.72145	2.40273e-07	2.18523e-06	Up
MGRN1	ENSG00000102858.13	protein_coding	0.170794	0.00503993	0.0242404	Up		0.633115	7.90171e-08	8.28374e-07	Up
MIATNB	ENSG00000244625.7	lncRNA	0.183216	0.00639208	0.0290433	Up		0.255546	0.0109423	0.0261826	Up
MICA	ENSG00000204520.14	protein_coding	0.347405	0.000171811	0.00179049	Up		0.28946	0.0105204	0.0253057	Up
MICALL2	ENSG00000164877.19	protein_coding	0.348706	3.7589e-05	0.000550722	Up		0.817921	1.67846e-11	5.64865e-10	Up
MID1	ENSG00000101871.15	protein_coding	0.397375	1.86064e-08	1.32269e-06	Up		0.273166	0.0050372	0.0134354	Up
MIDN	ENSG00000167470.12	protein_coding	0.331907	0.00269179	0.0149662	Up		0.611985	5.88683e-05	0.000279262	Up
MIER2	ENSG00000105556.11	protein_coding	0.21696	0.000279649	0.00260201	Up		0.501996	6.4036e-06	3.9579e-05	Up
MINK1	ENSG00000141503.17	protein_coding	0.186998	8.8036e-05	0.00107059	Up		0.547464	1.89779e-06	1.34837e-05	Up
MIR1915HG	ENSG00000204682.8	lncRNA	0.398708	6.95508e-06	0.000142494	Up		0.28796	0.00832321	0.0206489	Up
MIR29B2CHG	ENSG00000203709.12	lncRNA	0.297865	0.000795854	0.00590288	Up		0.311056	0.00953748	0.0232543	Up
MIR3176	ENSG00000266235.1	miRNA	0.727751	0.000166995	0.00175122	Up		1.09402	0.00027675	0.00108551	Up
MIR3183	ENSG00000264429.1	miRNA	0.650958	0.000447728	0.00376884	Up		0.83645	0.000736101	0.00255319	Up
MIR5690	ENSG00000265527.1	miRNA	0.452305	0.00188817	0.0113862	Up		1.0629	0.000247527	0.000984961	Up
MIR661	ENSG00000207574.1	miRNA	0.475779	0.00548171	0.025851	Up		1.09851	1.80036e-05	9.78531e-05	Up
MKNK2	ENSG00000099875.14	protein_coding	0.615732	1.76144e-08	1.26609e-06	Up		0.659511	0.000428326	0.00159081	Up
MLC1	ENSG00000100427.15	protein_coding	0.292174	4.05746e-05	0.000584889	Up		0.577936	6.15926e-06	3.82121e-05	Up
MLLT1	ENSG00000130382.9	protein_coding	0.271023	3.46251e-05	0.000517324	Up		1.03229	8.19261e-07	6.46977e-06	Up
MLLT6	ENSG00000275023.5	protein_coding	0.236647	2.96926e-06	7.09442e-05	Up		0.748146	2.9707e-08	3.52596e-07	Up
MMEL1	ENSG00000142606.16	protein_coding	0.434366	0.00960261	0.0393347	Up		0.902529	1.94709e-06	1.37976e-05	Up
MMP11	ENSG00000099953.10	protein_coding	0.317327	0.00762419	0.0330791	Up		0.54258	0.000474056	0.00173661	Up
MMP15	ENSG00000102996.5	protein_coding	0.214346	0.0131641	0.0499317	Up		0.412266	0.00434071	0.0118136	Up
MMRN2	ENSG00000173269.14	protein_coding	0.3849	0.000330774	0.00297533	Up		0.435467	0.00197191	0.00599264	Up
MNT	ENSG00000070444.15	protein_coding	0.202837	0.00346056	0.0181339	Up		0.548218	3.89979e-06	2.54288e-05	Up
MOB3A	ENSG00000172081.14	protein_coding	0.316908	2.99664e-06	7.1434e-05	Up		0.832177	3.02232e-09	4.85684e-08	Up
MOB3C	ENSG00000142961.14	protein_coding	0.293883	2.2098e-06	5.57319e-05	Up		0.307052	0.000414987	0.00154767	Up
MOCS1	ENSG00000124615.20	protein_coding	0.145468	0.000649795	0.00502196	Up		0.329096	1.55927e-05	8.63644e-05	Up
MORC2	ENSG00000133422.13	protein_coding	0.0972606	0.00425566	0.0213079	Up		0.52476	2.14906e-07	1.98621e-06	Up
MOV10	ENSG00000155363.18	protein_coding	0.287361	1.94967e-05	0.000325919	Up		0.70151	1.6825e-11	5.65583e-10	Up
MPRIP	ENSG00000133030.21	protein_coding	0.137977	0.00163909	0.010232	Up		0.272536	0.000172145	0.000718661	Up
MPRIPP1	ENSG00000214820.3	processed_pseudogene	0.289227	0.000484293	0.00401653	Up		0.422469	0.00344391	0.00968109	Up
MRAS	ENSG00000158186.13	protein_coding	0.448957	1.06222e-08	8.25408e-07	Up		0.336491	0.000661922	0.00232555	Up
MRGPRF	ENSG00000172935.9	protein_coding	0.5374	0.000697299	0.00533352	Up		1.22451	1.24835e-07	1.23457e-06	Up
MRO	ENSG00000134042.13	protein_coding	0.374684	4.51155e-05	0.000635152	Up		0.374978	0.00289462	0.00832583	Up
MROH7	ENSG00000184313.20	protein_coding	0.298585	0.00533119	0.0253467	Up		0.7373	2.65825e-06	1.81852e-05	Up
MRVI1	ENSG00000072952.18	protein_coding	0.350676	3.40022e-05	0.000510053	Up		0.58927	5.07412e-08	5.66368e-07	Up
MS4A14	ENSG00000166928.11	protein_coding	0.455237	0.00568195	0.0265486	Up		0.507003	0.00672787	0.0172124	Up
MSANTD1	ENSG00000188981.11	protein_coding	0.28311	0.00719014	0.0316631	Up		0.393704	0.000839595	0.00286359	Up
MSI1	ENSG00000135097.7	protein_coding	0.377347	4.70398e-06	0.000103857	Up		0.996968	1.56076e-10	3.78373e-09	Up
MSI2	ENSG00000153944.11	protein_coding	0.374582	4.52047e-14	6.88069e-11	Up		0.327652	9.27935e-08	9.51984e-07	Up
MSX1	ENSG00000163132.8	protein_coding	0.565287	2.3164e-05	0.000376503	Up		0.582358	0.00256909	0.00751934	Up
MT-ATP6	ENSG00000198899.2	protein_coding	0.446738	0.000472072	0.00393409	Up		1.54696	9.55101e-11	2.47533e-09	Up
MT-ATP8	ENSG00000228253.1	protein_coding	0.53472	0.000575501	0.00457501	Up		1.47659	3.46873e-10	7.53991e-09	Up
MT-CO1	ENSG00000198804.2	protein_coding	0.407635	0.000477451	0.00397251	Up		1.51772	5.02154e-09	7.52698e-08	Up
MT-CO2	ENSG00000198712.1	protein_coding	0.511595	7.54648e-06	0.0001522	Up		1.64448	9.20716e-10	1.7534e-08	Up
MT-CO3	ENSG00000198938.2	protein_coding	0.437257	0.000195359	0.00196927	Up		1.29646	6.43822e-07	5.22834e-06	Up
MT-CYB	ENSG00000198727.2	protein_coding	0.472195	0.0001969	0.00198018	Up		1.35299	3.13382e-11	9.70895e-10	Up
MT-ND1	ENSG00000198888.2	protein_coding	0.39127	0.00299128	0.0162371	Up		1.44057	1.31444e-09	2.37344e-08	Up
MT-ND2	ENSG00000198763.3	protein_coding	0.410346	0.000947695	0.0067266	Up		1.20313	2.06234e-09	3.50008e-08	Up
MT-ND3	ENSG00000198840.2	protein_coding	0.600016	1.89719e-06	4.93881e-05	Up		1.70106	8.35187e-08	8.67336e-07	Up
MT-ND4	ENSG00000198886.2	protein_coding	0.389784	0.00189521	0.0114101	Up		1.54588	2.94336e-10	6.54672e-09	Up
MT-ND4L	ENSG00000212907.2	protein_coding	0.450501	0.000327015	0.0029494	Up		1.75386	1.07875e-10	2.762e-09	Up
MT-ND6	ENSG00000198695.2	protein_coding	0.418895	0.00108266	0.00744881	Up		0.59162	0.000636912	0.00225048	Up
MT-TP	ENSG00000210196.2	Mt_tRNA	0.474836	0.00080844	0.00597009	Up		0.999611	7.64754e-09	1.0823e-07	Up
MTA1	ENSG00000182979.18	protein_coding	0.140561	0.00229693	0.0132284	Up		0.643451	1.91373e-09	3.28167e-08	Up
MTA2	ENSG00000149480.7	protein_coding	0.158366	0.000490194	0.00404602	Up		0.250892	0.0136133	0.0315262	Up
MTATP6P1	ENSG00000248527.1	unprocessed_pseudogene	0.482921	0.000273016	0.00255592	Up		1.73176	4.48599e-10	9.37241e-09	Up
MTCO1P12	ENSG00000237973.1	unprocessed_pseudogene	0.70064	1.22093e-06	3.50252e-05	Up		1.25482	0.00266458	0.0077567	Up
MTCO2P2	ENSG00000267541.1	processed_pseudogene	1.02494	2.45811e-09	2.56476e-07	Up		0.77077	0.00448779	0.0121559	Up
MTND2P28	ENSG00000225630.1	unprocessed_pseudogene	0.441402	0.00314487	0.0169218	Up		1.69814	9.16404e-11	2.40234e-09	Up
MTND5P2	ENSG00000229622.1	processed_pseudogene	0.516286	0.00517055	0.0247399	Up		0.537865	0.0179755	0.0399848	Up
MTSS2	ENSG00000132613.15	protein_coding	0.584571	9.94184e-13	6.27451e-10	Up		0.975648	6.064e-10	1.21481e-08	Up
MUC1	ENSG00000185499.16	protein_coding	0.476023	0.00346678	0.0181629	Up		0.900734	1.56008e-06	1.13564e-05	Up
MVB12A	ENSG00000141971.13	protein_coding	0.220752	0.00027892	0.00259616	Up		0.358909	0.000146904	0.000624631	Up
MXD4	ENSG00000123933.17	protein_coding	0.317126	5.6471e-06	0.000119676	Up		0.721082	1.91838e-07	1.79596e-06	Up
MYCT1	ENSG00000120279.6	protein_coding	0.494763	1.55365e-06	4.24074e-05	Up		0.402999	0.00091136	0.00308001	Up
MYH3	ENSG00000109063.15	protein_coding	0.338039	0.000102031	0.00120117	Up		0.72988	8.09457e-11	2.15243e-09	Up
MYLK-AS1	ENSG00000239523.6	lncRNA	0.259025	0.000874807	0.00633543	Up		0.575949	3.15527e-07	2.7645e-06	Up
MYO10	ENSG00000145555.15	protein_coding	0.292509	1.10908e-06	3.2391e-05	Up		0.719357	4.00238e-07	3.42571e-06	Up
MYO1C	ENSG00000197879.17	protein_coding	0.328598	2.57265e-05	0.000408906	Up		0.668782	3.32636e-08	3.90455e-07	Up
MYO9B	ENSG00000099331.13	protein_coding	0.156066	0.0124	0.0478756	Up		0.73182	4.326e-14	3.84016e-12	Up
MYOM1	ENSG00000101605.12	protein_coding	0.2462	0.000845366	0.00616362	Up		0.444737	1.15266e-06	8.72926e-06	Up
MYORG	ENSG00000164976.9	protein_coding	0.489932	5.48472e-08	3.092e-06	Up		0.892484	2.86016e-07	2.54047e-06	Up
MYPOP	ENSG00000176182.6	protein_coding	0.232721	0.0032264	0.0172492	Up		0.419349	0.00141183	0.0045015	Up
MYT1	ENSG00000196132.14	protein_coding	0.256483	0.00719234	0.0316673	Up		0.842738	9.57504e-12	3.55307e-10	Up
MZF1-AS1	ENSG00000267858.6	lncRNA	0.30029	0.000196404	0.00197749	Up		0.472447	2.75028e-06	1.87197e-05	Up
NAA60	ENSG00000122390.19	protein_coding	0.181214	0.00015035	0.00161699	Up		0.464854	2.78282e-10	6.24114e-09	Up
NACC1	ENSG00000160877.6	protein_coding	0.144331	0.0127027	0.0486812	Up		0.625461	3.24611e-05	0.000164127	Up
NACC2	ENSG00000148411.8	protein_coding	0.334879	7.83279e-08	4.0355e-06	Up		0.747466	1.32573e-07	1.29853e-06	Up
NADK	ENSG00000008130.15	protein_coding	0.270505	3.50043e-08	2.16692e-06	Up		0.371095	0.000127914	0.000552039	Up
NANOS3	ENSG00000187556.7	protein_coding	0.257778	0.0127402	0.0487743	Up		0.400649	0.0163575	0.0368551	Up
NATD1	ENSG00000274180.1	protein_coding	0.245783	0.00018417	0.00188586	Up		0.835023	9.21691e-13	4.87986e-11	Up
NAV2	ENSG00000166833.21	protein_coding	0.240736	0.000334491	0.00300322	Up		0.589868	1.85843e-12	8.8161e-11	Up
NBPF10	ENSG00000271425.9	protein_coding	0.390617	1.8221e-06	4.80129e-05	Up		0.48934	0.00015557	0.000656862	Up
NBPF14	ENSG00000270629.6	protein_coding	0.40648	1.13957e-07	5.36137e-06	Up		0.348262	0.00335458	0.00946337	Up
NBPF8	ENSG00000270231.4	transcribed_unprocessed_pseudogene	0.155448	0.0115924	0.0455183	Up		0.271354	0.00190235	0.00581411	Up
NCAN	ENSG00000130287.14	protein_coding	0.268619	0.00122438	0.00814657	Up		0.751641	8.81705e-06	5.21998e-05	Up
NCOR2	ENSG00000196498.13	protein_coding	0.203363	0.0126085	0.0483963	Up		0.918505	1.72178e-08	2.19283e-07	Up
NDRG2	ENSG00000165795.23	protein_coding	0.233934	0.000196685	0.00197878	Up		0.418601	7.08409e-05	0.000328592	Up
NDUFV3	ENSG00000160194.18	protein_coding	0.123709	0.00105986	0.00733285	Up		0.348407	1.07615e-08	1.45759e-07	Up
NEAT1	ENSG00000245532.9	lncRNA	0.616042	6.9165e-05	0.000886875	Up		0.676476	0.000399046	0.00149498	Up
NECAP2	ENSG00000157191.20	protein_coding	0.132773	0.00790318	0.0340214	Up		0.186739	0.000220823	0.000892716	Up
NECTIN2	ENSG00000130202.10	protein_coding	0.348468	1.71361e-05	0.000293264	Up		0.667133	1.2743e-05	7.21854e-05	Up
NEDD9	ENSG00000111859.17	protein_coding	0.407456	9.3311e-07	2.83062e-05	Up		0.248122	0.0110426	0.0263884	Up
NEK6	ENSG00000119408.16	protein_coding	0.220315	0.000269868	0.00253747	Up		0.437001	3.78688e-06	2.47743e-05	Up
NELFA	ENSG00000185049.16	protein_coding	0.203929	0.000327742	0.00295435	Up		0.451916	3.39465e-07	2.95502e-06	Up
NELFB	ENSG00000188986.7	protein_coding	0.128268	0.00808237	0.0345457	Up		0.237803	0.0175637	0.0391773	Up
NET1	ENSG00000173848.19	protein_coding	0.285561	0.000255747	0.00243746	Up		0.453833	0.000644709	0.0022737	Up
NF2	ENSG00000186575.18	protein_coding	0.16895	0.00872574	0.0365766	Up		0.411843	6.08799e-05	0.000287608	Up
NFATC1	ENSG00000131196.17	protein_coding	0.366341	9.71659e-05	0.00115844	Up		0.657412	9.67135e-08	9.86059e-07	Up
NFATC2	ENSG00000101096.20	protein_coding	0.275935	0.000517928	0.00422907	Up		0.454522	1.54985e-05	8.59386e-05	Up
NFATC3	ENSG00000072736.19	protein_coding	0.212033	1.97866e-07	8.15284e-06	Up		0.274504	2.72e-05	0.000140472	Up
NFATC4	ENSG00000100968.14	protein_coding	0.575667	2.28012e-09	2.46864e-07	Up		0.711149	2.20171e-08	2.7222e-07	Up
NFE2L1	ENSG00000082641.16	protein_coding	0.142795	0.000381802	0.00332928	Up		0.409494	0.000119645	0.000520749	Up
NFIC	ENSG00000141905.19	protein_coding	0.335038	0.000142063	0.00154112	Up		1.03323	2.71531e-14	2.60538e-12	Up
NFIX	ENSG00000008441.16	protein_coding	0.151824	0.00521463	0.0248955	Up		0.691724	4.02448e-08	4.61593e-07	Up
NFKB2	ENSG00000077150.20	protein_coding	0.351936	0.000832744	0.00609909	Up		0.725666	5.83083e-05	0.000277137	Up
NFKBIB	ENSG00000104825.17	protein_coding	0.259	6.08885e-05	0.000805085	Up		0.559018	0.000100498	0.000445458	Up
NHS	ENSG00000188158.15	protein_coding	0.265147	0.00167437	0.0103775	Up		0.281134	0.00116042	0.00379958	Up
NHSL1	ENSG00000135540.11	protein_coding	0.383929	7.3171e-09	6.26945e-07	Up		0.834819	3.6386e-10	7.82879e-09	Up
NIBAN2	ENSG00000136830.12	protein_coding	0.480089	6.15368e-09	5.47192e-07	Up		0.623852	2.9256e-06	1.98039e-05	Up
NIBAN3	ENSG00000167483.18	protein_coding	0.394018	0.00335604	0.0177744	Up		0.459719	0.00676502	0.0172896	Up
NIFK-AS1	ENSG00000236859.7	lncRNA	0.225195	1.17841e-05	0.000216259	Up		0.452781	3.75922e-11	1.12583e-09	Up
NINJ1	ENSG00000131669.10	protein_coding	0.17374	0.0102201	0.0412372	Up		0.587218	7.92149e-06	4.75963e-05	Up
NINL	ENSG00000101004.15	protein_coding	0.283905	3.8246e-05	0.000558495	Up		0.563231	7.43174e-12	2.86979e-10	Up
NKD1	ENSG00000140807.7	protein_coding	0.273524	0.00013102	0.00144636	Up		0.7856	3.28185e-10	7.20234e-09	Up
NKX2-2	ENSG00000125820.6	protein_coding	0.202062	0.0116299	0.0455998	Up		0.77725	3.55559e-10	7.68925e-09	Up
NLGN2	ENSG00000169992.10	protein_coding	0.198678	0.00422361	0.0211718	Up		0.613007	5.64738e-06	3.53845e-05	Up
NME4	ENSG00000103202.13	protein_coding	0.153831	0.0124358	0.0479637	Up		0.550661	2.49382e-07	2.257e-06	Up
NOP2	ENSG00000111641.11	protein_coding	0.328071	0.00641718	0.0291215	Up		0.556115	0.00154452	0.0048613	Up
NOP53	ENSG00000105373.19	protein_coding	0.170926	0.000459611	0.00385183	Up		0.411046	2.26897e-05	0.00011966	Up
NOTCH1	ENSG00000148400.12	protein_coding	0.223515	0.00323488	0.0172839	Up		0.889348	1.86376e-07	1.75257e-06	Up
NOTCH2	ENSG00000134250.20	protein_coding	0.412073	1.90606e-11	6.2432e-09	Up		0.464359	4.99906e-06	3.17926e-05	Up
NOTCH2NLA	ENSG00000264343.6	protein_coding	0.303095	0.00418462	0.0210255	Up		0.979606	0.00583355	0.0152279	Up
NOTCH2NLC	ENSG00000286219.1	protein_coding	0.252801	0.00319771	0.0171455	Up		0.462224	0.000201573	0.000825017	Up
NOTCH3	ENSG00000074181.9	protein_coding	0.36605	0.00714651	0.0315353	Up		1.18182	6.78385e-07	5.47752e-06	Up
NOTCH4	ENSG00000204301.6	protein_coding	0.434122	9.25297e-06	0.00017908	Up		0.966494	6.28058e-12	2.46907e-10	Up
NPAS2	ENSG00000170485.17	protein_coding	0.293585	0.000524535	0.00426686	Up		0.403157	1.59071e-05	8.79413e-05	Up
NPAS3	ENSG00000151322.18	protein_coding	0.218967	2.7896e-06	6.73983e-05	Up		0.362734	8.1303e-07	6.42632e-06	Up
NPDC1	ENSG00000107281.10	protein_coding	0.162943	0.0103209	0.0415109	Up		0.475108	1.63485e-05	9.00627e-05	Up
NPFFR1	ENSG00000148734.8	protein_coding	0.630953	7.22797e-06	0.000146549	Up		0.529456	0.000280407	0.00109855	Up
NPR2	ENSG00000159899.14	protein_coding	0.181459	0.00387645	0.0197847	Up		0.185957	0.00225342	0.00670397	Up
NPRL3	ENSG00000103148.16	protein_coding	0.259843	0.000142591	0.0015438	Up		0.817051	1.29242e-13	9.39189e-12	Up
NR1D1	ENSG00000126368.6	protein_coding	0.305133	0.000531143	0.0043123	Up		0.735655	3.08384e-06	2.07236e-05	Up
NR1H3	ENSG00000025434.19	protein_coding	0.196012	0.00110893	0.00758117	Up		0.247061	0.000992858	0.00331639	Up
NR2E1	ENSG00000112333.11	protein_coding	0.467634	9.4852e-08	4.66614e-06	Up		0.54608	0.000152163	0.000644038	Up
NR2F1	ENSG00000175745.14	protein_coding	0.227822	0.000234399	0.00227591	Up		0.388427	0.00100099	0.0033399	Up
NRARP	ENSG00000198435.4	protein_coding	0.40674	0.000184097	0.00188586	Up		0.584719	0.000572081	0.00204851	Up
NRG2	ENSG00000158458.20	protein_coding	0.203573	0.00470158	0.0229801	Up		0.522874	5.05186e-10	1.03871e-08	Up
NRSN2-AS1	ENSG00000225377.6	lncRNA	0.359041	2.98268e-06	7.11992e-05	Up		0.476285	4.38262e-06	2.82848e-05	Up
NSRP1	ENSG00000126653.18	protein_coding	0.21318	4.70127e-06	0.000103857	Up		0.531177	8.05604e-11	2.14603e-09	Up
NSRP1P1	ENSG00000235613.2	processed_pseudogene	0.236349	0.00947101	0.0389559	Up		0.892183	9.8142e-08	9.9822e-07	Up
NT5DC2	ENSG00000168268.11	protein_coding	0.357139	0.000100497	0.00118688	Up		0.820263	1.09075e-08	1.47066e-07	Up
NTN3	ENSG00000162068.2	protein_coding	0.426617	0.00290948	0.0158831	Up		0.772738	3.4925e-05	0.00017518	Up
NTN5	ENSG00000142233.11	protein_coding	0.393411	0.0116339	0.0456051	Up		0.640245	6.83295e-05	0.00031838	Up
NUDT16	ENSG00000198585.11	protein_coding	0.239201	6.13746e-10	9.39721e-08	Up		0.250251	0.00469316	0.012644	Up
NUPR1	ENSG00000176046.8	protein_coding	0.35428	0.00336453	0.0178038	Up		0.659459	6.28151e-05	0.000295808	Up
NWD1	ENSG00000188039.15	protein_coding	0.515921	6.84057e-06	0.000140593	Up		0.458486	0.007411	0.0186781	Up
NXN	ENSG00000167693.17	protein_coding	0.422438	4.42871e-07	1.59163e-05	Up		0.765973	1.94772e-06	1.37988e-05	Up
NXPH3	ENSG00000182575.7	protein_coding	0.235774	0.00575295	0.0267595	Up		0.379061	0.00476181	0.0128006	Up
NYNRIN	ENSG00000205978.6	protein_coding	0.344466	0.000390849	0.00338814	Up		0.691096	4.10848e-12	1.69892e-10	Up
OAF	ENSG00000184232.9	protein_coding	0.273546	0.00332317	0.0176572	Up		0.776968	7.3475e-05	0.000339377	Up
OCLN	ENSG00000197822.11	protein_coding	0.323065	0.000190528	0.00193565	Up		0.472686	0.000767113	0.00264651	Up
OGG1	ENSG00000114026.21	protein_coding	0.17027	0.000127302	0.00141498	Up		0.437431	3.60506e-10	7.78487e-09	Up
OLFM2	ENSG00000105088.8	protein_coding	0.513827	3.17476e-07	1.21704e-05	Up		0.643184	9.91924e-05	0.000440658	Up
OPA3	ENSG00000125741.4	protein_coding	0.167934	0.00335759	0.017778	Up		0.359795	9.28859e-05	0.000415883	Up
OPHN1	ENSG00000079482.13	protein_coding	0.289606	4.13356e-09	3.93235e-07	Up		0.195232	0.000807747	0.00276962	Up
OR7C1	ENSG00000127530.4	protein_coding	0.650775	0.00436371	0.021727	Up		0.792983	0.000888469	0.00301157	Up
ORAI2	ENSG00000160991.16	protein_coding	0.332185	0.000829337	0.0060845	Up		0.285516	0.0134247	0.0311618	Up
ORAI3	ENSG00000175938.7	protein_coding	0.370429	3.90385e-06	8.87663e-05	Up		0.389452	0.000668012	0.002345	Up
OSBPL2	ENSG00000130703.16	protein_coding	0.0978836	0.00111054	0.00758613	Up		0.295146	3.99235e-05	0.000197052	Up
OTX1	ENSG00000115507.10	protein_coding	0.583469	6.47693e-09	5.68126e-07	Up		1.07056	2.50253e-08	3.04588e-07	Up
P2RY11	ENSG00000244165.2	protein_coding	0.288582	0.000415766	0.00355884	Up		0.490458	0.000135078	0.000579585	Up
P3H4	ENSG00000141696.13	protein_coding	0.298561	6.25551e-06	0.000130961	Up		0.335386	0.000419974	0.00156383	Up
PACS1	ENSG00000175115.12	protein_coding	0.194204	0.000944917	0.00670984	Up		0.412598	1.09075e-05	6.29465e-05	Up
PAGR1	ENSG00000280789.2	protein_coding	0.304536	5.80461e-06	0.000122612	Up		0.519024	5.46779e-10	1.10789e-08	Up
PAIP2B	ENSG00000124374.9	protein_coding	0.334084	0.000176909	0.00183034	Up		0.384949	0.00154915	0.00487379	Up
PAK4	ENSG00000130669.17	protein_coding	0.236493	0.000114146	0.00131215	Up		0.821995	4.81824e-10	9.99692e-09	Up
PALM	ENSG00000099864.18	protein_coding	0.234276	0.00118236	0.00792613	Up		0.917893	2.16835e-06	1.51554e-05	Up
PALM3	ENSG00000187867.10	protein_coding	0.522412	1.024e-05	0.000193833	Up		0.694275	7.80491e-06	4.69962e-05	Up
PAPLN	ENSG00000100767.16	protein_coding	0.394177	0.000157118	0.00166896	Up		0.924248	1.08898e-13	8.17394e-12	Up
PAPSS2	ENSG00000198682.13	protein_coding	0.337847	0.000212265	0.00210444	Up		0.317834	0.00198784	0.00603125	Up
PAQR5	ENSG00000137819.14	protein_coding	0.53486	1.40181e-06	3.91298e-05	Up		0.318269	0.00665574	0.0170558	Up
PAQR6	ENSG00000160781.17	protein_coding	0.318954	0.00054172	0.00437312	Up		0.488099	0.000230326	0.000925582	Up
PARD3	ENSG00000148498.16	protein_coding	0.530614	1.44802e-15	4.70143e-12	Up		0.25663	0.00560957	0.0147442	Up
PARD3B	ENSG00000116117.18	protein_coding	0.419744	2.11121e-11	6.82871e-09	Up		0.34341	3.26449e-05	0.000164944	Up
PARD6G-AS1	ENSG00000267270.6	lncRNA	0.608501	3.04711e-05	0.000467657	Up		0.39973	0.00722758	0.0182873	Up
PARP16	ENSG00000138617.15	protein_coding	0.139461	0.00555616	0.026107	Up		0.199744	0.000297476	0.00115807	Up
PAX6	ENSG00000007372.23	protein_coding	0.443397	4.8718e-09	4.551e-07	Up		0.58953	1.05902e-06	8.11339e-06	Up
PAXIP1-AS2	ENSG00000214106.9	lncRNA	0.240638	0.00108299	0.00744906	Up		0.352672	1.52632e-05	8.48084e-05	Up
PBXIP1	ENSG00000163346.17	protein_coding	0.393176	7.25611e-08	3.82402e-06	Up		0.369028	0.00122646	0.00398327	Up
PC	ENSG00000173599.15	protein_coding	0.141824	0.010623	0.0424461	Up		0.359919	0.0010835	0.00358334	Up
PCBP1-AS1	ENSG00000179818.14	lncRNA	0.226767	0.000205587	0.00205555	Up		0.27974	0.00053941	0.00194585	Up
PCDHB17P	ENSG00000255622.3	transcribed_unprocessed_pseudogene	0.284163	0.00173827	0.0106984	Up		0.379253	0.000217599	0.000881244	Up
PCDHB7	ENSG00000113212.7	protein_coding	0.167324	0.0101945	0.0411599	Up		0.288306	0.00448234	0.0121467	Up
PCDHGA10	ENSG00000253846.2	protein_coding	0.237315	6.5143e-05	0.000847907	Up		0.217922	0.00269116	0.00782026	Up
PCDHGA11	ENSG00000253873.6	protein_coding	0.259887	2.69187e-05	0.000424462	Up		0.419925	5.23624e-06	3.30951e-05	Up
PCDHGA12	ENSG00000253159.3	protein_coding	0.328191	1.5663e-05	0.00027311	Up		0.757337	2.02755e-08	2.53656e-07	Up
PCDHGA2	ENSG00000081853.15	protein_coding	0.201035	0.00224955	0.013031	Up		0.493639	1.55333e-06	1.13129e-05	Up
PCDHGA3	ENSG00000254245.2	protein_coding	0.250651	0.000661596	0.00510115	Up		0.660487	1.43026e-08	1.86645e-07	Up
PCDHGA4	ENSG00000262576.3	protein_coding	0.204893	0.000211762	0.00210025	Up		0.36964	1.98012e-05	0.000106202	Up
PCDHGA5	ENSG00000253485.2	protein_coding	0.288182	9.86307e-06	0.000188533	Up		0.40136	3.25098e-06	2.16749e-05	Up
PCDHGA6	ENSG00000253731.2	protein_coding	0.243723	0.0002577	0.00245029	Up		0.210529	0.00534026	0.0141319	Up
PCDHGA7	ENSG00000253537.3	protein_coding	0.223383	0.000423275	0.00361069	Up		0.332909	1.51549e-05	8.43333e-05	Up
PCDHGA8	ENSG00000253767.2	protein_coding	0.25295	0.00190121	0.0114435	Up		0.287904	0.0167512	0.0375743	Up
PCDHGB1	ENSG00000254221.2	protein_coding	0.214365	0.00024446	0.00235067	Up		0.396514	4.51e-06	2.8987e-05	Up
PCDHGB2	ENSG00000253910.2	protein_coding	0.228177	0.00011613	0.00132935	Up		0.392733	3.06594e-07	2.69839e-06	Up
PCDHGB3	ENSG00000262209.3	protein_coding	0.201142	0.00465805	0.0228145	Up		0.523794	1.87964e-06	1.33836e-05	Up
PCDHGB4	ENSG00000253953.2	protein_coding	0.205006	0.00486846	0.0235911	Up		0.221892	0.0145891	0.0334119	Up
PCDHGB5	ENSG00000276547.1	protein_coding	0.177207	0.00298646	0.0162212	Up		0.300787	0.000296833	0.00115572	Up
PCDHGB6	ENSG00000253305.2	protein_coding	0.183463	0.00163895	0.010232	Up		0.396852	3.17606e-06	2.12279e-05	Up
PCDHGB7	ENSG00000254122.2	protein_coding	0.226567	3.32917e-05	0.000502014	Up		0.91039	1.33094e-10	3.28843e-09	Up
PCDHGB9P	ENSG00000276545.1	unprocessed_pseudogene	0.254844	0.00260582	0.0145872	Up		0.372403	0.00683997	0.0174525	Up
PCDHGC3	ENSG00000240184.7	protein_coding	0.283968	1.15613e-05	0.000212926	Up		0.603228	1.97683e-06	1.39816e-05	Up
PCGF2	ENSG00000277258.5	protein_coding	0.369752	9.92323e-06	0.000189361	Up		0.713868	9.63449e-09	1.32492e-07	Up
PCTP	ENSG00000141179.14	protein_coding	0.152299	0.00835872	0.0353646	Up		0.149563	0.0120953	0.0285066	Up
PCYT1A	ENSG00000161217.12	protein_coding	0.155387	4.98783e-07	1.76078e-05	Up		0.168342	0.000354155	0.00134823	Up
PDCL3P5	ENSG00000213089.4	processed_pseudogene	0.435051	0.000795631	0.00590288	Up		0.676574	0.000304341	0.00118138	Up
PDE9A	ENSG00000160191.18	protein_coding	0.226129	0.000844521	0.00616194	Up		0.50264	5.99423e-09	8.80688e-08	Up
PDGFRA	ENSG00000134853.12	protein_coding	0.218037	0.00443927	0.0219933	Up		0.264477	0.013199	0.0307365	Up
PDGFRB	ENSG00000113721.14	protein_coding	0.470601	6.01269e-08	3.33157e-06	Up		0.994971	4.25866e-13	2.53036e-11	Up
PDLIM2	ENSG00000120913.23	protein_coding	0.253884	0.00179689	0.0109558	Up		0.428499	2.01478e-05	0.000107788	Up
PDLIM4	ENSG00000131435.13	protein_coding	0.290582	0.00766208	0.03321	Up		0.466312	0.0014994	0.00474094	Up
PDLIM5	ENSG00000163110.15	protein_coding	0.197483	3.02154e-05	0.000465112	Up		0.265325	0.00141248	0.00450309	Up
PDXK	ENSG00000160209.19	protein_coding	0.181131	0.00739829	0.0323157	Up		0.377468	2.40333e-05	0.0001258	Up
PEAK1	ENSG00000173517.10	protein_coding	0.131121	0.00130867	0.00856286	Up		0.131692	0.00338596	0.00953971	Up
PEAR1	ENSG00000187800.13	protein_coding	0.53422	7.07099e-06	0.000144374	Up		1.04737	4.78645e-08	5.37755e-07	Up
PECAM1	ENSG00000261371.6	protein_coding	0.416867	0.000132975	0.00146233	Up		0.501628	0.000333823	0.0012776	Up
PER1	ENSG00000179094.16	protein_coding	0.283579	0.000102217	0.0012028	Up		0.731419	3.56404e-08	4.14881e-07	Up
PEX26	ENSG00000215193.12	protein_coding	0.132775	0.00345438	0.0181273	Up		0.215269	0.000641394	0.00226389	Up
PFKFB3	ENSG00000170525.21	protein_coding	0.232775	0.00450205	0.0222276	Up		0.57391	2.2517e-07	2.06714e-06	Up
PFKFB4	ENSG00000114268.12	protein_coding	0.193593	0.000586091	0.00463925	Up		0.257421	1.64806e-05	9.0706e-05	Up
PGAP6	ENSG00000129925.11	protein_coding	0.166844	0.00983089	0.0400164	Up		0.493637	6.67866e-06	4.10395e-05	Up
PGF	ENSG00000119630.14	protein_coding	0.397175	0.00348376	0.018226	Up		0.467241	0.00433078	0.0117909	Up
PGPEP1	ENSG00000130517.14	protein_coding	0.414085	4.97991e-12	2.26071e-09	Up		0.57936	9.6641e-09	1.32776e-07	Up
PHACTR3	ENSG00000087495.17	protein_coding	0.141031	0.000496096	0.00408431	Up		0.496706	3.32095e-09	5.26821e-08	Up
PHACTR4	ENSG00000204138.13	protein_coding	0.14792	0.00145186	0.00927383	Up		0.501799	1.85996e-11	6.18921e-10	Up
PHC1P1	ENSG00000179899.8	processed_pseudogene	0.281951	0.000144476	0.00156094	Up		0.869249	0.000104722	0.000462728	Up
PHETA1	ENSG00000198324.13	protein_coding	0.245532	0.000395037	0.00341643	Up		0.608344	3.11997e-06	2.09143e-05	Up
PHF1	ENSG00000112511.17	protein_coding	0.149039	0.000235935	0.00228825	Up		0.284824	7.05154e-05	0.000327287	Up
PHF12	ENSG00000109118.14	protein_coding	0.116498	0.00404692	0.0204568	Up		0.610416	2.92882e-10	6.51927e-09	Up
PHF2	ENSG00000197724.11	protein_coding	0.205965	4.11788e-08	2.50716e-06	Up		0.599013	2.12828e-08	2.64354e-07	Up
PHF21A	ENSG00000135365.15	protein_coding	0.289764	9.25151e-09	7.45769e-07	Up		0.236554	6.5258e-06	4.02253e-05	Up
PHF21B	ENSG00000056487.16	protein_coding	0.574646	1.18735e-10	2.56032e-08	Up		0.946471	6.49936e-13	3.63584e-11	Up
PHF8	ENSG00000172943.19	protein_coding	0.135983	0.000778156	0.00580276	Up		0.376001	7.75858e-11	2.078e-09	Up
PHKA1	ENSG00000067177.15	protein_coding	0.340088	8.63052e-06	0.000169904	Up		0.247216	0.00525971	0.0139528	Up
PHLDB3	ENSG00000176531.10	protein_coding	0.226226	0.00282964	0.015539	Up		0.754607	3.06454e-11	9.55423e-10	Up
PHYHD1	ENSG00000175287.19	protein_coding	0.410248	0.000185554	0.00189554	Up		0.793819	1.86632e-08	2.35365e-07	Up
PIAS4	ENSG00000105229.7	protein_coding	0.165712	0.00153609	0.00971354	Up		0.648276	1.40735e-08	1.84061e-07	Up
PIEZO1	ENSG00000103335.22	protein_coding	0.262781	0.00171217	0.0105738	Up		0.97055	1.24575e-10	3.11304e-09	Up
PINLYP	ENSG00000234465.11	protein_coding	0.300078	0.00213624	0.0125317	Up		0.362824	9.67615e-05	0.000431087	Up
PIP5K1C	ENSG00000186111.9	protein_coding	0.351124	0.000820802	0.00603726	Up		0.815164	1.02721e-06	7.89827e-06	Up
PKN1	ENSG00000123143.12	protein_coding	0.220109	5.69929e-05	0.000764119	Up		0.627175	2.52199e-06	1.73635e-05	Up
PKN3	ENSG00000160447.7	protein_coding	0.486917	8.67828e-06	0.000170508	Up		0.814047	8.30804e-06	4.94927e-05	Up
PKNOX1	ENSG00000160199.15	protein_coding	0.166528	0.00505408	0.0242679	Up		0.192635	0.00568584	0.0149093	Up
PKP4	ENSG00000144283.21	protein_coding	0.237975	0.000166191	0.00174457	Up		0.215445	0.016466	0.0370607	Up
PLAGL2	ENSG00000126003.7	protein_coding	0.254319	0.000269231	0.00253424	Up		0.573491	9.11302e-07	7.10284e-06	Up
PLCB3	ENSG00000149782.11	protein_coding	0.344267	1.49934e-05	0.000263565	Up		0.733321	5.69873e-07	4.69184e-06	Up
PLCD1	ENSG00000187091.13	protein_coding	0.201939	0.00106292	0.00734818	Up		0.449594	4.34635e-06	2.80813e-05	Up
PLCD3	ENSG00000161714.12	protein_coding	0.218824	0.00134397	0.00872552	Up		0.992835	1.73135e-09	3.00543e-08	Up
PLCE1	ENSG00000138193.15	protein_coding	0.371742	6.57033e-08	3.54935e-06	Up		0.311677	5.11246e-05	0.00024623	Up
PLCG1	ENSG00000124181.14	protein_coding	0.225653	0.000213903	0.0021158	Up		0.399811	1.18166e-07	1.1737e-06	Up
PLEC	ENSG00000178209.15	protein_coding	0.309369	1.54543e-05	0.000270565	Up		0.913681	4.04933e-11	1.20059e-09	Up
PLEKHA6	ENSG00000143850.16	protein_coding	0.180771	0.00995534	0.0404212	Up		0.470734	4.2127e-06	2.72772e-05	Up
PLEKHA7	ENSG00000166689.16	protein_coding	0.403538	1.04244e-08	8.14927e-07	Up		0.699722	8.86132e-11	2.33123e-09	Up
PLEKHB1	ENSG00000021300.14	protein_coding	0.25548	6.56424e-05	0.000852264	Up		0.63385	3.30741e-06	2.20115e-05	Up
PLEKHG1	ENSG00000120278.16	protein_coding	0.346266	1.11107e-07	5.28492e-06	Up		0.415886	3.58787e-08	4.17164e-07	Up
PLEKHG2	ENSG00000090924.15	protein_coding	0.352031	0.0020977	0.0123652	Up		0.908212	1.52423e-10	3.70424e-09	Up
PLEKHH3	ENSG00000068137.15	protein_coding	0.391491	9.23412e-08	4.57743e-06	Up		0.626221	2.55347e-09	4.22005e-08	Up
PLEKHM2	ENSG00000116786.13	protein_coding	0.289168	0.000441768	0.00373174	Up		0.463349	0.000221654	0.000895463	Up
PLEKHO2	ENSG00000241839.10	protein_coding	0.251794	0.000632631	0.00492478	Up		0.304966	0.00774617	0.0193926	Up
PLIN1	ENSG00000166819.12	protein_coding	0.392975	0.00342805	0.0180293	Up		0.631005	0.00306536	0.00874651	Up
PLIN4	ENSG00000167676.4	protein_coding	0.606706	5.60541e-07	1.91367e-05	Up		0.889387	4.62486e-07	3.89332e-06	Up
PLIN5	ENSG00000214456.8	protein_coding	0.698184	1.16335e-09	1.50883e-07	Up		0.968924	2.03592e-12	9.56944e-11	Up
PLK5	ENSG00000185988.15	protein_coding	0.60045	0.000122619	0.00137653	Up		0.871857	7.16138e-08	7.61031e-07	Up
PLTP	ENSG00000100979.15	protein_coding	0.238828	0.000988864	0.00692504	Up		0.592506	1.95995e-05	0.000105349	Up
PLXNA2	ENSG00000076356.7	protein_coding	0.197749	0.0061177	0.0280826	Up		0.269744	0.00424444	0.0115889	Up
PLXNB1	ENSG00000164050.13	protein_coding	0.216649	0.00629437	0.0286748	Up		0.794562	1.21179e-10	3.04478e-09	Up
PLXNB2	ENSG00000196576.15	protein_coding	0.214172	0.000809082	0.00597313	Up		0.65255	2.0212e-11	6.62904e-10	Up
PML	ENSG00000140464.20	protein_coding	0.310519	1.29381e-06	3.67091e-05	Up		0.660307	1.70074e-07	1.62139e-06	Up
PNMT	ENSG00000141744.4	protein_coding	0.400423	0.00447496	0.0221361	Up		0.390121	0.00608444	0.0157883	Up
PNPLA2	ENSG00000177666.17	protein_coding	0.179863	0.00256789	0.0144199	Up		0.64627	8.02943e-08	8.38847e-07	Up
PODN	ENSG00000174348.14	protein_coding	0.343621	0.00333308	0.0176953	Up		0.916172	3.9912e-09	6.18261e-08	Up
PODXL	ENSG00000128567.17	protein_coding	0.310348	0.000133669	0.0014692	Up		0.435631	3.82302e-05	0.000189673	Up
POLA2	ENSG00000014138.9	protein_coding	0.198557	0.00940798	0.0387398	Up		0.519242	1.63771e-08	2.10474e-07	Up
POLD1	ENSG00000062822.14	protein_coding	0.270143	0.000750856	0.00563654	Up		0.462435	1.10847e-05	6.37787e-05	Up
POLDIP3	ENSG00000100227.18	protein_coding	0.207277	4.05959e-05	0.000584889	Up		0.398097	2.56567e-06	1.76413e-05	Up
POLN	ENSG00000130997.16	protein_coding	0.303634	0.00760402	0.0329971	Up		0.620078	8.83289e-06	5.22623e-05	Up
POLR2J4	ENSG00000272655.2	transcribed_unprocessed_pseudogene	0.210517	0.00897812	0.0374404	Up		0.498703	0.000180313	0.000748441	Up
POLR2J4	ENSG00000214783.9	lncRNA	0.210517	0.00897812	0.0374404	Up		0.375669	0.000194338	0.000799047	Up
POLR3H	ENSG00000100413.17	protein_coding	0.259838	4.94351e-08	2.84263e-06	Up		0.396161	8.96035e-07	6.99488e-06	Up
POMT2	ENSG00000009830.11	protein_coding	0.104097	0.0128446	0.0490505	Up		0.375938	2.23182e-12	1.02591e-10	Up
POU3F3	ENSG00000198914.5	protein_coding	0.240361	6.11073e-05	0.000806741	Up		0.413677	4.01317e-05	0.000197915	Up
POU3F4	ENSG00000196767.9	protein_coding	0.465473	6.34411e-05	0.000831612	Up		0.360283	0.0224421	0.0482183	Up
PPARA	ENSG00000186951.16	protein_coding	0.329526	1.81517e-08	1.2975e-06	Up		0.502743	2.89369e-09	4.67548e-08	Up
PPCDC	ENSG00000138621.12	protein_coding	0.191052	0.00260559	0.0145872	Up		0.329345	5.5936e-06	3.50846e-05	Up
PPFIA1	ENSG00000131626.18	protein_coding	0.159816	1.23039e-05	0.000223265	Up		0.218403	8.30102e-08	8.63265e-07	Up
PPIC	ENSG00000168938.6	protein_coding	0.393615	1.06673e-05	0.00020002	Up		0.312945	0.000567037	0.00203339	Up
PPM1F	ENSG00000100034.14	protein_coding	0.188273	0.00023774	0.00230144	Up		0.256331	0.00399209	0.0109899	Up
PPP1R10	ENSG00000204569.10	protein_coding	0.114352	0.00306998	0.0165843	Up		0.539759	4.68066e-08	5.27268e-07	Up
PPP1R12A-AS1	ENSG00000257557.2	lncRNA	0.239523	0.00239355	0.0136527	Up		0.337047	0.00132086	0.00424614	Up
PPP1R13L	ENSG00000104881.16	protein_coding	0.43608	6.73656e-07	2.19541e-05	Up		0.829046	2.34585e-10	5.36254e-09	Up
PPP1R16A	ENSG00000160972.9	protein_coding	0.227153	0.00255196	0.0143616	Up		0.755447	1.9303e-07	1.80541e-06	Up
PPP1R18	ENSG00000146112.12	protein_coding	0.252559	0.00439245	0.021824	Up		0.689736	9.40529e-06	5.5274e-05	Up
PPP1R1B	ENSG00000131771.14	protein_coding	0.401744	5.07126e-06	0.000110087	Up		0.670369	6.86014e-06	4.19514e-05	Up
PPP1R26	ENSG00000196422.11	protein_coding	0.187211	0.001542	0.00974139	Up		0.437873	0.000162722	0.00068404	Up
PPP1R32	ENSG00000162148.11	protein_coding	0.324309	0.00149042	0.00947457	Up		0.687808	1.46652e-08	1.90957e-07	Up
PPP1R9B	ENSG00000108819.11	protein_coding	0.152108	0.0123543	0.0477275	Up		0.52124	0.00111122	0.00366113	Up
PPT2	ENSG00000221988.13	protein_coding	0.294218	4.3355e-08	2.60896e-06	Up		0.383338	2.36139e-06	1.6362e-05	Up
PRDM16	ENSG00000142611.17	protein_coding	0.621676	2.83066e-10	5.08654e-08	Up		1.25446	3.8044e-15	5.06773e-13	Up
PRDM16-DT	ENSG00000177133.11	lncRNA	0.460871	9.01829e-05	0.00109096	Up		0.80562	1.64956e-06	1.1923e-05	Up
PRELP	ENSG00000188783.6	protein_coding	0.566163	5.06663e-06	0.000110079	Up		1.17265	3.65752e-08	4.23932e-07	Up
PREX2	ENSG00000046889.19	protein_coding	0.322421	1.05095e-09	1.42379e-07	Up		0.238708	0.00226216	0.00672793	Up
PRICKLE3	ENSG00000012211.13	protein_coding	0.40076	0.000155233	0.00165437	Up		0.760678	6.92325e-07	5.57186e-06	Up
PRKCA	ENSG00000154229.12	protein_coding	0.137943	0.00572109	0.0266593	Up		0.201575	0.00252062	0.00739499	Up
PRKCH	ENSG00000027075.15	protein_coding	0.347677	3.53834e-05	0.000527408	Up		0.359737	9.63216e-05	0.000429256	Up
PRKCZ-AS1	ENSG00000182873.5	lncRNA	0.471749	0.00130026	0.00853298	Up		0.652005	3.14818e-07	2.75992e-06	Up
PRKD2	ENSG00000105287.12	protein_coding	0.527008	5.17704e-09	4.80147e-07	Up		0.749519	4.42943e-10	9.27247e-09	Up
PRKX	ENSG00000183943.6	protein_coding	0.432142	7.38669e-05	0.000936226	Up		0.567115	5.37647e-07	4.45894e-06	Up
PRKXP1	ENSG00000259205.2	processed_pseudogene	0.627435	0.000443578	0.00374242	Up		0.598593	0.017624	0.0393001	Up
PRKY	ENSG00000099725.14	protein_coding	0.451187	0.00245174	0.0139248	Up		0.626856	0.000520789	0.00188672	Up
PROB1	ENSG00000228672.4	protein_coding	0.474272	6.46227e-07	2.13016e-05	Up		0.911791	3.63485e-06	2.38774e-05	Up
PROCA1	ENSG00000167525.13	protein_coding	0.263731	0.00261979	0.0146351	Up		0.68609	3.40767e-14	3.14748e-12	Up
PROM1	ENSG00000007062.11	protein_coding	0.338165	0.00157172	0.00989536	Up		0.272612	0.0161513	0.0364381	Up
PROSER2	ENSG00000148426.13	protein_coding	0.606037	0.000376307	0.00329237	Up		0.581873	0.00167041	0.00519358	Up
PROSER3	ENSG00000167595.15	protein_coding	0.192534	0.0122828	0.0475228	Up		0.875147	4.89875e-10	1.01215e-08	Up
PRPF38A	ENSG00000134748.13	protein_coding	0.133973	7.94247e-05	0.000989978	Up		0.325377	0.000115847	0.000506453	Up
PRR12	ENSG00000126464.14	protein_coding	0.272181	0.0012921	0.0084945	Up		1.0266	3.22156e-09	5.13803e-08	Up
PRR14	ENSG00000156858.11	protein_coding	0.153765	0.00706335	0.0312483	Up		0.652965	3.68604e-10	7.88509e-09	Up
PRR34-AS1	ENSG00000241990.5	lncRNA	0.30013	0.0011335	0.00770432	Up		0.26927	0.013429	0.0311669	Up
PRR36	ENSG00000183248.12	protein_coding	0.395953	0.0119801	0.0466581	Up		0.758517	4.61387e-06	2.95927e-05	Up
PRR5	ENSG00000186654.21	protein_coding	0.417178	0.000124177	0.00138979	Up		0.745682	2.42738e-06	1.678e-05	Up
PRSS42P	ENSG00000178055.13	transcribed_unitary_pseudogene	0.529473	0.000309966	0.00282717	Up		0.847815	0.000362922	0.00137758	Up
PRX	ENSG00000105227.15	protein_coding	0.520621	1.18461e-07	5.5069e-06	Up		0.738279	8.59e-05	0.000388951	Up
PSD2	ENSG00000146005.4	protein_coding	0.520019	2.4267e-09	2.55258e-07	Up		0.757307	6.54302e-09	9.47237e-08	Up
PSMD9	ENSG00000110801.14	protein_coding	0.247705	7.69393e-06	0.000154452	Up		0.294507	8.43789e-06	5.01856e-05	Up
PSMG4	ENSG00000180822.11	protein_coding	0.134741	0.00480862	0.0233876	Up		0.250542	0.000468482	0.0017193	Up
PSPN	ENSG00000125650.4	protein_coding	0.414937	1.34103e-06	3.78001e-05	Up		0.400713	0.000492467	0.00179552	Up
PTBP1	ENSG00000011304.20	protein_coding	0.230984	0.000179096	0.00184812	Up		0.591707	4.89245e-10	1.01155e-08	Up
PTCH1	ENSG00000185920.16	protein_coding	0.266719	6.80169e-05	0.000876496	Up		0.644925	8.83995e-10	1.68767e-08	Up
PTH1R	ENSG00000160801.14	protein_coding	0.504021	6.20739e-07	2.06213e-05	Up		1.21185	1.45533e-14	1.50871e-12	Up
PTMS	ENSG00000159335.16	protein_coding	0.303645	0.000628341	0.00489727	Up		0.439378	0.000658296	0.00231528	Up
PTPN21	ENSG00000070778.13	protein_coding	0.302317	1.99172e-12	1.05484e-09	Up		0.375334	1.42837e-11	4.93588e-10	Up
PTPRB	ENSG00000127329.15	protein_coding	0.28091	8.11068e-05	0.00100658	Up		0.255938	0.00204874	0.00618627	Up
PTPRU	ENSG00000060656.20	protein_coding	0.167521	0.00934488	0.0385905	Up		0.353994	0.000302941	0.00117672	Up
PXDC1	ENSG00000168994.13	protein_coding	0.404438	3.26828e-08	2.06773e-06	Up		0.383286	0.00165074	0.00513997	Up
PXN	ENSG00000089159.16	protein_coding	0.259923	0.000519126	0.00423514	Up		0.89101	3.08027e-12	1.34658e-10	Up
PYGM	ENSG00000068976.14	protein_coding	0.370301	0.000512485	0.00419564	Up		0.627158	0.000959686	0.00322239	Up
PYGO2	ENSG00000163348.4	protein_coding	0.142646	0.00213998	0.012548	Up		0.345617	0.00156355	0.00491077	Up
RAB13	ENSG00000143545.10	protein_coding	0.392301	0.00053963	0.00436126	Up		0.536542	1.67574e-05	9.20755e-05	Up
RAB29	ENSG00000117280.13	protein_coding	0.223776	0.00127927	0.00842088	Up		0.28402	0.00174885	0.00539784	Up
RAB31	ENSG00000168461.13	protein_coding	0.326654	2.16485e-08	1.47415e-06	Up		0.214423	0.00654597	0.016816	Up
RAB43	ENSG00000172780.16	protein_coding	0.510736	0.000104069	0.00122071	Up		0.826427	4.29812e-06	2.77878e-05	Up
RAB4B	ENSG00000167578.18	protein_coding	0.241789	0.0106216	0.0424461	Up		0.49036	0.000210441	0.000856778	Up
RABL6	ENSG00000196642.19	protein_coding	0.148905	0.00504961	0.0242554	Up		0.401304	0.000142852	0.000609326	Up
RADIL	ENSG00000157927.17	protein_coding	0.528743	4.6835e-08	2.73567e-06	Up		0.796906	2.01096e-09	3.42841e-08	Up
RAI1	ENSG00000108557.19	protein_coding	0.235966	0.00217786	0.0127022	Up		0.691517	1.04936e-07	1.06042e-06	Up
RAI14	ENSG00000039560.14	protein_coding	0.308032	2.63119e-05	0.000417185	Up		0.28618	0.000306177	0.00118742	Up
RAI2	ENSG00000131831.18	protein_coding	0.195537	0.00737249	0.0322357	Up		0.508455	0.000368368	0.00139539	Up
RALGAPA2	ENSG00000188559.15	protein_coding	0.166481	0.000968173	0.00683003	Up		0.25275	4.76043e-05	0.000230888	Up
RAMACL	ENSG00000235272.2	protein_coding	0.259209	0.000200566	0.00201235	Up		0.327182	0.00540987	0.0142893	Up
RAMP1	ENSG00000132329.11	protein_coding	0.278584	9.68581e-07	2.92451e-05	Up		0.246173	0.012787	0.0299086	Up
RAMP2-AS1	ENSG00000197291.9	lncRNA	0.306907	0.00140184	0.00900769	Up		0.535651	6.84379e-06	4.18806e-05	Up
RANBP3	ENSG00000031823.14	protein_coding	0.177969	3.11216e-06	7.35517e-05	Up		0.49329	8.23957e-07	6.50067e-06	Up
RAPGEF1	ENSG00000107263.18	protein_coding	0.259976	7.91729e-06	0.000158321	Up		0.590389	4.05671e-07	3.46521e-06	Up
RARA	ENSG00000131759.18	protein_coding	0.204836	0.00975117	0.0397732	Up		0.718426	7.61995e-06	4.60412e-05	Up
RARG	ENSG00000172819.17	protein_coding	0.293888	1.88702e-06	4.92223e-05	Up		0.526536	5.33253e-10	1.08588e-08	Up
RASA4	ENSG00000105808.17	protein_coding	0.458322	1.32681e-05	0.000236939	Up		0.593337	0.00011836	0.000516141	Up
RASA4DP	ENSG00000233297.4	unprocessed_pseudogene	0.54587	0.0096671	0.0395388	Up		0.763486	0.0128553	0.0300493	Up
RASIP1	ENSG00000105538.10	protein_coding	0.283086	0.00129993	0.00853295	Up		0.488309	0.00372242	0.0103475	Up
RASL10B	ENSG00000270885.2	protein_coding	0.294497	0.00188965	0.0113872	Up		0.601205	8.16966e-05	0.000371906	Up
RASSF3	ENSG00000153179.13	protein_coding	0.423914	1.16477e-07	5.44482e-06	Up		0.27704	0.00778655	0.0194805	Up
RAVER1	ENSG00000161847.14	protein_coding	0.212124	0.000936946	0.0066644	Up		0.783912	3.4088e-08	3.99003e-07	Up
RBM14	ENSG00000239306.4	protein_coding	0.234371	0.00699246	0.0310302	Up		0.403579	0.000237193	0.000949188	Up
RBM17	ENSG00000134453.16	protein_coding	0.192338	4.91088e-09	4.571e-07	Up		0.185397	0.00114496	0.00375478	Up
RBM19	ENSG00000122965.11	protein_coding	0.122149	0.00566101	0.0264824	Up		0.430364	2.88826e-12	1.27192e-10	Up
RBM22P2	ENSG00000213411.2	processed_pseudogene	0.540797	0.000267435	0.00252096	Up		0.533135	0.00790297	0.0197285	Up
RBM28	ENSG00000106344.8	protein_coding	0.116868	0.00285696	0.01566	Up		0.17966	0.000463997	0.00170535	Up
RBM33	ENSG00000184863.11	protein_coding	0.16315	0.000384238	0.00334428	Up		0.298187	1.15849e-09	2.12287e-08	Up
RBM38	ENSG00000132819.17	protein_coding	0.264535	7.29489e-05	0.000926669	Up		0.391837	0.00062387	0.00221125	Up
RBM6	ENSG00000004534.15	protein_coding	0.232978	1.92051e-06	4.98447e-05	Up		0.336752	6.97828e-07	5.61158e-06	Up
RBMS2	ENSG00000076067.13	protein_coding	0.526523	3.84974e-11	1.04859e-08	Up		0.757394	3.44819e-16	7.573e-14	Up
RBPMS	ENSG00000157110.16	protein_coding	0.532507	5.60582e-07	1.91367e-05	Up		0.357814	0.000672233	0.00235731	Up
RBPMS2	ENSG00000166831.9	protein_coding	0.578629	0.000160283	0.00169771	Up		0.529684	0.0204931	0.044601	Up
RCC2P6	ENSG00000254454.2	processed_pseudogene	0.477941	3.28482e-05	0.000497065	Up		0.592423	0.000357916	0.00136067	Up
RCE1	ENSG00000173653.8	protein_coding	0.172567	0.00612411	0.0280969	Up		0.356657	1.32091e-05	7.45122e-05	Up
RELA	ENSG00000173039.19	protein_coding	0.235264	0.00528619	0.0251583	Up		0.526956	1.02366e-05	5.95343e-05	Up
REPIN1	ENSG00000214022.11	protein_coding	0.202947	2.9827e-05	0.000460779	Up		0.472882	4.96757e-05	0.000239797	Up
RERE	ENSG00000142599.19	protein_coding	0.217182	0.000137562	0.00150319	Up		0.236859	1.18422e-05	6.76771e-05	Up
REST	ENSG00000084093.17	protein_coding	0.193466	0.000629789	0.00490708	Up		0.207133	0.00486802	0.0130464	Up
RETREG3	ENSG00000141699.11	protein_coding	0.0883993	0.00325902	0.0173877	Up		0.143017	0.0222711	0.0479131	Up
RFX2	ENSG00000087903.13	protein_coding	0.519194	3.18655e-10	5.5339e-08	Up		0.899046	1.19035e-11	4.23172e-10	Up
RFX4	ENSG00000111783.12	protein_coding	0.40837	7.67898e-09	6.49351e-07	Up		0.429976	4.39091e-09	6.68993e-08	Up
RGL2	ENSG00000237441.10	protein_coding	0.21406	6.53491e-05	0.000849309	Up		0.369352	4.60746e-07	3.88087e-06	Up
RGL3	ENSG00000205517.12	protein_coding	0.449345	1.09434e-06	3.20329e-05	Up		1.12954	1.92752e-13	1.32905e-11	Up
RGMA	ENSG00000182175.14	protein_coding	0.409812	3.50739e-06	8.08167e-05	Up		1.14244	1.93907e-09	3.31745e-08	Up
RGS3	ENSG00000138835.22	protein_coding	0.162278	0.0112388	0.0443574	Up		0.378351	1.72265e-05	9.43035e-05	Up
RGS5	ENSG00000143248.13	protein_coding	0.232448	0.00940606	0.0387381	Up		0.340383	0.00429026	0.0116989	Up
RGS9BP	ENSG00000186326.4	protein_coding	0.380697	0.00158151	0.00993766	Up		0.496496	0.00350331	0.00981661	Up
RHBDD3	ENSG00000100263.14	protein_coding	0.202597	0.000320221	0.00289925	Up		0.232598	0.00231285	0.0068567	Up
RHBDF1	ENSG00000007384.15	protein_coding	0.405444	1.08832e-05	0.000202746	Up		0.930987	3.35785e-11	1.0253e-09	Up
RHOF	ENSG00000139725.8	protein_coding	0.347679	1.55714e-05	0.000272063	Up		0.356151	0.0098016	0.0238034	Up
RHPN1	ENSG00000158106.14	protein_coding	0.227849	0.000788666	0.00587098	Up		0.674393	1.39295e-09	2.48344e-08	Up
RILPL1	ENSG00000188026.13	protein_coding	0.14264	0.00257347	0.0144369	Up		0.592462	2.44805e-10	5.56613e-09	Up
RILPL2	ENSG00000150977.10	protein_coding	0.238534	0.000109941	0.00127571	Up		0.214681	0.0185996	0.0411536	Up
RIN2	ENSG00000132669.13	protein_coding	0.224114	8.98962e-07	2.73987e-05	Up		0.267704	7.29716e-05	0.000337209	Up
RIPOR1	ENSG00000039523.20	protein_coding	0.227605	0.00815294	0.0347497	Up		0.535767	4.18674e-07	3.56396e-06	Up
RIPOR3	ENSG00000042062.13	protein_coding	0.690263	9.40988e-07	2.85117e-05	Up		0.627484	1.07741e-06	8.23087e-06	Up
RN7SKP239	ENSG00000201684.1	misc_RNA	0.663198	2.69349e-05	0.000424462	Up		1.07828	4.44129e-07	3.76014e-06	Up
RN7SKP268	ENSG00000223039.1	misc_RNA	0.473004	0.00338075	0.0178707	Up		0.908023	0.000700285	0.00244354	Up
RN7SKP9	ENSG00000201793.1	misc_RNA	0.384774	0.0101392	0.0409708	Up		0.506444	0.00360579	0.0100667	Up
RN7SL589P	ENSG00000239247.3	misc_RNA	0.393068	0.0109958	0.0435989	Up		0.525176	0.0039474	0.010882	Up
RN7SL68P	ENSG00000242020.3	misc_RNA	0.315981	0.0110445	0.0437585	Up		0.488374	0.00444825	0.0120653	Up
RNF135	ENSG00000181481.14	protein_coding	0.19162	0.00938446	0.0386922	Up		0.410904	6.4457e-05	0.000302626	Up
RNF157-AS1	ENSG00000267128.2	lncRNA	0.482299	0.000828824	0.00608416	Up		0.333764	0.000909511	0.00307411	Up
RNF208	ENSG00000212864.3	protein_coding	0.286141	0.0104118	0.0417635	Up		1.19454	7.99195e-07	6.33264e-06	Up
RNF213	ENSG00000173821.19	protein_coding	0.151623	0.00770377	0.0333405	Up		0.390305	7.51182e-09	1.06605e-07	Up
RNF216	ENSG00000011275.18	protein_coding	0.128487	4.17398e-06	9.37106e-05	Up		0.0853656	0.0162747	0.0366774	Up
RNF24	ENSG00000101236.17	protein_coding	0.289396	3.98511e-06	9.02966e-05	Up		0.393331	4.43838e-07	3.75874e-06	Up
RNGTTP1	ENSG00000237731.1	processed_pseudogene	0.60048	3.76278e-05	0.000550722	Up		0.579894	0.00133341	0.00428186	Up
RNU4-78P	ENSG00000222872.1	snRNA	0.38841	0.00585422	0.027133	Up		0.791172	0.000135588	0.000581438	Up
RNU6-529P	ENSG00000200253.1	snRNA	0.392416	0.00190783	0.0114727	Up		0.526194	0.00141331	0.00450522	Up
ROBO4	ENSG00000154133.15	protein_coding	0.392536	0.000803325	0.0059374	Up		0.843604	1.10618e-06	8.42106e-06	Up
ROCK1	ENSG00000067900.8	protein_coding	0.188372	8.4303e-08	4.2606e-06	Up		0.117226	0.0119634	0.0282427	Up
ROM1	ENSG00000149489.8	protein_coding	0.266776	0.000609111	0.00478342	Up		0.278754	0.0115399	0.0274156	Up
RPH3AL	ENSG00000181031.16	protein_coding	0.247711	0.0126053	0.048396	Up		0.483842	0.000455982	0.00167922	Up
RPL13P5	ENSG00000240370.6	transcribed_processed_pseudogene	0.409298	5.75097e-06	0.000121593	Up		0.251542	0.0143376	0.0329225	Up
RPL21P123	ENSG00000240531.1	transcribed_processed_pseudogene	0.367133	0.000743344	0.00559964	Up		0.525062	0.00257831	0.00754259	Up
RPS10P7	ENSG00000223396.4	transcribed_processed_pseudogene	0.291186	0.000754263	0.00565719	Up		0.574627	1.68031e-09	2.92711e-08	Up
RPS12P16	ENSG00000215184.2	processed_pseudogene	0.740511	4.59852e-08	2.72291e-06	Up		0.791562	0.00273321	0.00792849	Up
RPS12P26	ENSG00000225193.5	transcribed_processed_pseudogene	0.223473	0.00998008	0.0405153	Up		0.409853	0.00296561	0.00849561	Up
RPSAP51	ENSG00000244131.2	processed_pseudogene	0.676566	0.000193105	0.00195263	Up		0.516011	0.0215366	0.0465814	Up
RPTOR	ENSG00000141564.15	protein_coding	0.114496	0.00831731	0.0352529	Up		0.45088	2.53315e-06	1.74339e-05	Up
RPUSD1	ENSG00000007376.8	protein_coding	0.160954	0.0112554	0.044404	Up		0.358267	0.00172587	0.00533468	Up
RREB1	ENSG00000124782.20	protein_coding	0.382582	6.78492e-07	2.20838e-05	Up		0.748889	1.15051e-13	8.52787e-12	Up
RRP7BP	ENSG00000182841.12	transcribed_unprocessed_pseudogene	0.175969	0.00852798	0.0359222	Up		0.306234	0.000399755	0.00149745	Up
RUBCN	ENSG00000145016.16	protein_coding	0.158504	7.25208e-05	0.00092259	Up		0.443478	8.39841e-11	2.22691e-09	Up
RUNX3	ENSG00000020633.18	protein_coding	0.384299	0.0129148	0.0492531	Up		0.622653	0.00230346	0.00683458	Up
RUSC1-AS1	ENSG00000225855.7	lncRNA	0.271346	0.00202684	0.0120484	Up		0.392345	6.80262e-06	4.16889e-05	Up
RXRA	ENSG00000186350.12	protein_coding	0.419979	4.79727e-08	2.77085e-06	Up		0.982107	1.77779e-08	2.25641e-07	Up
RYR3	ENSG00000198838.13	protein_coding	0.217992	0.00728293	0.0319668	Up		0.37021	0.000183507	0.000760206	Up
S1PR1	ENSG00000170989.10	protein_coding	0.338788	5.55684e-07	1.90449e-05	Up		0.415355	0.00242999	0.0071674	Up
S1PR3	ENSG00000213694.5	protein_coding	0.499956	9.79664e-06	0.000187915	Up		0.576354	1.1239e-08	1.50781e-07	Up
SAFB2	ENSG00000130254.12	protein_coding	0.283558	5.54976e-07	1.90449e-05	Up		0.704239	5.13152e-11	1.46012e-09	Up
SALL2	ENSG00000165821.12	protein_coding	0.24732	9.62065e-06	0.000185088	Up		0.724483	2.25303e-07	2.06736e-06	Up
SALL3	ENSG00000256463.8	protein_coding	0.643331	1.16133e-09	1.50883e-07	Up		0.967815	7.10638e-08	7.56e-07	Up
SAMD1	ENSG00000141858.12	protein_coding	0.320737	4.17292e-06	9.37106e-05	Up		0.653671	7.49413e-05	0.000344967	Up
SAMD14	ENSG00000167100.14	protein_coding	0.26355	0.00601244	0.0277125	Up		0.622938	1.00799e-05	5.87496e-05	Up
SAMD4A	ENSG00000020577.14	protein_coding	0.610689	2.48168e-12	1.25914e-09	Up		0.515968	3.93895e-08	4.52659e-07	Up
SAMD4B	ENSG00000179134.15	protein_coding	0.158291	0.00723944	0.031826	Up		0.678429	1.79833e-07	1.70076e-06	Up
SASH1	ENSG00000111961.18	protein_coding	0.482075	5.23135e-11	1.27132e-08	Up		0.470273	5.37237e-08	5.93463e-07	Up
SBK1	ENSG00000188322.7	protein_coding	0.34741	0.0053975	0.0255564	Up		0.80218	1.00468e-06	7.74309e-06	Up
SBNO2	ENSG00000064932.16	protein_coding	0.237321	0.0122661	0.0474745	Up		0.686392	1.69859e-05	9.32274e-05	Up
SCAMP2	ENSG00000140497.16	protein_coding	0.135933	0.00811687	0.0346416	Up		0.702593	3.97058e-08	4.56117e-07	Up
SCARA3	ENSG00000168077.14	protein_coding	0.277257	0.00186783	0.0112925	Up		0.683223	9.63325e-07	7.45345e-06	Up
SCARB1	ENSG00000073060.16	protein_coding	0.174468	0.000890134	0.00640877	Up		0.459462	3.87127e-08	4.45226e-07	Up
SCARF1	ENSG00000074660.16	protein_coding	0.211349	0.0124454	0.0479865	Up		0.548109	8.80365e-06	5.21309e-05	Up
SCARF2	ENSG00000244486.8	protein_coding	0.397275	8.82499e-05	0.00107209	Up		0.621188	4.69093e-05	0.000227815	Up
SCARNA22	ENSG00000249784.1	scaRNA	0.698255	0.00799722	0.0342836	Up		0.81414	0.00654551	0.016816	Up
SCMH1	ENSG00000010803.16	protein_coding	0.151244	0.000579051	0.00459617	Up		0.194919	0.000228397	0.000918577	Up
SCRIB	ENSG00000180900.20	protein_coding	0.215216	0.000331216	0.00297692	Up		0.786002	1.09566e-06	8.35097e-06	Up
SDC4	ENSG00000124145.6	protein_coding	0.340833	0.000488685	0.00403973	Up		0.452006	0.000286753	0.00112	Up
SEC14L1	ENSG00000129657.16	protein_coding	0.365691	4.09271e-09	3.92233e-07	Up		0.507714	6.35199e-07	5.16539e-06	Up
SEC14L6	ENSG00000214491.8	protein_coding	0.25673	0.00403201	0.0204053	Up		0.457664	5.55611e-05	0.000265656	Up
SEC24AP1	ENSG00000267361.1	processed_pseudogene	0.438763	0.000944747	0.00670984	Up		0.469609	0.0216563	0.0467823	Up
SELENBP1	ENSG00000143416.21	protein_coding	0.246734	0.00107018	0.00738652	Up		0.414003	0.000212482	0.000863826	Up
SELENON	ENSG00000162430.17	protein_coding	0.271793	5.98077e-05	0.000794448	Up		0.900243	4.24444e-11	1.24721e-09	Up
SEMA3F	ENSG00000001617.12	protein_coding	0.364911	0.00585267	0.0271307	Up		0.658663	0.00125325	0.00406051	Up
SEMA4B	ENSG00000185033.14	protein_coding	0.346185	2.56607e-08	1.68956e-06	Up		0.687108	9.76816e-12	3.60668e-10	Up
SEMA4G	ENSG00000095539.15	protein_coding	0.214911	0.00567216	0.026522	Up		0.468884	2.40057e-08	2.9355e-07	Up
SEMA6B	ENSG00000167680.16	protein_coding	0.257309	0.0112956	0.0445285	Up		0.52661	0.00115165	0.00377378	Up
SEMA6C	ENSG00000143434.15	protein_coding	0.239484	0.00239896	0.0136791	Up		0.577806	3.5497e-07	3.07645e-06	Up
SEPTIN9	ENSG00000184640.18	protein_coding	0.205762	4.21865e-05	0.000605207	Up		0.531011	0.000139743	0.000597355	Up
SERPINB6	ENSG00000124570.20	protein_coding	0.114199	0.00701699	0.0311017	Up		0.333257	1.39601e-09	2.4874e-08	Up
SERPINF2	ENSG00000167711.13	protein_coding	0.359657	0.00929099	0.0384109	Up		0.573304	7.67486e-05	0.000352084	Up
SERPING1	ENSG00000149131.16	protein_coding	0.213285	0.006832	0.0305117	Up		0.736335	2.85537e-08	3.40405e-07	Up
SETD1A	ENSG00000099381.18	protein_coding	0.193825	0.00685413	0.0306	Up		0.967158	1.1018e-10	2.81129e-09	Up
SETD1B	ENSG00000139718.10	protein_coding	0.23017	0.00299767	0.0162684	Up		0.883385	2.48436e-10	5.63571e-09	Up
SETD5	ENSG00000168137.17	protein_coding	0.132101	0.00298917	0.0162291	Up		0.172363	0.000990545	0.00331101	Up
SFXN5	ENSG00000144040.13	protein_coding	0.309239	7.00908e-05	0.000896968	Up		0.40273	6.04317e-05	0.000285673	Up
SH2B2	ENSG00000160999.10	protein_coding	0.361245	0.000452371	0.00380421	Up		0.461172	0.00576632	0.0150883	Up
SH2D4A	ENSG00000104611.12	protein_coding	0.316593	0.00213221	0.0125116	Up		0.390879	1.52392e-05	8.46911e-05	Up
SH3BP2	ENSG00000087266.17	protein_coding	0.228356	0.00818869	0.0348447	Up		0.839478	2.23932e-12	1.02777e-10	Up
SH3GL1	ENSG00000141985.9	protein_coding	0.211977	0.00023615	0.00228948	Up		0.472506	0.000108843	0.000478644	Up
SH3GL1P1	ENSG00000266777.1	transcribed_processed_pseudogene	0.315266	0.00334885	0.0177571	Up		0.617462	7.29877e-06	4.43172e-05	Up
SH3PXD2B	ENSG00000174705.13	protein_coding	0.207686	0.00754229	0.0328173	Up		0.600786	9.49286e-10	1.79958e-08	Up
SHE	ENSG00000169291.10	protein_coding	0.283747	0.00484235	0.023491	Up		0.401628	0.000250142	0.000994172	Up
SHISA3	ENSG00000178343.5	protein_coding	0.688635	0.000519163	0.00423514	Up		1.1671	3.96431e-05	0.000195831	Up
SHROOM3	ENSG00000138771.16	protein_coding	0.229645	0.00137645	0.00888868	Up		0.272081	0.00199659	0.00605411	Up
SIGIRR	ENSG00000185187.13	protein_coding	0.210214	0.00556076	0.0261239	Up		0.394538	0.00030661	0.00118864	Up
SIK2	ENSG00000170145.5	protein_coding	0.113436	0.00167168	0.0103683	Up		0.152729	0.0112117	0.0267322	Up
SIPA1	ENSG00000213445.10	protein_coding	0.251706	0.00569748	0.0265923	Up		0.682188	8.79528e-07	6.87869e-06	Up
SIPA1L3	ENSG00000105738.11	protein_coding	0.201775	0.0081314	0.0346808	Up		0.721108	3.67946e-07	3.18425e-06	Up
SIRPA	ENSG00000198053.11	protein_coding	0.185298	0.000121118	0.00136326	Up		0.364881	0.000191643	0.000789388	Up
SIRPB3P	ENSG00000223750.1	unprocessed_pseudogene	0.473906	0.00105455	0.00730392	Up		0.459722	0.0195395	0.0428909	Up
SIX5	ENSG00000177045.10	protein_coding	0.506734	3.87789e-06	8.83312e-05	Up		0.887678	9.06741e-06	5.34791e-05	Up
SKI	ENSG00000157933.10	protein_coding	0.284247	1.62858e-05	0.00028188	Up		0.782372	1.67876e-07	1.6025e-06	Up
SLA2	ENSG00000101082.14	protein_coding	0.506691	0.00181288	0.0110403	Up		0.386127	0.0138384	0.0319595	Up
SLC12A4	ENSG00000124067.17	protein_coding	0.234767	0.00108226	0.00744881	Up		0.701248	1.15761e-10	2.92848e-09	Up
SLC12A7	ENSG00000113504.21	protein_coding	0.416369	2.36024e-06	5.86786e-05	Up		0.66516	3.6094e-06	2.37464e-05	Up
SLC13A5	ENSG00000141485.17	protein_coding	0.542905	0.00130133	0.00853783	Up		0.829585	5.58883e-07	4.61184e-06	Up
SLC16A2	ENSG00000147100.11	protein_coding	0.158222	0.00658316	0.0296615	Up		0.366144	0.0011779	0.00384917	Up
SLC19A1	ENSG00000173638.19	protein_coding	0.359794	0.000343563	0.00307082	Up		0.645678	1.13119e-08	1.51621e-07	Up
SLC19A3	ENSG00000135917.15	protein_coding	0.383934	1.69075e-05	0.000290504	Up		0.494349	1.05447e-05	6.1098e-05	Up
SLC22A3	ENSG00000146477.6	protein_coding	0.359931	0.0126059	0.048396	Up		0.359036	0.00424028	0.0115796	Up
SLC22A5	ENSG00000197375.12	protein_coding	0.206626	1.51958e-05	0.000266761	Up		0.317066	3.08219e-06	2.07172e-05	Up
SLC25A18	ENSG00000182902.14	protein_coding	0.467109	2.37024e-09	2.51362e-07	Up		0.42196	3.98256e-05	0.000196634	Up
SLC25A29	ENSG00000197119.13	protein_coding	0.219115	0.00498057	0.0240174	Up		0.439602	1.89959e-06	1.34932e-05	Up
SLC25A35	ENSG00000125434.11	protein_coding	0.255529	0.00837388	0.0354056	Up		0.702304	5.04206e-08	5.63059e-07	Up
SLC25A42	ENSG00000181035.14	protein_coding	0.20421	0.000475605	0.0039597	Up		0.414787	0.000360569	0.00136987	Up
SLC25A43	ENSG00000077713.19	protein_coding	0.294439	4.90694e-05	0.000678632	Up		0.418855	8.41871e-06	5.00916e-05	Up
SLC25A53	ENSG00000269743.3	protein_coding	0.208848	0.000705481	0.00538655	Up		0.266131	0.0010782	0.00356862	Up
SLC29A4	ENSG00000164638.10	protein_coding	0.423047	0.00134921	0.0087499	Up		0.635453	0.000165014	0.000692694	Up
SLC2A1	ENSG00000117394.23	protein_coding	0.224867	0.00505794	0.0242729	Up		0.541424	0.000380205	0.00143328	Up
SLC2A10	ENSG00000197496.6	protein_coding	0.204061	0.00941577	0.0387595	Up		0.414909	0.000186211	0.000769795	Up
SLC2A4	ENSG00000181856.15	protein_coding	0.428894	0.00419613	0.0210792	Up		0.818076	2.11757e-05	0.000112597	Up
SLC35C1	ENSG00000181830.9	protein_coding	0.168508	0.00865216	0.0363388	Up		0.49419	1.54718e-08	2.00404e-07	Up
SLC35E1	ENSG00000127526.15	protein_coding	0.143068	0.00154098	0.00973731	Up		0.225991	0.00111685	0.00367642	Up
SLC35E2B	ENSG00000189339.12	protein_coding	0.178453	0.0116816	0.0457299	Up		0.478763	6.03318e-06	3.74927e-05	Up
SLC35E3	ENSG00000175782.11	protein_coding	0.162905	0.00111919	0.00762714	Up		0.298838	2.03124e-06	1.43118e-05	Up
SLC39A11	ENSG00000133195.11	protein_coding	0.341342	0.00026912	0.00253412	Up		0.49177	8.83804e-08	9.10806e-07	Up
SLC41A1	ENSG00000133065.11	protein_coding	0.320094	7.83027e-12	3.11717e-09	Up		0.526271	1.91808e-07	1.79596e-06	Up
SLC43A1	ENSG00000149150.9	protein_coding	0.257246	0.00309952	0.0167156	Up		0.35326	5.30584e-05	0.000254799	Up
SLC43A3	ENSG00000134802.17	protein_coding	0.459263	0.000131173	0.00144681	Up		0.434636	5.57568e-05	0.000266377	Up
SLC44A3-AS1	ENSG00000224081.9	transcribed_processed_pseudogene	0.262327	0.00487678	0.0236269	Up		0.270587	0.0145503	0.0333387	Up
SLC49A3	ENSG00000169026.12	protein_coding	0.26054	0.00528247	0.0251583	Up		0.57704	5.39495e-07	4.47051e-06	Up
SLC4A11	ENSG00000088836.14	protein_coding	0.551848	0.000166036	0.00174364	Up		0.861058	1.37364e-05	7.71295e-05	Up
SLC52A3	ENSG00000101276.17	protein_coding	0.496328	5.33012e-05	0.000723242	Up		1.11307	9.32452e-05	0.000417428	Up
SLC6A12	ENSG00000111181.12	protein_coding	0.628118	1.32181e-07	6.02167e-06	Up		0.850923	2.28902e-08	2.81607e-07	Up
SLC7A1	ENSG00000139514.13	protein_coding	0.181596	0.00429645	0.0214665	Up		0.379979	2.90908e-05	0.00014894	Up
SLC7A2	ENSG00000003989.17	protein_coding	0.512708	2.98054e-05	0.000460719	Up		0.326041	0.0101449	0.024522	Up
SLC7A5	ENSG00000103257.9	protein_coding	0.295397	0.000361798	0.00319852	Up		0.687961	0.000710194	0.00247375	Up
SLC9A3R1	ENSG00000109062.12	protein_coding	0.259062	5.2586e-05	0.000716543	Up		0.484278	0.000494805	0.00180227	Up
SLC9A3R2	ENSG00000065054.14	protein_coding	0.284675	0.000377211	0.00329865	Up		0.889704	3.74103e-05	0.00018601	Up
SLCO4A1	ENSG00000101187.16	protein_coding	0.585523	1.05186e-05	0.000197804	Up		0.872934	0.00038528	0.00144982	Up
SLFNL1-AS1	ENSG00000281207.1	lncRNA	0.282622	0.00249195	0.0140944	Up		0.61055	3.15323e-06	2.11134e-05	Up
SLITRK2	ENSG00000185985.10	protein_coding	0.163863	0.00038876	0.00337463	Up		0.149593	0.00285508	0.00823366	Up
SMAD6	ENSG00000137834.15	protein_coding	0.383166	0.00447783	0.0221461	Up		0.507068	0.00330381	0.00933703	Up
SMARCB1	ENSG00000099956.19	protein_coding	0.0883815	0.0122211	0.0473402	Up		0.575644	6.75658e-09	9.72927e-08	Up
SMARCC1	ENSG00000173473.11	protein_coding	0.244111	2.65863e-09	2.71916e-07	Up		0.274353	1.70562e-06	1.22921e-05	Up
SMARCC2	ENSG00000139613.12	protein_coding	0.131776	1.18241e-05	0.000216533	Up		0.565331	6.23921e-06	3.86354e-05	Up
SMG5	ENSG00000198952.8	protein_coding	0.119002	0.00756406	0.0328818	Up		0.29647	0.000313973	0.00121258	Up
SMG6	ENSG00000070366.14	protein_coding	0.099322	0.00377227	0.0193675	Up		0.407535	9.05929e-09	1.2569e-07	Up
SMIM3	ENSG00000256235.2	protein_coding	0.400457	4.73389e-05	0.000659635	Up		0.430703	0.00142528	0.00453882	Up
SMO	ENSG00000128602.11	protein_coding	0.594959	1.70893e-12	9.40858e-10	Up		0.667708	1.46702e-07	1.4205e-06	Up
SMOC1	ENSG00000198732.10	protein_coding	0.24807	0.00925203	0.0382774	Up		0.618254	1.48574e-06	1.08821e-05	Up
SMOX	ENSG00000088826.18	protein_coding	0.462162	2.2776e-08	1.53079e-06	Up		0.710491	1.58255e-06	1.1503e-05	Up
SMTN	ENSG00000183963.18	protein_coding	0.778889	2.22895e-07	8.94208e-06	Up		1.21977	1.87648e-10	4.42961e-09	Up
SNHG20	ENSG00000234912.12	lncRNA	0.202496	0.000712616	0.005424	Up		0.17323	0.0152197	0.0346343	Up
SNTA1	ENSG00000101400.6	protein_coding	0.335403	2.06068e-06	5.27942e-05	Up		0.386014	0.00102817	0.00342364	Up
SNX21	ENSG00000124104.19	protein_coding	0.259811	1.33824e-07	6.06449e-06	Up		0.385121	3.47765e-06	2.30154e-05	Up
SNX33	ENSG00000173548.8	protein_coding	0.536275	3.45576e-13	3.19361e-10	Up		0.866903	9.62756e-10	1.81582e-08	Up
SORBS1	ENSG00000095637.22	protein_coding	0.290551	1.80805e-13	1.8714e-10	Up		0.407211	1.02178e-10	2.62958e-09	Up
SORBS3	ENSG00000120896.13	protein_coding	0.316948	6.32947e-07	2.09439e-05	Up		0.988781	1.29207e-12	6.50401e-11	Up
SOX12	ENSG00000177732.8	protein_coding	0.305958	8.67285e-07	2.66531e-05	Up		0.881893	1.89797e-11	6.28747e-10	Up
SOX13	ENSG00000143842.15	protein_coding	0.400209	1.93712e-08	1.36209e-06	Up		1.02054	1.60577e-14	1.65887e-12	Up
SOX2	ENSG00000181449.4	protein_coding	0.241704	9.71932e-05	0.00115844	Up		0.341796	0.00293948	0.00843684	Up
SOX21	ENSG00000125285.6	protein_coding	0.479678	9.18871e-09	7.43022e-07	Up		0.510397	0.000357815	0.00136046	Up
SOX9	ENSG00000125398.8	protein_coding	0.485902	3.84893e-13	3.21274e-10	Up		0.707577	1.64604e-08	2.11412e-07	Up
SP1	ENSG00000185591.10	protein_coding	0.13889	0.00265002	0.0147738	Up		0.150951	0.0027864	0.00806619	Up
SPAAR	ENSG00000235387.5	protein_coding	0.450826	0.000491611	0.0040545	Up		0.583089	0.000714231	0.00248548	Up
SPACA6	ENSG00000182310.14	protein_coding	0.409885	9.72652e-06	0.000186847	Up		0.642523	2.51124e-07	2.26999e-06	Up
SPATA24	ENSG00000170469.10	protein_coding	0.252915	0.000275112	0.00257216	Up		0.236565	0.00759439	0.0190673	Up
SPECC1	ENSG00000128487.16	protein_coding	0.156011	0.00028035	0.00260759	Up		0.345572	4.90007e-09	7.38077e-08	Up
SPECC1L	ENSG00000100014.20	protein_coding	0.334903	2.89546e-10	5.1671e-08	Up		0.258538	0.000502936	0.00182717	Up
SPEN	ENSG00000065526.12	protein_coding	0.205296	2.4043e-05	0.000386406	Up		0.5042	6.3219e-09	9.19716e-08	Up
SPHK2	ENSG00000063176.16	protein_coding	0.19382	0.00188271	0.011357	Up		0.675886	3.54219e-08	4.125e-07	Up
SPINDOC	ENSG00000168005.9	protein_coding	0.400552	3.46202e-06	7.98493e-05	Up		0.424419	0.0021788	0.00651006	Up
SPPL3	ENSG00000157837.16	protein_coding	0.071082	0.0116535	0.0456391	Up		0.248593	0.000179549	0.000745512	Up
SPRED2	ENSG00000198369.10	protein_coding	0.244582	4.1177e-05	0.000592271	Up		0.264526	0.00265819	0.00774267	Up
SPRY4	ENSG00000187678.9	protein_coding	0.297188	0.00403002	0.0204024	Up		0.773401	8.06003e-07	6.37598e-06	Up
SPTBN1	ENSG00000115306.16	protein_coding	0.136406	6.84943e-06	0.000140663	Up		0.24422	0.000903867	0.00305747	Up
SRARP	ENSG00000183888.4	protein_coding	0.367237	0.000272297	0.00255276	Up		0.742084	0.000160915	0.00067779	Up
SRCAP	ENSG00000080603.17	protein_coding	0.193364	0.00869809	0.0364902	Up		0.537309	2.45311e-08	2.99064e-07	Up
SRGAP1	ENSG00000196935.9	protein_coding	0.344808	6.20806e-07	2.06213e-05	Up		0.375351	1.94351e-07	1.81547e-06	Up
SRP14-AS1	ENSG00000248508.8	lncRNA	0.37312	2.60075e-07	1.01657e-05	Up		0.335959	0.000490933	0.00179098	Up
SRRM2	ENSG00000167978.17	protein_coding	0.273627	0.00011921	0.00135174	Up		0.918556	3.98218e-15	5.23764e-13	Up
SRRM5	ENSG00000226763.5	protein_coding	0.587889	0.000894922	0.00642893	Up		1.19475	1.24632e-10	3.11304e-09	Up
SSBP4	ENSG00000130511.16	protein_coding	0.198504	0.010652	0.0425357	Up		0.533217	0.00073023	0.0025352	Up
SSC5D	ENSG00000179954.16	protein_coding	0.567135	1.71312e-05	0.000293264	Up		1.17934	4.56631e-12	1.86998e-10	Up
ST3GAL2	ENSG00000157350.13	protein_coding	0.2445	0.000596188	0.00470334	Up		0.414235	7.93748e-05	0.000362561	Up
ST6GALNAC4	ENSG00000136840.19	protein_coding	0.313406	1.56988e-06	4.26704e-05	Up		0.489096	3.17128e-06	2.12055e-05	Up
STARD10	ENSG00000214530.9	protein_coding	0.314184	0.000313015	0.00284695	Up		0.360113	0.00115652	0.00378891	Up
STARD3	ENSG00000131748.16	protein_coding	0.213356	0.000169616	0.00177333	Up		0.50079	1.56415e-08	2.02336e-07	Up
STARD8	ENSG00000130052.13	protein_coding	0.390841	2.54423e-05	0.000404886	Up		0.833878	1.09205e-06	8.32985e-06	Up
STAT3	ENSG00000168610.14	protein_coding	0.194755	0.000419363	0.00358725	Up		0.300275	0.000443963	0.0016423	Up
STH	ENSG00000256762.1	protein_coding	0.365427	0.000605529	0.00476396	Up		0.544649	0.00028404	0.00111102	Up
STIMATE	ENSG00000213533.12	protein_coding	0.275809	0.000847251	0.00617141	Up		0.62595	2.18983e-07	2.01822e-06	Up
STK11	ENSG00000118046.16	protein_coding	0.263229	5.74784e-07	1.95185e-05	Up		0.420594	0.000366861	0.00139075	Up
STK40	ENSG00000196182.10	protein_coding	0.262997	0.000112525	0.00129582	Up		0.53343	4.43979e-05	0.000216791	Up
STON2	ENSG00000140022.13	protein_coding	0.36994	1.88676e-07	7.89055e-06	Up		0.300422	0.00297638	0.00852296	Up
STRN4	ENSG00000090372.15	protein_coding	0.135824	0.00809444	0.0345774	Up		0.582904	2.84632e-06	1.93202e-05	Up
SUCLG2-AS1	ENSG00000241316.8	lncRNA	0.2875	0.00012582	0.00140393	Up		0.235928	0.0124353	0.0292017	Up
SUFU	ENSG00000107882.11	protein_coding	0.275418	5.36898e-07	1.85981e-05	Up		0.563055	3.19902e-10	7.04142e-09	Up
SULT1C4	ENSG00000198075.10	protein_coding	0.294005	0.00410711	0.0207165	Up		0.370084	0.00094453	0.00317582	Up
SURF6	ENSG00000148296.7	protein_coding	0.133508	0.00133156	0.0086768	Up		0.193248	0.0166341	0.0373638	Up
SUSD6	ENSG00000100647.8	protein_coding	0.124141	0.00841379	0.0355453	Up		0.28221	0.000195949	0.000804666	Up
SYDE1	ENSG00000105137.13	protein_coding	0.494424	4.38715e-08	2.61571e-06	Up		0.943653	1.29991e-07	1.27831e-06	Up
SYNC	ENSG00000162520.15	protein_coding	0.215225	0.00716384	0.0315849	Up		0.438016	3.52206e-06	2.3247e-05	Up
SYNE2	ENSG00000054654.17	protein_coding	0.442221	5.99871e-09	5.37102e-07	Up		0.300403	0.000290441	0.00113336	Up
SYNM	ENSG00000182253.15	protein_coding	0.324334	1.01813e-06	3.03e-05	Up		0.249858	0.00226484	0.00673522	Up
SYPL2	ENSG00000143028.9	protein_coding	0.528005	0.000274289	0.00256691	Up		0.895314	5.66416e-08	6.21297e-07	Up
SZRD1	ENSG00000055070.17	protein_coding	0.209178	5.77247e-07	1.95369e-05	Up		0.761039	1.08952e-08	1.46983e-07	Up
TAF10	ENSG00000166337.10	protein_coding	0.180392	0.00296001	0.0161147	Up		0.468793	8.69605e-09	1.21217e-07	Up
TAF3	ENSG00000165632.8	protein_coding	0.178176	0.000102768	0.00120819	Up		0.403832	1.01381e-05	5.9059e-05	Up
TAF4	ENSG00000130699.18	protein_coding	0.1892	0.000745078	0.00560713	Up		0.603457	3.70246e-10	7.9145e-09	Up
TAF8	ENSG00000137413.16	protein_coding	0.194471	1.45557e-06	4.02603e-05	Up		0.508274	2.24353e-09	3.76235e-08	Up
TAFA5	ENSG00000219438.8	protein_coding	0.215681	0.000131533	0.00144956	Up		0.327991	0.00434973	0.0118338	Up
TAGLN2	ENSG00000158710.14	protein_coding	0.270531	0.00804697	0.0344399	Up		0.3774	0.0077984	0.0195003	Up
TANGO2	ENSG00000183597.16	protein_coding	0.157198	0.00211029	0.0124217	Up		0.360203	5.07929e-06	3.223e-05	Up
TAOK2	ENSG00000149930.18	protein_coding	0.101376	0.00342165	0.0180213	Up		0.258794	0.00222408	0.00662731	Up
TAPBP	ENSG00000231925.11	protein_coding	0.171368	0.00136299	0.00881278	Up		0.548879	3.24953e-06	2.16701e-05	Up
TAS1R3	ENSG00000169962.5	protein_coding	0.590049	0.000463447	0.00387719	Up		0.569104	7.27923e-05	0.000336538	Up
TAX1BP3	ENSG00000213977.8	protein_coding	0.294537	0.000655643	0.00505827	Up		0.343123	0.00313929	0.00893594	Up
TBC1D10A	ENSG00000099992.15	protein_coding	0.348213	1.44283e-05	0.000255891	Up		0.635931	2.10228e-07	1.95027e-06	Up
TBC1D14	ENSG00000132405.19	protein_coding	0.130221	2.93707e-06	7.04353e-05	Up		0.194511	0.00299877	0.00858045	Up
TBC1D16	ENSG00000167291.16	protein_coding	0.20057	0.000921411	0.00657904	Up		0.66246	3.04821e-07	2.68721e-06	Up
TBC1D20	ENSG00000125875.14	protein_coding	0.101663	0.000414581	0.00355222	Up		0.348902	2.32416e-06	1.6138e-05	Up
TBC1D2B	ENSG00000167202.11	protein_coding	0.141193	1.23986e-05	0.000224355	Up		0.311307	5.56192e-08	6.11439e-07	Up
TBCE	ENSG00000285053.1	protein_coding	0.261334	0.00257077	0.0144298	Up		0.470189	0.000310441	0.0012016	Up
TBKBP1	ENSG00000198933.9	protein_coding	0.224272	0.0059468	0.0274932	Up		0.606261	5.55746e-06	3.48874e-05	Up
TBL1X	ENSG00000101849.17	protein_coding	0.343421	3.89221e-11	1.04911e-08	Up		0.733158	1.44085e-11	4.97318e-10	Up
TBX15	ENSG00000092607.15	protein_coding	0.768779	1.423e-07	6.3159e-06	Up		0.681252	0.00016057	0.000676436	Up
TBX2	ENSG00000121068.14	protein_coding	0.350516	0.00745597	0.0325073	Up		1.12089	1.40956e-08	1.84187e-07	Up
TBX2-AS1	ENSG00000267280.5	lncRNA	0.906355	2.57578e-07	1.01139e-05	Up		0.68479	0.000388797	0.00146062	Up
TBX3	ENSG00000135111.16	protein_coding	0.55783	6.44228e-06	0.000134003	Up		0.99039	9.23163e-09	1.27603e-07	Up
TBX6	ENSG00000149922.10	protein_coding	0.370287	0.00700128	0.0310533	Up		1.05266	1.32481e-07	1.2984e-06	Up
TBXA2R	ENSG00000006638.12	protein_coding	0.398375	0.0089387	0.0373116	Up		0.614258	0.000541515	0.00195155	Up
TCAP	ENSG00000173991.6	protein_coding	0.459046	0.000626126	0.00488332	Up		0.757313	7.89954e-06	4.75078e-05	Up
TCEA3	ENSG00000204219.11	protein_coding	0.335001	5.87653e-05	0.000781952	Up		0.386271	0.000323971	0.00124535	Up
TCEANC2	ENSG00000116205.14	protein_coding	0.191941	2.35305e-05	0.000380072	Up		0.364809	3.26747e-07	2.85605e-06	Up
TCF3	ENSG00000071564.16	protein_coding	0.307456	1.87526e-06	4.89648e-05	Up		0.751058	7.38985e-08	7.79726e-07	Up
TCF7	ENSG00000081059.20	protein_coding	0.525309	7.4057e-07	2.37166e-05	Up		0.406876	1.89068e-05	0.000102237	Up
TCF7L1	ENSG00000152284.5	protein_coding	0.425475	0.000386808	0.00336213	Up		1.05182	9.42893e-14	7.26126e-12	Up
TCF7L2	ENSG00000148737.17	protein_coding	0.304523	2.29075e-06	5.73263e-05	Up		0.494131	4.14773e-07	3.53278e-06	Up
TEAD1	ENSG00000187079.18	protein_coding	0.339376	1.10035e-09	1.47526e-07	Up		0.296035	1.18356e-05	6.76523e-05	Up
TEAD2	ENSG00000074219.13	protein_coding	0.653376	9.34433e-08	4.61639e-06	Up		0.936244	1.20952e-06	9.11034e-06	Up
TEAD3	ENSG00000007866.21	protein_coding	0.463742	0.000103282	0.00121368	Up		0.709289	1.72982e-07	1.64488e-06	Up
TEKT2	ENSG00000092850.12	protein_coding	0.39583	0.00205636	0.0121735	Up		0.663143	4.01759e-07	3.43773e-06	Up
TEP1	ENSG00000129566.13	protein_coding	0.195022	0.000800609	0.0059235	Up		0.542072	1.68736e-10	4.05088e-09	Up
TESK1	ENSG00000107140.16	protein_coding	0.194695	9.32559e-05	0.00111976	Up		0.597568	1.82894e-05	9.92941e-05	Up
TEX22	ENSG00000226174.7	protein_coding	0.278394	0.00433578	0.0216171	Up		0.583538	1.67223e-05	9.1917e-05	Up
TEX261	ENSG00000144043.12	protein_coding	0.138924	0.00140286	0.00900978	Up		0.415858	5.55746e-10	1.1232e-08	Up
TFAP2C	ENSG00000087510.7	protein_coding	0.44683	0.00136721	0.00883786	Up		0.452957	0.00749221	0.0188437	Up
TFDP2	ENSG00000114126.17	protein_coding	0.259322	9.77217e-06	0.000187585	Up		0.154499	0.000556556	0.00199924	Up
TFE3	ENSG00000068323.17	protein_coding	0.22126	2.04205e-07	8.34758e-06	Up		0.65902	3.79538e-07	3.27596e-06	Up
TFPI	ENSG00000003436.16	protein_coding	0.397667	0.00148027	0.00943436	Up		0.479343	2.24292e-05	0.000118518	Up
TGFB1	ENSG00000105329.10	protein_coding	0.346866	0.000486532	0.00402864	Up		0.91056	8.62763e-09	1.20377e-07	Up
TGFB1I1	ENSG00000140682.19	protein_coding	0.42507	0.00229371	0.0132158	Up		1.15413	4.00355e-09	6.19851e-08	Up
TGFB2	ENSG00000092969.12	protein_coding	0.293558	1.26281e-06	3.59908e-05	Up		0.357998	0.000576701	0.00206281	Up
TGFB3	ENSG00000119699.7	protein_coding	0.504539	7.86211e-08	4.03651e-06	Up		0.432702	0.000694943	0.0024269	Up
TGFBR3	ENSG00000069702.11	protein_coding	0.33203	8.58618e-07	2.65443e-05	Up		0.259249	0.00226986	0.00674678	Up
TGIF2	ENSG00000118707.10	protein_coding	0.426763	1.63291e-06	4.40596e-05	Up		0.467701	6.12587e-05	0.000289213	Up
THAP4	ENSG00000176946.12	protein_coding	0.108901	0.00426995	0.0213671	Up		0.272925	0.00245283	0.00722687	Up
THSD1	ENSG00000136114.17	protein_coding	0.266454	0.00261384	0.0146113	Up		0.403654	0.000421858	0.00156974	Up
TICAM1	ENSG00000127666.9	protein_coding	0.173577	0.0123399	0.0476933	Up		0.700061	1.69785e-08	2.17069e-07	Up
TIE1	ENSG00000066056.14	protein_coding	0.331155	0.00160553	0.0100592	Up		0.847013	5.28398e-07	4.38714e-06	Up
TIGD5	ENSG00000179886.6	protein_coding	0.310724	1.05586e-05	0.000198269	Up		0.275417	0.00530701	0.014061	Up
TIMP3	ENSG00000100234.11	protein_coding	0.404211	6.67937e-07	2.18145e-05	Up		0.525024	1.14751e-06	8.69474e-06	Up
TINAGL1	ENSG00000142910.16	protein_coding	0.439332	0.00025501	0.00243492	Up		0.723404	0.000128241	0.000553365	Up
TLCD2	ENSG00000185561.10	protein_coding	0.496588	1.65844e-06	4.45626e-05	Up		0.783886	1.04423e-07	1.05558e-06	Up
TLCD3B	ENSG00000149926.13	protein_coding	0.382449	0.00796783	0.0341916	Up		0.840575	1.83023e-09	3.15125e-08	Up
TLE1	ENSG00000196781.16	protein_coding	0.23968	5.01486e-06	0.000109229	Up		0.375553	0.000654142	0.00230291	Up
TLE3	ENSG00000140332.16	protein_coding	0.283517	3.61871e-05	0.000535481	Up		0.421078	0.000299582	0.00116535	Up
TLN1	ENSG00000137076.21	protein_coding	0.233361	3.65237e-05	0.000538747	Up		0.399407	6.27036e-07	5.10461e-06	Up
TMC4	ENSG00000167608.11	protein_coding	0.485237	0.00304339	0.0164837	Up		0.741918	6.55878e-09	9.49054e-08	Up
TMCC2	ENSG00000133069.17	protein_coding	0.154931	0.0109527	0.0434814	Up		0.451045	9.09521e-05	0.00040821	Up
TMCO4	ENSG00000162542.13	protein_coding	0.322067	9.21473e-05	0.00110903	Up		0.403021	7.47345e-05	0.000344229	Up
TMEM132A	ENSG00000006118.14	protein_coding	0.234409	0.000176463	0.00182769	Up		0.437467	0.00541337	0.0142947	Up
TMEM132C	ENSG00000181234.9	protein_coding	0.148007	0.00610702	0.0280517	Up		0.416881	1.82943e-06	1.30795e-05	Up
TMEM138	ENSG00000149483.12	protein_coding	0.164903	6.33868e-05	0.000831347	Up		0.181988	0.00287607	0.00828049	Up
TMEM150A	ENSG00000168890.14	protein_coding	0.167364	0.0108951	0.0433053	Up		0.554446	4.01668e-12	1.67027e-10	Up
TMEM164	ENSG00000157600.12	protein_coding	0.246186	1.79774e-05	0.000304439	Up		0.322156	0.000313417	0.00121107	Up
TMEM184A	ENSG00000164855.16	protein_coding	0.594761	0.000100038	0.00118248	Up		0.85191	4.71325e-05	0.000228824	Up
TMEM184B	ENSG00000198792.13	protein_coding	0.291185	3.6991e-06	8.46311e-05	Up		0.728966	1.83316e-07	1.72819e-06	Up
TMEM185B	ENSG00000226479.4	protein_coding	0.0971217	0.0106227	0.0424461	Up		0.217367	0.0010442	0.00347039	Up
TMEM204	ENSG00000131634.14	protein_coding	0.369657	0.000711555	0.00542013	Up		0.658725	2.66394e-05	0.00013789	Up
TMEM54	ENSG00000121900.19	protein_coding	0.206735	0.010316	0.0415073	Up		0.35854	0.00496824	0.013273	Up
TMIE	ENSG00000181585.6	protein_coding	0.451532	9.1123e-06	0.000177019	Up		0.248821	0.0231414	0.0495107	Up
TMUB1	ENSG00000164897.14	protein_coding	0.243057	9.85417e-05	0.00117074	Up		0.519148	0.000470825	0.00172681	Up
TNFAIP1	ENSG00000109079.10	protein_coding	0.131759	0.000242446	0.00233564	Up		0.353011	0.000858475	0.00292193	Up
TNFAIP8L1	ENSG00000185361.9	protein_coding	0.264711	0.0013391	0.00870399	Up		0.388965	0.00134627	0.00431754	Up
TNFRSF10B	ENSG00000120889.13	protein_coding	0.235016	0.00716804	0.0315919	Up		0.206112	0.0198624	0.0434708	Up
TNFRSF1A	ENSG00000067182.8	protein_coding	0.305355	0.000209013	0.00208337	Up		0.435798	0.000953113	0.0032025	Up
TNFSF12	ENSG00000239697.11	protein_coding	0.333078	1.67301e-07	7.13195e-06	Up		1.14586	1.01879e-08	1.38943e-07	Up
TNFSF13	ENSG00000161955.16	protein_coding	0.296993	0.000596157	0.00470334	Up		0.571733	8.99656e-05	0.000404395	Up
TNIK	ENSG00000154310.17	protein_coding	0.190631	0.000291079	0.00268936	Up		0.233192	0.000429951	0.00159604	Up
TNIP1	ENSG00000145901.15	protein_coding	0.0989028	0.00796594	0.0341916	Up		0.420129	3.05183e-05	0.000155364	Up
TNK2	ENSG00000061938.19	protein_coding	0.21211	0.0067858	0.030363	Up		0.810784	1.06592e-07	1.07532e-06	Up
TNKS1BP1	ENSG00000149115.14	protein_coding	0.274641	1.18856e-05	0.000217102	Up		0.831459	5.0079e-09	7.51033e-08	Up
TNRC18	ENSG00000182095.14	protein_coding	0.266093	0.000910993	0.00652085	Up		0.861385	2.92105e-09	4.71711e-08	Up
TNS1	ENSG00000079308.19	protein_coding	0.347126	2.734e-06	6.62407e-05	Up		0.931209	1.97402e-11	6.48146e-10	Up
TNS2	ENSG00000111077.17	protein_coding	0.224176	0.00410655	0.0207165	Up		1.10038	2.64285e-10	5.95876e-09	Up
TNS3	ENSG00000136205.17	protein_coding	0.387455	6.49068e-06	0.000134794	Up		0.766317	1.2124e-07	1.20182e-06	Up
TNXB	ENSG00000168477.19	protein_coding	0.235746	0.010249	0.0413088	Up		0.854501	1.04159e-09	1.9435e-08	Up
TOB2	ENSG00000183864.5	protein_coding	0.282179	1.07854e-05	0.000201734	Up		0.732656	1.25997e-08	1.66549e-07	Up
TOR4A	ENSG00000198113.3	protein_coding	0.312737	0.00832384	0.0352745	Up		0.710758	7.60911e-05	0.000349446	Up
TP53	ENSG00000141510.17	protein_coding	0.208436	0.0069851	0.0310134	Up		0.495656	0.000170682	0.000713559	Up
TP53BP2	ENSG00000143514.17	protein_coding	0.292138	1.48586e-07	6.56112e-06	Up		0.433183	4.31747e-06	2.79069e-05	Up
TP53INP2	ENSG00000078804.13	protein_coding	0.306811	0.00374783	0.0193004	Up		0.792537	2.70295e-08	3.2511e-07	Up
TPGS1	ENSG00000141933.9	protein_coding	0.223308	0.00495022	0.0239201	Up		0.3844	0.00495968	0.0132575	Up
TPM3P9	ENSG00000241015.2	transcribed_processed_pseudogene	0.327634	0.000364524	0.00321687	Up		0.444434	4.21081e-05	0.000206524	Up
TRABD	ENSG00000170638.9	protein_coding	0.193253	0.0067719	0.0303218	Up		0.611893	3.88713e-09	6.05203e-08	Up
TRAF3IP2	ENSG00000056972.20	protein_coding	0.348593	2.10698e-06	5.37144e-05	Up		0.38949	2.62136e-08	3.17097e-07	Up
TRAF7	ENSG00000131653.13	protein_coding	0.222548	4.95223e-05	0.000683544	Up		0.462517	1.28006e-06	9.54299e-06	Up
TRAK1	ENSG00000182606.16	protein_coding	0.270307	5.14587e-13	3.90733e-10	Up		0.403399	7.08621e-10	1.38636e-08	Up
TRAK2	ENSG00000115993.13	protein_coding	0.249783	3.49188e-05	0.000521084	Up		0.188347	0.000716925	0.00249368	Up
TRAM2	ENSG00000065308.5	protein_coding	0.228435	0.001491	0.00947474	Up		0.49826	3.64676e-10	7.83499e-09	Up
TRAPPC5	ENSG00000181029.9	protein_coding	0.489087	9.97862e-06	0.000189998	Up		0.506248	0.00126377	0.00409011	Up
TRARG1	ENSG00000184811.4	protein_coding	0.572198	0.0107615	0.0428603	Up		0.7692	0.0122194	0.028749	Up
TRIB2	ENSG00000071575.11	protein_coding	0.232174	0.000725265	0.00548902	Up		0.428546	9.54148e-05	0.000425919	Up
TRIL	ENSG00000255690.3	protein_coding	0.299991	0.00128404	0.00844796	Up		0.465223	0.00137107	0.00438993	Up
TRIM14	ENSG00000106785.15	protein_coding	0.203339	0.00353362	0.0184198	Up		0.489116	1.58615e-08	2.04646e-07	Up
TRIM41	ENSG00000146063.20	protein_coding	0.245276	4.16688e-08	2.53104e-06	Up		0.384898	1.30492e-05	7.37225e-05	Up
TRIM56	ENSG00000169871.13	protein_coding	0.252185	0.000108207	0.00126077	Up		0.857134	1.03651e-10	2.66305e-09	Up
TRIM65	ENSG00000141569.12	protein_coding	0.190002	0.000155729	0.00165752	Up		0.24186	0.000325455	0.00125025	Up
TRIM8	ENSG00000171206.14	protein_coding	0.345981	2.92086e-08	1.8895e-06	Up		0.763093	4.11063e-08	4.70382e-07	Up
TRIOBP	ENSG00000100106.22	protein_coding	0.244936	0.00011738	0.00133803	Up		0.607903	1.04052e-12	5.40287e-11	Up
TRIP10	ENSG00000125733.18	protein_coding	0.645519	1.01041e-07	4.92174e-06	Up		0.920553	3.24515e-07	2.83822e-06	Up
TRPM4	ENSG00000130529.16	protein_coding	0.283917	0.00212161	0.0124577	Up		0.560138	7.02499e-06	4.28303e-05	Up
TRPV1	ENSG00000196689.12	protein_coding	0.176325	0.00661039	0.0297545	Up		0.485057	9.96024e-10	1.8667e-08	Up
TRRAP	ENSG00000196367.13	protein_coding	0.16695	0.000801278	0.00592566	Up		0.364182	1.48269e-10	3.62409e-09	Up
TSHZ1	ENSG00000179981.10	protein_coding	0.368617	6.9239e-07	2.24234e-05	Up		0.411051	0.000447428	0.00165285	Up
TSKU	ENSG00000182704.8	protein_coding	0.446461	0.000285522	0.00264525	Up		0.69631	0.00022796	0.000917316	Up
TSPAN11	ENSG00000110900.15	protein_coding	0.486093	0.000114779	0.00131708	Up		0.807291	2.56508e-11	8.2041e-10	Up
TSPAN14	ENSG00000108219.15	protein_coding	0.256125	1.04776e-05	0.000197321	Up		0.373906	0.000124523	0.000539527	Up
TSPAN33	ENSG00000158457.6	protein_coding	0.236957	0.00012972	0.00143753	Up		0.22169	0.0217574	0.0469596	Up
TTC23	ENSG00000103852.13	protein_coding	0.187443	0.00117575	0.00790431	Up		0.149561	0.0146312	0.033498	Up
TTC28	ENSG00000100154.14	protein_coding	0.166525	0.000139371	0.00151847	Up		0.278381	1.72946e-08	2.20166e-07	Up
TTC34	ENSG00000215912.12	protein_coding	0.395756	0.00103809	0.0072092	Up		0.974745	1.0341e-11	3.77585e-10	Up
TTC38	ENSG00000075234.17	protein_coding	0.210628	0.0011975	0.00800478	Up		0.225781	0.0185249	0.0410252	Up
TTLL12	ENSG00000100304.13	protein_coding	0.183083	0.00110556	0.00756211	Up		0.535882	1.37421e-05	7.71376e-05	Up
TTYH1	ENSG00000167614.14	protein_coding	0.206381	0.00224667	0.0130172	Up		0.555774	3.84225e-05	0.000190532	Up
TTYH3	ENSG00000136295.15	protein_coding	0.23614	0.00864891	0.0363311	Up		0.659072	1.91927e-05	0.000103575	Up
TUB-AS1	ENSG00000248332.6	lncRNA	0.35462	0.00825924	0.0350699	Up		0.896539	4.57083e-06	2.93525e-05	Up
TULP3	ENSG00000078246.17	protein_coding	0.15812	0.00390467	0.0199021	Up		0.437401	5.84877e-06	3.65074e-05	Up
TXLNA	ENSG00000084652.16	protein_coding	0.102521	0.00791613	0.0340545	Up		0.177361	0.00227252	0.00675264	Up
U73169.1	ENSG00000213600.3	lncRNA	0.30072	0.00417368	0.0209827	Up		0.547226	0.000140362	0.000599688	Up
UBALD1	ENSG00000153443.13	protein_coding	0.316898	9.12826e-06	0.000177196	Up		0.802991	7.71348e-07	6.13128e-06	Up
UBALD2	ENSG00000185262.9	protein_coding	0.305564	4.21933e-05	0.000605207	Up		0.477274	2.97503e-05	0.000151845	Up
UBAP2	ENSG00000137073.22	protein_coding	0.163355	1.59375e-07	6.83912e-06	Up		0.232661	3.98045e-06	2.59035e-05	Up
UBE2I	ENSG00000103275.20	protein_coding	0.0928445	0.000925796	0.00660215	Up		0.294899	0.000658708	0.00231606	Up
UBE2J2	ENSG00000160087.20	protein_coding	0.203352	1.18401e-05	0.000216543	Up		0.231156	0.00709245	0.0179945	Up
UBQLN3	ENSG00000175520.9	protein_coding	0.554809	0.00317445	0.0170525	Up		0.80032	0.00258062	0.00754787	Up
UBQLN4	ENSG00000160803.8	protein_coding	0.155245	0.000154339	0.00164824	Up		0.376031	0.0011099	0.0036576	Up
UCK1	ENSG00000130717.13	protein_coding	0.135771	0.000385613	0.00335399	Up		0.397374	9.15778e-05	0.00041077	Up
UCKL1-AS1	ENSG00000280213.1	lncRNA	0.584524	0.000371271	0.00325882	Up		0.800434	2.71792e-05	0.000140389	Up
UHRF1	ENSG00000276043.5	protein_coding	0.375397	0.00622685	0.0284625	Up		0.795122	5.18903e-06	3.28202e-05	Up
ULK1	ENSG00000177169.10	protein_coding	0.230612	0.00751569	0.032718	Up		0.747314	6.54945e-08	7.03529e-07	Up
UNC119B	ENSG00000175970.11	protein_coding	0.260732	9.7949e-12	3.78288e-09	Up		0.213372	0.000393635	0.00147733	Up
UNG	ENSG00000076248.10	protein_coding	0.210716	7.91653e-05	0.000988173	Up		0.362676	0.000731317	0.00253835	Up
UPB1	ENSG00000100024.15	protein_coding	0.393425	0.00786391	0.0338693	Up		0.572859	0.00212537	0.00638191	Up
UPF3AP3	ENSG00000234709.2	transcribed_processed_pseudogene	0.309722	0.00283924	0.0155785	Up		1.25775	1.81153e-10	4.29338e-09	Up
USB1	ENSG00000103005.12	protein_coding	0.173051	0.00593676	0.0274566	Up		0.359484	1.01051e-06	7.78196e-06	Up
USF2	ENSG00000105698.16	protein_coding	0.209656	6.45073e-07	2.12907e-05	Up		0.737317	1.14393e-06	8.66986e-06	Up
USHBP1	ENSG00000130307.12	protein_coding	0.48516	2.53305e-05	0.000404102	Up		0.769082	2.23526e-06	1.55707e-05	Up
USP21	ENSG00000143258.16	protein_coding	0.213127	0.000180321	0.00185674	Up		0.569172	3.86556e-09	6.03211e-08	Up
USP42	ENSG00000106346.11	protein_coding	0.111329	0.00360451	0.0187102	Up		0.248978	1.73843e-06	1.24892e-05	Up
USP6NL	ENSG00000148429.14	protein_coding	0.133895	0.00173304	0.0106721	Up		0.135545	0.00834842	0.0207062	Up
UTRN	ENSG00000152818.18	protein_coding	0.271144	7.06523e-08	3.754e-06	Up		0.224149	0.000227818	0.000916869	Up
UTS2R	ENSG00000181408.3	protein_coding	0.732213	0.00623357	0.0284781	Up		0.748559	0.00271423	0.00788035	Up
VAC14-AS1	ENSG00000214353.8	lncRNA	0.483819	1.21513e-05	0.000220651	Up		0.636573	1.07361e-07	1.08197e-06	Up
VANGL2	ENSG00000162738.6	protein_coding	0.371423	1.61226e-06	4.35516e-05	Up		0.75687	4.72745e-09	7.14758e-08	Up
VASN	ENSG00000168140.5	protein_coding	0.342982	0.00166452	0.0103375	Up		0.765472	7.95842e-07	6.31076e-06	Up
VASP	ENSG00000125753.14	protein_coding	0.296654	0.000879182	0.00635681	Up		0.563003	0.000210119	0.000855981	Up
VCAN	ENSG00000038427.16	protein_coding	0.284986	0.00031135	0.0028358	Up		0.3161	0.000335453	0.0012835	Up
VEGFB	ENSG00000173511.9	protein_coding	0.35371	1.18877e-09	1.52217e-07	Up		0.684299	1.30936e-06	9.73207e-06	Up
VGLL4	ENSG00000144560.15	protein_coding	0.21609	2.088e-08	1.44094e-06	Up		0.20317	0.000140172	0.0005991	Up
VMAC	ENSG00000187650.4	protein_coding	0.211868	0.0074181	0.0323858	Up		0.430794	1.53208e-07	1.47915e-06	Up
VPS37B	ENSG00000139722.7	protein_coding	0.159164	0.00505513	0.0242684	Up		0.413	1.38413e-05	7.76205e-05	Up
VRK3	ENSG00000105053.11	protein_coding	0.0881269	0.00754108	0.0328173	Up		0.300575	2.26454e-08	2.78942e-07	Up
VSIG10	ENSG00000176834.14	protein_coding	0.202052	0.000108215	0.00126077	Up		0.324811	1.0534e-06	8.08292e-06	Up
VSIG2	ENSG00000019102.12	protein_coding	0.414115	0.00192629	0.0115703	Up		0.732928	2.00561e-05	0.000107357	Up
VSIR	ENSG00000107738.20	protein_coding	0.372245	4.97606e-05	0.00068526	Up		0.702882	3.77183e-05	0.000187416	Up
VSTM4	ENSG00000165633.13	protein_coding	0.154051	0.00211644	0.0124381	Up		0.37618	1.94762e-05	0.000104819	Up
VWA5B1	ENSG00000158816.15	protein_coding	0.773125	0.00167597	0.0103799	Up		0.987663	0.00014238	0.0006074	Up
WASF2	ENSG00000158195.11	protein_coding	0.244684	5.60929e-06	0.000119265	Up		0.567732	1.14179e-08	1.52765e-07	Up
WBP1L	ENSG00000166272.18	protein_coding	0.217779	9.904e-08	4.8354e-06	Up		0.513206	3.50466e-09	5.52123e-08	Up
WDFY2	ENSG00000139668.9	protein_coding	0.157733	0.00206352	0.0122075	Up		0.168236	0.0083747	0.0207627	Up
WDR38	ENSG00000136918.7	protein_coding	0.794516	0.00243377	0.0138379	Up		0.538195	0.00969424	0.0235845	Up
WDR55	ENSG00000120314.18	protein_coding	0.123948	0.00462742	0.0227036	Up		0.19529	0.000600956	0.00213924	Up
WDR59	ENSG00000103091.15	protein_coding	0.120116	0.00739695	0.0323153	Up		0.301545	2.1321e-08	2.64718e-07	Up
WFIKKN1	ENSG00000127578.7	protein_coding	0.647239	3.16542e-05	0.000481814	Up		0.941186	3.51716e-06	2.32232e-05	Up
WFS1	ENSG00000109501.14	protein_coding	0.360256	7.31311e-08	3.83842e-06	Up		0.436928	0.000113461	0.000497236	Up
WHAMM	ENSG00000156232.7	protein_coding	0.20305	1.34914e-06	3.79873e-05	Up		0.126182	0.0063912	0.0164748	Up
WIPF2	ENSG00000171475.14	protein_coding	0.0898585	0.00666761	0.0299377	Up		0.200905	0.000465814	0.00171096	Up
WIPI1	ENSG00000070540.13	protein_coding	0.215439	7.46947e-05	0.000944211	Up		0.173191	0.00832191	0.0206474	Up
WIZ	ENSG00000011451.20	protein_coding	0.237009	0.00165524	0.0103009	Up		0.990576	6.29757e-08	6.79712e-07	Up
WNK1	ENSG00000060237.17	protein_coding	0.155451	0.000527138	0.00428389	Up		0.385198	1.40814e-08	1.84082e-07	Up
WWC1	ENSG00000113645.14	protein_coding	0.345356	2.19601e-11	6.84627e-09	Up		0.499872	8.22556e-07	6.49134e-06	Up
WWC3	ENSG00000047644.18	protein_coding	0.216706	1.55636e-07	6.73453e-06	Up		0.382387	2.74425e-07	2.45147e-06	Up
WWOX	ENSG00000186153.17	protein_coding	0.138749	0.00574271	0.0267335	Up		0.236598	7.7879e-05	0.000356595	Up
WWTR1	ENSG00000018408.14	protein_coding	0.44568	6.08083e-08	3.34782e-06	Up		0.366921	8.27056e-05	0.000376152	Up
XPNPEP3	ENSG00000196236.13	protein_coding	0.195278	1.23853e-05	0.00022427	Up		0.412215	1.02034e-07	1.0339e-06	Up
YAP1	ENSG00000137693.14	protein_coding	0.505896	2.39352e-13	2.38211e-10	Up		0.458548	4.9555e-06	3.15359e-05	Up
YBX3	ENSG00000060138.13	protein_coding	0.399018	0.0022315	0.0129546	Up		0.436458	0.00976306	0.0237247	Up
YKT6	ENSG00000106636.8	protein_coding	0.156479	0.000160564	0.00169932	Up		0.186566	0.0102973	0.0248538	Up
Z73420.2	ENSG00000287236.1	lncRNA	0.537629	0.00644483	0.029206	Up		1.00605	0.001247	0.00404246	Up
Z97200.1	ENSG00000271811.1	lncRNA	0.407044	0.00164949	0.0102817	Up		0.934559	1.26289e-06	9.45062e-06	Up
ZBED1	ENSG00000214717.12	protein_coding	0.153141	0.000491692	0.0040545	Up		0.415585	7.45641e-06	4.51634e-05	Up
ZBTB16	ENSG00000109906.14	protein_coding	0.223905	8.2211e-05	0.00101687	Up		0.392473	0.000222104	0.000897159	Up
ZBTB4	ENSG00000174282.12	protein_coding	0.127894	0.000830116	0.00608846	Up		0.56904	5.8202e-06	3.63444e-05	Up
ZBTB40	ENSG00000184677.18	protein_coding	0.146834	0.00772392	0.033383	Up		0.223269	0.00197452	0.00599636	Up
ZBTB42	ENSG00000179627.10	protein_coding	0.495922	0.000125229	0.00139915	Up		0.556806	0.000627527	0.00222209	Up
ZBTB46	ENSG00000130584.11	protein_coding	0.315544	7.67037e-05	0.000964424	Up		0.524248	1.73634e-06	1.24802e-05	Up
ZBTB47	ENSG00000114853.14	protein_coding	0.198849	9.75153e-05	0.00116174	Up		0.594059	4.48248e-08	5.08226e-07	Up
ZBTB7A	ENSG00000178951.9	protein_coding	0.206733	0.00488096	0.0236428	Up		0.761432	1.92504e-06	1.36577e-05	Up
ZBTB7B	ENSG00000160685.13	protein_coding	0.313974	0.000159433	0.00169203	Up		0.552252	1.37235e-05	7.70766e-05	Up
ZBTB7C	ENSG00000184828.10	protein_coding	0.312554	0.000101431	0.00119573	Up		0.337874	0.000934054	0.00314273	Up
ZC3H4	ENSG00000130749.10	protein_coding	0.13074	0.0032127	0.0171973	Up		0.795972	1.97977e-07	1.84644e-06	Up
ZC3H7B	ENSG00000100403.12	protein_coding	0.139741	0.00343962	0.0180682	Up		0.64273	9.37058e-07	7.27871e-06	Up
ZCCHC14	ENSG00000140948.13	protein_coding	0.212756	1.2659e-06	3.60356e-05	Up		0.277489	1.18364e-06	8.94167e-06	Up
ZCCHC24	ENSG00000165424.7	protein_coding	0.251183	2.66771e-05	0.000421426	Up		0.719894	2.21417e-09	3.72366e-08	Up
ZDHHC18	ENSG00000204160.12	protein_coding	0.275549	2.6439e-05	0.000418432	Up		0.425534	4.76567e-05	0.000230991	Up
ZEB1	ENSG00000148516.21	protein_coding	0.224321	4.56489e-10	7.429e-08	Up		0.114694	0.0199604	0.043637	Up
ZFAND3	ENSG00000156639.12	protein_coding	0.198918	4.57344e-06	0.000101494	Up		0.391156	1.62252e-11	5.50412e-10	Up
ZFHX2	ENSG00000136367.14	protein_coding	0.333894	0.00347559	0.0181979	Up		0.870384	2.69847e-12	1.1995e-10	Up
ZFHX3	ENSG00000140836.17	protein_coding	0.332778	6.54627e-06	0.000135513	Up		0.549006	2.547e-11	8.17271e-10	Up
ZFHX4	ENSG00000091656.19	protein_coding	0.24318	0.000234797	0.0022782	Up		0.362042	1.47737e-06	1.08261e-05	Up
ZFP36L1	ENSG00000185650.10	protein_coding	0.439135	8.39418e-07	2.60441e-05	Up		0.664356	1.26713e-08	1.6742e-07	Up
ZFP36L2	ENSG00000152518.8	protein_coding	0.298525	0.000707631	0.0053966	Up		0.643915	4.68933e-07	3.93863e-06	Up
ZFP41	ENSG00000181638.19	protein_coding	0.223826	0.00443927	0.0219933	Up		0.988363	1.5047e-12	7.37402e-11	Up
ZFPM1	ENSG00000179588.9	protein_coding	0.25883	0.00594057	0.0274693	Up		0.661296	1.41116e-06	1.03949e-05	Up
ZFYVE21	ENSG00000100711.13	protein_coding	0.175416	0.000366938	0.00323395	Up		0.33258	9.19039e-05	0.000412046	Up
ZHX2	ENSG00000178764.8	protein_coding	0.157333	0.00367541	0.0190058	Up		0.652439	7.6184e-10	1.47633e-08	Up
ZHX3	ENSG00000174306.21	protein_coding	0.292624	2.40641e-10	4.41619e-08	Up		0.54462	3.12867e-11	9.70314e-10	Up
ZIC2	ENSG00000043355.12	protein_coding	0.568148	5.49411e-06	0.000117492	Up		0.977501	1.37603e-06	1.01639e-05	Up
ZIC3	ENSG00000156925.12	protein_coding	0.547832	0.000134846	0.00147913	Up		0.631663	0.000152254	0.00064433	Up
ZIC5	ENSG00000139800.8	protein_coding	0.460272	9.86526e-06	0.000188533	Up		0.535392	2.26718e-05	0.000119587	Up
ZMIZ1	ENSG00000108175.17	protein_coding	0.227798	0.000459919	0.00385186	Up		0.75304	3.15708e-07	2.76526e-06	Up
ZNF205	ENSG00000122386.10	protein_coding	0.140328	0.0100606	0.0407461	Up		0.48584	1.06127e-05	6.14323e-05	Up
ZNF219	ENSG00000165804.16	protein_coding	0.374814	1.29017e-05	0.00023232	Up		0.818164	1.98278e-06	1.40204e-05	Up
ZNF275	ENSG00000063587.14	protein_coding	0.143593	0.000160049	0.00169731	Up		0.307993	2.36513e-05	0.000124003	Up
ZNF296	ENSG00000170684.9	protein_coding	0.488076	0.00686051	0.0306146	Up		0.889318	2.65184e-06	1.81497e-05	Up
ZNF316	ENSG00000205903.7	protein_coding	0.192265	0.00036043	0.00319332	Up		0.672998	2.73701e-06	1.86594e-05	Up
ZNF319	ENSG00000166188.2	protein_coding	0.234878	4.94223e-06	0.00010792	Up		0.638108	1.49987e-08	1.947e-07	Up
ZNF346	ENSG00000113761.12	protein_coding	0.169495	0.000512538	0.00419564	Up		0.237727	1.33343e-06	9.88121e-06	Up
ZNF358	ENSG00000198816.7	protein_coding	0.408028	4.52627e-07	1.61994e-05	Up		0.879817	4.43645e-06	2.85638e-05	Up
ZNF366	ENSG00000178175.12	protein_coding	0.390939	0.000229569	0.00224143	Up		0.765437	1.44057e-05	8.04662e-05	Up
ZNF385A	ENSG00000161642.17	protein_coding	0.463355	2.0874e-06	5.32897e-05	Up		0.996827	6.93933e-14	5.62142e-12	Up
ZNF394	ENSG00000160908.15	protein_coding	0.232441	1.38331e-06	3.86969e-05	Up		0.241843	5.77971e-07	4.74557e-06	Up
ZNF395	ENSG00000186918.14	protein_coding	0.278392	5.90917e-09	5.34635e-07	Up		0.27668	0.000360726	0.0013703	Up
ZNF423	ENSG00000102935.11	protein_coding	0.418769	8.09855e-08	4.1333e-06	Up		0.885323	1.08068e-08	1.46173e-07	Up
ZNF438	ENSG00000183621.15	protein_coding	0.138114	0.00189139	0.011395	Up		0.273028	3.33359e-06	2.21659e-05	Up
ZNF444	ENSG00000167685.15	protein_coding	0.260898	1.23187e-05	0.000223376	Up		0.546145	2.95807e-08	3.51237e-07	Up
ZNF462	ENSG00000148143.13	protein_coding	0.160363	0.000923404	0.00659145	Up		0.53597	9.66321e-11	2.49786e-09	Up
ZNF467	ENSG00000181444.13	protein_coding	0.448972	0.000135217	0.0014819	Up		0.798073	5.18042e-06	3.27983e-05	Up
ZNF500	ENSG00000103199.14	protein_coding	0.180646	0.00148326	0.00944408	Up		0.420107	2.79468e-09	4.54523e-08	Up
ZNF516	ENSG00000101493.11	protein_coding	0.458573	1.42626e-10	2.92903e-08	Up		0.324115	0.000356453	0.00135615	Up
ZNF524	ENSG00000171443.7	protein_coding	0.176614	0.0130642	0.0496329	Up		0.492309	0.000160938	0.000677791	Up
ZNF532	ENSG00000074657.13	protein_coding	0.0864984	0.0127794	0.0488593	Up		0.202281	5.13186e-08	5.71794e-07	Up
ZNF552	ENSG00000178935.5	protein_coding	0.259295	0.00213125	0.0125109	Up		0.417721	0.00044187	0.00163599	Up
ZNF561-AS1	ENSG00000267106.7	lncRNA	0.186952	0.000592508	0.00468011	Up		0.363118	3.84612e-08	4.42849e-07	Up
ZNF579	ENSG00000218891.5	protein_coding	0.290965	0.000130038	0.00144033	Up		0.654762	0.000474085	0.00173661	Up
ZNF580	ENSG00000213015.9	protein_coding	0.185798	0.00468429	0.0229088	Up		0.979708	2.10579e-07	1.95247e-06	Up
ZNF587	ENSG00000198466.12	protein_coding	0.121206	0.0116112	0.0455645	Up		0.189923	0.0141373	0.0325331	Up
ZNF609	ENSG00000180357.9	protein_coding	0.115958	0.000186166	0.00190029	Up		0.459049	9.85544e-08	1.00173e-06	Up
ZNF618	ENSG00000157657.14	protein_coding	0.178504	0.007053	0.0312132	Up		0.54361	6.07914e-10	1.21702e-08	Up
ZNF621	ENSG00000172888.12	protein_coding	0.253497	2.55988e-07	1.00668e-05	Up		0.373804	3.99984e-11	1.18838e-09	Up
ZNF653	ENSG00000161914.10	protein_coding	0.181126	0.00225652	0.0130538	Up		0.590896	1.99211e-05	0.000106749	Up
ZNF672	ENSG00000171161.13	protein_coding	0.168988	0.00218384	0.0127215	Up		0.222198	0.00364522	0.0101615	Up
ZNF688	ENSG00000229809.8	protein_coding	0.135903	0.012994	0.0494396	Up		0.416543	4.08563e-06	2.65472e-05	Up
ZNF696	ENSG00000185730.8	protein_coding	0.189395	0.000290733	0.00268775	Up		0.440727	5.26624e-08	5.8326e-07	Up
ZNF703	ENSG00000183779.7	protein_coding	0.480538	1.87082e-06	4.88983e-05	Up		0.999798	2.20037e-09	3.70254e-08	Up
ZNF71	ENSG00000197951.9	protein_coding	0.164224	0.000622634	0.00486452	Up		0.272558	6.79114e-07	5.47892e-06	Up
ZNF74	ENSG00000185252.19	protein_coding	0.142418	0.0031718	0.0170421	Up		0.169814	0.0108553	0.026008	Up
ZNF764	ENSG00000169951.9	protein_coding	0.15006	0.00523702	0.0249831	Up		0.540738	2.10927e-10	4.86817e-09	Up
ZNF768	ENSG00000169957.10	protein_coding	0.326129	2.53959e-07	1.00174e-05	Up		0.533866	2.91948e-05	0.000149349	Up
ZNF774	ENSG00000196391.11	protein_coding	0.231274	0.00357313	0.0185771	Up		0.235258	0.00282637	0.00816438	Up
ZNF785	ENSG00000197162.10	protein_coding	0.193346	0.000413323	0.00354379	Up		0.4028	7.12127e-07	5.71108e-06	Up
ZNF787	ENSG00000142409.6	protein_coding	0.1944	0.00112934	0.00768414	Up		0.350054	0.00162611	0.00507502	Up
ZNF8	ENSG00000278129.2	protein_coding	0.300607	4.50229e-08	2.67819e-06	Up		0.309494	6.67504e-06	4.10257e-05	Up
ZNF853	ENSG00000236609.4	protein_coding	0.259664	4.7829e-06	0.000105396	Up		0.367466	1.94969e-05	0.000104907	Up
ZNF865	ENSG00000261221.3	protein_coding	0.365201	4.8286e-05	0.000670665	Up		0.904056	7.80589e-08	8.19536e-07	Up
ZNRF1	ENSG00000186187.12	protein_coding	0.248558	6.77564e-06	0.000139814	Up		0.4891	5.18427e-06	3.28086e-05	Up
ZNRF2P1	ENSG00000237004.4	transcribed_processed_pseudogene	0.28803	0.00349763	0.0182727	Up		0.674364	4.66595e-06	2.98792e-05	Up
ZNRF3	ENSG00000183579.16	protein_coding	0.375099	1.03673e-06	3.07643e-05	Up		0.620425	5.20826e-07	4.32912e-06	Up
ZNRF3-IT1	ENSG00000235786.1	lncRNA	0.570465	2.84504e-06	6.85459e-05	Up		1.08573	1.83762e-07	1.73183e-06	Up
ZSWIM4	ENSG00000132003.9	protein_coding	0.260255	0.000970116	0.00684161	Up		0.722021	7.10636e-09	1.01786e-07	Up
ZSWIM9	ENSG00000185453.13	protein_coding	0.296443	0.000575928	0.004577	Up		0.661851	9.57954e-05	0.000427264	Up
AAGAB	ENSG00000103591.13	protein_coding	-0.134319	0.0069515	0.030912	Down		-0.488346	1.7219e-12	8.30122e-11	Down
AASDHPPT	ENSG00000149313.11	protein_coding	-0.414302	8.95718e-11	2.01544e-08	Down		-0.82426	4.28094e-18	3.34015e-15	Down
ABCA11P	ENSG00000251595.7	transcribed_processed_pseudogene	-0.344853	0.00732934	0.0321029	Down		-0.468045	0.00335158	0.00945849	Down
ABCA5	ENSG00000154265.16	protein_coding	-0.229019	0.000125414	0.00140061	Down		-0.714125	9.2909e-09	1.28303e-07	Down
ABCE1	ENSG00000164163.11	protein_coding	-0.313354	2.143e-07	8.62398e-06	Down		-0.691638	4.2236e-14	3.77185e-12	Down
ABHD10	ENSG00000144827.9	protein_coding	-0.225774	0.000461421	0.00386149	Down		-0.737295	2.73196e-15	4.00989e-13	Down
ABITRAM	ENSG00000119328.12	protein_coding	-0.211247	1.04394e-05	0.000196888	Down		-0.222628	0.000294415	0.00114751	Down
ABRACL	ENSG00000146386.8	protein_coding	-0.425891	9.29143e-06	0.000179515	Down		-0.653682	2.88719e-09	4.66752e-08	Down
ABRAXAS2	ENSG00000165660.8	protein_coding	-0.127286	0.000766915	0.00572718	Down		-0.304985	1.4403e-07	1.39645e-06	Down
AC004947.2	ENSG00000280255.1	TEC	-0.592079	0.000162282	0.00171257	Down		-0.867526	5.17702e-07	4.30799e-06	Down
AC005261.1	ENSG00000131845.14	protein_coding	-0.241779	1.2525e-07	5.74638e-06	Down		-0.384849	1.62529e-12	7.88676e-11	Down
AC007038.1	ENSG00000272807.1	lncRNA	-0.418849	2.24545e-06	5.63563e-05	Down		-0.737633	1.24428e-05	7.066e-05	Down
AC007938.3	ENSG00000270953.1	lncRNA	-0.550194	3.49994e-07	1.31443e-05	Down		-0.554459	2.71419e-06	1.85208e-05	Down
AC008505.1	ENSG00000283462.2	lncRNA	-0.582152	0.000987458	0.00692452	Down		-0.697636	0.000814952	0.00279109	Down
AC008568.1	ENSG00000229855.9	lncRNA	-0.847465	0.000976255	0.00686643	Down		-1.19874	3.9499e-07	3.38862e-06	Down
AC009487.4	ENSG00000280105.1	TEC	-0.499718	0.00122516	0.00814966	Down		-0.863765	5.28708e-08	5.85274e-07	Down
AC009812.4	ENSG00000260317.1	lncRNA	-0.647803	0.000522053	0.00425603	Down		-0.53662	0.0031758	0.00901736	Down
AC010266.2	ENSG00000261037.1	lncRNA	-0.505287	0.00491919	0.0238033	Down		-0.72939	1.26949e-06	9.48569e-06	Down
AC010326.1	ENSG00000152454.4	protein_coding	-0.139088	0.00250805	0.014173	Down		-0.318238	0.000222894	0.000899919	Down
AC011978.2	ENSG00000261542.1	lncRNA	-0.329378	0.00166409	0.0103375	Down		-0.970295	3.68757e-14	3.35377e-12	Down
AC012508.3	ENSG00000286971.1	lncRNA	-0.547885	0.000129463	0.00143591	Down		-0.563118	6.32572e-06	3.91384e-05	Down
AC012513.3	ENSG00000279348.1	TEC	-0.423529	1.60637e-09	1.9155e-07	Down		-0.657937	2.72922e-14	2.61028e-12	Down
AC016717.2	ENSG00000273301.1	lncRNA	-0.398234	0.000422596	0.00360656	Down		-0.892841	6.77779e-14	5.50561e-12	Down
AC018697.1	ENSG00000266573.6	lncRNA	-0.512917	0.0107106	0.0427171	Down		-0.541524	0.000106313	0.000468642	Down
AC018953.2	ENSG00000287844.1	lncRNA	-0.873621	0.000292824	0.00270129	Down		-0.768163	0.000311765	0.00120578	Down
AC021733.4	ENSG00000286282.1	lncRNA	-0.422617	0.0026541	0.0147853	Down		-0.780824	5.67358e-06	3.55186e-05	Down
AC022893.2	ENSG00000260838.3	lncRNA	-0.446667	0.00107929	0.00743747	Down		-0.780734	7.27706e-09	1.03626e-07	Down
AC024060.2	ENSG00000271870.1	lncRNA	-0.342781	0.000334216	0.00300283	Down		-0.677878	1.96451e-09	3.35711e-08	Down
AC024597.1	ENSG00000288011.1	lncRNA	-0.326689	0.00220733	0.012841	Down		-0.634688	3.45222e-06	2.28675e-05	Down
AC025253.1	ENSG00000275286.1	lncRNA	-0.667098	0.000140656	0.00152861	Down		-0.984416	1.80726e-07	1.70811e-06	Down
AC025253.2	ENSG00000286671.1	lncRNA	-0.332776	0.011228	0.0443226	Down		-0.618419	2.15236e-08	2.66898e-07	Down
AC025766.1	ENSG00000270133.1	lncRNA	-0.658129	1.67195e-06	4.48791e-05	Down		-0.523502	0.00347502	0.00975117	Down
AC027045.3	ENSG00000283025.1	lncRNA	-0.816921	0.000798767	0.00591554	Down		-0.750201	0.0050926	0.0135685	Down
AC034139.1	ENSG00000287401.1	lncRNA	-0.49647	0.000106948	0.00124995	Down		-0.389647	0.000373223	0.00141108	Down
AC040174.1	ENSG00000261502.4	lncRNA	-0.554124	0.00644173	0.0292022	Down		-0.739367	0.00381447	0.0105685	Down
AC069228.1	ENSG00000258162.4	lncRNA	-0.35974	0.00913371	0.0378938	Down		-0.4874	0.000604543	0.00215098	Down
AC073270.2	ENSG00000287985.1	lncRNA	-0.401148	0.000797857	0.00591049	Down		-0.325913	0.0225438	0.0484061	Down
AC073585.1	ENSG00000255624.3	transcribed_processed_pseudogene	-0.31488	0.00528401	0.0251583	Down		-0.55188	9.35113e-05	0.000418367	Down
AC080100.1	ENSG00000279675.1	TEC	-0.22613	0.00459753	0.0225956	Down		-0.700985	1.5711e-10	3.80568e-09	Down
AC084834.1	ENSG00000286348.1	lncRNA	-0.486501	0.00134965	0.00875061	Down		-0.459225	0.00772898	0.019361	Down
AC091152.2	ENSG00000267160.1	lncRNA	-0.292719	0.00251695	0.0142109	Down		-0.801943	7.64642e-06	4.61728e-05	Down
AC091305.1	ENSG00000278971.1	TEC	-0.347341	0.00436484	0.0217285	Down		-0.389747	0.0185302	0.0410338	Down
AC092125.2	ENSG00000286653.1	lncRNA	-0.371118	0.0123231	0.0476497	Down		-0.768809	2.3545e-07	2.1473e-06	Down
AC092376.2	ENSG00000277954.1	lncRNA	-0.429327	9.96034e-06	0.000189789	Down		-0.271097	0.00202763	0.00613064	Down
AC092645.1	ENSG00000278962.1	TEC	-0.446206	0.0128499	0.0490637	Down		-0.56602	0.00273547	0.00793426	Down
AC092747.4	ENSG00000275764.1	lncRNA	-0.213277	0.00776417	0.0335131	Down		-0.54581	1.58915e-08	2.04944e-07	Down
AC093297.2	ENSG00000272335.1	lncRNA	-0.170214	0.00338082	0.0178707	Down		-0.224441	0.00236136	0.00698723	Down
AC095032.1	ENSG00000224613.7	lncRNA	-0.616837	4.08505e-05	0.000588228	Down		-0.615914	7.37469e-05	0.000340368	Down
AC096585.1	ENSG00000287841.1	lncRNA	-0.989663	0.00116196	0.00785038	Down		-1.03047	2.36025e-06	1.63579e-05	Down
AC100814.2	ENSG00000272010.1	lncRNA	-0.403561	0.00117726	0.00790831	Down		-0.944085	9.61079e-05	0.000428561	Down
AC104137.1	ENSG00000248479.1	lncRNA	-1.12325	1.12842e-05	0.000208863	Down		-0.581792	0.00540331	0.0142732	Down
AC104260.1	ENSG00000273923.1	lncRNA	-0.525052	0.0126936	0.0486534	Down		-0.697522	0.000301173	0.00117062	Down
AC110491.1	ENSG00000261292.2	lncRNA	-0.316304	0.00697735	0.0309853	Down		-0.792288	2.83782e-09	4.6039e-08	Down
AC110774.1	ENSG00000279013.1	TEC	-0.677314	2.31488e-07	9.20454e-06	Down		-1.06616	1.94151e-10	4.56131e-09	Down
AC120036.4	ENSG00000255366.1	lncRNA	-0.182429	0.00311565	0.0167881	Down		-0.377191	6.98908e-07	5.6157e-06	Down
AC122707.1	ENSG00000248285.1	lncRNA	-0.702073	0.000270176	0.00253944	Down		-1.26526	1.16497e-11	4.15123e-10	Down
AC124016.3	ENSG00000273156.2	lncRNA	-0.234457	0.00862957	0.0362675	Down		-0.636523	1.30478e-07	1.28225e-06	Down
AC138393.1	ENSG00000185495.10	transcribed_unprocessed_pseudogene	-0.187158	0.00424886	0.0212821	Down		-0.447056	8.95329e-05	0.000402939	Down
AC138393.3	ENSG00000278467.1	lncRNA	-0.237546	0.000900929	0.00646311	Down		-0.358185	0.02184	0.0471036	Down
AC233266.2	ENSG00000261600.1	lncRNA	-0.555174	0.00416238	0.0209341	Down		-0.863892	0.000144331	0.00061519	Down
AC244502.1	ENSG00000251002.8	lncRNA	-0.68634	0.00330966	0.0175999	Down		-0.692527	0.00352272	0.00986354	Down
ACACA	ENSG00000278540.5	protein_coding	-0.0907969	0.00919561	0.0380957	Down		-0.171359	8.44301e-06	5.0206e-05	Down
ACAD8	ENSG00000151498.11	protein_coding	-0.0772178	0.0127638	0.0488141	Down		-0.0881371	0.012502	0.0293362	Down
ACADSB	ENSG00000196177.13	protein_coding	-0.177149	0.00667356	0.0299467	Down		-0.326505	1.53694e-06	1.12156e-05	Down
ACAP2	ENSG00000114331.15	protein_coding	-0.0965589	0.00322278	0.017237	Down		-0.402241	7.06536e-10	1.38362e-08	Down
ACAP2-IT1	ENSG00000229325.1	lncRNA	-0.412258	2.58917e-07	1.01357e-05	Down		-0.967734	1.71302e-08	2.18543e-07	Down
ACAT2	ENSG00000120437.9	protein_coding	-0.276557	0.00332982	0.0176889	Down		-0.681413	2.55627e-09	4.22232e-08	Down
ACLY	ENSG00000131473.17	protein_coding	-0.124377	0.0129013	0.0492163	Down		-0.211589	0.00396508	0.0109247	Down
ACP1	ENSG00000143727.16	protein_coding	-0.207271	8.54406e-05	0.00104631	Down		-0.543302	1.05565e-13	7.96411e-12	Down
ACSL3	ENSG00000123983.14	protein_coding	-0.16882	0.000556652	0.00445722	Down		-0.532874	4.30945e-11	1.26007e-09	Down
[truncated: 2,278 more rows]

## Sheet: KnightADRC_ROSMAP
S5 Data. Overlap of significant genes between Knight ADRC and ROSMAP cohorts
			Knight ADRC					ROSMAP
Gene ID	Gene Name	Gene Biotype	log2(FoldChange)	PValue	Adjusted.PValue	Direction		log2(FoldChange)	PValue	Adjusted.PValue	Direction
ABCB1	ENSG00000085563.15	protein_coding	0.345932	0.000114319	0.00131356	up		0.324741	0.00408185	0.023738	up
ABCC6	ENSG00000091262.15	protein_coding	0.423319	0.00174052	0.0107062	up		0.265433	0.00359201	0.0216805	up
ABHD4	ENSG00000100439.10	protein_coding	0.185875	0.00673063	0.0301683	up		0.187304	0.00889842	0.0417817	up
ABL1	ENSG00000097007.19	protein_coding	0.130861	0.00481565	0.0233965	up		0.257511	1.93868e-10	2.88025e-08	up
ABO	ENSG00000175164.15	protein_coding	0.392015	0.00534228	0.0253785	up		0.301085	0.00177552	0.0128432	up
AC004832.5	ENSG00000273350.1	lncRNA	0.372077	0.00054192	0.00437312	up		0.267735	0.0109915	0.0488728	up
AC004852.2	ENSG00000278254.4	lncRNA	0.472031	0.000847388	0.00617141	up		0.403623	0.000635599	0.00601226	up
AC005072.1	ENSG00000272219.1	lncRNA	0.603242	1.26576e-05	0.000228561	up		0.263912	0.00671581	0.0341339	up
AC005089.1	ENSG00000274080.1	lncRNA	0.475872	0.00378305	0.0193957	up		0.291753	0.000302674	0.00344218	up
AC005332.6	ENSG00000278730.1	lncRNA	0.151645	3.34119e-07	1.26769e-05	up		0.141882	0.00448175	0.0253944	up
AC005480.1	ENSG00000258891.1	lncRNA	0.591371	0.000238092	0.00230399	up		0.260664	0.00361717	0.021798	up
AC005776.1	ENSG00000270802.2	processed_pseudogene	0.497081	0.00231859	0.0133265	up		0.407383	0.00020275	0.00253193	up
AC006330.1	ENSG00000280388.1	TEC	0.194647	0.0106442	0.0425112	up		0.313686	0.000138535	0.0018991	up
AC007496.3	ENSG00000280392.1	TEC	0.22541	0.000335387	0.00300945	up		0.421667	0.000590858	0.00568512	up
AC008121.2	ENSG00000271596.1	processed_pseudogene	0.545219	0.00687176	0.0306522	up		0.468103	0.00756592	0.0372182	up
AC008875.3	ENSG00000287263.1	lncRNA	0.332807	0.00504552	0.0242428	up		0.312014	0.000145989	0.00196375	up
AC008895.1	ENSG00000279948.1	TEC	0.31271	8.78739e-05	0.00106958	up		0.339478	6.90802e-05	0.00110702	up
AC009078.3	ENSG00000280152.1	TEC	0.302741	0.00329494	0.017536	up		0.434789	7.25754e-05	0.00114543	up
AC009244.2	ENSG00000286722.1	lncRNA	0.848673	0.0018361	0.0111439	up		0.446909	2.52555e-05	0.000503094	up
AC009404.1	ENSG00000236255.2	lncRNA	0.237375	0.00541763	0.0256049	up		0.205308	0.00366884	0.0220169	up
AC009509.5	ENSG00000276261.1	lncRNA	0.511886	0.00411007	0.020725	up		0.454587	0.00124879	0.0098784	up
AC009779.3	ENSG00000258056.2	lncRNA	0.321767	5.33974e-05	0.000724167	up		0.279822	0.000149651	0.00200361	up
AC010280.1	ENSG00000248359.2	lncRNA	0.452524	0.00343609	0.0180569	up		0.423876	0.00955408	0.0440255	up
AC010326.5	ENSG00000270804.1	transcribed_processed_pseudogene	0.275965	0.00390538	0.0199021	up		0.266332	0.0055991	0.0298393	up
AC010618.3	ENSG00000269439.6	lncRNA	0.303707	0.00414033	0.0208573	up		0.230065	0.00195028	0.0137792	up
AC010624.5	ENSG00000287001.1	lncRNA	0.418908	0.00822405	0.0349664	up		0.535857	0.00497797	0.0274602	up
AC011676.5	ENSG00000280035.1	TEC	0.493341	0.00297396	0.0161702	up		0.301815	0.00579571	0.0305958	up
AC012313.1	ENSG00000232098.3	lncRNA	0.179639	0.00304243	0.0164836	up		0.128757	0.00903162	0.042263	up
AC012433.1	ENSG00000267713.1	transcribed_processed_pseudogene	0.507264	0.010972	0.0435512	up		0.463726	0.00104206	0.00865234	up
AC012636.1	ENSG00000249825.6	lncRNA	0.415653	0.00796679	0.0341916	up		0.275986	6.63683e-05	0.00107179	up
AC012676.5	ENSG00000280063.1	TEC	0.318181	0.00990878	0.0402737	up		0.213231	0.00294319	0.0188082	up
AC015813.6	ENSG00000279207.1	TEC	0.387944	0.000265234	0.00250482	up		0.326348	0.000493168	0.00493986	up
AC015849.1	ENSG00000270240.2	lncRNA	0.676944	0.00158972	0.00998437	up		0.442872	0.00687657	0.0347245	up
AC016405.1	ENSG00000253372.5	lncRNA	0.411884	7.88391e-05	0.000986937	up		0.489587	0.00012195	0.00171162	up
AC016745.2	ENSG00000272563.1	lncRNA	0.482377	0.00110409	0.00755806	up		0.527054	0.00272441	0.017721	up
AC016773.2	ENSG00000270195.2	lncRNA	0.546064	0.000359035	0.00318492	up		0.479663	0.0010654	0.0087924	up
AC019270.1	ENSG00000253932.1	lncRNA	0.793918	7.09232e-06	0.000144505	up		0.415881	0.000899283	0.00776986	up
AC020915.2	ENSG00000268201.1	lncRNA	0.571296	2.54728e-07	1.00325e-05	up		0.255819	0.0026958	0.0175734	up
AC020917.3	ENSG00000277825.1	lncRNA	0.696577	0.000282881	0.00262548	up		0.33577	0.00401974	0.023472	up
AC020951.1	ENSG00000278897.1	TEC	0.247538	0.000187436	0.00191024	up		0.343523	5.40559e-06	0.000151833	up
AC021078.1	ENSG00000230551.4	lncRNA	0.173049	0.00197319	0.0118026	up		0.209908	0.000548827	0.00535479	up
AC022098.1	ENSG00000267169.2	lncRNA	0.257729	0.00623763	0.0284866	up		0.209357	0.000252912	0.00300405	up
AC022154.1	ENSG00000268093.1	lncRNA	0.601199	0.00366973	0.0189878	up		0.253639	0.00379926	0.0225722	up
AC023818.1	ENSG00000280067.1	TEC	0.593252	0.00314759	0.0169328	up		0.263766	0.00150548	0.0113986	up
AC025162.2	ENSG00000273973.1	lncRNA	0.337165	0.010273	0.0413926	up		0.401245	7.65943e-05	0.00119408	up
AC026362.2	ENSG00000280381.1	TEC	0.330206	0.00166453	0.0103375	up		0.250097	0.00373101	0.0222909	up
AC027601.6	ENSG00000287431.1	lncRNA	0.319766	0.00133666	0.00869903	up		0.236429	0.00331185	0.0204357	up
AC069281.1	ENSG00000225807.2	lncRNA	0.646063	0.00242265	0.0137913	up		0.684831	0.00342481	0.020942	up
AC079305.4	ENSG00000229337.2	lncRNA	0.378581	1.08654e-05	0.00020256	up		0.357332	0.000430826	0.00448779	up
AC079322.1	ENSG00000261187.1	lncRNA	0.349978	0.0010454	0.00724637	up		0.294854	0.00625931	0.0323219	up
AC079331.2	ENSG00000279917.1	TEC	0.733528	2.51977e-08	1.66331e-06	up		0.261805	0.00746669	0.0368447	up
AC079944.2	ENSG00000241889.1	processed_pseudogene	0.502862	1.89355e-05	0.000318372	up		0.364672	1.06949e-05	0.000259436	up
AC083964.1	ENSG00000272293.1	lncRNA	0.495674	0.00798972	0.0342572	up		0.33214	0.00777394	0.0379269	up
AC083964.2	ENSG00000279852.1	TEC	0.443121	0.000140073	0.00152548	up		0.269504	0.00814914	0.0391721	up
AC084880.1	ENSG00000213144.2	processed_pseudogene	0.575452	1.30184e-09	1.63526e-07	up		0.319301	0.000800496	0.00717009	up
AC090164.5	ENSG00000286733.1	lncRNA	0.554422	0.000119333	0.00135206	up		0.798684	2.95697e-05	0.000568789	up
AC090198.1	ENSG00000253106.1	lncRNA	0.262583	9.2245e-05	0.00110968	up		0.275488	1.99712e-06	6.80623e-05	up
AC091825.3	ENSG00000280047.1	TEC	0.267953	0.00182906	0.01111	up		0.218776	0.00860425	0.0408124	up
AC092068.3	ENSG00000267749.1	lncRNA	0.457976	0.00242291	0.0137913	up		0.285722	0.00200017	0.0140324	up
AC092279.3	ENSG00000279425.1	TEC	0.397772	1.70723e-06	4.54957e-05	up		0.214709	0.00118165	0.00948421	up
AC092428.1	ENSG00000287665.1	lncRNA	0.325638	0.00151835	0.00961545	up		0.386117	6.0889e-05	0.00100814	up
AC093525.10	ENSG00000280402.1	TEC	0.362038	0.00535101	0.0253967	up		0.319544	0.00134886	0.0105034	up
AC093535.1	ENSG00000250602.6	lncRNA	0.745498	0.00117962	0.00791853	up		0.272109	0.00299797	0.0190522	up
AC093535.2	ENSG00000279118.1	TEC	0.441168	4.64398e-08	2.73244e-06	up		0.212872	0.0100525	0.0457252	up
AC096642.1	ENSG00000277007.1	lncRNA	0.349924	0.000902161	0.00646849	up		0.416978	5.07721e-05	0.000876687	up
AC097359.1	ENSG00000231449.1	processed_pseudogene	0.486931	0.0023181	0.0133265	up		0.488084	0.000826653	0.00734617	up
AC103853.2	ENSG00000254141.1	lncRNA	0.351916	0.00132324	0.00863561	up		0.299144	0.009576	0.0440823	up
AC104581.4	ENSG00000280046.1	TEC	0.207608	0.00442095	0.0219403	up		0.182817	0.00380807	0.0226041	up
AC105285.1	ENSG00000245213.7	lncRNA	0.239868	0.00728084	0.0319645	up		0.219001	0.00508401	0.027851	up
AC107375.1	ENSG00000259891.1	lncRNA	0.285051	0.000151274	0.00162556	up		0.310038	2.51272e-06	8.179e-05	up
AC107884.1	ENSG00000251364.7	lncRNA	0.246923	0.00491962	0.0238033	up		0.224388	0.00118765	0.00951616	up
AC108449.2	ENSG00000259366.1	lncRNA	0.426453	7.72497e-10	1.1265e-07	up		0.308505	0.00940509	0.0435664	up
AC112504.1	ENSG00000279147.1	TEC	0.841335	5.62949e-05	0.000756721	up		0.559143	0.000103611	0.00150389	up
AC114296.1	ENSG00000250378.4	lncRNA	0.55652	0.00236279	0.0135354	up		0.455816	0.00210944	0.0146212	up
AC118344.4	ENSG00000279759.1	TEC	0.264125	0.00268292	0.0149265	up		0.164785	0.00734508	0.0364601	up
AC120114.3	ENSG00000279789.1	TEC	0.283714	0.000316084	0.00286781	up		0.266822	5.49296e-05	0.000931652	up
AC129502.1	ENSG00000280321.1	TEC	0.354762	0.00304169	0.0164836	up		0.331939	0.00767372	0.0375898	up
AC130448.1	ENSG00000279202.1	TEC	0.373415	0.00970317	0.0396587	up		0.419025	0.000222064	0.00271355	up
AC130448.2	ENSG00000279554.1	TEC	0.452697	0.00496877	0.0239739	up		0.411596	8.27868e-05	0.00126737	up
AC131009.4	ENSG00000279283.1	TEC	0.334436	0.00230018	0.0132442	up		0.411736	3.94212e-07	1.83869e-05	up
AC131212.2	ENSG00000279700.1	TEC	0.301888	0.0100764	0.0407975	up		0.428034	1.59584e-06	5.66019e-05	up
AC133528.1	ENSG00000273113.1	lncRNA	0.640623	0.00846605	0.035702	up		0.599745	0.00139226	0.0107249	up
AC135050.1	ENSG00000232748.3	lncRNA	0.659615	0.000671244	0.00516937	up		0.299494	0.00416169	0.0240742	up
AC139795.2	ENSG00000247679.3	lncRNA	0.229735	0.00536332	0.0254411	up		0.263843	0.000128637	0.00178691	up
AC141586.4	ENSG00000279057.1	TEC	0.496292	0.00130912	0.00856286	up		0.612022	1.24124e-06	4.70033e-05	up
AC231981.1	ENSG00000235078.1	lncRNA	0.487574	0.00208204	0.0122918	up		0.371041	0.0030308	0.0191859	up
AC244669.1	ENSG00000223804.5	transcribed_unprocessed_pseudogene	0.475324	0.00291076	0.0158867	up		0.385547	0.00119431	0.00956392	up
AC245297.4	ENSG00000274265.5	lncRNA	0.205898	0.00131664	0.00860555	up		0.223742	0.0033974	0.020818	up
AC245884.9	ENSG00000268496.1	lncRNA	0.402092	8.93796e-05	0.00108277	up		0.309546	0.000328123	0.00364815	up
ADAM33	ENSG00000149451.17	protein_coding	0.574546	2.11572e-05	0.000348926	up		0.340235	0.000887588	0.00771822	up
ADAMTS9-AS2	ENSG00000241684.6	lncRNA	0.286782	4.54773e-05	0.000638816	up		0.251125	0.000655539	0.00615772	up
ADAMTSL3	ENSG00000156218.13	protein_coding	0.308479	0.00110654	0.00756681	up		0.223412	0.0047241	0.0264154	up
ADAMTSL5	ENSG00000185761.11	protein_coding	0.622579	0.00034043	0.00304809	up		0.325925	0.000139657	0.00190818	up
ADCY2	ENSG00000078295.17	protein_coding	0.204535	3.30737e-05	0.000499891	up		0.162894	0.00103619	0.00862166	up
ADCYAP1R1	ENSG00000078549.14	protein_coding	0.294793	5.94793e-07	1.99622e-05	up		0.176962	0.00279027	0.0180624	up
ADGRF5	ENSG00000069122.19	protein_coding	0.270465	0.00138463	0.00892371	up		0.279532	0.000541541	0.00530174	up
ADRA2C	ENSG00000184160.8	protein_coding	0.306329	0.0045165	0.022282	up		0.268598	0.00228179	0.015506	up
AFAP1L1	ENSG00000157510.14	protein_coding	0.428684	2.45742e-05	0.000393735	up		0.287414	0.00096576	0.00817061	up
AFAP1L2	ENSG00000169129.15	protein_coding	0.276149	3.42198e-06	7.93433e-05	up		0.269187	7.23709e-05	0.00114338	up
AGFG2	ENSG00000106351.13	protein_coding	0.46742	1.50821e-11	5.42034e-09	up		0.193272	0.000729773	0.00670142	up
AIFM3	ENSG00000183773.15	protein_coding	0.244349	0.0090578	0.0376513	up		0.189854	0.00562898	0.029943	up
AJUBA	ENSG00000129474.16	protein_coding	0.669082	1.69216e-06	4.52337e-05	up		0.440026	9.69187e-05	0.00143397	up
AK1	ENSG00000106992.19	protein_coding	0.33644	6.64136e-07	2.17534e-05	up		0.263992	0.000252576	0.00300317	up
AKR1C1	ENSG00000187134.14	protein_coding	0.467659	1.31444e-05	0.000235578	up		0.403605	0.00168833	0.012398	up
AKR1C3	ENSG00000196139.14	protein_coding	0.310386	0.0035533	0.0184852	up		0.252484	0.00730368	0.0363294	up
AKT1S1	ENSG00000204673.10	protein_coding	0.259985	4.12546e-05	0.000592729	up		0.160295	0.00108576	0.00891453	up
AKT2	ENSG00000105221.18	protein_coding	0.149852	0.00463442	0.0227251	up		0.111291	0.00523981	0.0284869	up
AL008727.1	ENSG00000260316.2	lncRNA	0.41878	0.00133442	0.00868886	up		0.340109	0.000758185	0.00689744	up
AL034417.4	ENSG00000284716.1	lncRNA	0.669548	0.00150904	0.00956734	up		0.535232	0.00153427	0.0115545	up
AL034417.5	ENSG00000284747.1	lncRNA	0.730931	0.000172919	0.00179986	up		0.354456	0.0029484	0.0188244	up
AL049840.6	ENSG00000269958.1	lncRNA	0.278389	0.000145316	0.0015674	up		0.294156	1.94923e-06	6.70119e-05	up
AL049840.7	ENSG00000270108.1	lncRNA	0.258687	0.000905665	0.00649146	up		0.269393	0.0027289	0.0177402	up
AL109615.4	ENSG00000287562.1	lncRNA	0.32028	3.05807e-06	7.26535e-05	up		0.173292	0.00361301	0.0217844	up
AL109809.1	ENSG00000232528.3	transcribed_unitary_pseudogene	0.429873	4.84986e-05	0.000672895	up		0.234067	0.00454181	0.0256713	up
AL121753.2	ENSG00000279253.1	TEC	0.514104	1.98871e-07	8.18123e-06	up		0.27073	8.63301e-07	3.48173e-05	up
AL136164.3	ENSG00000279289.1	TEC	0.852417	3.3735e-13	3.19361e-10	up		0.50863	3.32336e-05	0.000624607	up
AL136295.6	ENSG00000276698.1	lncRNA	0.274668	0.00402131	0.020379	up		0.228722	0.00014596	0.00196375	up
AL139113.1	ENSG00000200834.1	misc_RNA	0.50088	0.000500266	0.00411299	up		0.43186	0.00915396	0.0426442	up
AL157396.1	ENSG00000280660.1	lncRNA	0.464009	1.35516e-06	3.81154e-05	up		0.265654	0.00158365	0.0118223	up
AL157871.5	ENSG00000258904.1	lncRNA	0.301121	0.0021001	0.0123758	up		0.322837	0.000737172	0.00674776	up
AL158071.3	ENSG00000230537.2	lncRNA	0.337492	0.00395303	0.0200999	up		0.409628	0.000160081	0.00209916	up
AL353625.1	ENSG00000213073.4	transcribed_processed_pseudogene	0.198841	0.00549597	0.0258994	up		0.29502	0.000443954	0.0045665	up
AL353743.1	ENSG00000165121.11	transcribed_unprocessed_pseudogene	0.308014	4.23763e-07	1.53361e-05	up		0.233559	0.000566689	0.00549171	up
AL354836.1	ENSG00000226332.2	lncRNA	0.525538	0.00479761	0.0233439	up		0.336394	0.00559225	0.029823	up
AL354877.1	ENSG00000224067.2	processed_pseudogene	0.435983	0.0077201	0.0333777	up		0.40036	0.00663832	0.0338108	up
AL357552.3	ENSG00000228423.2	lncRNA	0.301757	0.00403862	0.0204347	up		0.307278	0.00208628	0.0145117	up
AL390755.1	ENSG00000275830.2	lncRNA	0.47789	0.00186949	0.0112999	up		0.393052	0.00946554	0.0437669	up
AL512306.2	ENSG00000240219.1	lncRNA	0.577403	0.0119662	0.0466111	up		0.2329	0.00373296	0.0222909	up
AL512383.1	ENSG00000279839.1	TEC	0.48664	0.00509805	0.0244427	up		0.527905	7.32049e-05	0.0011522	up
AL590096.1	ENSG00000277020.4	lncRNA	0.421859	0.00895739	0.037372	up		0.396066	0.000700948	0.00649126	up
AL607035.1	ENSG00000200170.1	misc_RNA	0.351411	0.00315848	0.0169809	up		0.388158	0.00331541	0.0204423	up
AL645728.2	ENSG00000284740.1	transcribed_unprocessed_pseudogene	0.427364	0.00457118	0.0225045	up		0.321225	0.000877491	0.00765619	up
AL662907.2	ENSG00000279179.1	TEC	0.370283	0.00325564	0.0173769	up		0.232335	0.000646071	0.00609623	up
ALOX12-AS1	ENSG00000215067.10	lncRNA	0.175572	0.00364558	0.0188741	up		0.117337	0.0102398	0.046375	up
AMOTL1	ENSG00000166025.18	protein_coding	0.159121	0.00184656	0.0111901	up		0.242152	2.01069e-05	0.000420649	up
ANAPC16	ENSG00000166295.9	protein_coding	0.223927	0.000217705	0.00214522	up		0.17137	0.00333433	0.0205138	up
ANKRD11	ENSG00000167522.16	protein_coding	0.192358	0.000374106	0.00327814	up		0.158195	0.0021847	0.0149969	up
ANKRD18A	ENSG00000180071.20	protein_coding	0.568182	5.13943e-05	0.000703049	up		0.387574	0.000305958	0.00346726	up
ANKRD40	ENSG00000154945.7	protein_coding	0.314625	6.12655e-07	2.04292e-05	up		0.334108	1.86969e-05	0.000397275	up
ANKRD9	ENSG00000156381.9	protein_coding	0.383575	1.98057e-05	0.000330215	up		0.211983	0.00684582	0.0346031	up
ANKS1A	ENSG00000064999.15	protein_coding	0.146271	0.0074964	0.032667	up		0.164262	0.00351176	0.0213252	up
ANP32B	ENSG00000136938.9	protein_coding	0.421717	3.25947e-07	1.24215e-05	up		0.235882	1.88899e-07	1.00112e-05	up
ANXA2R	ENSG00000177721.4	protein_coding	0.296703	0.00259722	0.014553	up		0.457411	1.2169e-07	7.01815e-06	up
AP000692.1	ENSG00000228107.1	lncRNA	0.275203	0.00917899	0.0380573	up		0.362664	0.000487131	0.00489144	up
AP000763.2	ENSG00000256148.1	processed_pseudogene	0.444576	0.00335257	0.0177696	up		0.554583	4.45568e-08	3.00732e-06	up
AP002414.2	ENSG00000256616.3	transcribed_processed_pseudogene	0.276359	0.00674919	0.0302338	up		0.368283	0.00847012	0.0403765	up
AP003419.3	ENSG00000275484.1	lncRNA	0.490598	0.00263845	0.0147234	up		0.342048	0.00516882	0.0282012	up
AP004609.5	ENSG00000278376.1	lncRNA	0.283167	0.00304989	0.0165033	up		0.23063	0.00211023	0.0146212	up
AP006545.1	ENSG00000260949.1	lncRNA	0.599036	1.10788e-05	0.000205649	up		0.283255	0.00560865	0.0298638	up
APLF	ENSG00000169621.10	protein_coding	0.307273	7.29269e-07	2.34708e-05	up		0.307597	0.000275775	0.00319943	up
ARHGAP10	ENSG00000071205.12	protein_coding	0.215565	0.00661919	0.0297823	up		0.283574	1.94235e-07	1.02467e-05	up
ARHGAP35	ENSG00000160007.19	protein_coding	0.203417	2.03361e-06	5.23079e-05	up		0.179991	6.18694e-05	0.00101996	up
ARHGEF10	ENSG00000104728.16	protein_coding	0.216671	0.0123855	0.0478267	up		0.260713	0.0010879	0.00892565	up
ARHGEF19	ENSG00000142632.17	protein_coding	0.407527	0.00162852	0.0101762	up		0.242911	0.0101279	0.0459681	up
ARHGEF26-AS1	ENSG00000243069.8	lncRNA	0.32167	2.53682e-06	6.22798e-05	up		0.211886	0.00910587	0.0424546	up
ARID1A	ENSG00000117713.20	protein_coding	0.19352	4.92009e-06	0.000107618	up		0.148873	1.50941e-08	1.1838e-06	up
ARRB1	ENSG00000137486.17	protein_coding	0.189758	0.0013249	0.00864427	up		0.187763	0.00537389	0.028928	up
ASAP1	ENSG00000153317.15	protein_coding	0.119267	0.00449119	0.0221994	up		0.167881	0.000198233	0.00249203	up
ASAP1-IT2	ENSG00000280543.1	lncRNA	0.358207	0.0028757	0.0157418	up		0.219453	0.0067952	0.0343933	up
ASCL1	ENSG00000139352.4	protein_coding	0.278595	0.00304537	0.0164858	up		0.307592	0.00132558	0.0103443	up
ASRGL1	ENSG00000162174.12	protein_coding	0.274574	1.08958e-05	0.000202834	up		0.293059	6.16069e-06	0.000167308	up
ATF7	ENSG00000170653.19	protein_coding	0.292824	8.61222e-06	0.000169904	up		0.126574	0.00379398	0.0225601	up
ATOH8	ENSG00000168874.13	protein_coding	0.477928	2.89808e-06	6.95646e-05	up		0.332841	0.00392684	0.0231237	up
ATP10A	ENSG00000206190.12	protein_coding	0.294066	0.0031905	0.0171206	up		0.271065	0.00550263	0.0294689	up
ATPAF2	ENSG00000171953.16	protein_coding	0.163064	0.00116376	0.00785844	up		0.095472	0.00884732	0.0416854	up
B3GALT5-AS1	ENSG00000184809.13	lncRNA	0.316843	0.00274787	0.0152159	up		0.22653	0.00366008	0.0219758	up
B4GALT2	ENSG00000117411.16	protein_coding	0.1603	0.00198941	0.011864	up		0.188948	0.000807078	0.00721497	up
BAG1	ENSG00000107262.24	protein_coding	0.135525	0.00544491	0.0257056	up		0.148519	0.00213111	0.0147037	up
BAZ1A	ENSG00000198604.11	protein_coding	0.223307	0.00827133	0.0351155	up		0.237183	0.00277376	0.0179758	up
BAZ1B	ENSG00000009954.11	protein_coding	0.0695358	0.0093899	0.0387023	up		0.104138	0.00209144	0.0145305	up
BAZ2A	ENSG00000076108.11	protein_coding	0.198686	1.94295e-06	5.03766e-05	up		0.134142	5.82002e-06	0.000160334	up
BAZ2B	ENSG00000123636.18	protein_coding	0.16322	2.19873e-05	0.000360318	up		0.20472	0.000222604	0.00271575	up
BCAM	ENSG00000187244.12	protein_coding	0.37679	0.000832291	0.0060975	up		0.304964	3.72093e-05	0.000686183	up
BCAS1	ENSG00000064787.13	protein_coding	0.271652	0.0034281	0.0180293	up		0.429616	1.53599e-06	5.48179e-05	up
BCAT2	ENSG00000105552.15	protein_coding	0.328799	1.20955e-05	0.000219906	up		0.208315	0.00126284	0.0099586	up
BCL7C	ENSG00000099385.11	protein_coding	0.217718	2.87619e-05	0.000448069	up		0.207027	4.54529e-05	0.000801116	up
BCL9L	ENSG00000186174.12	protein_coding	0.372579	5.53478e-06	0.000118167	up		0.26234	0.0036591	0.0219757	up
BCORL1	ENSG00000085185.15	protein_coding	0.238798	0.000328068	0.00295581	up		0.155288	0.000160933	0.00210613	up
BGN	ENSG00000182492.16	protein_coding	0.340013	0.00104485	0.00724452	up		0.274075	0.000439351	0.00454359	up
BLOC1S5	ENSG00000188428.20	protein_coding	0.139965	0.00360932	0.0187207	up		0.154753	0.00550584	0.0294724	up
BMP1	ENSG00000168487.19	protein_coding	0.277529	0.000262786	0.00248687	up		0.226351	0.000130251	0.00180604	up
BNIPL	ENSG00000163141.20	protein_coding	0.587291	4.78101e-05	0.000665484	up		0.281797	0.00660867	0.0337088	up
BPTF	ENSG00000171634.18	protein_coding	0.148448	3.06254e-05	0.000468552	up		0.189613	5.78325e-06	0.000159704	up
BRD3	ENSG00000169925.17	protein_coding	0.12208	0.00102045	0.00710966	up		0.156181	3.06725e-05	0.000585097	up
BRD4	ENSG00000141867.17	protein_coding	0.268698	0.000568758	0.00454094	up		0.164471	0.00137813	0.0106626	up
BTBD7	ENSG00000011114.15	protein_coding	0.119349	0.000109649	0.0012733	up		0.177317	1.5277e-05	0.000337743	up
C14orf93	ENSG00000100802.15	protein_coding	0.244373	0.000191576	0.00194324	up		0.18257	0.000896432	0.00775984	up
C15orf39	ENSG00000167173.19	protein_coding	0.285983	0.000893895	0.00642515	up		0.211979	0.00624436	0.0322812	up
C17orf67	ENSG00000214226.9	protein_coding	0.371935	0.00119288	0.00797803	up		0.313693	0.000930462	0.00795538	up
C19orf47	ENSG00000160392.13	protein_coding	0.180216	0.000311151	0.00283498	up		0.251559	7.94103e-09	6.95537e-07	up
C20orf96	ENSG00000196476.12	protein_coding	0.380822	4.80875e-06	0.000105629	up		0.166528	0.000871369	0.00761759	up
C22orf46	ENSG00000184208.12	transcribed_unitary_pseudogene	0.364956	3.95013e-08	2.42212e-06	up		0.357698	2.09214e-10	3.07759e-08	up
C5orf63	ENSG00000164241.13	protein_coding	0.279525	0.000179127	0.00184812	up		0.293368	5.68695e-05	0.000957477	up
C7orf61	ENSG00000185955.5	protein_coding	0.668229	0.00115197	0.00780324	up		0.56452	0.000626558	0.00595867	up
CACNG5	ENSG00000075429.9	protein_coding	0.27319	0.00383797	0.0196384	up		0.290901	0.000994065	0.00834374	up
CALD1	ENSG00000122786.20	protein_coding	0.322391	5.62895e-08	3.15954e-06	up		0.262097	3.42142e-05	0.000639371	up
CARD10	ENSG00000100065.15	protein_coding	0.275736	0.00801911	0.0343547	up		0.322072	0.000237318	0.00285321	up
CARHSP1	ENSG00000153048.11	protein_coding	0.303064	0.00039663	0.00342564	up		0.222943	0.000214655	0.00265977	up
CASC3	ENSG00000108349.17	protein_coding	0.2807	8.97324e-13	5.80479e-10	up		0.347281	1.49063e-13	6.98103e-11	up
CBX3P4	ENSG00000256030.1	transcribed_processed_pseudogene	0.505098	0.000182689	0.00187515	up		0.596211	4.22447e-06	0.000122713	up
CCAR1	ENSG00000060339.14	protein_coding	0.116488	0.00130395	0.00854639	up		0.145714	0.00969511	0.0444789	up
CCDC102A	ENSG00000135736.6	protein_coding	0.567264	4.1212e-05	0.000592445	up		0.394506	0.000947165	0.0080719	up
CCDC36	ENSG00000173421.17	protein_coding	0.517417	0.000284454	0.00263724	up		0.428771	0.0013229	0.0103307	up
CCDC62	ENSG00000130783.14	protein_coding	0.285211	0.000325637	0.00293902	up		0.222527	0.00390776	0.023035	up
CCDC69	ENSG00000198624.13	protein_coding	0.401645	3.57545e-05	0.000530946	up		0.237948	0.0010959	0.00895929	up
CCDC85C	ENSG00000205476.9	protein_coding	0.226534	0.00145305	0.00927917	up		0.18997	0.00233122	0.0157067	up
CCDC97	ENSG00000142039.4	protein_coding	0.193508	0.000255241	0.00243623	up		0.162764	0.000251618	0.0029981	up
CCN2	ENSG00000118523.6	protein_coding	0.450398	0.00280465	0.015428	up		0.626856	0.00159211	0.0118578	up
CCND3	ENSG00000112576.12	protein_coding	0.266275	7.06308e-08	3.754e-06	up		0.184894	0.000483198	0.00486761	up
CD34	ENSG00000174059.17	protein_coding	0.511243	5.78494e-05	0.000773198	up		0.381917	0.00159816	0.0118838	up
CDH24	ENSG00000139880.19	protein_coding	0.210031	0.0079301	0.0340976	up		0.206354	0.00264224	0.0172944	up
CDH4	ENSG00000179242.16	protein_coding	0.238557	0.000934146	0.00664823	up		0.138595	0.00743924	0.0367772	up
CDK11B	ENSG00000248333.8	protein_coding	0.173566	8.34377e-05	0.00102778	up		0.157188	0.000105556	0.00152772	up
CDK13	ENSG00000065883.16	protein_coding	0.0777069	0.00590152	0.027318	up		0.115394	0.00163258	0.0120697	up
CDK5RAP2	ENSG00000136861.18	protein_coding	0.139349	0.00116785	0.00786866	up		0.128295	0.000297674	0.00339345	up
CENPB	ENSG00000125817.8	protein_coding	0.294286	2.67333e-06	6.50352e-05	up		0.276001	8.16254e-07	3.32832e-05	up
CEP104	ENSG00000116198.13	protein_coding	0.0865459	0.0129589	0.0493587	up		0.115644	0.000458316	0.00466819	up
CEP112	ENSG00000154240.17	protein_coding	0.314654	4.51302e-08	2.67842e-06	up		0.193314	0.000473007	0.00478174	up
CEP152	ENSG00000103995.14	protein_coding	0.313364	0.000355208	0.00315745	up		0.26028	0.00482317	0.026819	up
CERS1	ENSG00000223802.7	protein_coding	0.269458	9.1017e-05	0.00109849	up		0.180508	0.0107615	0.0481299	up
CERS4	ENSG00000090661.12	protein_coding	0.140571	0.0112243	0.0443215	up		0.151043	0.00337402	0.0207135	up
CFAP157	ENSG00000160401.15	protein_coding	0.886297	1.78987e-06	4.75023e-05	up		0.310914	1.54445e-05	0.000340533	up
CFAP53	ENSG00000172361.6	protein_coding	0.441731	6.3787e-06	0.000132975	up		0.307737	0.000901688	0.00777892	up
CGNL1	ENSG00000128849.10	protein_coding	0.472822	1.1064e-12	6.50666e-10	up		0.238822	0.000320993	0.00359335	up
CHD2	ENSG00000173575.22	protein_coding	0.0879434	0.00446014	0.022067	up		0.118845	0.000487268	0.00489144	up
CHD9	ENSG00000177200.17	protein_coding	0.0952614	0.00161899	0.010124	up		0.16498	0.00197533	0.013907	up
CHMP4A	ENSG00000254505.10	protein_coding	0.330902	8.34899e-05	0.00102778	up		0.363251	2.70166e-05	0.00052899	up
CHRNB1	ENSG00000170175.11	protein_coding	0.175117	0.00665604	0.0299014	up		0.189944	9.26177e-05	0.00138643	up
CHST11	ENSG00000171310.11	protein_coding	0.341046	1.13093e-08	8.63246e-07	up		0.227161	0.00425847	0.0245166	up
CHST12	ENSG00000136213.10	protein_coding	0.356031	1.82182e-06	4.80129e-05	up		0.188749	5.36278e-05	0.000915988	up
CHST14	ENSG00000169105.7	protein_coding	0.314095	0.000122111	0.00137201	up		0.202876	0.00023431	0.00282699	up
CIPC	ENSG00000198894.8	protein_coding	0.131911	0.0051786	0.0247646	up		0.175659	0.00431382	0.0247546	up
CIZ1	ENSG00000148337.21	protein_coding	0.143869	0.00198672	0.0118534	up		0.111967	0.0058509	0.0307809	up
CKAP2LP1	ENSG00000271461.1	processed_pseudogene	0.493457	9.98425e-05	0.00118195	up		0.453724	0.00154786	0.0116218	up
CLIP2	ENSG00000106665.16	protein_coding	0.251374	0.000230713	0.00224687	up		0.233773	8.98926e-06	0.000227688	up
CMBL	ENSG00000164237.9	protein_coding	0.153046	0.00178111	0.010883	up		0.139948	0.00109407	0.00895158	up
CMTM3	ENSG00000140931.20	protein_coding	0.272582	0.00439182	0.021824	up		0.254862	0.00010653	0.00153751	up
CMTM4	ENSG00000183723.12	protein_coding	0.167428	7.88757e-05	0.000986937	up		0.128979	0.00623118	0.0322274	up
CNNM3	ENSG00000168763.16	protein_coding	0.116442	0.0112216	0.044318	up		0.0870903	0.0105382	0.047341	up
CNOT6	ENSG00000113300.13	protein_coding	0.113897	0.0019759	0.011808	up		0.143395	0.00258641	0.017036	up
CNTFR	ENSG00000122756.15	protein_coding	0.415342	5.33757e-06	0.000114523	up		0.278269	0.00171483	0.0125564	up
COL9A1	ENSG00000112280.16	protein_coding	0.298053	0.00236955	0.0135621	up		0.341088	0.000320852	0.00359335	up
COX19	ENSG00000240230.6	protein_coding	0.18547	0.000513946	0.00420185	up		0.16676	0.00526899	0.0285914	up
CPLANE2	ENSG00000132881.12	protein_coding	0.281666	0.000481145	0.00399811	up		0.176392	0.00842851	0.0402366	up
CPM	ENSG00000135678.12	protein_coding	0.297091	0.00249538	0.0141107	up		0.229571	0.00273075	0.0177472	up
CR936218.3	ENSG00000274883.1	misc_RNA	0.474375	0.0010848	0.00745956	up		0.499649	2.49382e-05	0.000498938	up
CREBBP	ENSG00000005339.15	protein_coding	0.23702	1.18887e-05	0.000217102	up		0.170938	3.98285e-05	0.000720241	up
CRTAP	ENSG00000170275.15	protein_coding	0.290661	8.67205e-08	4.34039e-06	up		0.313379	1.03037e-10	1.68892e-08	up
CRYBB3	ENSG00000100053.10	protein_coding	0.390244	0.0124938	0.048137	up		0.350831	0.0039751	0.0232799	up
CSPG4	ENSG00000173546.7	protein_coding	0.337873	0.000370818	0.00325684	up		0.25199	0.00158988	0.0118528	up
CSPP1	ENSG00000104218.14	protein_coding	0.152098	4.26802e-05	0.000609677	up		0.239341	0.00037118	0.00400463	up
CTBP2	ENSG00000175029.17	protein_coding	0.2312	1.23771e-06	3.5389e-05	up		0.19288	1.44668e-05	0.000325157	up
CTDNEP1	ENSG00000175826.12	protein_coding	0.226324	0.000121122	0.00136326	up		0.141895	0.000750536	0.00684279	up
CTDSP2	ENSG00000175215.11	protein_coding	0.233168	1.84866e-06	4.8496e-05	up		0.241351	4.81099e-06	0.000138003	up
CTDSPL	ENSG00000144677.15	protein_coding	0.315703	1.79973e-08	1.29002e-06	up		0.251695	1.32487e-06	4.91164e-05	up
CTNND2	ENSG00000169862.19	protein_coding	0.195993	2.49729e-06	6.16082e-05	up		0.118609	0.00499197	0.0275041	up
CYP1A1	ENSG00000140465.14	protein_coding	0.752402	0.00115982	0.00784496	up		0.751508	1.43994e-05	0.000323958	up
CYP20A1	ENSG00000119004.16	protein_coding	0.270505	1.3916e-07	6.22069e-06	up		0.153304	0.00457776	0.0257856	up
CYP51A1P3	ENSG00000215223.3	processed_pseudogene	0.583486	2.11309e-06	5.38173e-05	up		0.360583	0.0017094	0.0125247	up
CYSTM1	ENSG00000120306.11	protein_coding	0.234339	0.000650713	0.00502623	up		0.195435	0.000520931	0.00515447	up
CYTH3	ENSG00000008256.16	protein_coding	0.163934	0.00184536	0.0111854	up		0.115175	0.0110674	0.0490961	up
CYYR1	ENSG00000166265.13	protein_coding	0.405009	0.000112891	0.00129946	up		0.320999	0.00198243	0.013942	up
DAG1	ENSG00000173402.12	protein_coding	0.198457	7.95852e-07	2.49618e-05	up		0.188678	0.000453616	0.0046306	up
DANCR	ENSG00000226950.7	lncRNA	0.138797	0.0127319	0.0487571	up		0.142263	0.00662608	0.0337701	up
DAXX	ENSG00000204209.13	protein_coding	0.113647	0.00650994	0.0294292	up		0.139566	0.000655197	0.00615703	up
DCAF5	ENSG00000139990.18	protein_coding	0.11447	2.8693e-06	6.90041e-05	up		0.149363	1.02626e-07	6.10118e-06	up
DENND2A	ENSG00000146966.13	protein_coding	0.309321	2.35613e-09	2.51362e-07	up		0.281297	1.83974e-09	2.00087e-07	up
DFFA	ENSG00000160049.12	protein_coding	0.181187	0.000130959	0.0014463	up		0.250355	0.000107092	0.00154346	up
DHRSX	ENSG00000169084.15	protein_coding	0.215909	0.000119792	0.00135478	up		0.104329	0.00835738	0.0400022	up
DLC1	ENSG00000164741.15	protein_coding	0.229775	2.20906e-06	5.57319e-05	up		0.16331	0.00858667	0.0407796	up
DNAH12	ENSG00000174844.14	protein_coding	0.412349	0.00258867	0.0145082	up		0.306251	0.000836987	0.00740771	up
DNAJB1	ENSG00000132002.8	protein_coding	0.981558	1.84151e-06	4.84191e-05	up		0.573214	0.00486535	0.0270012	up
DNAJC1	ENSG00000136770.11	protein_coding	0.168472	0.000103583	0.00121667	up		0.241285	4.78469e-05	0.00083434	up
DNAJC19P5	ENSG00000225808.1	processed_pseudogene	0.330381	0.0117752	0.0460541	up		0.271736	0.00941854	0.0436023	up
DNAL1	ENSG00000119661.15	protein_coding	0.1513	0.000713828	0.00542786	up		0.119951	0.00119445	0.00956392	up
DOCK1	ENSG00000150760.12	protein_coding	0.246947	9.72264e-06	0.000186847	up		0.205387	0.00350175	0.0212869	up
DOCK6	ENSG00000130158.14	protein_coding	0.55376	1.74009e-07	7.34527e-06	up		0.208453	0.00121299	0.00966183	up
DOK1	ENSG00000115325.13	protein_coding	0.324026	6.45548e-05	0.000842795	up		0.186919	0.00520845	0.0283822	up
DPYSL3	ENSG00000113657.13	protein_coding	0.183525	0.00727385	0.0319447	up		0.130261	0.0109731	0.0488288	up
DSE	ENSG00000111817.18	protein_coding	0.275718	3.65538e-06	8.37791e-05	up		0.219043	0.0102048	0.0462605	up
DUSP1	ENSG00000120129.6	protein_coding	0.457125	0.00157671	0.00991951	up		0.411709	0.00424837	0.0244769	up
DYNC1LI2	ENSG00000135720.13	protein_coding	0.178895	0.00018817	0.00191696	up		0.350629	8.7876e-08	5.36324e-06	up
EBF1	ENSG00000164330.17	protein_coding	0.336533	0.00574604	0.0267418	up		0.436461	9.21496e-07	3.67127e-05	up
EBF4	ENSG00000088881.20	protein_coding	0.237587	0.0017326	0.0106719	up		0.269867	2.18721e-06	7.29563e-05	up
ECE1	ENSG00000117298.16	protein_coding	0.272631	1.77992e-06	4.72866e-05	up		0.194015	1.00069e-05	0.000246129	up
ECHDC2	ENSG00000121310.17	protein_coding	0.27394	7.78235e-05	0.000976132	up		0.150622	0.00922038	0.0428808	up
ECI1	ENSG00000167969.13	protein_coding	0.196571	0.000249424	0.00239129	up		0.142085	0.00305305	0.0192688	up
EDC3	ENSG00000179151.13	protein_coding	0.107232	0.0100408	0.0406852	up		0.14942	0.000417744	0.00437336	up
EFEMP2	ENSG00000172638.13	protein_coding	0.196287	0.00279636	0.0154133	up		0.209312	0.000192435	0.00243037	up
EFNB1	ENSG00000090776.6	protein_coding	0.293981	0.000349641	0.00311547	up		0.246215	0.00068348	0.00636546	up
EGFL8	ENSG00000241404.7	protein_coding	0.405104	0.000192562	0.00194943	up		0.196932	0.000939561	0.00801469	up
EHD2	ENSG00000024422.12	protein_coding	0.422342	3.42944e-06	7.94451e-05	up		0.254284	0.00010939	0.00156502	up
EHMT1	ENSG00000181090.21	protein_coding	0.264195	7.5916e-07	2.41327e-05	up		0.119194	0.00440223	0.0250987	up
EIF4G1	ENSG00000114867.20	protein_coding	0.100624	0.00389792	0.0198783	up		0.120348	0.0026276	0.0172182	up
EIF5B	ENSG00000158417.11	protein_coding	0.120755	0.00415867	0.0209235	up		0.215258	0.000441393	0.00455392	up
ELOBP4	ENSG00000234167.1	processed_pseudogene	0.718008	0.00129614	0.00851456	up		0.581569	0.000143624	0.00194275	up
EMCN	ENSG00000164035.10	protein_coding	0.281847	0.0100306	0.0406757	up		0.264482	0.00747798	0.0368804	up
ENAH	ENSG00000154380.17	protein_coding	0.24497	2.44758e-08	1.62394e-06	up		0.195589	0.000198746	0.00249592	up
ENTPD1	ENSG00000138185.20	protein_coding	0.204859	0.00654447	0.0295334	up		0.142152	0.000532177	0.00523463	up
EP300	ENSG00000100393.14	protein_coding	0.145752	0.000100079	0.00118248	up		0.133801	0.00443533	0.025231	up
EPB41L4A	ENSG00000129595.13	protein_coding	0.189173	0.0066958	0.0300382	up		0.206543	0.00865891	0.0410038	up
ERC1	ENSG00000082805.20	protein_coding	0.141227	0.00195663	0.0117335	up		0.22224	6.8855e-08	4.41364e-06	up
ERGIC1	ENSG00000113719.16	protein_coding	0.233993	5.47254e-07	1.88995e-05	up		0.241658	7.70891e-09	6.85675e-07	up
ESAM	ENSG00000149564.12	protein_coding	0.414937	1.00492e-05	0.000190781	up		0.290264	0.000276012	0.00320057	up
ETS1	ENSG00000134954.14	protein_coding	0.271224	0.000394534	0.00341437	up		0.242103	0.00945753	0.0437387	up
ETV4	ENSG00000175832.13	protein_coding	1.00276	1.18414e-05	0.000216543	up		0.703379	9.69312e-07	3.83513e-05	up
EXPH5	ENSG00000110723.12	protein_coding	0.291499	0.00830002	0.0351969	up		0.22447	0.0100805	0.0458147	up
EYA2	ENSG00000064655.19	protein_coding	0.517213	1.63409e-09	1.93961e-07	up		0.289477	0.00052078	0.00515447	up
F10	ENSG00000126218.12	protein_coding	0.559928	0.00612796	0.0281048	up		0.279982	9.45117e-05	0.00140835	up
FABP7P1	ENSG00000226766.1	processed_pseudogene	0.334272	0.00102488	0.00713283	up		0.405836	0.000928228	0.00793924	up
FAM107A	ENSG00000168309.18	protein_coding	0.558414	1.18384e-15	4.70143e-12	up		0.180652	0.0102839	0.0465197	up
FAM120AOS	ENSG00000188938.17	protein_coding	0.0780899	0.00629809	0.0286828	up		0.0932052	0.00154522	0.0116071	up
FAM133CP	ENSG00000183055.5	processed_pseudogene	0.373462	0.00703242	0.0311487	up		0.379143	0.00304289	0.019247	up
FAM167B	ENSG00000183615.6	protein_coding	0.754734	0.000135065	0.00148091	up		0.527091	0.000789819	0.00710497	up
FAM219A	ENSG00000164970.15	protein_coding	0.131047	0.000882359	0.00636948	up		0.11936	0.00723689	0.0360948	up
FAM43A	ENSG00000185112.6	protein_coding	0.328211	0.00223036	0.0129517	up		0.229593	0.00943784	0.0436653	up
FAM53C	ENSG00000120709.11	protein_coding	0.19299	3.34808e-06	7.78154e-05	up		0.117818	0.00943534	0.0436624	up
FAM89A	ENSG00000182118.8	protein_coding	0.378222	0.000262968	0.00248687	up		0.277212	0.0070199	0.0352886	up
FANCE	ENSG00000112039.5	protein_coding	0.255359	0.000624796	0.00487993	up		0.157801	0.00820785	0.0394128	up
FBXL19-AS1	ENSG00000260852.1	lncRNA	0.38618	0.00175289	0.0107585	up		0.306671	0.000423959	0.00442428	up
FBXW4	ENSG00000107829.15	protein_coding	0.340934	8.39416e-14	1.03432e-10	up		0.273033	3.69019e-09	3.5432e-07	up
FCHSD2	ENSG00000137478.15	protein_coding	0.159135	7.24875e-05	0.00092259	up		0.178385	0.000991	0.00832715	up
FEM1A	ENSG00000141965.5	protein_coding	0.133676	0.000424615	0.00362021	up		0.230083	0.0102298	0.0463574	up
FERMT1	ENSG00000101311.15	protein_coding	0.334981	0.00184431	0.0111817	up		0.466588	5.76958e-05	0.000967132	up
FGD5	ENSG00000154783.12	protein_coding	0.338164	4.42037e-05	0.000627436	up		0.284033	1.69318e-05	0.000367597	up
FGD5-AS1	ENSG00000225733.6	lncRNA	0.125275	6.66238e-05	0.000863274	up		0.111964	0.00383739	0.0227194	up
FGD6	ENSG00000180263.14	protein_coding	0.351575	6.47365e-09	5.68126e-07	up		0.217787	0.00189747	0.0134934	up
FGFR1	ENSG00000077782.20	protein_coding	0.281876	0.000174136	0.00181034	up		0.208409	0.0004133	0.00434666	up
FGFRL1	ENSG00000127418.15	protein_coding	0.309983	3.63486e-05	0.000536848	up		0.226191	0.00450175	0.0254888	up
FHL3	ENSG00000183386.10	protein_coding	0.251261	0.00251991	0.0142245	up		0.187416	0.00023011	0.00278658	up
FKBP10	ENSG00000141756.19	protein_coding	0.275113	0.000527291	0.00428389	up		0.194406	0.0021236	0.0146652	up
FLT4	ENSG00000037280.16	protein_coding	0.346379	0.00281491	0.015468	up		0.312885	0.000237167	0.00285321	up
FMNL3	ENSG00000161791.14	protein_coding	0.176385	0.011419	0.0449395	up		0.161294	0.000252712	0.00300323	up
FMO3	ENSG00000007933.13	protein_coding	0.562431	4.3203e-05	0.000615256	up		0.517208	9.10062e-05	0.00136945	up
FOXC1	ENSG00000054598.9	protein_coding	0.485369	0.000210925	0.00209516	up		0.326951	0.000133912	0.00184899	up
FOXF2	ENSG00000137273.6	protein_coding	0.381729	0.000893899	0.00642515	up		0.409877	3.17353e-08	2.24772e-06	up
FOXN3	ENSG00000053254.15	protein_coding	0.264598	9.44111e-09	7.51686e-07	up		0.196042	0.000459461	0.00467778	up
FOXO3B	ENSG00000240445.4	protein_coding	0.167048	0.000310099	0.00282739	up		0.235339	0.000376352	0.00404332	up
FOXO4	ENSG00000184481.17	protein_coding	0.43593	1.55116e-07	6.73453e-06	up		0.378676	5.25374e-07	2.32298e-05	up
FOXP1-IT1	ENSG00000242094.1	lncRNA	0.236322	0.00404126	0.0204441	up		0.436194	9.70472e-05	0.00143495	up
FOXQ1	ENSG00000164379.7	protein_coding	0.428306	0.00048378	0.00401356	up		0.334077	0.00149903	0.0113695	up
FRMD6	ENSG00000139926.15	protein_coding	0.291304	5.15704e-05	0.00070456	up		0.316887	0.000106904	0.00154195	up
FYCO1	ENSG00000163820.15	protein_coding	0.273884	3.18764e-06	7.48487e-05	up		0.217769	0.00249244	0.0165739	up
FYN	ENSG00000010810.17	protein_coding	0.19809	8.5351e-09	7.05604e-07	up		0.107247	0.0110551	0.0490551	up
FZD10-AS1	ENSG00000250208.6	lncRNA	0.545311	0.000391299	0.00339091	up		0.415726	0.000239804	0.00287681	up
FZD4	ENSG00000174804.4	protein_coding	0.285358	4.48215e-05	0.000633424	up		0.189354	0.00257232	0.016987	up
FZD9	ENSG00000188763.5	protein_coding	0.577292	2.40571e-05	0.000386406	up		0.332868	0.000900781	0.00777695	up
GALM	ENSG00000143891.17	protein_coding	0.241113	0.00462334	0.0226965	up		0.203872	0.0095235	0.0439025	up
GAREM2	ENSG00000157833.13	protein_coding	0.650823	1.18969e-07	5.5169e-06	up		0.499743	9.61462e-05	0.00142512	up
GAS2L1	ENSG00000185340.15	protein_coding	0.36575	4.65756e-07	1.66463e-05	up		0.21414	0.000741816	0.00677945	up
GATA2	ENSG00000179348.12	protein_coding	0.355791	0.00413986	0.0208573	up		0.320726	0.000622071	0.0059209	up
GATA2-AS1	ENSG00000244300.3	lncRNA	0.49106	0.00015217	0.00163114	up		0.358481	0.000177494	0.00228571	up
GATAD2A	ENSG00000167491.17	protein_coding	0.258787	3.56788e-06	8.19187e-05	up		0.139762	0.000217748	0.00268412	up
GDF11	ENSG00000135414.10	protein_coding	0.514034	3.52575e-11	9.93521e-09	up		0.379411	3.559e-07	1.6833e-05	up
GID4	ENSG00000141034.10	protein_coding	0.165299	1.60212e-07	6.86365e-06	up		0.118808	0.00375373	0.0224033	up
GIGYF2	ENSG00000204120.14	protein_coding	0.104298	1.4467e-05	0.000256163	up		0.10075	0.00182825	0.0131314	up
GIMAP6	ENSG00000133561.15	protein_coding	0.228724	0.0116368	0.0456093	up		0.332602	0.00287578	0.0184494	up
GIMAP7	ENSG00000179144.5	protein_coding	0.278644	0.00677974	0.0303464	up		0.394711	3.87199e-05	0.000704634	up
GIT1	ENSG00000108262.15	protein_coding	0.259875	4.54992e-05	0.000638816	up		0.168921	0.00379059	0.0225529	up
GJC1	ENSG00000182963.10	protein_coding	0.374377	1.47082e-06	4.05312e-05	up		0.32982	1.70842e-05	0.000370205	up
GNA12	ENSG00000146535.14	protein_coding	0.341449	1.70168e-09	1.97509e-07	up		0.240108	3.83907e-05	0.000700867	up
GNL3L	ENSG00000130119.16	protein_coding	0.0850262	0.0121857	0.0472329	up		0.190243	0.000103196	0.0015001	up
GOLGA2P8	ENSG00000214433.4	transcribed_unprocessed_pseudogene	0.386305	0.00219391	0.0127667	up		0.338401	0.00630551	0.0325234	up
GPER1	ENSG00000164850.15	protein_coding	0.414841	0.00118746	0.00795411	up		0.394848	9.9779e-05	0.00146777	up
GPR108	ENSG00000125734.15	protein_coding	0.180769	0.00182662	0.0111004	up		0.199984	7.43026e-05	0.00116468	up
GPR161	ENSG00000143147.14	protein_coding	0.171103	0.00153472	0.00970723	up		0.126006	0.00325368	0.0201799	up
GRAP	ENSG00000154016.13	protein_coding	0.374357	0.000850951	0.00619039	up		0.406661	0.000370019	0.00399962	up
GRK5	ENSG00000198873.12	protein_coding	0.22674	0.000543458	0.00438358	up		0.21182	0.000110538	0.00157469	up
GSG1L	ENSG00000169181.13	protein_coding	0.231261	0.00864243	0.0363097	up		0.236286	4.03144e-05	0.00072726	up
GTPBP6	ENSG00000178605.13	protein_coding	0.183682	0.000886108	0.00639045	up		0.138744	0.0066218	0.0337607	up
GUCD1	ENSG00000138867.16	protein_coding	0.128981	0.00685161	0.030594	up		0.217861	6.00271e-09	5.44467e-07	up
GUSBP9	ENSG00000215630.6	unprocessed_pseudogene	0.33403	0.00743867	0.0324483	up		0.319887	0.0110536	0.0490551	up
GXYLT1	ENSG00000151233.11	protein_coding	0.138187	0.000606479	0.00476809	up		0.158297	0.00211812	0.0146454	up
HDAC1	ENSG00000116478.12	protein_coding	0.149399	0.00327626	0.0174542	up		0.166376	0.000146896	0.00197248	up
HERC2P3	ENSG00000180229.12	transcribed_unprocessed_pseudogene	0.834363	2.25583e-10	4.26072e-08	up		0.504669	0.00840246	0.0401708	up
HHIPL1	ENSG00000182218.9	protein_coding	0.253708	0.000510779	0.00418522	up		0.162092	0.00406273	0.0236604	up
HIGD1B	ENSG00000131097.7	protein_coding	0.652535	1.16573e-07	5.44482e-06	up		0.470195	6.6348e-06	0.000177869	up
HIPK1	ENSG00000163349.22	protein_coding	0.29454	5.23933e-17	4.69792e-13	up		0.154878	0.00988824	0.0452022	up
HIPK2	ENSG00000064393.16	protein_coding	0.364965	6.34826e-06	0.000132474	up		0.411274	1.05142e-06	4.0808e-05	up
HMBOX1	ENSG00000147421.18	protein_coding	0.311598	4.98685e-11	1.25281e-08	up		0.285347	2.5441e-05	0.000505472	up
HMG20B	ENSG00000064961.19	protein_coding	0.230859	0.000304818	0.00279302	up		0.177701	0.00217056	0.0149266	up
HMGN5	ENSG00000198157.11	protein_coding	0.274779	0.000752989	0.00564927	up		0.183929	0.0103619	0.0467986	up
HPSE2	ENSG00000172987.12	protein_coding	0.511369	0.000453805	0.00381255	up		0.367347	0.00260353	0.0171142	up
HS6ST1P1	ENSG00000187952.9	processed_pseudogene	0.385979	0.000583526	0.004625	up		0.338559	0.00990392	0.0452379	up
HSPA1A	ENSG00000204389.10	protein_coding	0.861413	0.000710464	0.0054154	up		0.715991	0.00744936	0.0367999	up
HYAL1	ENSG00000114378.17	protein_coding	0.271219	0.0095761	0.0392447	up		0.168307	0.0017444	0.012696	up
IBA57	ENSG00000181873.13	protein_coding	0.260599	9.46775e-06	0.000182554	up		0.14145	0.000208006	0.00258857	up
IKBKB	ENSG00000104365.15	protein_coding	0.211641	0.000119477	0.001353	up		0.148422	0.000462506	0.00470252	up
IL3RA	ENSG00000185291.12	protein_coding	0.40314	0.012406	0.047887	up		0.296267	4.79804e-05	0.000836032	up
INPPL1	ENSG00000165458.14	protein_coding	0.358346	3.36612e-07	1.27342e-05	up		0.220311	0.000152546	0.00203415	up
INSR	ENSG00000171105.14	protein_coding	0.120035	0.00420599	0.0211124	up		0.128917	0.000598603	0.00574279	up
IPO8	ENSG00000133704.10	protein_coding	0.0996408	0.000299189	0.00274923	up		0.186788	6.32589e-05	0.00103616	up
IQCA1	ENSG00000132321.17	protein_coding	0.268658	0.000426663	0.0036293	up		0.201826	0.00100699	0.00842756	up
IQCE	ENSG00000106012.18	protein_coding	0.173703	0.00135664	0.00878048	up		0.119217	0.00132307	0.0103307	up
IRF6	ENSG00000117595.12	protein_coding	0.5786	0.00211636	0.0124381	up		0.507633	0.00120703	0.00964011	up
IRS3P	ENSG00000184414.2	processed_pseudogene	0.732064	5.41489e-05	0.000732439	up		0.547772	2.81232e-05	0.000547881	up
ISY1	ENSG00000240682.9	protein_coding	0.305382	2.09045e-07	8.50512e-06	up		0.17091	0.0013557	0.0105175	up
ISYNA1	ENSG00000105655.19	protein_coding	0.615215	8.60369e-07	2.65667e-05	up		0.517072	2.05037e-08	1.55801e-06	up
ITGA1	ENSG00000213949.10	protein_coding	0.395789	4.85964e-05	0.000673892	up		0.25072	0.0111185	0.0492845	up
ITGA10	ENSG00000143127.13	protein_coding	0.514796	2.49756e-06	6.16082e-05	up		0.251121	0.00522797	0.0284386	up
ITGA11	ENSG00000137809.17	protein_coding	0.467384	4.72359e-05	0.000658554	up		0.296377	1.13978e-05	0.000270272	up
ITGB5	ENSG00000082781.12	protein_coding	0.388796	4.61869e-08	2.72861e-06	up		0.311365	1.98133e-06	6.7761e-05	up
ITIH5	ENSG00000123243.15	protein_coding	0.420986	0.000136254	0.00149141	up		0.410134	0.000368504	0.00398888	up
ITPK1	ENSG00000100605.17	protein_coding	0.168305	0.000141872	0.00153989	up		0.111531	0.00595056	0.0312408	up
ITPRID2	ENSG00000138434.17	protein_coding	0.281621	1.11518e-09	1.48744e-07	up		0.252296	0.000141385	0.00192096	up
JADE2	ENSG00000043143.20	protein_coding	0.155634	0.00984882	0.0400705	up		0.156572	0.00802448	0.0386867	up
JMJD6	ENSG00000070495.14	protein_coding	0.320507	0.00183607	0.0111439	up		0.276786	0.00381368	0.0226199	up
KANK1	ENSG00000107104.19	protein_coding	0.259403	1.14993e-06	3.33581e-05	up		0.215527	0.00276822	0.017945	up
KANK2	ENSG00000197256.10	protein_coding	0.497653	1.71153e-07	7.26025e-06	up		0.301084	9.6196e-05	0.00142512	up
KAT6A	ENSG00000083168.11	protein_coding	0.134058	0.000256941	0.00244524	up		0.129223	0.00231038	0.0156259	up
KAT6B	ENSG00000156650.14	protein_coding	0.130204	0.000183966	0.00188551	up		0.150715	8.23039e-05	0.00126166	up
KCNJ14	ENSG00000182324.7	protein_coding	0.403361	7.58732e-05	0.00095584	up		0.258029	0.00142219	0.0109077	up
KDM5A	ENSG00000073614.13	protein_coding	0.0783667	0.00609716	0.0280231	up		0.20597	0.000804263	0.00719261	up
KIAA2026	ENSG00000183354.12	protein_coding	0.091419	0.00257633	0.0144484	up		0.16703	0.000686524	0.00638345	up
KIF1C	ENSG00000129250.12	protein_coding	0.516052	1.39873e-10	2.89548e-08	up		0.411433	9.80075e-09	8.26866e-07	up
KIF26A	ENSG00000066735.14	protein_coding	0.335886	0.00195869	0.011743	up		0.253385	0.00206106	0.014376	up
KIF5B	ENSG00000170759.11	protein_coding	0.264261	9.02053e-09	7.3171e-07	up		0.238705	0.000277335	0.00321267	up
KLF2	ENSG00000127528.5	protein_coding	0.407708	0.00238612	0.0136305	up		0.360076	0.00380073	0.0225722	up
KLF6	ENSG00000067082.15	protein_coding	0.1959	0.0114813	0.0451506	up		0.18244	0.0110443	0.0490551	up
KLHDC8B	ENSG00000185909.15	protein_coding	0.18318	0.00240373	0.0136984	up		0.166609	0.00064864	0.00611042	up
KLHL36	ENSG00000135686.13	protein_coding	0.171125	3.77041e-06	8.60346e-05	up		0.212466	2.59985e-07	1.31703e-05	up
KLHL5	ENSG00000109790.16	protein_coding	0.213404	3.15016e-06	7.41706e-05	up		0.270185	0.000156874	0.00206836	up
KMT2C	ENSG00000055609.18	protein_coding	0.155303	0.000165681	0.00174275	up		0.140383	0.00267478	0.0174679	up
KMT2E	ENSG00000005483.21	protein_coding	0.100956	0.00617633	0.0282815	up		0.143818	0.00156299	0.0116985	up
KMT5A	ENSG00000183955.13	protein_coding	0.15409	5.26369e-05	0.000716859	up		0.170096	1.30058e-05	0.000299355	up
KNOP1	ENSG00000103550.14	protein_coding	0.353045	3.39733e-06	7.88424e-05	up		0.333309	0.000122493	0.00171734	up
KTN1	ENSG00000126777.18	protein_coding	0.15613	7.68789e-05	0.000966158	up		0.196569	0.000181133	0.00232344	up
KYAT1	ENSG00000171097.14	protein_coding	0.380872	0.000608949	0.00478342	up		0.220955	0.00536488	0.0289082	up
LAMB2	ENSG00000172037.14	protein_coding	0.400941	7.11847e-08	3.76682e-06	up		0.187834	0.00501819	0.027609	up
LARP7	ENSG00000174720.16	protein_coding	0.118268	0.01074	0.042808	up		0.162487	0.00288215	0.0184777	up
LASP1	ENSG00000002834.18	protein_coding	0.186943	1.30499e-05	0.000234336	up		0.116478	0.00859075	0.0407905	up
LATS2	ENSG00000150457.9	protein_coding	0.456854	2.11217e-07	8.55606e-06	up		0.233614	0.00641344	0.0329031	up
LEAP2	ENSG00000164406.8	protein_coding	0.363892	0.00246108	0.0139594	up		0.270219	0.00166595	0.012265	up
LEF1	ENSG00000138795.10	protein_coding	0.496454	4.57798e-06	0.000101508	up		0.37939	8.52217e-05	0.00129858	up
LINC00324	ENSG00000178977.3	lncRNA	0.540397	0.000306844	0.00280661	up		0.435735	4.2955e-05	0.000765319	up
LINC00472	ENSG00000233237.8	lncRNA	0.707006	8.26753e-15	1.82664e-11	up		0.255482	0.000419548	0.00438867	up
LINC00511	ENSG00000227036.8	lncRNA	0.524115	5.25704e-11	1.27132e-08	up		0.240762	7.06981e-05	0.00112717	up
LINC00598	ENSG00000215483.11	lncRNA	0.39827	2.32601e-05	0.000377825	up		0.225061	0.0112894	0.0498785	up
LINC00862	ENSG00000203721.7	lncRNA	0.408226	0.00438882	0.0218143	up		0.43415	0.00222585	0.015193	up
LINC01089	ENSG00000212694.8	lncRNA	0.275252	0.000126567	0.00140923	up		0.238546	0.00204384	0.0142876	up
LINC01134	ENSG00000236423.6	lncRNA	0.572084	0.00785518	0.0338486	up		0.475715	0.0105287	0.0473288	up
LINC01232	ENSG00000280734.3	lncRNA	0.368101	6.27716e-05	0.000825344	up		0.320134	0.00037145	0.00400565	up
LINC01561	ENSG00000177234.7	lncRNA	0.422386	0.000867105	0.00628757	up		0.516963	3.65279e-06	0.000109004	up
LINC01896	ENSG00000263146.2	lncRNA	0.387926	7.86757e-07	2.47666e-05	up		0.193675	0.00851082	0.0405116	up
LINC02172	ENSG00000251632.1	lncRNA	0.898384	1.16048e-05	0.00021327	up		0.665763	0.000139398	0.00190639	up
LINC02185	ENSG00000262097.2	lncRNA	0.66461	3.61306e-05	0.000535155	up		0.429831	0.0047521	0.0265396	up
LOXL1	ENSG00000129038.16	protein_coding	0.361542	0.00394198	0.0200516	up		0.337922	0.000180345	0.00231592	up
LRCH3	ENSG00000186001.14	protein_coding	0.0946254	0.0116709	0.0456947	up		0.103706	0.000731031	0.00671028	up
LRP5	ENSG00000162337.12	protein_coding	0.424992	1.64424e-07	7.02085e-06	up		0.297404	0.000329875	0.00366025	up
LRRC8A	ENSG00000136802.11	protein_coding	0.350425	3.09133e-09	3.10043e-07	up		0.196131	0.00262104	0.0171836	up
LSMEM1	ENSG00000181016.9	protein_coding	0.544002	8.91235e-05	0.00108102	up		0.350098	0.00135312	0.0105123	up
LYPD6	ENSG00000187123.15	protein_coding	0.198907	0.00877563	0.0367311	up		0.245824	0.000731947	0.00671548	up
MAFG	ENSG00000197063.11	protein_coding	0.176889	0.000637064	0.00494887	up		0.177827	0.000455254	0.00464526	up
MAFG-DT	ENSG00000265688.2	lncRNA	0.382168	0.000820753	0.00603726	up		0.344894	0.000154918	0.00205145	up
MAFK	ENSG00000198517.10	protein_coding	0.372524	5.24724e-06	0.000112866	up		0.337364	1.91334e-05	0.000404186	up
MALAT1	ENSG00000251562.8	lncRNA	0.201646	0.00508532	0.0243861	up		0.278377	0.00146895	0.0111769	up
MAML1	ENSG00000161021.13	protein_coding	0.216526	5.83621e-05	0.000777241	up		0.0903298	0.0103916	0.0468515	up
MAP2K7	ENSG00000076984.17	protein_coding	0.145442	0.00167352	0.0103762	up		0.193297	0.000385313	0.00411647	up
MAP3K20	ENSG00000091436.17	protein_coding	0.159207	0.00847057	0.0357153	up		0.198993	0.00070239	0.00650111	up
MAP3K3	ENSG00000198909.7	protein_coding	0.0899259	0.0117575	0.0459921	up		0.132052	2.26473e-05	0.000462628	up
MAP4	ENSG00000047849.21	protein_coding	0.325594	5.54674e-11	1.32896e-08	up		0.278803	7.28945e-11	1.25773e-08	up
MAP4K4	ENSG00000071054.16	protein_coding	0.216597	0.000568371	0.00453925	up		0.348692	2.72118e-07	1.36643e-05	up
MAPKAP1	ENSG00000119487.17	protein_coding	0.114329	0.000107624	0.00125672	up		0.115286	0.00904764	0.0423034	up
MAPKAPK2	ENSG00000162889.10	protein_coding	0.301165	2.23762e-05	0.000365535	up		0.277388	9.59068e-05	0.00142356	up
MAPKAPK3	ENSG00000114738.11	protein_coding	0.214627	0.000437539	0.00370477	up		0.236969	0.000157123	0.00206984	up
MARCHF8	ENSG00000165406.16	protein_coding	0.196316	0.000649967	0.00502196	up		0.216765	0.0001534	0.00204024	up
MARVELD2	ENSG00000152939.17	protein_coding	0.34945	0.000539974	0.00436227	up		0.245895	0.0088055	0.0415266	up
MAVS	ENSG00000088888.18	protein_coding	0.247021	1.01189e-07	4.92174e-06	up		0.144322	0.000423812	0.00442428	up
MBP	ENSG00000197971.16	protein_coding	0.300059	0.003268	0.0174249	up		0.435534	3.17859e-07	1.54539e-05	up
MCM7	ENSG00000166508.18	protein_coding	0.220651	0.000638695	0.00495707	up		0.401269	5.66082e-12	1.39682e-09	up
MDGA1	ENSG00000112139.16	protein_coding	0.318665	0.00903917	0.037598	up		0.342174	2.7521e-05	0.00053795	up
MECOM	ENSG00000085276.19	protein_coding	0.432954	2.25602e-05	0.00036738	up		0.390762	5.99179e-05	0.000997096	up
METTL8	ENSG00000123600.19	protein_coding	0.098885	0.00811433	0.0346365	up		0.175177	9.27508e-06	0.000231857	up
MEX3A	ENSG00000254726.3	protein_coding	0.579048	2.60888e-07	1.01821e-05	up		0.333458	0.00135137	0.0105087	up
MFSD11	ENSG00000092931.11	protein_coding	0.112525	0.00132004	0.00862122	up		0.102365	0.00426224	0.0245262	up
MFSD2A	ENSG00000168389.17	protein_coding	0.324791	0.000717575	0.00544995	up		0.340348	0.00025828	0.00304887	up
MGAT1	ENSG00000131446.16	protein_coding	0.20492	7.08882e-06	0.000144505	up		0.199057	3.18288e-06	9.81731e-05	up
MGLL	ENSG00000074416.14	protein_coding	0.364456	1.02606e-06	3.04824e-05	up		0.271434	7.88893e-08	4.94632e-06	up
MIATNB	ENSG00000244625.7	lncRNA	0.183216	0.00639208	0.0290433	up		0.280631	8.02845e-05	0.00123577	up
MIR99AHG	ENSG00000215386.13	lncRNA	0.184938	0.000266288	0.00251293	up		0.152301	0.00332833	0.0204823	up
MKLN1	ENSG00000128585.18	protein_coding	0.175815	6.10888e-06	0.0001284	up		0.153953	0.00848283	0.0404107	up
MKLN1-AS	ENSG00000236753.7	lncRNA	0.453107	8.79639e-10	1.2438e-07	up		0.22717	0.000224383	0.00272874	up
MLEC	ENSG00000110917.8	protein_coding	0.137212	0.000634608	0.00493423	up		0.177693	9.52502e-08	5.73701e-06	up
MLLT6	ENSG00000275023.5	protein_coding	0.236647	2.96926e-06	7.09442e-05	up		0.129911	0.000207702	0.00258619	up
MMP11	ENSG00000099953.10	protein_coding	0.317327	0.00762419	0.0330791	up		0.222297	0.00558047	0.0297815	up
MOB3A	ENSG00000172081.14	protein_coding	0.316908	2.99664e-06	7.1434e-05	up		0.189395	0.000326491	0.00363176	up
MOCS1	ENSG00000124615.20	protein_coding	0.145468	0.000649795	0.00502196	up		0.142198	0.00150376	0.0113936	up
MORC2	ENSG00000133422.13	protein_coding	0.0972606	0.00425566	0.0213079	up		0.130457	0.00144624	0.0110554	up
MORC4	ENSG00000133131.15	protein_coding	0.251766	9.66738e-05	0.00115491	up		0.243587	0.000417184	0.00436948	up
MPRIP	ENSG00000133030.21	protein_coding	0.137977	0.00163909	0.010232	up		0.180357	3.12438e-05	0.000594021	up
MPRIPP1	ENSG00000214820.3	processed_pseudogene	0.289227	0.000484293	0.00401653	up		0.29515	0.0103809	0.0468387	up
MPZL1	ENSG00000197965.12	protein_coding	0.16907	0.000211501	0.00209847	up		0.199918	1.29462e-05	0.000298582	up
MRAS	ENSG00000158186.13	protein_coding	0.448957	1.06222e-08	8.25408e-07	up		0.362226	9.4006e-07	3.73227e-05	up
MRGPRF	ENSG00000172935.9	protein_coding	0.5374	0.000697299	0.00533352	up		0.51348	0.000158057	0.00208095	up
MRPS6	ENSG00000243927.6	protein_coding	0.70733	2.41988e-08	1.60968e-06	up		0.245099	0.0096355	0.044285	up
MSANTD4	ENSG00000170903.11	protein_coding	0.0943258	0.00582026	0.0270289	up		0.199	0.000802304	0.00717789	up
MSI1	ENSG00000135097.7	protein_coding	0.377347	4.70398e-06	0.000103857	up		0.216437	0.000917881	0.00787716	up
MSRB3	ENSG00000174099.11	protein_coding	0.3644	3.00989e-10	5.29823e-08	up		0.248691	5.5541e-05	0.000939244	up
MT-ATP6	ENSG00000198899.2	protein_coding	0.446738	0.000472072	0.00393409	up		0.59127	1.11976e-11	2.49442e-09	up
MT-ATP8	ENSG00000228253.1	protein_coding	0.53472	0.000575501	0.00457501	up		0.486063	2.08898e-07	1.09447e-05	up
MT-CO1	ENSG00000198804.2	protein_coding	0.407635	0.000477451	0.00397251	up		0.616121	4.03979e-06	0.000118853	up
MT-CO2	ENSG00000198712.1	protein_coding	0.511595	7.54648e-06	0.0001522	up		0.568283	3.03823e-13	1.24502e-10	up
MT-CO3	ENSG00000198938.2	protein_coding	0.437257	0.000195359	0.00196927	up		0.574638	3.14331e-13	1.26548e-10	up
MT-CYB	ENSG00000198727.2	protein_coding	0.472195	0.0001969	0.00198018	up		0.611393	2.09192e-11	4.22491e-09	up
MT-ND1	ENSG00000198888.2	protein_coding	0.39127	0.00299128	0.0162371	up		0.645944	7.61703e-12	1.78363e-09	up
MT-ND2	ENSG00000198763.3	protein_coding	0.410346	0.000947695	0.0067266	up		0.61303	6.69964e-06	0.000179188	up
MT-ND3	ENSG00000198840.2	protein_coding	0.600016	1.89719e-06	4.93881e-05	up		0.526617	0.000166029	0.0021611	up
MT-ND4	ENSG00000198886.2	protein_coding	0.389784	0.00189521	0.0114101	up		0.618342	1.84172e-13	8.38555e-11	up
MT-ND4L	ENSG00000212907.2	protein_coding	0.450501	0.000327015	0.0029494	up		0.605527	2.36603e-10	3.45833e-08	up
MT-ND6	ENSG00000198695.2	protein_coding	0.418895	0.00108266	0.00744881	up		0.506885	7.76745e-09	6.87235e-07	up
MT-TP	ENSG00000210196.2	Mt_tRNA	0.474836	0.00080844	0.00597009	up		0.645642	3.45231e-07	1.65955e-05	up
MTATP6P1	ENSG00000248527.1	unprocessed_pseudogene	0.482921	0.000273016	0.00255592	up		0.390922	2.23728e-06	7.42996e-05	up
MTATP8P1	ENSG00000240409.1	unprocessed_pseudogene	0.553718	0.00386961	0.0197612	up		0.947881	1.82854e-09	1.99816e-07	up
MTATP8P2	ENSG00000229604.2	processed_pseudogene	0.489118	0.00485705	0.0235446	up		0.420786	0.00142931	0.0109479	up
MTCO1P12	ENSG00000237973.1	unprocessed_pseudogene	0.70064	1.22093e-06	3.50252e-05	up		0.575021	6.7005e-08	4.31918e-06	up
MTCO1P40	ENSG00000262902.1	processed_pseudogene	0.437475	0.00106513	0.00735951	up		0.498053	1.29855e-06	4.83754e-05	up
MTCO1P53	ENSG00000230916.2	processed_pseudogene	0.503566	0.000580085	0.00460297	up		0.620973	1.72289e-05	0.000372287	up
MTCO2P2	ENSG00000267541.1	processed_pseudogene	1.02494	2.45811e-09	2.56476e-07	up		0.642719	1.80004e-05	0.000387498	up
MTCO3P12	ENSG00000198744.5	unprocessed_pseudogene	0.436036	0.0002312	0.00224949	up		0.561025	0.000975317	0.00822525	up
MTMR3	ENSG00000100330.15	protein_coding	0.175459	3.70651e-10	6.19091e-08	up		0.234603	7.96225e-08	4.96516e-06	up
MTND2P28	ENSG00000225630.1	unprocessed_pseudogene	0.441402	0.00314487	0.0169218	up		0.762911	1.52693e-05	0.000337743	up
MTND4LP30	ENSG00000198868.3	processed_pseudogene	0.533367	0.00933499	0.0385558	up		0.620246	0.00013034	0.00180619	up
MTND6P4	ENSG00000249119.1	processed_pseudogene	0.570124	0.000763741	0.00570843	up		0.526595	8.49238e-07	3.43709e-05	up
MTRNR2L10	ENSG00000256045.3	protein_coding	0.523759	0.0106795	0.0426323	up		0.649121	0.000978481	0.00824309	up
MTRNR2L2	ENSG00000271043.2	processed_pseudogene	0.492347	0.00200621	0.0119532	up		0.396205	0.00309602	0.0194757	up
MTSS2	ENSG00000132613.15	protein_coding	0.584571	9.94184e-13	6.27451e-10	up		0.392949	1.11259e-05	0.000266233	up
MTURN	ENSG00000180354.16	protein_coding	0.357725	2.02587e-08	1.41298e-06	up		0.35411	9.85811e-09	8.28659e-07	up
MVB12A	ENSG00000141971.13	protein_coding	0.220752	0.00027892	0.00259616	up		0.163667	0.00223953	0.0152772	up
MXD4	ENSG00000123933.17	protein_coding	0.317126	5.6471e-06	0.000119676	up		0.170505	0.00751198	0.0370163	up
MXI1	ENSG00000119950.21	protein_coding	0.256021	1.55415e-07	6.73453e-06	up		0.162833	0.000397952	0.00422201	up
MYCT1	ENSG00000120279.6	protein_coding	0.494763	1.55365e-06	4.24074e-05	up		0.425612	2.8656e-05	0.000555404	up
MYLK-AS1	ENSG00000239523.6	lncRNA	0.259025	0.000874807	0.00633543	up		0.294418	5.48639e-05	0.000931652	up
MYO10	ENSG00000145555.15	protein_coding	0.292509	1.10908e-06	3.2391e-05	up		0.211058	0.000542173	0.00530491	up
MYO1C	ENSG00000197879.17	protein_coding	0.328598	2.57265e-05	0.000408906	up		0.262408	1.61165e-06	5.69863e-05	up
MYOM1	ENSG00000101605.12	protein_coding	0.2462	0.000845366	0.00616362	up		0.230186	0.00166305	0.0122516	up
MYT1	ENSG00000196132.14	protein_coding	0.256483	0.00719234	0.0316673	up		0.269851	0.000906848	0.00780335	up
N4BP2L2-IT2	ENSG00000281026.1	lncRNA	0.221926	0.000578262	0.00459132	up		0.154446	0.00486448	0.0270012	up
NAA60	ENSG00000122390.19	protein_coding	0.181214	0.00015035	0.00161699	up		0.155741	0.00393207	0.0231308	up
NADK	ENSG00000008130.15	protein_coding	0.270505	3.50043e-08	2.16692e-06	up		0.139691	0.00497954	0.0274611	up
NANOS1	ENSG00000188613.7	protein_coding	0.444887	1.46725e-05	0.000258628	up		0.257604	0.00615086	0.0319127	up
NATD1	ENSG00000274180.1	protein_coding	0.245783	0.00018417	0.00188586	up		0.179122	0.00113867	0.00923984	up
NBEAL1	ENSG00000144426.18	protein_coding	0.121003	0.00224547	0.0130131	up		0.168183	0.00301954	0.0191416	up
NDRG2	ENSG00000165795.23	protein_coding	0.233934	0.000196685	0.00197878	up		0.324746	3.31314e-06	0.000101104	up
NEAT1	ENSG00000245532.9	lncRNA	0.616042	6.9165e-05	0.000886875	up		0.475375	0.000169234	0.00219535	up
NECAP2	ENSG00000157191.20	protein_coding	0.132773	0.00790318	0.0340214	up		0.107885	0.00346091	0.0211002	up
NEK7	ENSG00000151414.15	protein_coding	0.294599	2.27451e-07	9.11073e-06	up		0.271943	0.000947256	0.0080719	up
NET1	ENSG00000173848.19	protein_coding	0.285561	0.000255747	0.00243746	up		0.352535	0.000861819	0.00755714	up
NFATC3	ENSG00000072736.19	protein_coding	0.212033	1.97866e-07	8.15284e-06	up		0.187347	0.00133754	0.0104224	up
NFE2L1	ENSG00000082641.16	protein_coding	0.142795	0.000381802	0.00332928	up		0.103004	0.00877846	0.0414247	up
NFIA	ENSG00000162599.17	protein_coding	0.278484	1.49707e-08	1.0974e-06	up		0.172439	0.00216822	0.014915	up
NFIB	ENSG00000147862.17	protein_coding	0.247673	1.76472e-10	3.45938e-08	up		0.226069	0.000225238	0.00273769	up
NFIC	ENSG00000141905.19	protein_coding	0.335038	0.000142063	0.00154112	up		0.136375	0.0106731	0.0478278	up
NFIX	ENSG00000008441.16	protein_coding	0.151824	0.00521463	0.0248955	up		0.107803	0.00794451	0.0384613	up
NFKBIB	ENSG00000104825.17	protein_coding	0.259	6.08885e-05	0.000805085	up		0.166698	0.00335829	0.020639	up
NFYA	ENSG00000001167.14	protein_coding	0.127951	0.00791344	0.0340486	up		0.174829	0.00304374	0.0192471	up
NIBAN2	ENSG00000136830.12	protein_coding	0.480089	6.15368e-09	5.47192e-07	up		0.267765	4.32201e-05	0.00076885	up
NIFK-AS1	ENSG00000236859.7	lncRNA	0.225195	1.17841e-05	0.000216259	up		0.240542	1.70174e-05	0.000369108	up
NIPBL	ENSG00000164190.19	protein_coding	0.104243	0.00421662	0.0211493	up		0.149241	0.000406375	0.00428561	up
NKAIN3	ENSG00000185942.11	protein_coding	0.258802	0.00442607	0.0219614	up		0.451554	5.94727e-06	0.000163056	up
NKD1	ENSG00000140807.7	protein_coding	0.273524	0.00013102	0.00144636	up		0.309425	1.47052e-05	0.000328264	up
NKX2-2	ENSG00000125820.6	protein_coding	0.202062	0.0116299	0.0455998	up		0.220649	0.00141413	0.0108569	up
NKX6-1	ENSG00000163623.9	protein_coding	0.708442	0.000699754	0.00534598	up		0.538758	0.000116027	0.00163751	up
NOSTRIN	ENSG00000163072.15	protein_coding	0.400985	6.43939e-05	0.000841669	up		0.235757	0.00911786	0.0425019	up
NOTCH1	ENSG00000148400.12	protein_coding	0.223515	0.00323488	0.0172839	up		0.196569	0.00342769	0.0209477	up
NOTCH3	ENSG00000074181.9	protein_coding	0.36605	0.00714651	0.0315353	up		0.382045	0.00196672	0.0138698	up
NOTCH4	ENSG00000204301.6	protein_coding	0.434122	9.25297e-06	0.00017908	up		0.204982	0.00773945	0.0378205	up
NPEPPSP1	ENSG00000274487.2	transcribed_unprocessed_pseudogene	0.179241	0.00750676	0.0327012	up		0.228274	0.00588565	0.0309424	up
NRG2	ENSG00000158458.20	protein_coding	0.203573	0.00470158	0.0229801	up		0.18172	9.42309e-05	0.00140679	up
NSRP1	ENSG00000126653.18	protein_coding	0.21318	4.70127e-06	0.000103857	up		0.195044	0.000233225	0.00281538	up
NSRP1P1	ENSG00000235613.2	processed_pseudogene	0.236349	0.00947101	0.0389559	up		0.388948	0.000499042	0.0049813	up
NT5DC2	ENSG00000168268.11	protein_coding	0.357139	0.000100497	0.00118688	up		0.236175	0.000472629	0.00478003	up
NUDT16	ENSG00000198585.11	protein_coding	0.239201	6.13746e-10	9.39721e-08	up		0.249379	6.97338e-11	1.21412e-08	up
OAF	ENSG00000184232.9	protein_coding	0.273546	0.00332317	0.0176572	up		0.245377	0.00535473	0.0288926	up
OCLN	ENSG00000197822.11	protein_coding	0.323065	0.000190528	0.00193565	up		0.360575	0.0109678	0.048824	up
OLFM2	ENSG00000105088.8	protein_coding	0.513827	3.17476e-07	1.21704e-05	up		0.295746	2.93327e-05	0.000567083	up
OLFML1	ENSG00000183801.8	protein_coding	0.394499	0.00740021	0.0323186	up		0.338924	0.00104159	0.00865234	up
OR7C1	ENSG00000127530.4	protein_coding	0.650775	0.00436371	0.021727	up		0.426326	0.00397932	0.023293	up
ORAI2	ENSG00000160991.16	protein_coding	0.332185	0.000829337	0.0060845	up		0.208083	0.00982938	0.0449869	up
ORMDL3	ENSG00000172057.10	protein_coding	0.0903553	0.00700296	0.0310554	up		0.169974	1.45958e-05	0.000327094	up
OSBPL2	ENSG00000130703.16	protein_coding	0.0978836	0.00111054	0.00758613	up		0.10351	0.000267358	0.00312072	up
OTULIN	ENSG00000154124.5	protein_coding	0.181699	0.000175796	0.0018227	up		0.183255	0.000742775	0.00678281	up
P2RY14	ENSG00000174944.9	protein_coding	0.415179	0.000934185	0.00664823	up		0.326279	0.00244178	0.0162984	up
PAIP2B	ENSG00000124374.9	protein_coding	0.334084	0.000176909	0.00183034	up		0.478655	2.32563e-06	7.66791e-05	up
PAK4	ENSG00000130669.17	protein_coding	0.236493	0.000114146	0.00131215	up		0.209034	3.12991e-05	0.000594578	up
PAN3-AS1	ENSG00000261485.1	lncRNA	0.231322	0.00407078	0.0205533	up		0.189711	0.0109547	0.048785	up
PANK2	ENSG00000125779.22	protein_coding	0.18924	8.61538e-07	2.65711e-05	up		0.219043	1.82003e-05	0.000389678	up
PAPSS2	ENSG00000198682.13	protein_coding	0.337847	0.000212265	0.00210444	up		0.284197	0.00129853	0.0101841	up
PAQR5	ENSG00000137819.14	protein_coding	0.53486	1.40181e-06	3.91298e-05	up		0.379817	3.73979e-05	0.000687777	up
PAQR6	ENSG00000160781.17	protein_coding	0.318954	0.00054172	0.00437312	up		0.311019	0.000107686	0.00154774	up
PARD3	ENSG00000148498.16	protein_coding	0.530614	1.44802e-15	4.70143e-12	up		0.327167	1.43779e-05	0.000323793	up
PARP16	ENSG00000138617.15	protein_coding	0.139461	0.00555616	0.026107	up		0.134785	0.000602259	0.00577062	up
PARVA	ENSG00000197702.14	protein_coding	0.248881	1.29099e-06	3.66693e-05	up		0.138594	0.00664641	0.0338411	up
PAWR	ENSG00000177425.11	protein_coding	0.380845	8.73874e-08	4.35691e-06	up		0.233524	0.000708204	0.00654526	up
PC	ENSG00000173599.15	protein_coding	0.141824	0.010623	0.0424461	up		0.166293	0.00174018	0.0126774	up
PCAT19	ENSG00000267107.8	lncRNA	0.843119	1.67301e-08	1.20924e-06	up		0.410983	0.00387115	0.0228544	up
PCBP1-AS1	ENSG00000179818.14	lncRNA	0.226767	0.000205587	0.00205555	up		0.130301	0.00020166	0.00252191	up
PCTP	ENSG00000141179.14	protein_coding	0.152299	0.00835872	0.0353646	up		0.170309	0.0078602	0.0381829	up
PDE4DIP	ENSG00000178104.19	protein_coding	0.339956	1.12705e-07	5.34131e-06	up		0.240948	0.0030212	0.0191468	up
PDE9A	ENSG00000160191.18	protein_coding	0.226129	0.000844521	0.00616194	up		0.227468	4.85644e-05	0.000844925	up
PDGFRB	ENSG00000113721.14	protein_coding	0.470601	6.01269e-08	3.33157e-06	up		0.171629	0.00297502	0.0189483	up
PDP2	ENSG00000172840.7	protein_coding	0.208073	7.10867e-05	0.000908814	up		0.183322	0.000679923	0.00634515	up
PEAK1	ENSG00000173517.10	protein_coding	0.131121	0.00130867	0.00856286	up		0.213335	2.29597e-05	0.000467507	up
PEAR1	ENSG00000187800.13	protein_coding	0.53422	7.07099e-06	0.000144374	up		0.418156	3.56503e-05	0.00066136	up
PEX5	ENSG00000139197.10	protein_coding	0.148641	0.000471194	0.00392804	up		0.234754	2.61333e-06	8.43471e-05	up
PGF	ENSG00000119630.14	protein_coding	0.397175	0.00348376	0.018226	up		0.443791	0.000152149	0.00203232	up
PGPEP1	ENSG00000130517.14	protein_coding	0.414085	4.97991e-12	2.26071e-09	up		0.236962	1.7592e-06	6.12595e-05	up
PGR	ENSG00000082175.15	protein_coding	0.424965	8.56006e-05	0.00104778	up		0.428674	0.000634002	0.00600457	up
PHACTR3	ENSG00000087495.17	protein_coding	0.141031	0.000496096	0.00408431	up		0.101408	0.00385793	0.0227964	up
PHF21A	ENSG00000135365.15	protein_coding	0.289764	9.25151e-09	7.45769e-07	up		0.183344	3.32757e-07	1.61099e-05	up
PHF21B	ENSG00000056487.16	protein_coding	0.574646	1.18735e-10	2.56032e-08	up		0.261404	0.00283267	0.0182493	up
PIAS4	ENSG00000105229.7	protein_coding	0.165712	0.00153609	0.00971354	up		0.131809	0.00799001	0.0385848	up
PINLYP	ENSG00000234465.11	protein_coding	0.300078	0.00213624	0.0125317	up		0.302186	5.12801e-05	0.000884795	up
PKP4	ENSG00000144283.21	protein_coding	0.237975	0.000166191	0.00174457	up		0.448845	5.66902e-10	7.30857e-08	up
PLCB3	ENSG00000149782.11	protein_coding	0.344267	1.49934e-05	0.000263565	up		0.243389	8.99003e-05	0.00135547	up
PLCD3	ENSG00000161714.12	protein_coding	0.218824	0.00134397	0.00872552	up		0.203593	0.000696835	0.00645839	up
PLCE1	ENSG00000138193.15	protein_coding	0.371742	6.57033e-08	3.54935e-06	up		0.195489	0.000550098	0.00536263	up
PLCG1	ENSG00000124181.14	protein_coding	0.225653	0.000213903	0.0021158	up		0.158545	0.00625251	0.0323014	up
PLEKHB1	ENSG00000021300.14	protein_coding	0.25548	6.56424e-05	0.000852264	up		0.242803	1.16426e-05	0.000274589	up
PLIN4	ENSG00000167676.4	protein_coding	0.606706	5.60541e-07	1.91367e-05	up		0.320611	0.00314809	0.0197168	up
PLOD1	ENSG00000083444.17	protein_coding	0.313582	0.000506869	0.00416109	up		0.301502	8.08048e-05	0.00124283	up
PMAIP1	ENSG00000141682.11	protein_coding	0.658919	0.000153297	0.00164185	up		0.458762	0.00396731	0.0232546	up
PNISR	ENSG00000132424.16	protein_coding	0.150406	0.000726877	0.005498	up		0.265414	4.65668e-05	0.000816983	up
POLDIP3	ENSG00000100227.18	protein_coding	0.207277	4.05959e-05	0.000584889	up		0.233237	1.68105e-06	5.8986e-05	up
POU3F4	ENSG00000196767.9	protein_coding	0.465473	6.34411e-05	0.000831612	up		0.342542	0.000807942	0.00721988	up
PPARA	ENSG00000186951.16	protein_coding	0.329526	1.81517e-08	1.2975e-06	up		0.252748	0.000166859	0.00217067	up
PPFIA1	ENSG00000131626.18	protein_coding	0.159816	1.23039e-05	0.000223265	up		0.0914484	0.00914338	0.0426035	up
PPIAP19	ENSG00000228169.3	processed_pseudogene	0.256263	0.00160076	0.0100381	up		0.228968	0.00848934	0.0404261	up
PPIC	ENSG00000168938.6	protein_coding	0.393615	1.06673e-05	0.00020002	up		0.184454	0.00634014	0.0326439	up
PPP1R14B	ENSG00000173457.11	protein_coding	0.260731	0.000237643	0.00230144	up		0.339141	7.601e-07	3.14284e-05	up
PPP1R14BP3	ENSG00000179967.11	processed_pseudogene	0.371451	0.000118761	0.00134784	up		0.314123	0.000840906	0.00743233	up
PPP1R26	ENSG00000196422.11	protein_coding	0.187211	0.001542	0.00974139	up		0.153939	0.000448579	0.00459348	up
PRELP	ENSG00000188783.6	protein_coding	0.566163	5.06663e-06	0.000110079	up		0.312837	0.000991733	0.00833026	up
PRICKLE3	ENSG00000012211.13	protein_coding	0.40076	0.000155233	0.00165437	up		0.223484	0.00555793	0.0296958	up
PRKCH	ENSG00000027075.15	protein_coding	0.347677	3.53834e-05	0.000527408	up		0.275762	0.00197564	0.013907	up
PRKD2	ENSG00000105287.12	protein_coding	0.527008	5.17704e-09	4.80147e-07	up		0.336693	3.17766e-06	9.81587e-05	up
PRKX	ENSG00000183943.6	protein_coding	0.432142	7.38669e-05	0.000936226	up		0.323731	1.63231e-05	0.000356744	up
PROB1	ENSG00000228672.4	protein_coding	0.474272	6.46227e-07	2.13016e-05	up		0.319992	6.39964e-06	0.000172168	up
PROCA1	ENSG00000167525.13	protein_coding	0.263731	0.00261979	0.0146351	up		0.177977	0.00120984	0.00965346	up
PROM1	ENSG00000007062.11	protein_coding	0.338165	0.00157172	0.00989536	up		0.493623	5.3197e-05	0.000911639	up
PROSER2	ENSG00000148426.13	protein_coding	0.606037	0.000376307	0.00329237	up		0.345551	0.000210041	0.0026104	up
PRPF38A	ENSG00000134748.13	protein_coding	0.133973	7.94247e-05	0.000989978	up		0.151926	9.7615e-05	0.00144149	up
PRRG2	ENSG00000126460.11	protein_coding	0.456687	0.0023689	0.0135614	up		0.268422	0.00836269	0.0400056	up
PTH1R	ENSG00000160801.14	protein_coding	0.504021	6.20739e-07	2.06213e-05	up		0.503633	2.85659e-10	4.02165e-08	up
PTPN14	ENSG00000152104.12	protein_coding	0.211917	0.000286026	0.00264897	up		0.175345	8.96481e-05	0.00135256	up
PTPN21	ENSG00000070778.13	protein_coding	0.302317	1.99172e-12	1.05484e-09	up		0.182232	0.00121459	0.00966692	up
PTPRB	ENSG00000127329.15	protein_coding	0.28091	8.11068e-05	0.00100658	up		0.301364	0.000416405	0.00436666	up
PXDC1	ENSG00000168994.13	protein_coding	0.404438	3.26828e-08	2.06773e-06	up		0.251132	0.00411826	0.0238846	up
PYGM	ENSG00000068976.14	protein_coding	0.370301	0.000512485	0.00419564	up		0.300598	0.00983748	0.0450151	up
RAB31	ENSG00000168461.13	protein_coding	0.326654	2.16485e-08	1.47415e-06	up		0.237533	0.000536742	0.00526516	up
RAB43	ENSG00000172780.16	protein_coding	0.510736	0.000104069	0.00122071	up		0.312881	0.000402584	0.00425716	up
RAB4B	ENSG00000167578.18	protein_coding	0.241789	0.0106216	0.0424461	up		0.186241	0.000981209	0.00826304	up
RAF1	ENSG00000132155.12	protein_coding	0.0955946	0.00187911	0.0113448	up		0.11463	2.81953e-05	0.000548328	up
RAI14	ENSG00000039560.14	protein_coding	0.308032	2.63119e-05	0.000417185	up		0.284521	0.000183218	0.00234363	up
RALBP1	ENSG00000017797.13	protein_coding	0.12974	0.000110796	0.00128176	up		0.112428	0.00767422	0.0375898	up
RALGAPA2	ENSG00000188559.15	protein_coding	0.166481	0.000968173	0.00683003	up		0.152222	0.00556533	0.0297084	up
RAMP2-AS1	ENSG00000197291.9	lncRNA	0.306907	0.00140184	0.00900769	up		0.221935	0.00422255	0.024371	up
RAPGEF1	ENSG00000107263.18	protein_coding	0.259976	7.91729e-06	0.000158321	up		0.258143	2.27186e-08	1.70374e-06	up
RASSF3	ENSG00000153179.13	protein_coding	0.423914	1.16477e-07	5.44482e-06	up		0.370133	3.15748e-05	0.000598331	up
RBM17	ENSG00000134453.16	protein_coding	0.192338	4.91088e-09	4.571e-07	up		0.173101	0.000150731	0.0020169	up
RBM22P2	ENSG00000213411.2	processed_pseudogene	0.540797	0.000267435	0.00252096	up		0.327583	0.00857247	0.040729	up
RBM23	ENSG00000100461.18	protein_coding	0.0794164	0.0113981	0.0448779	up		0.128475	0.000141303	0.00192096	up
RBM38	ENSG00000132819.17	protein_coding	0.264535	7.29489e-05	0.000926669	up		0.230665	0.00011438	0.00161624	up
RBM6	ENSG00000004534.15	protein_coding	0.232978	1.92051e-06	4.98447e-05	up		0.123505	0.00908477	0.0424079	up
RBMS2	ENSG00000076067.13	protein_coding	0.526523	3.84974e-11	1.04859e-08	up		0.174865	0.00884353	0.0416803	up
RBMS3	ENSG00000144642.22	protein_coding	0.190617	0.00185423	0.0112208	up		0.141861	0.00922158	0.0428808	up
RBPMS	ENSG00000157110.16	protein_coding	0.532507	5.60582e-07	1.91367e-05	up		0.229039	0.00152667	0.011513	up
RCC1	ENSG00000180198.16	protein_coding	0.323674	0.00897751	0.0374404	up		0.304051	0.00315562	0.0197328	up
RCC2P6	ENSG00000254454.2	processed_pseudogene	0.477941	3.28482e-05	0.000497065	up		0.258501	0.00908061	0.0423971	up
RELA	ENSG00000173039.19	protein_coding	0.235264	0.00528619	0.0251583	up		0.16968	0.00845901	0.04034	up
REST	ENSG00000084093.17	protein_coding	0.193466	0.000629789	0.00490708	up		0.264837	7.93682e-05	0.00122815	up
RGL2	ENSG00000237441.10	protein_coding	0.21406	6.53491e-05	0.000849309	up		0.192035	4.27382e-05	0.000762265	up
RGL3	ENSG00000205517.12	protein_coding	0.449345	1.09434e-06	3.20329e-05	up		0.284741	0.000908162	0.00780836	up
RGMA	ENSG00000182175.14	protein_coding	0.409812	3.50739e-06	8.08167e-05	up		0.294484	7.79024e-05	0.00121118	up
RGS3	ENSG00000138835.22	protein_coding	0.162278	0.0112388	0.0443574	up		0.238565	1.77282e-05	0.000381997	up
RHOD	ENSG00000173156.7	protein_coding	0.552933	0.00282777	0.015532	up		0.321676	0.00552533	0.0295698	up
RHOJ	ENSG00000126785.13	protein_coding	0.485842	6.05951e-08	3.34782e-06	up		0.198176	0.00163021	0.0120561	up
RILPL1	ENSG00000188026.13	protein_coding	0.14264	0.00257347	0.0144369	up		0.119432	0.00156513	0.0117069	up
RILPL2	ENSG00000150977.10	protein_coding	0.238534	0.000109941	0.00127571	up		0.189349	0.00121299	0.00966183	up
RIMKLB	ENSG00000166532.16	protein_coding	0.287518	7.98524e-07	2.49867e-05	up		0.165675	0.00437142	0.0249981	up
RIPOR3	ENSG00000042062.13	protein_coding	0.690263	9.40988e-07	2.85117e-05	up		0.536854	1.40196e-07	7.88533e-06	up
RN7SL404P	ENSG00000264840.1	misc_RNA	0.538693	0.00470241	0.0229801	up		0.329339	0.0107063	0.047902	up
RN7SL449P	ENSG00000242889.3	misc_RNA	0.67227	1.0823e-07	5.19583e-06	up		0.369523	0.0075339	0.0371084	up
RN7SL589P	ENSG00000239247.3	misc_RNA	0.393068	0.0109958	0.0435989	up		0.330631	0.00513428	0.0280495	up
RN7SL689P	ENSG00000263432.2	misc_RNA	0.654137	0.000570337	0.00454797	up		0.472521	5.24031e-05	0.000901458	up
RND2	ENSG00000108830.10	protein_coding	0.451779	1.14343e-07	5.36978e-06	up		0.239633	6.74276e-06	0.000179922	up
RNF135	ENSG00000181481.14	protein_coding	0.19162	0.00938446	0.0386922	up		0.154128	0.00565942	0.030063	up
RNF213	ENSG00000173821.19	protein_coding	0.151623	0.00770377	0.0333405	up		0.115267	0.00729184	0.03629	up
RNF216	ENSG00000011275.18	protein_coding	0.128487	4.17398e-06	9.37106e-05	up		0.115696	0.00257685	0.0170044	up
RNF24	ENSG00000101236.17	protein_coding	0.289396	3.98511e-06	9.02966e-05	up		0.168152	0.00109383	0.00895158	up
ROCK1	ENSG00000067900.8	protein_coding	0.188372	8.4303e-08	4.2606e-06	up		0.22689	0.000185572	0.00236715	up
RORA	ENSG00000069667.16	protein_coding	0.212525	0.000360779	0.00319382	up		0.19539	0.000723794	0.00665983	up
RP9P	ENSG00000205763.13	transcribed_unprocessed_pseudogene	0.393467	7.26937e-07	2.34292e-05	up		0.232187	0.00301661	0.0191336	up
RPGR	ENSG00000156313.14	protein_coding	0.290304	5.5929e-06	0.000119113	up		0.255672	0.000112496	0.00159356	up
RPL17P50	ENSG00000213700.3	processed_pseudogene	0.57451	4.03526e-06	9.11933e-05	up		0.39735	0.00640626	0.0328736	up
RPL5P4	ENSG00000229994.1	processed_pseudogene	0.248963	0.000575493	0.00457501	up		0.237449	0.00262157	0.0171836	up
RPS10P7	ENSG00000223396.4	transcribed_processed_pseudogene	0.291186	0.000754263	0.00565719	up		0.272684	0.00021618	0.00267002	up
RPS12P16	ENSG00000215184.2	processed_pseudogene	0.740511	4.59852e-08	2.72291e-06	up		0.473457	0.000795508	0.00713656	up
RPS19P3	ENSG00000240463.1	processed_pseudogene	0.405838	1.71871e-05	0.000293942	up		0.429396	4.07511e-08	2.77495e-06	up
RRAD	ENSG00000166592.12	protein_coding	0.758407	0.00112116	0.00763856	up		0.564011	0.00501582	0.0276026	up
RRP8	ENSG00000132275.11	protein_coding	0.0833184	0.00823345	0.0349949	up		0.189789	4.58275e-08	3.075e-06	up
RSF1	ENSG00000048649.13	protein_coding	0.0775773	0.00561142	0.0262948	up		0.134995	0.00925299	0.0430176	up
RUSC1-AS1	ENSG00000225855.7	lncRNA	0.271346	0.00202684	0.0120484	up		0.196356	0.000506539	0.00504298	up
RXRA	ENSG00000186350.12	protein_coding	0.419979	4.79727e-08	2.77085e-06	up		0.217436	6.3125e-05	0.00103471	up
RXRG	ENSG00000143171.13	protein_coding	0.385979	0.000122452	0.00137524	up		0.326589	0.000670004	0.0062705	up
RYK	ENSG00000163785.12	protein_coding	0.120643	0.000522396	0.00425615	up		0.140272	0.000650828	0.00612601	up
SAMD1	ENSG00000141858.12	protein_coding	0.320737	4.17292e-06	9.37106e-05	up		0.234657	3.90406e-05	0.000708784	up
SAMD4A	ENSG00000020577.14	protein_coding	0.610689	2.48168e-12	1.25914e-09	up		0.389167	5.47451e-05	0.000930585	up
SAMHD1	ENSG00000101347.9	protein_coding	0.252701	0.000248714	0.00238625	up		0.230453	0.00103232	0.00859884	up
SASH1	ENSG00000111961.18	protein_coding	0.482075	5.23135e-11	1.27132e-08	up		0.205322	0.00920908	0.0428401	up
SCARB1	ENSG00000073060.16	protein_coding	0.174468	0.000890134	0.00640877	up		0.18919	0.00527556	0.0286067	up
SCMH1	ENSG00000010803.16	protein_coding	0.151244	0.000579051	0.00459617	up		0.132388	0.000189274	0.0023997	up
SCRN1	ENSG00000136193.17	protein_coding	0.0985322	0.00567998	0.0265442	up		0.173863	0.00105224	0.00871412	up
SEC14L1	ENSG00000129657.16	protein_coding	0.365691	4.09271e-09	3.92233e-07	up		0.154258	0.00643344	0.032991	up
SELENON	ENSG00000162430.17	protein_coding	0.271793	5.98077e-05	0.000794448	up		0.140979	0.00913721	0.0425834	up
SENP3	ENSG00000161956.13	protein_coding	0.117895	0.0105627	0.0422509	up		0.141137	0.000879154	0.00765938	up
SEPHS1	ENSG00000086475.15	protein_coding	0.167948	0.00015025	0.00161658	up		0.150099	9.6729e-05	0.00143209	up
SERPINB6	ENSG00000124570.20	protein_coding	0.114199	0.00701699	0.0311017	up		0.141226	0.000217824	0.00268412	up
SERPINH1	ENSG00000149257.14	protein_coding	1.19279	1.08701e-06	3.18907e-05	up		0.620862	0.00153057	0.0115311	up
SESN2	ENSG00000130766.5	protein_coding	0.346803	0.000993058	0.00695025	up		0.260103	0.000782365	0.00705727	up
SETD2	ENSG00000181555.20	protein_coding	0.138289	6.87516e-06	0.00014108	up		0.105823	0.00115238	0.00931484	up
SFXN5	ENSG00000144040.13	protein_coding	0.309239	7.00908e-05	0.000896968	up		0.250445	0.00016098	0.00210613	up
SGPL1	ENSG00000166224.17	protein_coding	0.13809	1.49468e-05	0.000262926	up		0.166869	7.05767e-06	0.000186375	up
SH3BP2	ENSG00000087266.17	protein_coding	0.228356	0.00818869	0.0348447	up		0.169192	0.00804179	0.0387533	up
SIM2	ENSG00000159263.16	protein_coding	0.535168	0.00644302	0.0292029	up		0.20351	0.00043296	0.0044998	up
SIPA1	ENSG00000213445.10	protein_coding	0.251706	0.00569748	0.0265923	up		0.230544	0.00311558	0.0195612	up
SLC12A7	ENSG00000113504.21	protein_coding	0.416369	2.36024e-06	5.86786e-05	up		0.33223	0.000326228	0.0036306	up
SLC16A2	ENSG00000147100.11	protein_coding	0.158222	0.00658316	0.0296615	up		0.232932	3.462e-05	0.000645378	up
SLC19A1	ENSG00000173638.19	protein_coding	0.359794	0.000343563	0.00307082	up		0.244174	0.00174673	0.0127009	up
SLC22A3	ENSG00000146477.6	protein_coding	0.359931	0.0126059	0.048396	up		0.27774	0.00810773	0.0390055	up
SLC25A18	ENSG00000182902.14	protein_coding	0.467109	2.37024e-09	2.51362e-07	up		0.180934	0.00747092	0.0368535	up
SLC27A5	ENSG00000083807.10	protein_coding	0.284669	2.7783e-06	6.7251e-05	up		0.13321	0.00577055	0.030484	up
SLC29A4	ENSG00000164638.10	protein_coding	0.423047	0.00134921	0.0087499	up		0.329437	0.000314216	0.00354237	up
SLC35C1	ENSG00000181830.9	protein_coding	0.168508	0.00865216	0.0363388	up		0.181867	0.000442524	0.00455969	up
SLC35E3	ENSG00000175782.11	protein_coding	0.162905	0.00111919	0.00762714	up		0.195243	0.000348028	0.00380855	up
SLC39A11	ENSG00000133195.11	protein_coding	0.341342	0.00026912	0.00253412	up		0.232846	0.00762433	0.0374161	up
SLC3A2	ENSG00000168003.16	protein_coding	0.295057	1.37452e-05	0.000244615	up		0.200131	0.000375594	0.00404085	up
SLC4A11	ENSG00000088836.14	protein_coding	0.551848	0.000166036	0.00174364	up		0.573745	8.15072e-05	0.00125029	up
SLC5A3	ENSG00000198743.7	protein_coding	0.603257	3.03991e-05	0.000467012	up		0.354404	0.00826042	0.0396155	up
SLC6A12	ENSG00000111181.12	protein_coding	0.628118	1.32181e-07	6.02167e-06	up		0.446605	6.73539e-06	0.000179922	up
SLC7A1	ENSG00000139514.13	protein_coding	0.181596	0.00429645	0.0214665	up		0.253364	0.00043694	0.00452887	up
SLC7A5	ENSG00000103257.9	protein_coding	0.295397	0.000361798	0.00319852	up		0.264093	0.00192373	0.0136336	up
SLC9A3R2	ENSG00000065054.14	protein_coding	0.284675	0.000377211	0.00329865	up		0.272789	0.000175483	0.00226489	up
SLMAP	ENSG00000163681.15	protein_coding	0.152288	9.83508e-09	7.75892e-07	up		0.138857	0.000935862	0.00798964	up
SLTM	ENSG00000137776.17	protein_coding	0.093215	0.0120071	0.0467142	up		0.138449	0.00074132	0.00677945	up
SMARCC1	ENSG00000173473.11	protein_coding	0.244111	2.65863e-09	2.71916e-07	up		0.301609	5.40955e-09	4.98548e-07	up
SMG6	ENSG00000070366.14	protein_coding	0.099322	0.00377227	0.0193675	up		0.160039	0.0016573	0.0122131	up
SMIM10	ENSG00000184785.6	protein_coding	0.251905	0.00857461	0.0360947	up		0.214566	0.000271562	0.00316015	up
SMIM3	ENSG00000256235.2	protein_coding	0.400457	4.73389e-05	0.000659635	up		0.252446	0.00162938	0.0120538	up
SMO	ENSG00000128602.11	protein_coding	0.594959	1.70893e-12	9.40858e-10	up		0.281076	0.00103345	0.00860511	up
SMOC1	ENSG00000198732.10	protein_coding	0.24807	0.00925203	0.0382774	up		0.309669	0.00100289	0.00839628	up
SMOX	ENSG00000088826.18	protein_coding	0.462162	2.2776e-08	1.53079e-06	up		0.275961	0.00126283	0.0099586	up
SMTN	ENSG00000183963.18	protein_coding	0.778889	2.22895e-07	8.94208e-06	up		0.311261	0.00479327	0.0266981	up
SNAP23	ENSG00000092531.10	protein_coding	0.183018	0.00351698	0.0183589	up		0.317449	0.000102473	0.00149494	up
SNHG5	ENSG00000203875.13	lncRNA	0.154138	0.000627813	0.00489464	up		0.235235	5.62949e-07	2.44669e-05	up
SNTA1	ENSG00000101400.6	protein_coding	0.335403	2.06068e-06	5.27942e-05	up		0.222924	0.00245866	0.0163938	up
SNX33	ENSG00000173548.8	protein_coding	0.536275	3.45576e-13	3.19361e-10	up		0.246539	0.000667434	0.00624899	up
SOCS7	ENSG00000274211.6	protein_coding	0.104733	0.00599151	0.0276456	up		0.119828	0.000897397	0.00776233	up
SOX12	ENSG00000177732.8	protein_coding	0.305958	8.67285e-07	2.66531e-05	up		0.142466	0.0105383	0.047341	up
SOX13	ENSG00000143842.15	protein_coding	0.400209	1.93712e-08	1.36209e-06	up		0.312916	1.41065e-05	0.000319561	up
SOX6	ENSG00000110693.18	protein_coding	0.299885	3.27125e-10	5.64313e-08	up		0.162156	0.00379864	0.0225722	up
SOX9-AS1	ENSG00000234899.10	lncRNA	0.376303	1.68837e-09	1.97509e-07	up		0.174666	0.00750188	0.0369745	up
SPACA6	ENSG00000182310.14	protein_coding	0.409885	9.72652e-06	0.000186847	up		0.231223	0.00099949	0.00837397	up
SPECC1L	ENSG00000100014.20	protein_coding	0.334903	2.89546e-10	5.1671e-08	up		0.163418	0.000549318	0.00535731	up
SPEN	ENSG00000065526.12	protein_coding	0.205296	2.4043e-05	0.000386406	up		0.133093	0.00211003	0.0146212	up
SPINK8	ENSG00000229453.2	protein_coding	0.672356	0.0109869	0.0435829	up		0.409104	0.0110558	0.0490551	up
SPRY4	ENSG00000187678.9	protein_coding	0.297188	0.00403002	0.0204024	up		0.268652	0.00255436	0.0168984	up
SPTBN1	ENSG00000115306.16	protein_coding	0.136406	6.84943e-06	0.000140663	up		0.289294	6.21287e-08	4.06191e-06	up
ST6GALNAC4	ENSG00000136840.19	protein_coding	0.313406	1.56988e-06	4.26704e-05	up		0.179841	0.00018746	0.00238484	up
ST6GALNAC6	ENSG00000160408.14	protein_coding	0.812714	4.64e-10	7.45743e-08	up		0.327772	0.000488839	0.00490292	up
ST8SIA6	ENSG00000148488.17	protein_coding	0.334599	0.00475823	0.0231915	up		0.342143	0.00746119	0.0368293	up
STK16	ENSG00000115661.14	protein_coding	0.152591	0.00461634	0.0226673	up		0.243977	1.8346e-08	1.41277e-06	up
STK32A	ENSG00000169302.16	protein_coding	0.248502	0.00359526	0.0186734	up		0.32235	0.000154609	0.00204967	up
STK40	ENSG00000196182.10	protein_coding	0.262997	0.000112525	0.00129582	up		0.209496	0.00270099	0.0175986	up
STON1	ENSG00000243244.6	protein_coding	0.546799	5.5745e-06	0.000118917	up		0.256872	0.0042155	0.0243402	up
SUCLG2-AS1	ENSG00000241316.8	lncRNA	0.2875	0.00012582	0.00140393	up		0.22499	0.00621864	0.0321771	up
SUFU	ENSG00000107882.11	protein_coding	0.275418	5.36898e-07	1.85981e-05	up		0.163786	3.20224e-05	0.000604317	up
SWAP70	ENSG00000133789.15	protein_coding	0.285951	5.6082e-08	3.15473e-06	up		0.196918	0.00616295	0.0319538	up
SYDE1	ENSG00000105137.13	protein_coding	0.494424	4.38715e-08	2.61571e-06	up		0.304516	0.000103188	0.0015001	up
SYNE2	ENSG00000054654.17	protein_coding	0.442221	5.99871e-09	5.37102e-07	up		0.256541	2.18692e-05	0.000449289	up
SYNJ2BP	ENSG00000213463.5	protein_coding	0.113777	0.000298632	0.00274508	up		0.10518	0.00761725	0.0373905	up
SYNM	ENSG00000182253.15	protein_coding	0.324334	1.01813e-06	3.03e-05	up		0.256489	0.000185461	0.00236705	up
SYPL2	ENSG00000143028.9	protein_coding	0.528005	0.000274289	0.00256691	up		0.290621	0.0109432	0.0487615	up
SZRD1	ENSG00000055070.17	protein_coding	0.209178	5.77247e-07	1.95369e-05	up		0.205266	1.7346e-06	6.05869e-05	up
TAF3	ENSG00000165632.8	protein_coding	0.178176	0.000102768	0.00120819	up		0.182368	0.00167328	0.0123112	up
TAF4	ENSG00000130699.18	protein_coding	0.1892	0.000745078	0.00560713	up		0.144862	0.00250832	0.0166506	up
TBC1D16	ENSG00000167291.16	protein_coding	0.20057	0.000921411	0.00657904	up		0.156241	0.00382548	0.0226782	up
TBC1D20	ENSG00000125875.14	protein_coding	0.101663	0.000414581	0.00355222	up		0.0913989	0.000399761	0.00423729	up
TBC1D2B	ENSG00000167202.11	protein_coding	0.141193	1.23986e-05	0.000224355	up		0.147215	0.00247545	0.0164732	up
TBL1X	ENSG00000101849.17	protein_coding	0.343421	3.89221e-11	1.04911e-08	up		0.222474	3.1563e-05	0.000598331	up
TBX2	ENSG00000121068.14	protein_coding	0.350516	0.00745597	0.0325073	up		0.244414	0.00174018	0.0126774	up
TBX2-AS1	ENSG00000267280.5	lncRNA	0.906355	2.57578e-07	1.01139e-05	up		0.314168	0.0011805	0.00948421	up
TBX3	ENSG00000135111.16	protein_coding	0.55783	6.44228e-06	0.000134003	up		0.339438	0.00231715	0.0156527	up
TBX6	ENSG00000149922.10	protein_coding	0.370287	0.00700128	0.0310533	up		0.435088	0.000145862	0.00196375	up
TCAP	ENSG00000173991.6	protein_coding	0.459046	0.000626126	0.00488332	up		0.401587	0.00131649	0.0102898	up
TCEANC2	ENSG00000116205.14	protein_coding	0.191941	2.35305e-05	0.000380072	up		0.238267	1.97318e-07	1.03854e-05	up
TCF15	ENSG00000125878.6	protein_coding	0.760687	1.63787e-05	0.00028311	up		0.384398	0.000159917	0.00209821	up
TCF3	ENSG00000071564.16	protein_coding	0.307456	1.87526e-06	4.89648e-05	up		0.21001	1.33617e-05	0.000305708	up
TCF7	ENSG00000081059.20	protein_coding	0.525309	7.4057e-07	2.37166e-05	up		0.274657	0.000192133	0.0024279	up
TCF7L1	ENSG00000152284.5	protein_coding	0.425475	0.000386808	0.00336213	up		0.293923	7.88933e-06	0.00020375	up
TEAD2	ENSG00000074219.13	protein_coding	0.653376	9.34433e-08	4.61639e-06	up		0.274383	0.0100409	0.0456997	up
TENT5A	ENSG00000112773.16	protein_coding	0.529815	0.000174722	0.00181279	up		0.483505	1.11623e-05	0.000266826	up
TEX261	ENSG00000144043.12	protein_coding	0.138924	0.00140286	0.00900978	up		0.151246	0.000902857	0.00778608	up
TFDP2	ENSG00000114126.17	protein_coding	0.259322	9.77217e-06	0.000187585	up		0.207828	4.3308e-05	0.000769676	up
TGFB1	ENSG00000105329.10	protein_coding	0.346866	0.000486532	0.00402864	up		0.300333	0.000442404	0.00455969	up
TGFB1I1	ENSG00000140682.19	protein_coding	0.42507	0.00229371	0.0132158	up		0.278783	0.000962619	0.00816039	up
TGFB3	ENSG00000119699.7	protein_coding	0.504539	7.86211e-08	4.03651e-06	up		0.387117	4.29351e-07	1.9745e-05	up
TGFBR2	ENSG00000163513.19	protein_coding	0.231587	0.00857867	0.0361002	up		0.302293	0.00765687	0.0375208	up
THUMPD3-AS1	ENSG00000206573.9	lncRNA	0.246295	0.00531899	0.0253097	up		0.176737	0.00208197	0.0144867	up
TIE1	ENSG00000066056.14	protein_coding	0.331155	0.00160553	0.0100592	up		0.316838	5.767e-05	0.000967132	up
TIGD5	ENSG00000179886.6	protein_coding	0.310724	1.05586e-05	0.000198269	up		0.207258	0.00323633	0.020094	up
TINAGL1	ENSG00000142910.16	protein_coding	0.439332	0.00025501	0.00243492	up		0.320735	0.00204714	0.0143051	up
TLE1	ENSG00000196781.16	protein_coding	0.23968	5.01486e-06	0.000109229	up		0.154288	0.00211341	0.0146345	up
TLN1	ENSG00000137076.21	protein_coding	0.233361	3.65237e-05	0.000538747	up		0.229997	3.86523e-05	0.000703962	up
TMC4	ENSG00000167608.11	protein_coding	0.485237	0.00304339	0.0164837	up		0.289727	0.000920652	0.00789799	up
TMCO3	ENSG00000150403.18	protein_coding	0.0946097	0.00291906	0.0159186	up		0.180431	0.000235935	0.00284063	up
TMEM120A	ENSG00000189077.11	protein_coding	0.156004	0.00370931	0.0191466	up		0.138774	0.00308108	0.019403	up
TMEM150A	ENSG00000168890.14	protein_coding	0.167364	0.0108951	0.0433053	up		0.147451	0.00110534	0.00902683	up
TMEM184B	ENSG00000198792.13	protein_coding	0.291185	3.6991e-06	8.46311e-05	up		0.213913	0.000319148	0.00358483	up
TMEM185B	ENSG00000226479.4	protein_coding	0.0971217	0.0106227	0.0424461	up		0.131401	0.00095463	0.00810765	up
TMEM204	ENSG00000131634.14	protein_coding	0.369657	0.000711555	0.00542013	up		0.40593	1.44528e-06	5.2645e-05	up
TMEM216	ENSG00000187049.10	protein_coding	0.28278	4.51261e-07	1.61729e-05	up		0.181439	0.000136827	0.00187906	up
TMEM219	ENSG00000149932.17	protein_coding	0.168145	0.000165638	0.00174275	up		0.133312	0.00703522	0.0353502	up
TNFAIP1	ENSG00000109079.10	protein_coding	0.131759	0.000242446	0.00233564	up		0.153894	0.00140982	0.0108275	up
TNFAIP8L1	ENSG00000185361.9	protein_coding	0.264711	0.0013391	0.00870399	up		0.184815	0.00445878	0.025322	up
TNS1	ENSG00000079308.19	protein_coding	0.347126	2.734e-06	6.62407e-05	up		0.315011	1.29302e-05	0.000298513	up
TNS2	ENSG00000111077.17	protein_coding	0.224176	0.00410655	0.0207165	up		0.268847	3.88605e-06	0.000114919	up
TNS3	ENSG00000136205.17	protein_coding	0.387455	6.49068e-06	0.000134794	up		0.339906	0.000152729	0.00203415	up
TOR4A	ENSG00000198113.3	protein_coding	0.312737	0.00832384	0.0352745	up		0.253544	0.00927126	0.0430769	up
TP53INP1	ENSG00000164938.14	protein_coding	0.183286	0.00354228	0.0184501	up		0.23656	0.000670725	0.00627468	up
TP53INP2	ENSG00000078804.13	protein_coding	0.306811	0.00374783	0.0193004	up		0.371046	3.83098e-05	0.000700505	up
TPM3P9	ENSG00000241015.2	transcribed_processed_pseudogene	0.327634	0.000364524	0.00321687	up		0.285479	0.00106157	0.00877555	up
TPST2	ENSG00000128294.16	protein_coding	0.341177	1.58337e-06	4.2947e-05	up		0.160144	0.00282717	0.0182335	up
TRAF7	ENSG00000131653.13	protein_coding	0.222548	4.95223e-05	0.000683544	up		0.109428	0.00916606	0.0426659	up
TRAK1	ENSG00000182606.16	protein_coding	0.270307	5.14587e-13	3.90733e-10	up		0.106186	0.00524637	0.0285158	up
TRAK2	ENSG00000115993.13	protein_coding	0.249783	3.49188e-05	0.000521084	up		0.301053	1.50215e-06	5.38617e-05	up
TRAM2	ENSG00000065308.5	protein_coding	0.228435	0.001491	0.00947474	up		0.140249	0.00345008	0.0210565	up
TRDN	ENSG00000186439.14	protein_coding	0.579086	4.68168e-05	0.000654121	up		0.331869	0.00141586	0.0108666	up
TRIB2	ENSG00000071575.11	protein_coding	0.232174	0.000725265	0.00548902	up		0.291668	1.12522e-05	0.000268136	up
TRIM41	ENSG00000146063.20	protein_coding	0.245276	4.16688e-08	2.53104e-06	up		0.287421	1.76559e-10	2.6773e-08	up
TRIM56	ENSG00000169871.13	protein_coding	0.252185	0.000108207	0.00126077	up		0.266516	7.34111e-06	0.000191872	up
TRIM8	ENSG00000171206.14	protein_coding	0.345981	2.92086e-08	1.8895e-06	up		0.189992	0.00201562	0.0141063	up
TRIP10	ENSG00000125733.18	protein_coding	0.645519	1.01041e-07	4.92174e-06	up		0.280685	0.007818	0.0380826	up
TRPS1	ENSG00000104447.12	protein_coding	0.290829	2.57877e-09	2.64795e-07	up		0.219152	0.00145877	0.0111302	up
TSPAN11	ENSG00000110900.15	protein_coding	0.486093	0.000114779	0.00131708	up		0.491063	4.85316e-05	0.000844925	up
TSPAN14	ENSG00000108219.15	protein_coding	0.256125	1.04776e-05	0.000197321	up		0.194175	1.09045e-05	0.000262772	up
TTC23	ENSG00000103852.13	protein_coding	0.187443	0.00117575	0.00790431	up		0.20403	2.26798e-05	0.000462628	up
TTC38	ENSG00000075234.17	protein_coding	0.210628	0.0011975	0.00800478	up		0.199614	0.00146729	0.0111753	up
TUBA3FP	ENSG00000161149.12	lncRNA	0.492859	6.48565e-05	0.000845454	up		0.351407	0.00124774	0.00987352	up
TXLNA	ENSG00000084652.16	protein_coding	0.102521	0.00791613	0.0340545	up		0.166001	7.29648e-05	0.00114921	up
UACA	ENSG00000137831.15	protein_coding	0.215795	0.00569248	0.0265779	up		0.27334	0.000159545	0.00209453	up
UBAC1	ENSG00000130560.9	protein_coding	0.0960249	0.00438172	0.0217883	up		0.107062	0.00127665	0.0100448	up
UBALD2	ENSG00000185262.9	protein_coding	0.305564	4.21933e-05	0.000605207	up		0.212684	0.00228474	0.0155119	up
UBAP2	ENSG00000137073.22	protein_coding	0.163355	1.59375e-07	6.83912e-06	up		0.105376	0.000702578	0.00650111	up
UBXN7	ENSG00000163960.12	protein_coding	0.113017	0.00118943	0.00795905	up		0.181796	6.37045e-06	0.000171583	up
UCK1	ENSG00000130717.13	protein_coding	0.135771	0.000385613	0.00335399	up		0.178207	1.6862e-05	0.000366428	up
UNC119B	ENSG00000175970.11	protein_coding	0.260732	9.7949e-12	3.78288e-09	up		0.287666	1.91718e-05	0.000404369	up
UPB1	ENSG00000100024.15	protein_coding	0.393425	0.00786391	0.0338693	up		0.357128	0.00138855	0.0107035	up
UPF3AP3	ENSG00000234709.2	transcribed_processed_pseudogene	0.309722	0.00283924	0.0155785	up		0.279744	0.00112851	0.00918333	up
URI1	ENSG00000105176.18	protein_coding	0.121666	0.005286	0.0251583	up		0.180707	0.00025131	0.00299744	up
USHBP1	ENSG00000130307.12	protein_coding	0.48516	2.53305e-05	0.000404102	up		0.295317	0.000435819	0.00452132	up
USP24	ENSG00000162402.14	protein_coding	0.0654613	0.00568563	0.026561	up		0.138438	0.000432876	0.0044998	up
USP42	ENSG00000106346.11	protein_coding	0.111329	0.00360451	0.0187102	up		0.138783	0.00145505	0.0111079	up
USP46	ENSG00000109189.13	protein_coding	0.153027	5.50457e-05	0.000741856	up		0.18903	0.00112052	0.0091248	up
UST	ENSG00000111962.8	protein_coding	0.277541	0.000194874	0.00196591	up		0.256786	0.0018607	0.0133061	up
VANGL1	ENSG00000173218.15	protein_coding	0.269281	0.0023429	0.013437	up		0.312101	0.000752578	0.00685869	up
VCAN	ENSG00000038427.16	protein_coding	0.284986	0.00031135	0.0028358	up		0.292747	0.00679534	0.0343933	up
VEGFB	ENSG00000173511.9	protein_coding	0.35371	1.18877e-09	1.52217e-07	up		0.222423	7.15674e-05	0.00113568	up
VPS37B	ENSG00000139722.7	protein_coding	0.159164	0.00505513	0.0242684	up		0.184557	0.00511607	0.0279723	up
VRK3	ENSG00000105053.11	protein_coding	0.0881269	0.00754108	0.0328173	up		0.0761846	0.00676367	0.034286	up
VSTM4	ENSG00000165633.13	protein_coding	0.154051	0.00211644	0.0124381	up		0.184527	8.02007e-05	0.00123577	up
WASF2	ENSG00000158195.11	protein_coding	0.244684	5.60929e-06	0.000119265	up		0.214648	2.02435e-05	0.000422847	up
WBP1L	ENSG00000166272.18	protein_coding	0.217779	9.904e-08	4.8354e-06	up		0.173286	9.27282e-07	3.68791e-05	up
WIPF2	ENSG00000171475.14	protein_coding	0.0898585	0.00666761	0.0299377	up		0.0930577	0.0108528	0.0484347	up
WNK1	ENSG00000060237.17	protein_coding	0.155451	0.000527138	0.00428389	up		0.225236	0.00048688	0.00489144	up
WWC1	ENSG00000113645.14	protein_coding	0.345356	2.19601e-11	6.84627e-09	up		0.207232	0.000187478	0.00238484	up
WWC3	ENSG00000047644.18	protein_coding	0.216706	1.55636e-07	6.73453e-06	up		0.1407	0.000724702	0.00666552	up
XPNPEP3	ENSG00000196236.13	protein_coding	0.195278	1.23853e-05	0.00022427	up		0.105801	0.0105514	0.0473659	up
YKT6	ENSG00000106636.8	protein_coding	0.156479	0.000160564	0.00169932	up		0.165372	5.4264e-05	0.000923091	up
YY1	ENSG00000100811.14	protein_coding	0.123101	0.000509075	0.00417257	up		0.0870078	0.0056102	0.0298638	up
ZBTB16	ENSG00000109906.14	protein_coding	0.223905	8.2211e-05	0.00101687	up		0.195181	0.00183598	0.0131787	up
ZBTB20	ENSG00000181722.16	protein_coding	0.309276	5.53511e-07	1.90449e-05	up		0.339865	2.84874e-06	8.95518e-05	up
ZBTB47	ENSG00000114853.14	protein_coding	0.198849	9.75153e-05	0.00116174	up		0.31481	7.32686e-08	4.64466e-06	up
ZBTB7B	ENSG00000160685.13	protein_coding	0.313974	0.000159433	0.00169203	up		0.244959	0.0013189	0.0103051	up
ZCCHC24	ENSG00000165424.7	protein_coding	0.251183	2.66771e-05	0.000421426	up		0.286389	2.12647e-06	7.13424e-05	up
ZEB1	ENSG00000148516.21	protein_coding	0.224321	4.56489e-10	7.429e-08	up		0.18003	0.00079695	0.00714391	up
ZFAND3	ENSG00000156639.12	protein_coding	0.198918	4.57344e-06	0.000101494	up		0.153416	0.00033305	0.00368151	up
ZFHX3	ENSG00000140836.17	protein_coding	0.332778	6.54627e-06	0.000135513	up		0.203515	0.000114026	0.00161224	up
ZFHX4	ENSG00000091656.19	protein_coding	0.24318	0.000234797	0.0022782	up		0.210082	0.00205937	0.0143693	up
ZFP41	ENSG00000181638.19	protein_coding	0.223826	0.00443927	0.0219933	up		0.216301	0.000125579	0.00175504	up
ZHX2	ENSG00000178764.8	protein_coding	0.157333	0.00367541	0.0190058	up		0.196868	0.00204402	0.0142876	up
ZHX3	ENSG00000174306.21	protein_coding	0.292624	2.40641e-10	4.41619e-08	up		0.144331	0.00437151	0.0249981	up
ZIC2	ENSG00000043355.12	protein_coding	0.568148	5.49411e-06	0.000117492	up		0.261385	0.00598189	0.031355	up
ZIC3	ENSG00000156925.12	protein_coding	0.547832	0.000134846	0.00147913	up		0.411134	0.000220231	0.0027025	up
ZMYND10	ENSG00000004838.14	protein_coding	0.714803	3.96049e-06	8.98963e-05	up		0.321205	3.47271e-05	0.000646323	up
ZNF106	ENSG00000103994.17	protein_coding	0.140582	3.27627e-05	0.000496061	up		0.201333	1.46808e-05	0.000328039	up
ZNF275	ENSG00000063587.14	protein_coding	0.143593	0.000160049	0.00169731	up		0.111275	0.00604054	0.0315224	up
ZNF346	ENSG00000113761.12	protein_coding	0.169495	0.000512538	0.00419564	up		0.0818885	0.00452119	0.0255862	up
ZNF366	ENSG00000178175.12	protein_coding	0.390939	0.000229569	0.00224143	up		0.296384	0.00503728	0.0276743	up
ZNF385A	ENSG00000161642.17	protein_coding	0.463355	2.0874e-06	5.32897e-05	up		0.172633	0.00482784	0.0268385	up
ZNF395	ENSG00000186918.14	protein_coding	0.278392	5.90917e-09	5.34635e-07	up		0.173959	0.00249377	0.016578	up
ZNF415P1	ENSG00000266127.1	processed_pseudogene	0.482878	0.000123557	0.00138405	up		0.36399	0.00841866	0.0402147	up
ZNF423	ENSG00000102935.11	protein_coding	0.418769	8.09855e-08	4.1333e-06	up		0.204301	0.00630683	0.0325234	up
ZNF438	ENSG00000183621.15	protein_coding	0.138114	0.00189139	0.011395	up		0.158897	0.00131304	0.0102664	up
ZNF462	ENSG00000148143.13	protein_coding	0.160363	0.000923404	0.00659145	up		0.236056	4.92982e-06	0.000140884	up
ZNF467	ENSG00000181444.13	protein_coding	0.448972	0.000135217	0.0014819	up		0.259307	0.00233005	0.0157033	up
ZNF500	ENSG00000103199.14	protein_coding	0.180646	0.00148326	0.00944408	up		0.185917	0.00185968	0.0133044	up
ZNF532	ENSG00000074657.13	protein_coding	0.0864984	0.0127794	0.0488593	up		0.121805	0.00308442	0.0194179	up
ZNF552	ENSG00000178935.5	protein_coding	0.259295	0.00213125	0.0125109	up		0.199738	0.000913442	0.00784787	up
ZNF561-AS1	ENSG00000267106.7	lncRNA	0.186952	0.000592508	0.00468011	up		0.105506	0.00959212	0.0441285	up
ZNF562	ENSG00000171466.10	protein_coding	0.11181	0.000558784	0.00447007	up		0.100244	0.00107015	0.00882103	up
ZNF605	ENSG00000196458.11	protein_coding	0.169092	0.00876947	0.0367123	up		0.20335	0.000168996	0.00219351	up
ZNF609	ENSG00000180357.9	protein_coding	0.115958	0.000186166	0.00190029	up		0.128034	0.00057814	0.00558382	up
ZNF618	ENSG00000157657.14	protein_coding	0.178504	0.007053	0.0312132	up		0.272872	2.59198e-05	0.000511443	up
ZNF621	ENSG00000172888.12	protein_coding	0.253497	2.55988e-07	1.00668e-05	up		0.167616	0.00214857	0.0148109	up
ZNF664	ENSG00000179195.16	protein_coding	0.175381	5.46574e-05	0.000738161	up		0.183977	0.00102537	0.00855018	up
ZNF672	ENSG00000171161.13	protein_coding	0.168988	0.00218384	0.0127215	up		0.216385	1.09126e-05	0.000262772	up
ZNF703	ENSG00000183779.7	protein_coding	0.480538	1.87082e-06	4.88983e-05	up		0.187361	0.00574344	0.0304018	up
ZNF71	ENSG00000197951.9	protein_coding	0.164224	0.000622634	0.00486452	up		0.121101	0.0022057	0.0150868	up
ZNF740	ENSG00000139651.11	protein_coding	0.0820706	0.0130862	0.0496944	up		0.162578	2.98984e-06	9.34754e-05	up
ZNF768	ENSG00000169957.10	protein_coding	0.326129	2.53959e-07	1.00174e-05	up		0.24122	9.75369e-05	0.00144126	up
ZNF785	ENSG00000197162.10	protein_coding	0.193346	0.000413323	0.00354379	up		0.145101	0.0109431	0.0487615	up
ZNF813	ENSG00000198346.11	protein_coding	0.245099	0.0118755	0.0463484	up		0.24265	0.00172802	0.0126088	up
ZNF853	ENSG00000236609.4	protein_coding	0.259664	4.7829e-06	0.000105396	up		0.217649	0.000145117	0.00195891	up
ZNHIT6	ENSG00000117174.11	protein_coding	0.157784	0.000533878	0.00432789	up		0.122925	0.00228301	0.0155093	up
AAGAB	ENSG00000103591.13	protein_coding	-0.134319	0.0069515	0.030912	dn		-0.177064	3.02072e-05	0.000578626	dn
AAMP	ENSG00000127837.9	protein_coding	-0.122851	0.00272508	0.0151156	dn		-0.12124	0.0103277	0.0466567	dn
AASDHPPT	ENSG00000149313.11	protein_coding	-0.414302	8.95718e-11	2.01544e-08	dn		-0.429856	6.33221e-16	1.21093e-12	dn
ABCA11P	ENSG00000251595.7	transcribed_processed_pseudogene	-0.344853	0.00732934	0.0321029	dn		-0.40103	0.00022231	0.00271361	dn
ABCA5	ENSG00000154265.16	protein_coding	-0.229019	0.000125414	0.00140061	dn		-0.164087	0.00185988	0.0133044	dn
ABCC12	ENSG00000140798.16	protein_coding	-0.504353	0.000752554	0.00564765	dn		-0.314265	0.000795437	0.00713656	dn
ABCE1	ENSG00000164163.11	protein_coding	-0.313354	2.143e-07	8.62398e-06	dn		-0.169861	0.000333709	0.00368428	dn
ABCF3	ENSG00000161204.11	protein_coding	-0.101418	0.000822044	0.00604468	dn		-0.108356	0.00802601	0.0386867	dn
ABCG5	ENSG00000138075.14	protein_coding	-0.50156	0.00971499	0.0396882	dn		-0.239024	0.00634181	0.0326451	dn
ABHD10	ENSG00000144827.9	protein_coding	-0.225774	0.000461421	0.00386149	dn		-0.107934	0.00179145	0.012944	dn
ABHD11	ENSG00000106077.18	protein_coding	-0.215928	0.00571456	0.0266533	dn		-0.1978	0.00959238	0.0441285	dn
ABHD12B	ENSG00000131969.15	protein_coding	-0.239035	0.00910744	0.0378091	dn		-0.188631	0.000514235	0.0051041	dn
ABITRAM	ENSG00000119328.12	protein_coding	-0.211247	1.04394e-05	0.000196888	dn		-0.142415	0.000535438	0.00525995	dn
ABRACL	ENSG00000146386.8	protein_coding	-0.425891	9.29143e-06	0.000179515	dn		-0.35101	1.5393e-10	2.45969e-08	dn
ABRAXAS2	ENSG00000165660.8	protein_coding	-0.127286	0.000766915	0.00572718	dn		-0.145395	8.02914e-05	0.00123577	dn
AC000403.1	ENSG00000278727.1	lncRNA	-0.862297	3.3557e-08	2.09739e-06	dn		-0.502861	7.92629e-06	0.00020424	dn
AC004816.1	ENSG00000259153.2	lncRNA	-0.295336	0.000818797	0.00602593	dn		-0.343258	3.73555e-09	3.55699e-07	dn
AC004947.2	ENSG00000280255.1	TEC	-0.592079	0.000162282	0.00171257	dn		-0.436298	0.00350064	0.0212869	dn
AC005747.1	ENSG00000007237.18	protein_coding	-0.281943	1.39242e-08	1.03965e-06	dn		-0.2402	6.22536e-06	0.000168665	dn
AC007938.3	ENSG00000270953.1	lncRNA	-0.550194	3.49994e-07	1.31443e-05	dn		-0.196556	0.0102342	0.0463608	dn
AC009303.4	ENSG00000279227.1	TEC	-0.409076	0.00932243	0.0385224	dn		-0.285033	0.0108077	0.0482975	dn
AC010266.2	ENSG00000261037.1	lncRNA	-0.505287	0.00491919	0.0238033	dn		-0.354032	0.00799726	0.0386116	dn
AC010378.2	ENSG00000286403.1	lncRNA	-0.587595	0.000460121	0.00385186	dn		-0.551618	0.000841737	0.00743233	dn
AC011978.2	ENSG00000261542.1	lncRNA	-0.329378	0.00166409	0.0103375	dn		-0.250522	0.00413438	0.0239585	dn
AC012508.3	ENSG00000286971.1	lncRNA	-0.547885	0.000129463	0.00143591	dn		-0.471678	4.35876e-05	0.000773587	dn
AC021733.4	ENSG00000286282.1	lncRNA	-0.422617	0.0026541	0.0147853	dn		-0.436589	0.0004837	0.0048684	dn
AC022893.2	ENSG00000260838.3	lncRNA	-0.446667	0.00107929	0.00743747	dn		-0.342029	2.35155e-05	0.000476709	dn
AC023593.1	ENSG00000285600.1	lncRNA	-0.31064	0.0062826	0.0286464	dn		-0.352936	0.000810536	0.00723742	dn
AC025160.1	ENSG00000288523.1	lncRNA	-0.617237	0.00305772	0.0165239	dn		-0.77074	7.62248e-07	3.14605e-05	dn
AC025253.1	ENSG00000275286.1	lncRNA	-0.667098	0.000140656	0.00152861	dn		-0.373688	0.00174416	0.012696	dn
AC025253.2	ENSG00000286671.1	lncRNA	-0.332776	0.011228	0.0443226	dn		-0.666286	4.06972e-11	7.5316e-09	dn
AC063960.2	ENSG00000285973.2	lncRNA	-0.325088	0.00639152	0.0290433	dn		-0.364186	8.00664e-05	0.00123562	dn
AC079228.1	ENSG00000278943.1	TEC	-0.339918	0.000117535	0.00133836	dn		-0.270442	0.005496	0.0294471	dn
AC080100.1	ENSG00000279675.1	TEC	-0.22613	0.00459753	0.0225956	dn		-0.294828	1.48029e-05	0.000329482	dn
AC090125.2	ENSG00000287314.1	lncRNA	-0.760389	0.000759785	0.00568914	dn		-0.434902	0.00212772	0.0146848	dn
AC092747.4	ENSG00000275764.1	lncRNA	-0.213277	0.00776417	0.0335131	dn		-0.202684	0.00364661	0.0219326	dn
AC093297.2	ENSG00000272335.1	lncRNA	-0.170214	0.00338082	0.0178707	dn		-0.187737	0.000215925	0.00266831	dn
AC110774.1	ENSG00000279013.1	TEC	-0.677314	2.31488e-07	9.20454e-06	dn		-0.325485	0.00207241	0.0144377	dn
AC120036.4	ENSG00000255366.1	lncRNA	-0.182429	0.00311565	0.0167881	dn		-0.14048	0.00678275	0.0343675	dn
AC121493.1	ENSG00000270059.1	lncRNA	-0.270451	0.00663602	0.0298425	dn		-0.268228	0.00309696	0.0194763	dn
AC122707.1	ENSG00000248285.1	lncRNA	-0.702073	0.000270176	0.00253944	dn		-0.415748	0.000433478	0.00450111	dn
AC124016.3	ENSG00000273156.2	lncRNA	-0.234457	0.00862957	0.0362675	dn		-0.385278	1.93253e-08	1.47825e-06	dn
AC124798.1	ENSG00000260196.1	lncRNA	-0.377805	0.000564819	0.00451227	dn		-0.242145	0.000310131	0.00349896	dn
AC138393.1	ENSG00000185495.10	transcribed_unprocessed_pseudogene	-0.187158	0.00424886	0.0212821	dn		-0.335993	1.86779e-05	0.000397238	dn
AC233266.2	ENSG00000261600.1	lncRNA	-0.555174	0.00416238	0.0209341	dn		-0.471571	0.00504902	0.0277255	dn
ACAD8	ENSG00000151498.11	protein_coding	-0.0772178	0.0127638	0.0488141	dn		-0.122035	4.43561e-05	0.000784799	dn
ACAD9	ENSG00000177646.19	protein_coding	-0.085918	0.00648515	0.0293682	dn		-0.130744	0.00474625	0.0265198	dn
ACOT7	ENSG00000097021.19	protein_coding	-0.221797	0.00160718	0.0100647	dn		-0.475268	1.94544e-10	2.88025e-08	dn
ACP1	ENSG00000143727.16	protein_coding	-0.207271	8.54406e-05	0.00104631	dn		-0.166179	6.96322e-05	0.00111353	dn
ACP2	ENSG00000134575.13	polymorphic_pseudogene	-0.22163	0.00133699	0.00869903	dn		-0.174837	0.00885377	0.0416943	dn
ACSL4	ENSG00000068366.20	protein_coding	-0.324505	1.01791e-07	4.94175e-06	dn		-0.167039	0.000333942	0.00368428	dn
ACTB	ENSG00000075624.16	protein_coding	-0.349727	6.26405e-07	2.07806e-05	dn		-0.312645	5.89613e-08	3.88806e-06	dn
ACTG1	ENSG00000184009.12	protein_coding	-0.330237	0.000119854	0.00135488	dn		-0.177389	0.00707034	0.0354645	dn
ACTN2	ENSG00000077522.13	protein_coding	-0.188225	0.00905026	0.0376321	dn		-0.312365	2.58576e-07	1.31279e-05	dn
ACTR10	ENSG00000131966.14	protein_coding	-0.359096	8.77567e-08	4.36691e-06	dn		-0.223326	7.55272e-06	0.00019652	dn
ACTR3B	ENSG00000133627.18	protein_coding	-0.307657	6.03603e-10	9.29693e-08	dn		-0.18909	0.000206511	0.00257275	dn
ACTR6	ENSG00000075089.9	protein_coding	-0.340998	1.96837e-06	5.08827e-05	dn		-0.207483	0.000156502	0.00206641	dn
ACVR1C	ENSG00000123612.16	protein_coding	-0.281431	0.00287718	0.0157433	dn		-0.298548	7.14145e-05	0.00113499	dn
ADAM22	ENSG00000008277.14	protein_coding	-0.267613	1.56389e-05	0.000272874	dn		-0.146349	0.00128547	0.0101002	dn
ADAM23	ENSG00000114948.13	protein_coding	-0.377081	3.63852e-05	0.000537082	dn		-0.419599	4.86555e-11	8.72302e-09	dn
ADCYAP1	ENSG00000141433.13	protein_coding	-0.519879	0.00176558	0.0108133	dn		-0.496869	0.00121058	0.00965603	dn
AFF2	ENSG00000155966.14	protein_coding	-0.290484	0.00148557	0.00945555	dn		-0.306526	0.000172812	0.00223294	dn
AGK	ENSG00000006530.18	protein_coding	-0.193711	7.94041e-07	2.49352e-05	dn		-0.163069	3.45829e-06	0.000104011	dn
AIF1	ENSG00000204472.13	protein_coding	-0.789229	1.18024e-05	0.000216288	dn		-0.566918	0.000138802	0.00190163	dn
AIG1	ENSG00000146416.19	protein_coding	-0.183352	3.93725e-05	0.00057204	dn		-0.143402	0.000984204	0.00828522	dn
AK5	ENSG00000154027.19	protein_coding	-0.431342	8.92878e-08	4.43457e-06	dn		-0.391764	3.22389e-10	4.45673e-08	dn
AKAIN1	ENSG00000231824.4	protein_coding	-1.12381	1.49687e-06	4.11631e-05	dn		-0.428914	0.00472189	0.0264094	dn
AKAP11	ENSG00000023516.9	protein_coding	-0.28309	1.1662e-09	1.50883e-07	dn		-0.165443	0.00289749	0.0185575	dn
AKAP5	ENSG00000179841.8	protein_coding	-0.339221	0.00391584	0.0199383	dn		-0.307145	3.00071e-05	0.000576237	dn
AKAP6	ENSG00000151320.11	protein_coding	-0.324683	3.70568e-13	3.19766e-10	dn		-0.264798	6.16935e-06	0.000167346	dn
AL021395.1	ENSG00000233508.3	lncRNA	-0.378285	0.00150927	0.00956734	dn		-0.399835	8.15959e-08	5.04712e-06	dn
AL035696.4	ENSG00000285578.1	lncRNA	-0.901768	0.00177406	0.0108575	dn		-0.690586	0.00990901	0.0452431	dn
AL049775.1	ENSG00000205562.3	lncRNA	-0.429288	0.00123801	0.00821406	dn		-0.316915	0.000290314	0.00332773	dn
AL096794.1	ENSG00000286084.2	lncRNA	-0.563217	2.80824e-05	0.000438805	dn		-0.472467	5.96335e-06	0.000163302	dn
AL109946.1	ENSG00000236064.2	lncRNA	-0.400749	0.0039269	0.0199883	dn		-0.290049	0.000818099	0.00729077	dn
AL133243.2	ENSG00000276334.1	lncRNA	-0.258278	0.000270716	0.00254359	dn		-0.289482	0.000397618	0.00422041	dn
AL136441.1	ENSG00000285572.2	lncRNA	-0.663551	0.000985182	0.00691043	dn		-0.778169	2.80316e-05	0.000546998	dn
AL137003.1	ENSG00000272341.1	lncRNA	-0.231785	0.00210995	0.0124217	dn		-0.263715	0.00108659	0.00891812	dn
AL139232.1	ENSG00000287705.1	lncRNA	-0.606096	0.000673045	0.00518171	dn		-0.502436	0.00021438	0.0026578	dn
AL139393.3	ENSG00000272841.1	lncRNA	-0.321679	0.00730725	0.0320261	dn		-0.229158	0.00744104	0.0367772	dn
AL353572.4	ENSG00000287750.1	lncRNA	-0.665769	7.6595e-05	0.000963526	dn		-0.365517	0.000221123	0.0027092	dn
AL365361.1	ENSG00000259834.1	lncRNA	-0.271466	0.00840957	0.0355333	dn		-0.309997	3.18873e-05	0.000602263	dn
AL512380.1	ENSG00000231754.2	lncRNA	-0.747741	4.44229e-05	0.000628823	dn		-0.535202	4.86503e-06	0.000139379	dn
AL670729.3	ENSG00000287315.1	lncRNA	-0.529335	0.00242251	0.0137913	dn		-0.369008	0.00426226	0.0245262	dn
ALAS1	ENSG00000023330.15	protein_coding	-0.218145	1.65625e-05	0.000285904	dn		-0.177838	0.00606527	0.0316116	dn
ALDH1A3	ENSG00000184254.17	protein_coding	-0.288516	0.00679792	0.0304015	dn		-0.202493	0.00033001	0.00366025	dn
ALDH1B1	ENSG00000137124.8	protein_coding	-0.392329	5.77589e-07	1.95369e-05	dn		-0.192763	0.000688336	0.00639512	dn
ALS2	ENSG00000003393.15	protein_coding	-0.172119	0.000176123	0.00182513	dn		-0.147059	0.000127862	0.00177721	dn
AMPH	ENSG00000078053.17	protein_coding	-0.328704	0.00139874	0.00899228	dn		-0.339698	2.69788e-06	8.59383e-05	dn
AMZ2P1	ENSG00000214174.8	transcribed_unprocessed_pseudogene	-0.16947	0.00144186	0.0092191	dn		-0.106002	0.00025408	0.0030148	dn
ANAPC13	ENSG00000129055.12	protein_coding	-0.246156	0.000124832	0.00139571	dn		-0.184526	2.04008e-06	6.91516e-05	dn
ANAPC7	ENSG00000196510.12	protein_coding	-0.106506	9.81661e-05	0.00116788	dn		-0.0770799	0.00211605	0.0146395	dn
ANKMY2	ENSG00000106524.9	protein_coding	-0.212291	9.85174e-05	0.00117074	dn		-0.147921	0.00833029	0.0399089	dn
ANKRD46	ENSG00000186106.11	protein_coding	-0.307067	1.93908e-07	8.04262e-06	dn		-0.2028	2.61801e-08	1.90426e-06	dn
ANO3	ENSG00000134343.14	protein_coding	-0.609626	2.02011e-05	0.000335725	dn		-0.327562	4.98293e-07	2.23336e-05	dn
ANXA6	ENSG00000197043.14	protein_coding	-0.29689	5.10803e-05	0.000699711	dn		-0.304752	1.5051e-07	8.30263e-06	dn
ANXA7	ENSG00000138279.16	protein_coding	-0.245752	1.41402e-06	3.93431e-05	dn		-0.177966	2.13825e-05	0.000440473	dn
AP000843.1	ENSG00000279090.1	TEC	-0.531275	7.77665e-05	0.000975891	dn		-0.584958	5.85942e-12	1.41539e-09	dn
AP001804.1	ENSG00000285561.1	lncRNA	-0.459424	0.0110561	0.043794	dn		-0.36068	0.00824205	0.0395356	dn
AP001816.1	ENSG00000254531.1	lncRNA	-0.225687	0.00404444	0.0204522	dn		-0.257152	0.000360108	0.00391833	dn
AP002847.1	ENSG00000279138.1	TEC	-0.380394	0.000918535	0.00656394	dn		-0.244608	0.0025819	0.0170208	dn
AP1G1	ENSG00000166747.12	protein_coding	-0.0950316	0.00355859	0.0185089	dn		-0.0954145	0.00624922	0.0322989	dn
AP2M1	ENSG00000161203.13	protein_coding	-0.279459	1.43028e-08	1.05743e-06	dn		-0.151578	0.00159539	0.0118677	dn
AP2S1	ENSG00000042753.11	protein_coding	-0.331014	1.99363e-07	8.18846e-06	dn		-0.268091	2.62654e-05	0.000516928	dn
AP3S1	ENSG00000177879.16	protein_coding	-0.14675	0.002899	0.0158392	dn		-0.095105	0.00643175	0.0329897	dn
AP4B1	ENSG00000134262.13	protein_coding	-0.190943	3.35416e-05	0.000504899	dn		-0.131484	0.000947727	0.00807292	dn
APEX1	ENSG00000100823.12	protein_coding	-0.165184	0.00181919	0.0110683	dn		-0.184943	0.000336217	0.00370536	dn
API5	ENSG00000166181.13	protein_coding	-0.271208	3.46777e-08	2.15702e-06	dn		-0.113837	0.000856463	0.00751623	dn
APMAP	ENSG00000101474.12	protein_coding	-0.261112	2.62105e-07	1.01835e-05	dn		-0.269346	2.12034e-09	2.232e-07	dn
APOL2	ENSG00000128335.14	protein_coding	-0.185035	0.00197644	0.011808	dn		-0.291558	2.50861e-05	0.000500588	dn
APOO	ENSG00000184831.14	protein_coding	-0.290772	8.54403e-07	2.64456e-05	dn		-0.334639	5.31105e-14	3.12508e-11	dn
APP	ENSG00000142192.21	protein_coding	-0.377251	1.17044e-14	2.32972e-11	dn		-0.141274	0.00840582	0.0401784	dn
AREL1	ENSG00000119682.17	protein_coding	-0.134376	5.31019e-05	0.00072135	dn		-0.0775267	0.0108869	0.0485581	dn
ARF1	ENSG00000143761.16	protein_coding	-0.119173	0.00380088	0.0194794	dn		-0.122854	0.00376523	0.0224485	dn
ARF4	ENSG00000168374.11	protein_coding	-0.234358	6.02905e-05	0.000799629	dn		-0.200922	7.27604e-05	0.00114678	dn
ARF5	ENSG00000004059.11	protein_coding	-0.202754	0.000538225	0.00435495	dn		-0.381713	8.26433e-09	7.1566e-07	dn
ARHGAP20	ENSG00000137727.12	protein_coding	-0.31881	2.34836e-06	5.85416e-05	dn		-0.255505	0.0015098	0.0114196	dn
ARHGEF3	ENSG00000163947.11	protein_coding	-0.218884	0.000363171	0.0032084	dn		-0.40064	1.15283e-09	1.33612e-07	dn
ARHGEF9	ENSG00000131089.17	protein_coding	-0.251665	7.39503e-05	0.000936631	dn		-0.178722	1.98094e-05	0.000415907	dn
ARL1	ENSG00000120805.14	protein_coding	-0.324153	3.3978e-09	3.33534e-07	dn		-0.145609	0.000903775	0.00779107	dn
ARL4D	ENSG00000175906.5	protein_coding	-0.501419	3.05275e-05	0.000468107	dn		-0.441889	0.000284271	0.00327319	dn
ARL6	ENSG00000113966.10	protein_coding	-0.407913	1.17342e-09	1.51061e-07	dn		-0.2914	1.13589e-05	0.000269968	dn
ARL6IP1	ENSG00000170540.15	protein_coding	-0.263176	1.70903e-05	0.000292937	dn		-0.24809	1.41905e-07	7.96192e-06	dn
ARL6IP5	ENSG00000144746.7	protein_coding	-0.373542	4.22322e-07	1.53268e-05	dn		-0.285919	7.77594e-13	2.74527e-10	dn
ARL8B	ENSG00000134108.13	protein_coding	-0.29063	7.28453e-08	3.83119e-06	dn		-0.222746	2.49638e-08	1.83612e-06	dn
ARMCX1	ENSG00000126947.13	protein_coding	-0.199101	8.90797e-06	0.000173797	dn		-0.181833	2.94174e-05	0.000567767	dn
ARMCX2	ENSG00000184867.14	protein_coding	-0.148109	0.000109482	0.00127267	dn		-0.247449	9.43014e-11	1.56814e-08	dn
ARMCX5	ENSG00000125962.14	protein_coding	-0.234662	0.00255962	0.0143923	dn		-0.317192	0.000521107	0.00515447	dn
ARMT1	ENSG00000146476.11	protein_coding	-0.349238	3.94942e-07	1.45993e-05	dn		-0.206391	0.000318565	0.00358331	dn
ARPC1A	ENSG00000241685.10	protein_coding	-0.194894	0.000229722	0.00224143	dn		-0.16242	0.00487601	0.0270277	dn
ARPC3	ENSG00000111229.16	protein_coding	-0.186606	0.00170606	0.0105411	dn		-0.157216	2.30969e-05	0.000469883	dn
ARPC5L	ENSG00000136950.13	protein_coding	-0.137863	0.00927805	0.0383696	dn		-0.205301	9.12579e-06	0.000229626	dn
ARV1	ENSG00000173409.14	protein_coding	-0.283066	1.06892e-06	3.15027e-05	dn		-0.116721	0.00442413	0.025186	dn
ASAH2B	ENSG00000204147.10	protein_coding	-0.314746	0.000463597	0.00387719	dn		-0.424722	5.28252e-09	4.92778e-07	dn
ATAD1	ENSG00000138138.13	protein_coding	-0.234997	1.05179e-05	0.000197804	dn		-0.163073	0.00096976	0.00819368	dn
ATF2	ENSG00000115966.17	protein_coding	-0.157184	2.22378e-05	0.000363514	dn		-0.162837	2.0766e-05	0.000431256	dn
ATG14	ENSG00000126775.9	protein_coding	-0.213713	6.88353e-05	0.000883816	dn		-0.156015	0.000934026	0.00798221	dn
ATG16L1	ENSG00000085978.22	protein_coding	-0.171623	1.71521e-07	7.26395e-06	dn		-0.141704	0.000343334	0.00376797	dn
ATG5	ENSG00000057663.16	protein_coding	-0.221329	6.83662e-06	0.000140593	dn		-0.122769	0.00321711	0.0200071	dn
ATL1	ENSG00000198513.12	protein_coding	-0.489285	1.2927e-11	4.71126e-09	dn		-0.374599	8.02769e-07	3.30142e-05	dn
ATL2	ENSG00000119787.14	protein_coding	-0.130149	0.00265034	0.0147738	dn		-0.108854	0.00382714	0.0226821	dn
ATMIN	ENSG00000166454.10	protein_coding	-0.100201	0.0131447	0.0498949	dn		-0.108992	0.00359085	0.0216805	dn
ATOH7	ENSG00000179774.9	protein_coding	-0.578548	0.00113647	0.00772048	dn		-0.296586	0.00318102	0.0198472	dn
ATP1A1	ENSG00000163399.16	protein_coding	-0.393568	8.65996e-08	4.34039e-06	dn		-0.343742	4.04879e-08	2.76522e-06	dn
ATP1B1	ENSG00000143153.13	protein_coding	-0.55079	3.53238e-11	9.93521e-09	dn		-0.625859	1.01682e-14	8.04622e-12	dn
ATP5F1A	ENSG00000152234.16	protein_coding	-0.31549	3.18925e-07	1.21904e-05	dn		-0.166795	0.000897321	0.00776233	dn
ATP5F1B	ENSG00000110955.9	protein_coding	-0.359096	1.47111e-07	6.50708e-06	dn		-0.204392	0.000344571	0.00377974	dn
ATP5F1C	ENSG00000165629.20	protein_coding	-0.186061	0.00173107	0.0106687	dn		-0.296444	8.71392e-10	1.04149e-07	dn
ATP5IF1	ENSG00000130770.18	protein_coding	-0.346476	6.66657e-13	4.66228e-10	dn		-0.309398	9.47351e-10	1.12061e-07	dn
ATP5MC1	ENSG00000159199.14	protein_coding	-0.395967	7.74912e-10	1.1265e-07	dn		-0.253431	4.7642e-05	0.000831397	dn
ATP5MC3	ENSG00000154518.9	protein_coding	-0.370981	2.52707e-09	2.6052e-07	dn		-0.217613	6.12479e-06	0.000167074	dn
ATP5MD	ENSG00000173915.16	protein_coding	-0.264209	0.00180526	0.010999	dn		-0.277848	1.07353e-08	8.86166e-07	dn
ATP5MPL	ENSG00000156411.9	protein_coding	-0.27752	8.11733e-05	0.00100692	dn		-0.20619	3.47848e-07	1.65955e-05	dn
ATP5PB	ENSG00000116459.11	protein_coding	-0.265575	1.53976e-06	4.21658e-05	dn		-0.119168	0.0047482	0.0265243	dn
ATP5PD	ENSG00000167863.12	protein_coding	-0.298593	1.36897e-07	6.14316e-06	dn		-0.37989	8.24833e-14	4.20628e-11	dn
ATP6AP1	ENSG00000071553.17	protein_coding	-0.24951	8.93889e-07	2.73085e-05	dn		-0.223217	8.14103e-05	0.00124963	dn
ATP6AP2	ENSG00000182220.15	protein_coding	-0.387221	9.94217e-11	2.19883e-08	dn		-0.233717	4.55403e-07	2.08179e-05	dn
ATP6V1A	ENSG00000114573.10	protein_coding	-0.488114	4.30344e-11	1.11356e-08	dn		-0.274202	1.33312e-07	7.57241e-06	dn
ATP6V1B2	ENSG00000147416.11	protein_coding	-0.512091	3.70728e-13	3.19766e-10	dn		-0.379765	1.84067e-10	2.76076e-08	dn
ATP6V1C1	ENSG00000155097.12	protein_coding	-0.333657	1.89593e-08	1.34408e-06	dn		-0.263081	3.72406e-09	3.55699e-07	dn
ATP6V1D	ENSG00000100554.12	protein_coding	-0.440407	5.28508e-13	3.90733e-10	dn		-0.290327	2.51567e-14	1.64942e-11	dn
ATP6V1E1	ENSG00000131100.13	protein_coding	-0.531393	1.26462e-12	7.11378e-10	dn		-0.364153	1.61298e-12	4.8071e-10	dn
ATP6V1F	ENSG00000128524.5	protein_coding	-0.279005	8.54306e-08	4.30916e-06	dn		-0.215956	0.0015642	0.0117037	dn
ATP6V1G1	ENSG00000136888.7	protein_coding	-0.165244	0.000928306	0.00661503	dn		-0.18042	5.26571e-07	2.3238e-05	dn
ATP6V1G2	ENSG00000213760.10	protein_coding	-0.492522	6.39563e-09	5.64824e-07	dn		-0.433213	6.48215e-13	2.36115e-10	dn
ATP6V1H	ENSG00000047249.18	protein_coding	-0.365661	2.16094e-09	2.34943e-07	dn		-0.36812	1.63366e-14	1.20933e-11	dn
ATP8A1	ENSG00000124406.16	protein_coding	-0.303402	4.50011e-05	0.000634546	dn		-0.188393	0.000468526	0.004749	dn
ATP8A2	ENSG00000132932.17	protein_coding	-0.389681	2.91971e-05	0.000453483	dn		-0.197346	0.000559929	0.00543769	dn
ATP9A	ENSG00000054793.14	protein_coding	-0.161541	1.02089e-05	0.000193386	dn		-0.165435	0.00072028	0.00663282	dn
ATRN	ENSG00000088812.18	protein_coding	-0.127735	0.000301854	0.00277076	dn		-0.166853	0.000100822	0.00147838	dn
ATXN7L3B	ENSG00000253719.4	protein_coding	-0.241921	7.46375e-08	3.88921e-06	dn		-0.144504	1.05274e-06	4.0808e-05	dn
AUH	ENSG00000148090.11	protein_coding	-0.109064	0.00967544	0.0395641	dn		-0.314411	2.44998e-09	2.52117e-07	dn
AUXG01000058.1	ENSG00000286214.1	lncRNA	-0.594362	5.9714e-07	1.99891e-05	dn		-0.254003	0.000189474	0.00240091	dn
AVL9	ENSG00000105778.19	protein_coding	-0.0868371	0.00594864	0.0274968	dn		-0.134575	0.000716261	0.00660111	dn
B3GALNT1	ENSG00000169255.15	protein_coding	-0.27646	1.1587e-05	0.000213167	dn		-0.202509	8.48571e-05	0.00129475	dn
B4GALT6	ENSG00000118276.11	protein_coding	-0.413192	3.31374e-05	0.000500533	dn		-0.409512	3.18412e-09	3.13602e-07	dn
B4GAT1	ENSG00000174684.7	protein_coding	-0.299383	4.77962e-07	1.69941e-05	dn		-0.347336	5.39992e-09	4.98548e-07	dn
BAAT	ENSG00000136881.11	protein_coding	-0.513558	8.71639e-05	0.00106309	dn		-0.320455	0.00261371	0.0171566	dn
BABAM2	ENSG00000158019.20	protein_coding	-0.223698	3.62571e-05	0.000536081	dn		-0.172862	0.000695805	0.00645277	dn
BAG4	ENSG00000156735.11	protein_coding	-0.332036	8.57093e-09	7.0631e-07	dn		-0.307269	6.0308e-09	5.44862e-07	dn
BBS12	ENSG00000181004.10	protein_coding	-0.208142	0.001877	0.0113347	dn		-0.164143	0.00610671	0.0317554	dn
BBS7	ENSG00000138686.10	protein_coding	-0.207325	8.10942e-05	0.00100658	dn		-0.286431	1.34653e-06	4.96786e-05	dn
BCAS2	ENSG00000116752.6	protein_coding	-0.283176	0.000118039	0.00134199	dn		-0.263081	3.17214e-07	1.54539e-05	dn
BCAT1	ENSG00000060982.15	protein_coding	-0.512242	2.14709e-09	2.34423e-07	dn		-0.177328	0.00379476	0.0225601	dn
BCLAF1	ENSG00000029363.17	protein_coding	-0.166395	0.000383248	0.00333791	dn		-0.112595	0.0108095	0.0482975	dn
BEND6	ENSG00000151917.18	protein_coding	-0.347202	8.05185e-06	0.000160023	dn		-0.178474	0.00179907	0.0129828	dn
BEX1	ENSG00000133169.6	protein_coding	-0.645289	1.87071e-14	3.45761e-11	dn		-0.542418	1.94053e-15	2.37801e-12	dn
BEX2	ENSG00000133134.11	protein_coding	-0.560286	1.16937e-12	6.72414e-10	dn		-0.44528	5.59987e-12	1.39682e-09	dn
BEX3	ENSG00000166681.14	protein_coding	-0.399992	4.43801e-12	2.08796e-09	dn		-0.326682	3.49476e-10	4.80226e-08	dn
BEX4	ENSG00000102409.10	protein_coding	-0.487583	2.25333e-12	1.16614e-09	dn		-0.320021	3.60782e-11	6.78625e-09	dn
BLOC1S2	ENSG00000196072.12	protein_coding	-0.302631	1.2252e-06	3.51088e-05	dn		-0.242853	1.41184e-09	1.60391e-07	dn
BLOC1S6	ENSG00000104164.11	protein_coding	-0.158032	0.000894844	0.00642893	dn		-0.100588	0.00733876	0.0364445	dn
BLVRA	ENSG00000106605.11	protein_coding	-0.209405	0.000250325	0.00239815	dn		-0.207351	2.6501e-05	0.000520672	dn
BMERB1	ENSG00000166780.11	protein_coding	-0.215314	4.65659e-05	0.000650966	dn		-0.180089	0.00121574	0.00966692	dn
BMPER	ENSG00000164619.10	protein_coding	-0.209964	0.00849186	0.0357875	dn		-0.179964	0.00225115	0.0153338	dn
BOLA3	ENSG00000163170.12	protein_coding	-0.273216	2.10685e-05	0.000347865	dn		-0.309684	9.15383e-06	0.000229827	dn
BRIX1	ENSG00000113460.13	protein_coding	-0.237876	7.92464e-05	0.000988708	dn		-0.228608	4.37903e-07	2.00579e-05	dn
BTBD11	ENSG00000151136.15	protein_coding	-0.322252	0.00401033	0.0203433	dn		-0.223147	0.00322328	0.02004	dn
BTBD3	ENSG00000132640.15	protein_coding	-0.373884	3.13601e-09	3.1331e-07	dn		-0.147265	0.00948057	0.0437923	dn
BTBD8	ENSG00000189195.13	protein_coding	-0.3871	3.46404e-09	3.38247e-07	dn		-0.381292	1.57769e-10	2.49688e-08	dn
BTF3	ENSG00000145741.15	protein_coding	-0.167357	0.000846778	0.00617141	dn		-0.111788	0.00337992	0.0207386	dn
BTF3L4	ENSG00000134717.18	protein_coding	-0.23967	1.04189e-06	3.08466e-05	dn		-0.17609	2.19594e-07	1.1401e-05	dn
BUB3	ENSG00000154473.18	protein_coding	-0.151742	0.00430109	0.0214814	dn		-0.0954123	0.00706285	0.0354373	dn
BZW2	ENSG00000136261.15	protein_coding	-0.30105	1.931e-07	8.03321e-06	dn		-0.124687	0.00415642	0.0240498	dn
C10orf88	ENSG00000119965.13	protein_coding	-0.245923	1.44815e-06	4.01632e-05	dn		-0.150074	0.00140483	0.0108036	dn
C11orf58	ENSG00000110696.10	protein_coding	-0.158178	0.000727812	0.00550186	dn		-0.104431	0.00252713	0.0167609	dn
C11orf74	ENSG00000166352.16	protein_coding	-0.177257	0.000215936	0.00213265	dn		-0.204433	1.2189e-05	0.00028513	dn
C11orf87	ENSG00000185742.7	protein_coding	-0.421306	0.00134507	0.00872962	dn		-0.290474	1.31552e-05	0.000302491	dn
C12orf10	ENSG00000139637.14	protein_coding	-0.163393	0.0032598	0.0173883	dn		-0.158657	0.00780181	0.0380361	dn
C12orf4	ENSG00000047621.12	protein_coding	-0.302745	2.47184e-09	2.56872e-07	dn		-0.13982	0.00253025	0.0167767	dn
C17orf100	ENSG00000256806.6	protein_coding	-0.169112	0.00893435	0.037306	dn		-0.242644	0.000142996	0.00193597	dn
C17orf102	ENSG00000197322.4	lncRNA	-0.569244	0.00320611	0.0171731	dn		-0.502826	0.000389927	0.00415416	dn
C17orf58	ENSG00000186665.9	protein_coding	-0.350732	0.000116643	0.00133434	dn		-0.229694	2.7373e-05	0.000535511	dn
C17orf75	ENSG00000108666.10	protein_coding	-0.144325	0.00458538	0.0225584	dn		-0.216006	3.40786e-09	3.32781e-07	dn
C1D	ENSG00000197223.11	protein_coding	-0.28474	5.76487e-05	0.00077127	dn		-0.18569	0.00159543	0.0118677	dn
C1orf115	ENSG00000162817.7	protein_coding	-0.335927	0.00116043	0.00784496	dn		-0.253706	5.92339e-06	0.000162596	dn
C1orf216	ENSG00000142686.8	protein_coding	-0.323857	1.95972e-06	5.07097e-05	dn		-0.142277	0.0038074	0.0226041	dn
C1QBP	ENSG00000108561.8	protein_coding	-0.220715	0.000716522	0.00544355	dn		-0.207024	2.67479e-05	0.000524625	dn
C2CD5	ENSG00000111731.12	protein_coding	-0.229801	2.03106e-06	5.22942e-05	dn		-0.252735	9.09383e-07	3.63563e-05	dn
C2orf80	ENSG00000188674.11	protein_coding	-0.540997	1.00572e-06	3.01202e-05	dn		-0.482367	5.115e-12	1.31887e-09	dn
C3orf14	ENSG00000114405.10	protein_coding	-0.378534	1.06041e-08	8.25408e-07	dn		-0.155617	0.000366233	0.00397367	dn
C3orf80	ENSG00000180044.5	protein_coding	-0.402073	0.00402789	0.0203964	dn		-0.430823	2.84713e-07	1.42655e-05	dn
C4orf33	ENSG00000151470.13	protein_coding	-0.243406	3.07436e-05	0.000469889	dn		-0.179589	0.00597059	0.0313029	dn
C5orf22	ENSG00000082213.18	protein_coding	-0.369867	1.78707e-10	3.47593e-08	dn		-0.318626	8.76858e-12	2.01221e-09	dn
C9orf72	ENSG00000147894.17	protein_coding	-0.170537	0.00698635	0.0310137	dn		-0.333975	8.06179e-07	3.30361e-05	dn
CA10	ENSG00000154975.14	protein_coding	-0.376047	1.94977e-05	0.000325919	dn		-0.270026	7.90479e-07	3.25672e-05	dn
CAB39	ENSG00000135932.11	protein_coding	-0.191712	0.000310262	0.00282787	dn		-0.175359	0.00186872	0.0133471	dn
CACNA2D1	ENSG00000153956.16	protein_coding	-0.350067	5.80486e-09	5.27041e-07	dn		-0.307633	2.15737e-07	1.12482e-05	dn
CADPS	ENSG00000163618.18	protein_coding	-0.39943	3.45929e-06	7.98493e-05	dn		-0.184242	0.000547517	0.00534657	dn
CALB1	ENSG00000104327.7	protein_coding	-0.843684	3.71032e-07	1.3874e-05	dn		-0.353368	0.00036777	0.00398469	dn
CALM1	ENSG00000198668.12	protein_coding	-0.291376	1.36984e-07	6.14316e-06	dn		-0.157869	1.6315e-06	5.75993e-05	dn
CALM2	ENSG00000143933.18	protein_coding	-0.344271	2.35066e-07	9.32911e-06	dn		-0.210821	2.09883e-11	4.22491e-09	dn
CALM3	ENSG00000160014.17	protein_coding	-0.414859	5.9076e-08	3.28037e-06	dn		-0.449606	4.96363e-10	6.50888e-08	dn
CALY	ENSG00000130643.9	protein_coding	-0.360166	0.00254905	0.0143515	dn		-0.461345	2.08321e-06	7.02452e-05	dn
CAMK2D	ENSG00000145349.17	protein_coding	-0.257669	0.00028348	0.00262915	dn		-0.247291	9.45739e-06	0.000235644	dn
CAMK4	ENSG00000152495.11	protein_coding	-0.54612	7.98578e-07	2.49867e-05	dn		-0.166385	0.0101014	0.0458659	dn
CAMLG	ENSG00000164615.5	protein_coding	-0.177495	0.00150002	0.00952269	dn		-0.196031	4.41186e-05	0.000782406	dn
CAP2	ENSG00000112186.12	protein_coding	-0.513775	1.09901e-07	5.24712e-06	dn		-0.475345	1.4457e-11	3.04367e-09	dn
CASD1	ENSG00000127995.17	protein_coding	-0.294549	4.82487e-08	2.78059e-06	dn		-0.225103	3.05344e-07	1.51013e-05	dn
CASQ1	ENSG00000143318.13	protein_coding	-0.323356	0.00158112	0.00993757	dn		-0.307529	5.70158e-05	0.000959236	dn
CBX3	ENSG00000122565.19	protein_coding	-0.186207	0.000124754	0.00139565	dn		-0.0897719	0.00103571	0.00862076	dn
CCDC115	ENSG00000136710.10	protein_coding	-0.276104	3.32956e-07	1.267e-05	dn		-0.146523	0.000335298	0.00369746	dn
CCDC184	ENSG00000177875.5	protein_coding	-0.299986	0.00842046	0.0355573	dn		-0.378733	1.22371e-05	0.0002855	dn
CCDC28A	ENSG00000024862.17	protein_coding	-0.168665	0.00319926	0.0171467	dn		-0.119143	0.00129476	0.010158	dn
CCDC58	ENSG00000160124.9	protein_coding	-0.205173	0.000833065	0.00609971	dn		-0.245226	4.06346e-06	0.000119396	dn
CCDC6	ENSG00000108091.11	protein_coding	-0.122936	0.0118894	0.0463683	dn		-0.158147	0.00163633	0.0120896	dn
CCK	ENSG00000187094.12	protein_coding	-0.394222	0.00178171	0.010883	dn		-0.516904	9.38325e-11	1.56814e-08	dn
CCKBR	ENSG00000110148.10	protein_coding	-0.392324	0.00476058	0.0231986	dn		-0.270799	0.00107229	0.00882968	dn
CCNA1	ENSG00000133101.10	protein_coding	-0.339842	0.00137589	0.00888729	dn		-0.379851	2.10302e-07	1.09932e-05	dn
CCNB1	ENSG00000134057.15	protein_coding	-0.264573	8.64371e-05	0.00105552	dn		-0.317884	8.67343e-08	5.30767e-06	dn
CCT2	ENSG00000166226.13	protein_coding	-0.221604	4.27621e-05	0.000610321	dn		-0.115476	0.00301631	0.0191336	dn
CCT6A	ENSG00000146731.11	protein_coding	-0.181924	0.00364183	0.0188623	dn		-0.116979	0.00506833	0.0277983	dn
CCT8	ENSG00000156261.13	protein_coding	-0.226529	4.43506e-05	0.000628143	dn		-0.278422	2.92882e-11	5.60089e-09	dn
CD200	ENSG00000091972.18	protein_coding	-0.571947	1.86781e-16	1.20829e-12	dn		-0.455214	2.81182e-14	1.79238e-11	dn
CD47	ENSG00000196776.16	protein_coding	-0.322543	1.59676e-11	5.5603e-09	dn		-0.262418	9.20622e-09	7.79574e-07	dn
CD83	ENSG00000112149.10	protein_coding	-0.316842	0.00245712	0.0139431	dn		-0.418077	3.47965e-08	2.41973e-06	dn
CD99L2	ENSG00000102181.21	protein_coding	-0.246679	2.56647e-06	6.28884e-05	dn		-0.242689	2.47046e-05	0.000496747	dn
CDC123	ENSG00000151465.14	protein_coding	-0.172534	0.00122061	0.00812778	dn		-0.122339	0.00114783	0.0092944	dn
CDC27	ENSG00000004897.12	protein_coding	-0.223736	5.28265e-08	3.00426e-06	dn		-0.1675	1.06019e-05	0.000257997	dn
CDC42	ENSG00000070831.17	protein_coding	-0.212318	1.55632e-05	0.000272063	dn		-0.156257	4.08682e-06	0.000119929	dn
CDCA5	ENSG00000146670.10	protein_coding	-0.462283	1.54856e-05	0.000270931	dn		-0.308486	0.000268261	0.00312967	dn
CDH12	ENSG00000154162.15	protein_coding	-0.407776	0.00105268	0.00729291	dn		-0.207712	0.0008315	0.00737582	dn
CDH18	ENSG00000145526.12	protein_coding	-0.372313	0.000341048	0.00305256	dn		-0.207107	0.00106449	0.00879016	dn
CDH8	ENSG00000150394.14	protein_coding	-0.349827	7.77209e-06	0.0001559	dn		-0.259751	3.14458e-06	9.75018e-05	dn
CDH9	ENSG00000113100.10	protein_coding	-0.509332	0.00021382	0.0021158	dn		-0.401034	5.75974e-06	0.000159247	dn
CDK14	ENSG00000058091.17	protein_coding	-0.366895	2.94939e-06	7.06099e-05	dn		-0.200224	6.68111e-05	0.00107743	dn
CDK5	ENSG00000164885.13	protein_coding	-0.192465	0.00209782	0.0123652	dn		-0.30322	2.00856e-06	6.82852e-05	dn
CDK7	ENSG00000134058.12	protein_coding	-0.218118	1.31953e-05	0.000236218	dn		-0.131454	0.00112895	0.00918371	dn
CDKL2	ENSG00000138769.11	protein_coding	-0.291522	1.85339e-06	4.85409e-05	dn		-0.172309	0.000823857	0.00732786	dn
CDKN2AIPNL	ENSG00000237190.4	protein_coding	-0.278914	2.11735e-05	0.000348971	dn		-0.207119	3.09339e-05	0.000589594	dn
CDKN3	ENSG00000100526.20	protein_coding	-0.605171	1.65403e-05	0.000285712	dn		-0.338245	3.10833e-05	0.00059195	dn
CDO1	ENSG00000129596.5	protein_coding	-0.183429	0.00217942	0.0127072	dn		-0.306049	3.84238e-11	7.1687e-09	dn
CEBPZOS	ENSG00000218739.10	protein_coding	-0.199382	4.50396e-06	0.000100269	dn		-0.191324	0.000581471	0.00561127	dn
CEP170	ENSG00000143702.16	protein_coding	-0.179465	8.63646e-05	0.00105513	dn		-0.154601	0.00322831	0.0200547	dn
CES4A	ENSG00000172824.16	protein_coding	-0.287677	0.000456335	0.00383132	dn		-0.199855	0.00322489	0.0200417	dn
CFAP20	ENSG00000070761.8	protein_coding	-0.241799	0.00026078	0.00247178	dn		-0.197772	5.59496e-07	2.44556e-05	dn
CFAP36	ENSG00000163001.11	protein_coding	-0.241861	2.37952e-07	9.42918e-06	dn		-0.202413	1.31726e-07	7.51953e-06	dn
CFL1	ENSG00000172757.13	protein_coding	-0.249683	2.65319e-08	1.74249e-06	dn		-0.154172	0.00653651	0.0333852	dn
CHCHD1	ENSG00000172586.8	protein_coding	-0.206997	0.000898194	0.00644528	dn		-0.0909059	0.00915837	0.042656	dn
CHCHD2	ENSG00000106153.13	protein_coding	-0.253485	0.000297313	0.00273536	dn		-0.182022	0.00151797	0.0114624	dn
CHCHD2P9	ENSG00000186940.6	processed_pseudogene	-0.314237	0.0112824	0.0444834	dn		-0.442221	0.00331823	0.020445	dn
CHCHD7	ENSG00000170791.18	protein_coding	-0.218255	0.000745205	0.00560713	dn		-0.14452	0.00451859	0.0255779	dn
CHGB	ENSG00000089199.10	protein_coding	-0.741643	2.14612e-09	2.34423e-07	dn		-0.560094	8.703e-09	7.45211e-07	dn
CHIC1	ENSG00000204116.11	protein_coding	-0.361793	8.29293e-09	6.89993e-07	dn		-0.223324	9.8352e-08	5.88697e-06	dn
CHL1	ENSG00000134121.10	protein_coding	-0.267155	8.03105e-06	0.000159732	dn		-0.267575	3.50365e-06	0.000105238	dn
CHM	ENSG00000188419.14	protein_coding	-0.166765	0.000193086	0.00195263	dn		-0.180054	0.0020317	0.0142101	dn
CHMP1B	ENSG00000255112.3	protein_coding	-0.160378	0.000185112	0.00189401	dn		-0.214058	8.44872e-07	3.43153e-05	dn
CHN1	ENSG00000128656.14	protein_coding	-0.476332	2.04612e-06	5.25252e-05	dn		-0.411558	1.50262e-17	5.62876e-14	dn
CHP1	ENSG00000187446.12	protein_coding	-0.117223	0.00909496	0.0377634	dn		-0.157047	0.000337182	0.00371233	dn
CHRM2	ENSG00000181072.11	protein_coding	-0.432385	0.00103463	0.00718904	dn		-0.35208	0.000251642	0.0029981	dn
CIDEA	ENSG00000176194.18	protein_coding	-0.444958	0.00234301	0.013437	dn		-0.395507	3.17589e-05	0.000601322	dn
CISD1	ENSG00000122873.12	protein_coding	-0.464812	2.73331e-11	7.94687e-09	dn		-0.133865	0.00151925	0.0114645	dn
CISD2	ENSG00000145354.12	protein_coding	-0.230173	0.000233232	0.00226629	dn		-0.122985	0.00207305	0.0144377	dn
CITED2	ENSG00000164442.10	protein_coding	-0.244874	0.00505688	0.0242723	dn		-0.296771	0.000879991	0.00766377	dn
CKMT1A	ENSG00000223572.9	protein_coding	-0.480493	3.16094e-05	0.000481416	dn		-0.335908	8.21585e-06	0.000210656	dn
CKMT1B	ENSG00000237289.9	protein_coding	-0.649822	8.63438e-06	0.000169904	dn		-0.318024	0.000215914	0.00266831	dn
CLDN16	ENSG00000113946.3	protein_coding	-0.70464	0.000117246	0.00133803	dn		-0.692833	6.81238e-06	0.000181148	dn
CLSTN3	ENSG00000139182.15	protein_coding	-0.247684	0.00738984	0.0322967	dn		-0.338656	1.34936e-05	0.000308418	dn
CLTA	ENSG00000122705.17	protein_coding	-0.263752	7.62406e-10	1.1265e-07	dn		-0.174889	1.9926e-06	6.80451e-05	dn
CLTC	ENSG00000141367.12	protein_coding	-0.349949	4.63699e-10	7.45743e-08	dn		-0.192557	0.000351089	0.00383474	dn
CLVS2	ENSG00000146352.13	protein_coding	-0.275176	0.00532556	0.0253316	dn		-0.219413	0.000568	0.00549978	dn
CMAS	ENSG00000111726.13	protein_coding	-0.332	3.85875e-07	1.43668e-05	dn		-0.231755	2.03523e-09	2.16888e-07	dn
CMPK2	ENSG00000134326.11	protein_coding	-0.268694	0.00788111	0.0339377	dn		-0.279258	0.00716188	0.0357985	dn
CMSS1	ENSG00000184220.12	protein_coding	-0.188011	0.000242092	0.00233397	dn		-0.174731	0.000524602	0.00517343	dn
CNR1	ENSG00000118432.12	protein_coding	-0.38862	0.000417725	0.00357443	dn		-0.492737	8.77921e-09	7.48942e-07	dn
CNST	ENSG00000162852.14	protein_coding	-0.195223	0.00696786	0.0309688	dn		-0.194147	0.00143544	0.0109801	dn
CNTNAP2	ENSG00000174469.23	protein_coding	-0.404202	1.69934e-08	1.22485e-06	dn		-0.373566	2.27891e-09	2.36635e-07	dn
COA3	ENSG00000183978.8	protein_coding	-0.163646	0.00391231	0.0199282	dn		-0.104293	0.00959373	0.0441285	dn
COG1	ENSG00000166685.12	protein_coding	-0.242237	0.000177478	0.00183404	dn		-0.200037	0.000222842	0.00271576	dn
COG6	ENSG00000133103.17	protein_coding	-0.126408	0.00254824	0.0143515	dn		-0.14435	0.0107718	0.0481669	dn
COMMD1	ENSG00000173163.10	protein_coding	-0.201697	8.81781e-07	2.69704e-05	dn		-0.113066	0.00174098	0.0126791	dn
COMMD3	ENSG00000148444.16	protein_coding	-0.183901	0.0103462	0.0415757	dn		-0.12821	0.00330147	0.0203898	dn
COPG1	ENSG00000181789.14	protein_coding	-0.286674	2.15686e-08	1.47415e-06	dn		-0.344265	2.26053e-11	4.44575e-09	dn
COPG2	ENSG00000158623.14	protein_coding	-0.192873	6.52796e-05	0.000848832	dn		-0.160822	0.000577734	0.00558225	dn
COPS2	ENSG00000166200.15	protein_coding	-0.22786	8.83573e-06	0.000173015	dn		-0.143632	0.000832534	0.00738214	dn
COPS3	ENSG00000141030.13	protein_coding	-0.349841	7.57637e-09	6.44901e-07	dn		-0.189083	9.17957e-06	0.000230222	dn
COPS7A	ENSG00000111652.10	protein_coding	-0.282966	6.00768e-07	2.00587e-05	dn		-0.138908	0.0088907	0.0417742	dn
COPS8	ENSG00000198612.11	protein_coding	-0.338593	3.17767e-09	3.16251e-07	dn		-0.134121	0.00161989	0.0119956	dn
COQ10B	ENSG00000115520.8	protein_coding	-0.20574	0.00039714	0.00342889	dn		-0.165776	5.24653e-06	0.000148273	dn
COQ3	ENSG00000132423.12	protein_coding	-0.365806	1.61988e-08	1.17741e-06	dn		-0.115595	0.00601465	0.0314335	dn
COQ6	ENSG00000119723.17	protein_coding	-0.173	1.56382e-05	0.000272874	dn		-0.191836	0.000826877	0.00734617	dn
CORO6	ENSG00000167549.18	protein_coding	-0.339292	0.00321783	0.0172176	dn		-0.38128	1.82035e-05	0.000389678	dn
COX11	ENSG00000166260.12	protein_coding	-0.0957021	0.00297195	0.0161627	dn		-0.0939909	0.0049529	0.0273482	dn
COX18	ENSG00000163626.16	protein_coding	-0.176692	0.000625547	0.00488138	dn		-0.161097	0.0043951	0.0250643	dn
COX4I1	ENSG00000131143.10	protein_coding	-0.124385	0.00244278	0.0138861	dn		-0.12081	0.00674254	0.0342318	dn
COX5A	ENSG00000178741.12	protein_coding	-0.20708	0.000104219	0.00122191	dn		-0.215134	2.31823e-05	0.000470369	dn
COX6B1	ENSG00000126267.11	protein_coding	-0.236772	9.88741e-07	2.97151e-05	dn		-0.230371	1.36643e-05	0.000311389	dn
COX6C	ENSG00000164919.11	protein_coding	-0.304357	3.22784e-06	7.54503e-05	dn		-0.221398	3.81843e-05	0.000699325	dn
COX7A2	ENSG00000112695.11	protein_coding	-0.30842	0.000308036	0.00281353	dn		-0.158598	0.00169871	0.0124623	dn
COX7A2L	ENSG00000115944.15	protein_coding	-0.289304	1.09186e-08	8.43376e-07	dn		-0.244145	1.17918e-11	2.55281e-09	dn
COX7B	ENSG00000131174.7	protein_coding	-0.239353	0.000114866	0.0013175	dn		-0.218913	9.18044e-09	7.79574e-07	dn
CPNE4	ENSG00000196353.11	protein_coding	-0.380105	0.00728383	0.0319668	dn		-0.220892	0.00120324	0.00961753	dn
CPSF3	ENSG00000119203.14	protein_coding	-0.165116	0.00168942	0.0104528	dn		-0.135131	0.000343244	0.00376797	dn
CREG2	ENSG00000175874.10	protein_coding	-0.573159	5.6741e-06	0.00012015	dn		-0.173115	0.00456392	0.0257329	dn
CRIM1-DT	ENSG00000260025.1	lncRNA	-0.267757	0.00552308	0.0259941	dn		-0.160899	0.00599783	0.0314037	dn
CRTAC1	ENSG00000095713.14	protein_coding	-0.220883	0.0126484	0.0485162	dn		-0.270841	0.000851463	0.00749209	dn
CRYBB1	ENSG00000100122.7	protein_coding	-0.710724	0.00230421	0.0132615	dn		-0.361032	0.00474558	0.0265198	dn
CRYM	ENSG00000103316.11	protein_coding	-0.722332	4.32013e-08	2.60577e-06	dn		-0.778477	1.9689e-15	2.37801e-12	dn
CS	ENSG00000062485.19	protein_coding	-0.114357	0.00079619	0.00590288	dn		-0.0817908	0.00786694	0.0381913	dn
CSE1L	ENSG00000124207.17	protein_coding	-0.236415	0.000148711	0.00160135	dn		-0.106806	0.00639961	0.0328469	dn
CSRNP3	ENSG00000178662.16	protein_coding	-0.42576	6.44204e-08	3.49464e-06	dn		-0.196356	0.00103835	0.00863652	dn
CSTF3	ENSG00000176102.13	protein_coding	-0.142529	0.000374542	0.00327975	dn		-0.0942486	0.00784991	0.0381652	dn
CTSA	ENSG00000064601.18	protein_coding	-0.119296	0.00526598	0.0250962	dn		-0.170527	0.000136506	0.00187603	dn
CTXN2	ENSG00000233932.6	protein_coding	-0.346124	0.00149522	0.00949686	dn		-0.452036	2.10586e-06	7.07546e-05	dn
CTXN3	ENSG00000205279.8	protein_coding	-0.588611	0.00501195	0.0241372	dn		-0.541969	1.52278e-05	0.00033763	dn
CUL1	ENSG00000055130.17	protein_coding	-0.148155	5.76785e-07	1.95369e-05	dn		-0.0853227	0.00696374	0.0351009	dn
CUL2	ENSG00000108094.15	protein_coding	-0.229118	3.97772e-07	1.4662e-05	dn		-0.115323	0.0100498	0.0457222	dn
CUTA	ENSG00000112514.16	protein_coding	-0.234689	4.39597e-05	0.000625345	dn		-0.183752	0.000357078	0.00388826	dn
CWC15	ENSG00000150316.12	protein_coding	-0.157562	0.00116004	0.00784496	dn		-0.117548	0.000112344	0.00159356	dn
CWF19L1	ENSG00000095485.18	protein_coding	-0.191469	7.56198e-05	0.000953112	dn		-0.16458	0.00194452	0.0137513	dn
CXCL5	ENSG00000163735.7	protein_coding	-0.326395	0.00649187	0.0293829	dn		-0.522346	3.41902e-05	0.000639371	dn
CXorf56	ENSG00000018610.14	protein_coding	-0.208126	6.18325e-05	0.000814239	dn		-0.140278	0.00582196	0.030692	dn
CYCS	ENSG00000172115.9	protein_coding	-0.194575	0.00133326	0.00868564	dn		-0.203742	0.000333825	0.00368428	dn
CYP4X1	ENSG00000186377.8	protein_coding	-0.324239	0.000555026	0.00444915	dn		-0.363424	1.75781e-09	1.9487e-07	dn
CYP7B1	ENSG00000172817.4	protein_coding	-0.249434	0.00631629	0.0287545	dn		-0.282369	0.00436292	0.0249654	dn
DACH2	ENSG00000126733.21	protein_coding	-0.630713	1.25574e-06	3.58648e-05	dn		-0.497838	1.8254e-11	3.74011e-09	dn
DCAF12L2	ENSG00000198354.7	protein_coding	-0.393882	0.000587281	0.00464582	dn		-0.511374	2.66379e-07	1.34349e-05	dn
DCAF16	ENSG00000163257.11	protein_coding	-0.223501	3.5484e-05	0.000528029	dn		-0.2067	0.00211922	0.0146482	dn
DCAF6	ENSG00000143164.15	protein_coding	-0.139368	0.00309714	0.0167066	dn		-0.152746	0.000152071	0.00203232	dn
DCBLD1	ENSG00000164465.18	protein_coding	-0.164853	0.00810218	0.0345914	dn		-0.230757	4.2279e-07	1.95088e-05	dn
DCK	ENSG00000156136.10	protein_coding	-0.268047	4.96179e-05	0.000684024	dn		-0.280907	0.000103085	0.0015001	dn
DCLK1	ENSG00000133083.14	protein_coding	-0.344476	6.14586e-06	0.000128874	dn		-0.403731	3.40024e-07	1.64271e-05	dn
DCTN1-AS1	ENSG00000237737.6	lncRNA	-0.477971	4.18175e-06	9.37669e-05	dn		-0.40294	3.0388e-07	1.50801e-05	dn
DCTN2	ENSG00000175203.15	protein_coding	-0.176188	7.788e-06	0.000156098	dn		-0.127308	0.00724346	0.0361064	dn
DCTN6	ENSG00000104671.8	protein_coding	-0.246957	0.00032482	0.00293267	dn		-0.190141	8.7458e-05	0.0013269	dn
DDHD2	ENSG00000085788.14	protein_coding	-0.1704	0.00374982	0.0193056	dn		-0.138971	0.0112411	0.0497132	dn
DDX1	ENSG00000079785.15	protein_coding	-0.357883	6.23147e-12	2.73298e-09	dn		-0.233633	7.32137e-08	4.64466e-06	dn
DDX20	ENSG00000064703.12	protein_coding	-0.13408	0.0091937	0.0380939	dn		-0.11301	0.00756365	0.0372177	dn
DDX24	ENSG00000089737.17	protein_coding	-0.314191	4.75816e-12	2.19861e-09	dn		-0.12734	0.00171543	0.0125568	dn
DDX25	ENSG00000109832.14	protein_coding	-0.240831	0.00169914	0.0105058	dn		-0.235448	4.48578e-05	0.000793063	dn
DDX28	ENSG00000182810.6	protein_coding	-0.222269	0.00286051	0.0156719	dn		-0.217315	0.00135059	0.0105062	dn
DGKI	ENSG00000157680.15	protein_coding	-0.281813	1.70944e-05	0.000292937	dn		-0.132918	0.00717982	0.0358569	dn
DGUOK	ENSG00000114956.20	protein_coding	-0.159683	0.000465975	0.00389331	dn		-0.134402	0.000872343	0.0076203	dn
DHX35	ENSG00000101452.15	protein_coding	-0.123267	0.00644796	0.02921	dn		-0.132874	0.00272745	0.0177357	dn
DHX57	ENSG00000163214.21	protein_coding	-0.265999	5.98774e-07	2.00179e-05	dn		-0.113904	0.00776849	0.0379139	dn
DIPK1A	ENSG00000154511.12	protein_coding	-0.262712	0.000292327	0.00269767	dn		-0.226034	1.5753e-06	5.60464e-05	dn
DIRAS2	ENSG00000165023.7	protein_coding	-0.371016	0.00108645	0.00746296	dn		-0.463926	3.03381e-08	2.16211e-06	dn
DIRAS3	ENSG00000162595.7	protein_coding	-0.380721	0.00228725	0.0131878	dn		-0.297648	0.00141806	0.0108799	dn
DLEU7	ENSG00000186047.10	protein_coding	-0.455427	3.19356e-07	1.21904e-05	dn		-0.286533	3.09807e-06	9.62035e-05	dn
DLG3	ENSG00000082458.12	protein_coding	-0.291723	1.03908e-05	0.000196114	dn		-0.157726	0.000895444	0.00775421	dn
DLX5	ENSG00000105880.7	protein_coding	-0.372254	0.00607682	0.0279594	dn		-0.277959	0.00396593	0.0232524	dn
DMXL2	ENSG00000104093.13	protein_coding	-0.350194	3.27989e-09	3.25174e-07	dn		-0.155143	0.00493702	0.0272768	dn
DNAJA2	ENSG00000069345.12	protein_coding	-0.321168	5.09683e-10	8.09245e-08	dn		-0.188086	1.2172e-07	7.01815e-06	dn
DNAJB14	ENSG00000164031.17	protein_coding	-0.298484	1.52908e-07	6.67225e-06	dn		-0.137622	0.00916383	0.0426641	dn
DNAJC12	ENSG00000108176.15	protein_coding	-0.428243	2.83918e-09	2.86979e-07	dn		-0.289327	3.55907e-07	1.6833e-05	dn
DNAJC16	ENSG00000116138.13	protein_coding	-0.0952211	0.00149061	0.00947457	dn		-0.132489	3.04318e-05	0.000582443	dn
DNAJC19	ENSG00000205981.8	protein_coding	-0.201975	0.000282239	0.00262071	dn		-0.144022	4.47884e-06	0.000129121	dn
DNAJC6	ENSG00000116675.16	protein_coding	-0.380623	5.97555e-09	5.36887e-07	dn		-0.224293	0.00136514	0.0105764	dn
DNM1L	ENSG00000087470.18	protein_coding	-0.334428	1.19416e-09	1.52217e-07	dn		-0.239178	8.13326e-08	5.04712e-06	dn
DNM3	ENSG00000197959.14	protein_coding	-0.281632	5.25267e-07	1.8257e-05	dn		-0.210343	1.41897e-05	0.000320813	dn
DOCK3	ENSG00000088538.13	protein_coding	-0.159842	0.000760061	0.00568914	dn		-0.208152	2.3834e-06	7.82464e-05	dn
DPM1	ENSG00000000419.12	protein_coding	-0.2159	0.00023898	0.00230999	dn		-0.192594	0.000126109	0.00176031	dn
DPP10	ENSG00000175497.17	protein_coding	-0.176795	0.00694823	0.0309081	dn		-0.276988	1.38299e-07	7.79773e-06	dn
DPP8	ENSG00000074603.19	protein_coding	-0.166983	0.000426192	0.00362768	dn		-0.119925	0.00554321	0.0296586	dn
DPY30	ENSG00000162961.14	protein_coding	-0.142967	0.0085759	0.0360947	dn		-0.142603	6.13995e-06	0.000167141	dn
DRG1	ENSG00000185721.13	protein_coding	-0.266891	3.31205e-08	2.08522e-06	dn		-0.16928	8.63041e-08	5.2969e-06	dn
DSN1	ENSG00000149636.15	protein_coding	-0.372557	6.39109e-08	3.47708e-06	dn		-0.21041	0.00016358	0.00213651	dn
DSTN	ENSG00000125868.16	protein_coding	-0.314362	2.67419e-06	6.50352e-05	dn		-0.196034	1.45573e-05	0.000326549	dn
DTD1	ENSG00000125821.12	protein_coding	-0.186102	0.00160099	0.0100381	dn		-0.181532	0.000957708	0.00812476	dn
DYNC1I1	ENSG00000158560.14	protein_coding	-0.46819	5.06564e-11	1.25713e-08	dn		-0.41755	2.95298e-09	2.9463e-07	dn
DYNC1LI1	ENSG00000144635.9	protein_coding	-0.198786	5.2374e-07	1.824e-05	dn		-0.157294	0.000773054	0.00699253	dn
DYNC2LI1	ENSG00000138036.18	protein_coding	-0.280327	0.000688844	0.00528604	dn		-0.255955	0.00121404	0.00966685	dn
DYNLL1	ENSG00000088986.11	protein_coding	-0.334786	7.20837e-06	0.000146293	dn		-0.173846	0.000186188	0.00237369	dn
DYNLT3	ENSG00000165169.11	protein_coding	-0.399183	7.46934e-07	2.38319e-05	dn		-0.419117	1.02757e-09	1.20309e-07	dn
DZANK1	ENSG00000089091.16	protein_coding	-0.166156	0.00102329	0.00712559	dn		-0.194604	2.02505e-05	0.000422847	dn
EAF1	ENSG00000144597.14	protein_coding	-0.177856	2.70258e-05	0.000425636	dn		-0.183116	6.41563e-06	0.000172396	dn
EAPP	ENSG00000129518.9	protein_coding	-0.158282	0.00792039	0.0340615	dn		-0.110308	0.00234622	0.0157845	dn
EBAG9	ENSG00000147654.15	protein_coding	-0.155859	0.000306052	0.00280222	dn		-0.105696	0.0050446	0.0277078	dn
EBLN3P	ENSG00000281649.2	lncRNA	-0.137971	0.000478578	0.00397805	dn		-0.150964	0.00472974	0.0264404	dn
EBNA1BP2	ENSG00000117395.12	protein_coding	-0.320683	9.36764e-09	7.48403e-07	dn		-0.289833	1.5639e-09	1.7679e-07	dn
ECD	ENSG00000122882.11	protein_coding	-0.111144	0.000225397	0.00220673	dn		-0.120349	0.00886846	0.0417378	dn
EEF1A2	ENSG00000101210.12	protein_coding	-0.276207	0.00758722	0.0329352	dn		-0.49163	1.97252e-09	2.1152e-07	dn
EEF1E1	ENSG00000124802.12	protein_coding	-0.257471	0.00528313	0.0251583	dn		-0.186279	0.00114838	0.00929562	dn
EHD3	ENSG00000013016.16	protein_coding	-0.171063	0.00504258	0.0242424	dn		-0.178001	0.000878459	0.00765624	dn
EID1	ENSG00000255302.5	protein_coding	-0.363662	6.30958e-08	3.44444e-06	dn		-0.193317	5.74062e-06	0.000158909	dn
EID2	ENSG00000176396.11	protein_coding	-0.350717	4.05279e-08	2.47335e-06	dn		-0.317497	9.00825e-11	1.52001e-08	dn
EID2B	ENSG00000176401.6	protein_coding	-0.245041	0.0017922	0.0109349	dn		-0.310798	3.22311e-05	0.000607257	dn
EIF1B	ENSG00000114784.4	protein_coding	-0.213441	0.000169855	0.00177439	dn		-0.222665	3.98156e-07	1.85332e-05	dn
EIF2A	ENSG00000144895.12	protein_coding	-0.248477	2.44642e-05	0.000392215	dn		-0.204569	3.53249e-05	0.000655854	dn
EIF2B3	ENSG00000070785.17	protein_coding	-0.120471	0.00135316	0.00876675	dn		-0.143075	0.000153124	0.00203822	dn
EIF2S3	ENSG00000130741.11	protein_coding	-0.208509	7.41574e-06	0.000149914	dn		-0.158303	3.24027e-08	2.28793e-06	dn
EIF3M	ENSG00000149100.13	protein_coding	-0.189747	0.000106409	0.00124478	dn		-0.16372	1.99281e-05	0.000417634	dn
EIF4A2	ENSG00000156976.17	protein_coding	-0.462005	1.66893e-08	1.20924e-06	dn		-0.354219	4.02729e-16	8.40165e-13	dn
EIF4E2	ENSG00000135930.14	protein_coding	-0.0984951	0.00108997	0.00747521	dn		-0.0815394	0.00423227	0.0244186	dn
EIF4E3	ENSG00000163412.13	protein_coding	-0.224664	7.6211e-06	0.000153108	dn		-0.165509	0.000256302	0.00302864	dn
EIF5A2	ENSG00000163577.8	protein_coding	-0.419144	1.98604e-05	0.000330788	dn		-0.380055	7.93397e-09	6.95537e-07	dn
ELAVL2	ENSG00000107105.15	protein_coding	-0.432225	0.00011182	0.00129056	dn		-0.302688	2.04735e-06	6.92959e-05	dn
ELAVL4	ENSG00000162374.17	protein_coding	-0.342934	0.00197056	0.0117924	dn		-0.258378	5.37261e-05	0.00091666	dn
ELMOD1	ENSG00000110675.13	protein_coding	-0.408376	2.82516e-05	0.000440877	dn		-0.264313	8.90529e-06	0.00022606	dn
ELOC	ENSG00000154582.16	protein_coding	-0.199685	0.000179779	0.00185337	dn		-0.150135	6.42071e-05	0.00104592	dn
ELOVL4	ENSG00000118402.6	protein_coding	-0.554241	6.57609e-09	5.72939e-07	dn		-0.379163	1.5997e-10	2.51438e-08	dn
ELOVL6	ENSG00000170522.9	protein_coding	-0.190815	0.000378424	0.00330591	dn		-0.122511	0.00520942	0.0283822	dn
EMC4	ENSG00000128463.13	protein_coding	-0.29798	1.07131e-07	5.15263e-06	dn		-0.231383	7.8532e-05	0.00121932	dn
EMC9	ENSG00000100908.14	protein_coding	-0.21467	0.00134653	0.00873692	dn		-0.1653	0.0100646	0.0457534	dn
ENC1	ENSG00000171617.14	protein_coding	-0.581355	1.27066e-05	0.000229285	dn		-0.493408	3.5806e-09	3.46699e-07	dn
ENO2	ENSG00000111674.9	protein_coding	-0.505506	3.01534e-12	1.47809e-09	dn		-0.433171	1.96383e-09	2.1152e-07	dn
ENTPD3	ENSG00000168032.10	protein_coding	-0.409224	0.000199795	0.00200695	dn		-0.467776	2.84987e-10	4.02165e-08	dn
ENTPD4	ENSG00000197217.13	protein_coding	-0.151864	5.51624e-05	0.000743041	dn		-0.111825	0.0102659	0.0464658	dn
ENY2	ENSG00000120533.13	protein_coding	-0.156842	0.000725138	0.00548902	dn		-0.168927	7.56143e-07	3.13945e-05	dn
EPB41L3	ENSG00000082397.17	protein_coding	-0.335238	7.88447e-11	1.80547e-08	dn		-0.448172	2.65249e-12	7.42309e-10	dn
EPCAM	ENSG00000119888.11	protein_coding	-0.52886	0.00616702	0.0282489	dn		-0.644141	0.000237353	0.00285321	dn
EPDR1	ENSG00000086289.12	protein_coding	-0.43044	1.08626e-06	3.18907e-05	dn		-0.5791	6.88965e-16	1.21618e-12	dn
EPHA4	ENSG00000116106.12	protein_coding	-0.339307	0.000495396	0.00407985	dn		-0.23046	9.95823e-06	0.000245722	dn
EPHA5	ENSG00000145242.13	protein_coding	-0.511151	8.78509e-07	2.6934e-05	dn		-0.28536	0.0010105	0.00845082	dn
EPHA7	ENSG00000135333.14	protein_coding	-0.284289	0.00126524	0.00835185	dn		-0.20338	0.00490306	0.027139	dn
EPHX4	ENSG00000172031.7	protein_coding	-0.347805	0.00203194	0.0120759	dn		-0.315524	7.22408e-08	4.60495e-06	dn
EPM2AIP1	ENSG00000178567.8	protein_coding	-0.270302	5.12893e-10	8.09245e-08	dn		-0.21296	3.65742e-07	1.71637e-05	dn
ERCC3	ENSG00000163161.14	protein_coding	-0.145656	2.52555e-06	6.20618e-05	dn		-0.105644	0.0063841	0.0327826	dn
ERH	ENSG00000100632.11	protein_coding	-0.232095	0.00162231	0.0101423	dn		-0.1474	7.55205e-05	0.00117894	dn
ERICH3	ENSG00000178965.14	protein_coding	-0.57919	2.77528e-08	1.81346e-06	dn		-0.248486	3.74039e-05	0.000687777	dn
ERLEC1	ENSG00000068912.14	protein_coding	-0.271026	0.000328252	0.00295644	dn		-0.119424	0.00361607	0.0217971	dn
ESD	ENSG00000139684.15	protein_coding	-0.224322	0.000426618	0.0036293	dn		-0.140903	0.00184174	0.013201	dn
ESRP1	ENSG00000104413.18	protein_coding	-0.511056	0.00649295	0.0293829	dn		-0.372656	0.00180691	0.0130232	dn
ESYT1	ENSG00000139641.12	protein_coding	-0.191564	0.000378047	0.00330373	dn		-0.2261	4.74414e-05	0.000829159	dn
EXOC1	ENSG00000090989.18	protein_coding	-0.251318	1.8498e-06	4.8496e-05	dn		-0.111872	0.00576782	0.0304766	dn
EXOC8	ENSG00000116903.7	protein_coding	-0.159425	0.000110809	0.00128176	dn		-0.218107	9.55878e-05	0.00142069	dn
EXOSC5	ENSG00000077348.9	protein_coding	-0.33228	1.19023e-06	3.43137e-05	dn		-0.145188	0.00604611	0.0315404	dn
EXOSC9	ENSG00000123737.12	protein_coding	-0.275107	2.00087e-07	8.20516e-06	dn		-0.224532	3.63627e-06	0.000108653	dn
EXTL2	ENSG00000162694.14	protein_coding	-0.370696	9.8994e-07	2.97166e-05	dn		-0.254034	1.17249e-06	4.46949e-05	dn
FABP3	ENSG00000121769.8	protein_coding	-0.371483	4.41918e-05	0.000627436	dn		-0.246553	0.00107235	0.00882968	dn
FAF1	ENSG00000185104.20	protein_coding	-0.0783036	0.00495721	0.0239419	dn		-0.0869062	0.00127887	0.0100574	dn
FAHD1	ENSG00000180185.11	protein_coding	-0.137786	0.00888747	0.0371522	dn		-0.140962	0.00485236	0.0269487	dn
FAM102B	ENSG00000162636.16	protein_coding	-0.251198	0.000378569	0.00330606	dn		-0.324382	5.4356e-07	2.38937e-05	dn
FAM126B	ENSG00000155744.9	protein_coding	-0.20787	0.000172628	0.00179815	dn		-0.212485	9.98465e-05	0.00146783	dn
FAM161B	ENSG00000156050.10	protein_coding	-0.146382	0.000303807	0.00278671	dn		-0.189033	0.000130521	0.0018076	dn
FAM162A	ENSG00000114023.15	protein_coding	-0.242729	0.00033081	0.00297533	dn		-0.135026	0.00567928	0.0301197	dn
FAM174A	ENSG00000174132.9	protein_coding	-0.27281	3.84162e-05	0.000560348	dn		-0.338374	1.46559e-13	6.98103e-11	dn
FAM216A	ENSG00000204856.12	protein_coding	-0.244547	9.3053e-05	0.00111836	dn		-0.296391	2.26666e-11	4.44575e-09	dn
FAM221A	ENSG00000188732.11	protein_coding	-0.283193	0.000276785	0.00258186	dn		-0.164668	0.00614449	0.0318946	dn
FAM234B	ENSG00000084444.14	protein_coding	-0.207241	0.000795865	0.00590288	dn		-0.231526	1.19889e-05	0.000281023	dn
FAM241B	ENSG00000171224.9	protein_coding	-0.319374	1.23569e-05	0.000223912	dn		-0.242197	3.27574e-05	0.000616667	dn
FAM3C	ENSG00000196937.11	protein_coding	-0.49421	1.31549e-10	2.76745e-08	dn		-0.206711	0.000413712	0.00434839	dn
FAM49A	ENSG00000197872.11	protein_coding	-0.280364	2.42844e-05	0.000389575	dn		-0.126908	0.000935346	0.00798821	dn
FAM49B	ENSG00000153310.19	protein_coding	-0.331104	6.88561e-11	1.59082e-08	dn		-0.227925	3.00317e-06	9.36367e-05	dn
FAM81A	ENSG00000157470.12	protein_coding	-0.39319	7.55348e-05	0.000953112	dn		-0.32579	4.18484e-07	1.93685e-05	dn
FAM86HP	ENSG00000253540.5	transcribed_unprocessed_pseudogene	-0.494825	0.000376366	0.00329237	dn		-0.39558	0.00447792	0.0253852	dn
FANCM	ENSG00000187790.11	protein_coding	-0.229229	0.000865721	0.00628194	dn		-0.259747	0.00176093	0.0127799	dn
FAR2	ENSG00000064763.11	protein_coding	-0.457433	2.36844e-09	2.51362e-07	dn		-0.279262	3.05393e-05	0.000584012	dn
FARSA	ENSG00000179115.11	protein_coding	-0.13255	0.00334626	0.0177507	dn		-0.200329	0.000323587	0.00360995	dn
FARSB	ENSG00000116120.11	protein_coding	-0.343278	1.21652e-07	5.60117e-06	dn		-0.277309	1.12589e-07	6.55759e-06	dn
FAXC	ENSG00000146267.12	protein_coding	-0.375846	4.26254e-05	0.000609378	dn		-0.317051	8.17948e-09	7.10995e-07	dn
FBXL2	ENSG00000153558.16	protein_coding	-0.165816	0.00802565	0.0343657	dn		-0.25523	1.11644e-07	6.51911e-06	dn
FBXO28	ENSG00000143756.12	protein_coding	-0.143955	0.00165957	0.0103204	dn		-0.179039	5.30406e-05	0.000909698	dn
FBXO34	ENSG00000178974.10	protein_coding	-0.263459	3.9579e-07	1.46098e-05	dn		-0.248761	6.06971e-07	2.61819e-05	dn
FBXO40	ENSG00000163833.8	protein_coding	-0.512681	0.000180314	0.00185674	dn		-0.319631	0.000416692	0.00436666	dn
FCGR1A	ENSG00000150337.13	protein_coding	-0.674835	0.000286705	0.00265335	dn		-0.608745	0.000423071	0.00442105	dn
FCGR1B	ENSG00000198019.13	protein_coding	-0.807444	4.56707e-05	0.000640182	dn		-0.678646	6.41883e-05	0.00104592	dn
FEN1	ENSG00000168496.4	protein_coding	-0.437884	1.1854e-07	5.5069e-06	dn		-0.20656	0.000794532	0.00713617	dn
FGF12	ENSG00000114279.13	protein_coding	-0.573149	2.50482e-08	1.65767e-06	dn		-0.377592	1.03705e-08	8.62256e-07	dn
FGF13	ENSG00000129682.16	protein_coding	-0.354165	0.00312696	0.0168359	dn		-0.434237	2.33269e-14	1.57443e-11	dn
FGF14	ENSG00000102466.15	protein_coding	-0.401047	1.19317e-05	0.000217579	dn		-0.216596	5.87952e-05	0.00098269	dn
FGF9	ENSG00000102678.7	protein_coding	-0.464177	0.000403572	0.00347284	dn		-0.287048	1.75102e-05	0.000378009	dn
FH	ENSG00000091483.6	protein_coding	-0.37271	9.37094e-09	7.48403e-07	dn		-0.234012	6.3365e-05	0.00103716	dn
FIBP	ENSG00000172500.12	protein_coding	-0.209161	0.000344621	0.00307815	dn		-0.184467	0.000532812	0.00523864	dn
FIG4	ENSG00000112367.10	protein_coding	-0.228421	8.07793e-08	4.13092e-06	dn		-0.215011	2.97064e-08	2.13032e-06	dn
FKBPL	ENSG00000204315.4	protein_coding	-0.175443	0.0111529	0.0441072	dn		-0.170243	0.00546902	0.0293437	dn
FLRT3	ENSG00000125848.10	protein_coding	-0.519984	6.26086e-09	5.54815e-07	dn		-0.281462	0.000134603	0.00185629	dn
FLT3	ENSG00000122025.15	protein_coding	-0.481065	0.00134284	0.00872171	dn		-0.736406	1.46132e-05	0.000327164	dn
FOXJ3	ENSG00000198815.9	protein_coding	-0.0687668	0.0120443	0.0468235	dn		-0.100512	0.00067967	0.00634515	dn
FSTL5	ENSG00000168843.14	protein_coding	-0.310042	0.00423828	0.0212332	dn		-0.422779	1.04441e-06	4.06223e-05	dn
FTO	ENSG00000140718.21	protein_coding	-0.0988026	0.000557236	0.00445996	dn		-0.106987	0.00268718	0.0175335	dn
FUNDC1	ENSG00000069509.6	protein_coding	-0.267807	8.72993e-06	0.000171263	dn		-0.219332	1.99904e-06	6.80623e-05	dn
GABARAPL1	ENSG00000139112.11	protein_coding	-0.355489	8.68729e-09	7.13626e-07	dn		-0.255714	2.48597e-06	8.11937e-05	dn
GABRA1	ENSG00000022355.18	protein_coding	-0.67948	7.84296e-07	2.47666e-05	dn		-0.22571	0.00208871	0.0145204	dn
GABRA3	ENSG00000011677.13	protein_coding	-0.50189	2.13238e-06	5.42551e-05	dn		-0.421081	1.66757e-09	1.85764e-07	dn
GABRA4	ENSG00000109158.11	protein_coding	-0.406842	0.000791234	0.00588553	dn		-0.376224	1.17559e-07	6.82971e-06	dn
GABRB2	ENSG00000145864.13	protein_coding	-0.540155	6.80044e-06	0.000140134	dn		-0.282816	1.41877e-05	0.000320813	dn
GABRB3	ENSG00000166206.15	protein_coding	-0.24984	0.00535427	0.0254028	dn		-0.276138	3.50679e-07	1.66958e-05	dn
GABRG2	ENSG00000113327.16	protein_coding	-0.693097	1.30468e-07	5.96048e-06	dn		-0.526384	1.104e-10	1.79677e-08	dn
GAD1	ENSG00000128683.14	protein_coding	-0.690921	1.35002e-09	1.67587e-07	dn		-0.548373	3.16609e-07	1.54539e-05	dn
GAD2	ENSG00000136750.13	protein_coding	-0.95008	1.02309e-12	6.30318e-10	dn		-0.603633	1.6679e-06	5.86142e-05	dn
GALE	ENSG00000117308.15	protein_coding	-0.158346	0.0104338	0.0418386	dn		-0.131419	0.00405643	0.0236381	dn
GALNTL6	ENSG00000174473.16	protein_coding	-0.355476	0.0022544	0.0130513	dn		-0.243073	0.00673049	0.0341933	dn
GAP43	ENSG00000172020.12	protein_coding	-0.564123	1.57466e-07	6.79098e-06	dn		-0.282457	2.31294e-06	7.63703e-05	dn
GAPDHP74	ENSG00000232780.2	transcribed_processed_pseudogene	-0.541692	0.00203532	0.0120876	dn		-0.430231	0.000967516	0.00817774	dn
GARS1	ENSG00000106105.14	protein_coding	-0.218439	0.000124868	0.00139571	dn		-0.21498	1.95067e-06	6.70119e-05	dn
GCA	ENSG00000115271.11	protein_coding	-0.353045	7.98345e-05	0.000994128	dn		-0.30604	1.18675e-07	6.87713e-06	dn
GDA	ENSG00000119125.16	protein_coding	-0.592795	2.97814e-05	0.000460719	dn		-0.325685	3.27202e-06	0.000100383	dn
GDAP1	ENSG00000104381.13	protein_coding	-0.329618	3.41144e-08	2.12709e-06	dn		-0.348699	4.04733e-10	5.46341e-08	dn
GDI1	ENSG00000203879.12	protein_coding	-0.258108	5.23018e-09	4.83344e-07	dn		-0.206275	5.21384e-05	0.000897579	dn
GHITM	ENSG00000165678.21	protein_coding	-0.382909	7.42688e-10	1.10447e-07	dn		-0.216282	2.27661e-07	1.17666e-05	dn
GJD2	ENSG00000159248.5	protein_coding	-0.676628	1.3619e-06	3.81898e-05	dn		-0.540028	3.76917e-06	0.000111895	dn
GLIPR1	ENSG00000139278.10	protein_coding	-0.304109	0.000523567	0.0042607	dn		-0.333982	5.54842e-05	0.000938975	dn
GLMN	ENSG00000174842.17	protein_coding	-0.282965	4.00338e-05	0.000578724	dn		-0.262684	1.40731e-05	0.00031912	dn
GLOD4	ENSG00000167699.13	protein_coding	-0.201224	2.52199e-05	0.000402586	dn		-0.222405	1.07728e-07	6.34392e-06	dn
GLRA3	ENSG00000145451.13	protein_coding	-0.369943	0.00915646	0.037976	dn		-0.273689	0.0010252	0.00855018	dn
GLRB	ENSG00000109738.11	protein_coding	-0.468884	6.4233e-07	2.12272e-05	dn		-0.524403	3.28178e-15	3.4232e-12	dn
GLRX	ENSG00000173221.14	protein_coding	-0.226299	0.00976877	0.0398011	dn		-0.349422	8.7485e-05	0.0013269	dn
GLRX2	ENSG00000023572.9	protein_coding	-0.205629	0.00104221	0.00722815	dn		-0.154009	0.000278844	0.00322364	dn
GLS	ENSG00000115419.13	protein_coding	-0.338947	4.78116e-07	1.69941e-05	dn		-0.38283	3.99579e-12	1.06623e-09	dn
GLT1D1	ENSG00000151948.12	protein_coding	-0.262345	0.00309656	0.0167066	dn		-0.311729	1.11974e-05	0.000267387	dn
GNAS	ENSG00000087460.25	protein_coding	-0.141452	0.00364923	0.0188855	dn		-0.182146	5.32827e-05	0.000911806	dn
GNG2	ENSG00000186469.8	protein_coding	-0.617404	1.44899e-09	1.76029e-07	dn		-0.449574	3.72609e-08	2.57549e-06	dn
GNG3	ENSG00000162188.6	protein_coding	-0.525609	5.00846e-07	1.76382e-05	dn		-0.388829	2.21075e-05	0.000453372	dn
GNL2	ENSG00000134697.13	protein_coding	-0.145015	0.00407513	0.0205672	dn		-0.129599	0.000797922	0.00714983	dn
GNL3	ENSG00000163938.17	protein_coding	-0.269831	2.149e-06	5.44638e-05	dn		-0.155459	1.14155e-05	0.000270272	dn
GNPDA2	ENSG00000163281.12	protein_coding	-0.165194	0.0018557	0.011227	dn		-0.233244	2.69393e-06	8.59383e-05	dn
GOLGA8A	ENSG00000175265.17	protein_coding	-0.329786	0.000167242	0.00175204	dn		-0.236354	0.00341233	0.0208928	dn
GOLT1B	ENSG00000111711.10	protein_coding	-0.383621	1.50935e-07	6.60846e-06	dn		-0.2348	0.000106168	0.00153326	dn
GOT1	ENSG00000120053.12	protein_coding	-0.550191	1.99749e-12	1.05484e-09	dn		-0.458144	1.17606e-11	2.55281e-09	dn
GOT2	ENSG00000125166.13	protein_coding	-0.371706	1.01414e-13	1.14095e-10	dn		-0.188122	7.42407e-06	0.00019382	dn
GPAT3	ENSG00000138678.11	protein_coding	-0.504168	0.000185455	0.00189554	dn		-0.335974	0.000891738	0.00773964	dn
GPHN	ENSG00000171723.15	protein_coding	-0.137894	0.00116288	0.00785453	dn		-0.193576	5.90873e-06	0.000162388	dn
GPI	ENSG00000105220.17	protein_coding	-0.140938	0.00504344	0.0242424	dn		-0.179864	7.07799e-05	0.00112717	dn
GPM6A	ENSG00000150625.16	protein_coding	-0.186681	0.00556364	0.0261327	dn		-0.189976	0.000271245	0.00315806	dn
GPR12	ENSG00000132975.8	protein_coding	-0.279617	0.00466965	0.0228545	dn		-0.458625	6.61767e-13	2.37285e-10	dn
GPR137C	ENSG00000180998.12	protein_coding	-0.398105	1.88665e-07	7.89055e-06	dn		-0.216026	0.000817581	0.00728898	dn
GPR158	ENSG00000151025.11	protein_coding	-0.41864	1.36224e-06	3.81898e-05	dn		-0.411861	5.873e-09	5.34816e-07	dn
GPR19	ENSG00000183150.8	protein_coding	-0.184264	0.00735634	0.0321922	dn		-0.20436	0.000413843	0.00434839	dn
GPR22	ENSG00000172209.6	protein_coding	-0.557305	3.31742e-05	0.000500533	dn		-0.493628	2.64257e-10	3.83809e-08	dn
GPRASP1	ENSG00000198932.13	protein_coding	-0.38516	5.78638e-09	5.27041e-07	dn		-0.325353	1.66584e-06	5.86142e-05	dn
GPRASP2	ENSG00000158301.18	protein_coding	-0.476043	1.04884e-09	1.42379e-07	dn		-0.485209	7.65227e-16	1.25432e-12	dn
GRB2	ENSG00000177885.15	protein_coding	-0.141524	6.39147e-06	0.000133054	dn		-0.121872	0.00015545	0.00205606	dn
GREM2	ENSG00000180875.5	protein_coding	-0.345405	0.00751441	0.032718	dn		-0.289881	0.00242207	0.0161904	dn
GRIA1	ENSG00000155511.18	protein_coding	-0.309856	0.00125417	0.00829784	dn		-0.186925	0.000156786	0.00206836	dn
GRIA3	ENSG00000125675.18	protein_coding	-0.39814	2.7071e-09	2.74702e-07	dn		-0.259338	7.95753e-08	4.96516e-06	dn
GRIA4	ENSG00000152578.13	protein_coding	-0.31203	2.24362e-06	5.63563e-05	dn		-0.172606	0.000819799	0.00730309	dn
GRIK2	ENSG00000164418.20	protein_coding	-0.374579	1.73833e-05	0.000296391	dn		-0.291966	1.67341e-05	0.000364422	dn
GRIN2A	ENSG00000183454.17	protein_coding	-0.412512	3.46269e-05	0.000517324	dn		-0.286687	1.71187e-06	5.99754e-05	dn
GRM1	ENSG00000152822.14	protein_coding	-0.258088	0.0103175	0.0415073	dn		-0.247643	0.000109239	0.0015648	dn
GRPEL1	ENSG00000109519.13	protein_coding	-0.209877	9.96428e-05	0.00118111	dn		-0.128182	0.00150009	0.0113723	dn
GSPT2	ENSG00000189369.9	protein_coding	-0.287929	1.02892e-07	4.97651e-06	dn		-0.25645	7.61009e-10	9.28917e-08	dn
GSS	ENSG00000100983.12	protein_coding	-0.281419	6.32973e-05	0.00083099	dn		-0.185954	0.0039046	0.0230223	dn
GSTA4	ENSG00000170899.11	protein_coding	-0.304838	6.0735e-08	3.34782e-06	dn		-0.234557	1.76879e-07	9.50591e-06	dn
GSTO1	ENSG00000148834.13	protein_coding	-0.2859	0.000117761	0.00134001	dn		-0.262641	6.38815e-07	2.73499e-05	dn
GTF2B	ENSG00000137947.12	protein_coding	-0.220804	0.000364759	0.00321694	dn		-0.160376	0.000782742	0.0070579	dn
GTPBP10	ENSG00000105793.15	protein_coding	-0.208118	1.10525e-05	0.000205308	dn		-0.125055	0.00567483	0.0301101	dn
GUCY1B1	ENSG00000061918.13	protein_coding	-0.425617	5.40867e-10	8.43101e-08	dn		-0.317058	6.6697e-10	8.40968e-08	dn
H2AW	ENSG00000181218.5	protein_coding	-0.263623	0.00361026	0.0187207	dn		-0.186996	0.00940973	0.0435791	dn
H4C3	ENSG00000197061.4	protein_coding	-0.350359	0.000229658	0.00224143	dn		-0.314387	0.00775934	0.0378864	dn
HABP4	ENSG00000130956.14	protein_coding	-0.14003	0.00108597	0.00746296	dn		-0.138717	0.00751619	0.0370291	dn
HACE1	ENSG00000085382.12	protein_coding	-0.226424	1.35951e-07	6.11846e-06	dn		-0.179181	0.00429193	0.0246524	dn
HAMP	ENSG00000105697.9	protein_coding	-0.850418	0.00247861	0.0140312	dn		-1.13669	1.45011e-05	0.000325609	dn
HARS1	ENSG00000170445.15	protein_coding	-0.160807	1.88756e-07	7.89055e-06	dn		-0.216742	8.35061e-09	7.18738e-07	dn
HAS1	ENSG00000105509.10	protein_coding	-0.337036	0.0107564	0.0428533	dn		-0.289878	0.00122746	0.00973991	dn
HCCS	ENSG00000004961.15	protein_coding	-0.246574	2.71905e-05	0.00042719	dn		-0.138558	0.00344117	0.0210133	dn
HCK	ENSG00000101336.14	protein_coding	-0.385852	0.00809047	0.0345689	dn		-0.417058	0.00575863	0.030465	dn
HCN1	ENSG00000164588.8	protein_coding	-0.29985	0.00715897	0.0315688	dn		-0.457378	3.23467e-09	3.17219e-07	dn
HEATR5B	ENSG00000008869.12	protein_coding	-0.193	4.30471e-08	2.60254e-06	dn		-0.163807	0.000710443	0.00655853	dn
HECTD2	ENSG00000165338.16	protein_coding	-0.145976	0.0107302	0.0427818	dn		-0.257759	7.23957e-05	0.00114338	dn
HENMT1	ENSG00000162639.16	protein_coding	-0.391275	1.30607e-07	5.96048e-06	dn		-0.245338	4.1326e-06	0.000120502	dn
HERC1	ENSG00000103657.14	protein_coding	-0.175234	4.02536e-09	3.87213e-07	dn		-0.13259	2.88598e-05	0.000558882	dn
HEXB	ENSG00000049860.14	protein_coding	-0.238676	4.95926e-05	0.000684024	dn		-0.150797	0.000841491	0.00743233	dn
HEY1	ENSG00000164683.17	protein_coding	-0.19372	0.00042895	0.00364277	dn		-0.117702	0.00581361	0.0306551	dn
HIGD1A	ENSG00000181061.13	protein_coding	-0.307196	5.31886e-05	0.000722092	dn		-0.349739	2.67494e-08	1.93642e-06	dn
HINT1	ENSG00000169567.12	protein_coding	-0.361067	7.07476e-06	0.000144374	dn		-0.205394	7.06913e-06	0.000186463	dn
HLA-DQA1	ENSG00000196735.13	protein_coding	-0.483008	0.0124227	0.0479347	dn		-0.4833	0.00587895	0.0309143	dn
HLF	ENSG00000108924.14	protein_coding	-0.239642	0.00525738	0.0250673	dn		-0.210325	0.000235344	0.00283649	dn
HMOX2	ENSG00000103415.12	protein_coding	-0.288895	1.37652e-08	1.03243e-06	dn		-0.238437	1.05962e-05	0.000257997	dn
HNRNPH2	ENSG00000126945.9	protein_coding	-0.29585	1.69655e-06	4.53045e-05	dn		-0.131413	0.000178854	0.00230064	dn
HOOK1	ENSG00000134709.12	protein_coding	-0.261425	0.00973213	0.0397457	dn		-0.21917	0.000653524	0.00614634	dn
HPCA	ENSG00000121905.10	protein_coding	-0.400272	0.00462633	0.0227026	dn		-0.228472	0.00535085	0.0288853	dn
HPF1	ENSG00000056050.7	protein_coding	-0.32093	1.05365e-05	0.000197998	dn		-0.234785	1.40225e-06	5.13043e-05	dn
HPRT1	ENSG00000165704.15	protein_coding	-0.431456	1.46499e-09	1.77141e-07	dn		-0.499661	8.49771e-20	1.35491e-15	dn
HS6ST2	ENSG00000171004.18	protein_coding	-0.464887	3.22548e-06	7.54503e-05	dn		-0.474258	5.43699e-07	2.38937e-05	dn
HS6ST3	ENSG00000185352.8	protein_coding	-0.417294	2.62591e-05	0.000416604	dn		-0.28871	3.83692e-05	0.000700867	dn
HSD17B11	ENSG00000198189.11	protein_coding	-0.190234	0.00223717	0.0129825	dn		-0.231093	0.000105585	0.00152772	dn
HSF2	ENSG00000025156.13	protein_coding	-0.23769	1.00954e-06	3.01649e-05	dn		-0.134283	0.00464969	0.0260841	dn
HSPA12A	ENSG00000165868.14	protein_coding	-0.215912	0.000359315	0.00318631	dn		-0.203649	1.77129e-05	0.000381997	dn
HSPA14	ENSG00000187522.16	protein_coding	-0.265441	8.34837e-07	2.59642e-05	dn		-0.181813	0.00090708	0.00780335	dn
HSPB11	ENSG00000081870.11	protein_coding	-0.157963	0.00139037	0.00894875	dn		-0.185541	2.18729e-06	7.29563e-05	dn
HSPB3	ENSG00000169271.3	protein_coding	-0.999824	2.07947e-07	8.48711e-06	dn		-0.410296	0.00266092	0.0174018	dn
HTR2C	ENSG00000147246.10	protein_coding	-1.00194	1.33562e-07	6.06327e-06	dn		-0.434641	0.00505524	0.027753	dn
HTR5A	ENSG00000157219.5	protein_coding	-0.371231	0.00226037	0.0130644	dn		-0.575543	6.98379e-11	1.21412e-08	dn
HYLS1	ENSG00000198331.10	protein_coding	-0.198208	0.00174105	0.0107062	dn		-0.3375	5.21867e-12	1.33065e-09	dn
IAH1	ENSG00000134330.19	protein_coding	-0.152874	3.76286e-05	0.000550722	dn		-0.156466	1.73801e-07	9.38443e-06	dn
IDH3G	ENSG00000067829.19	protein_coding	-0.237695	3.04481e-06	7.24149e-05	dn		-0.176323	0.00555541	0.0296892	dn
IER3IP1	ENSG00000134049.6	protein_coding	-0.368783	3.43491e-06	7.95006e-05	dn		-0.188541	8.29663e-05	0.0012686	dn
IFIT1	ENSG00000185745.10	protein_coding	-0.425844	2.83967e-05	0.000442647	dn		-0.393978	1.40401e-06	5.13043e-05	dn
IFT80	ENSG00000068885.15	protein_coding	-0.31938	6.69095e-05	0.000864811	dn		-0.175839	0.0032253	0.0200417	dn
IGBP1	ENSG00000089289.16	protein_coding	-0.205278	7.20539e-05	0.00091891	dn		-0.10685	0.000675263	0.00631457	dn
IK	ENSG00000113141.18	protein_coding	-0.0971455	0.0111126	0.0439946	dn		-0.081403	0.00754812	0.0371545	dn
IL1RL2	ENSG00000115598.10	protein_coding	-0.337942	0.0124682	0.0480601	dn		-0.335199	0.000460011	0.00468086	dn
IMMT	ENSG00000132305.20	protein_coding	-0.223981	4.12267e-07	1.50676e-05	dn		-0.189838	6.93538e-05	0.00110985	dn
IMP3	ENSG00000177971.8	protein_coding	-0.195049	0.00121684	0.00811	dn		-0.215616	1.45015e-06	5.2688e-05	dn
IMPA1	ENSG00000133731.10	protein_coding	-0.286112	3.20549e-06	7.51315e-05	dn		-0.202738	0.000243195	0.00291275	dn
IMPAD1	ENSG00000104331.9	protein_coding	-0.219211	4.25152e-05	0.000608475	dn		-0.192447	5.44554e-07	2.38937e-05	dn
INA	ENSG00000148798.11	protein_coding	-0.688607	1.40184e-07	6.25414e-06	dn		-0.50677	1.75877e-10	2.6773e-08	dn
INHBA-AS1	ENSG00000224116.7	lncRNA	-0.594002	0.000160567	0.00169932	dn		-0.355822	0.00491853	0.0271911	dn
INO80C	ENSG00000153391.15	protein_coding	-0.187496	0.000876072	0.00634282	dn		-0.2127	1.27049e-06	4.77171e-05	dn
INPP5F	ENSG00000198825.15	protein_coding	-0.377222	1.50175e-07	6.58633e-06	dn		-0.391335	1.54723e-11	3.2034e-09	dn
IPCEF1	ENSG00000074706.13	protein_coding	-0.415251	0.000101437	0.00119573	dn		-0.35845	4.64215e-07	2.10947e-05	dn
ISCA1	ENSG00000135070.15	protein_coding	-0.218782	5.59445e-05	0.000752401	dn		-0.0987011	0.00700306	0.0352503	dn
ISCU	ENSG00000136003.15	protein_coding	-0.208103	4.70007e-05	0.000655982	dn		-0.314121	1.19767e-11	2.5686e-09	dn
ITFG1	ENSG00000129636.13	protein_coding	-0.388786	7.96958e-09	6.67381e-07	dn		-0.223648	1.08421e-05	0.0002619	dn
ITM2B	ENSG00000136156.15	protein_coding	-0.151447	0.00138121	0.00891057	dn		-0.178662	0.000164822	0.00214783	dn
JAZF1	ENSG00000153814.13	protein_coding	-0.31313	1.46893e-10	2.96953e-08	dn		-0.20406	9.99024e-06	0.000245983	dn
JPH1	ENSG00000104369.5	protein_coding	-0.213925	0.00142246	0.00911756	dn		-0.179862	0.00562873	0.029943	dn
JPT1	ENSG00000189159.16	protein_coding	-0.418556	7.82743e-09	6.57605e-07	dn		-0.298152	1.46067e-07	8.11155e-06	dn
KCNAB1	ENSG00000169282.17	protein_coding	-0.436005	6.05346e-09	5.40136e-07	dn		-0.288264	7.56692e-07	3.13945e-05	dn
KCNB2	ENSG00000182674.6	protein_coding	-0.398372	0.00151085	0.00957503	dn		-0.355178	2.20807e-06	7.35425e-05	dn
KCNC2	ENSG00000166006.13	protein_coding	-0.364735	0.00558236	0.0261875	dn		-0.329533	5.60557e-07	2.44556e-05	dn
KCND2	ENSG00000184408.10	protein_coding	-0.227149	0.0037131	0.0191586	dn		-0.204863	0.00282117	0.0182161	dn
KCNG3	ENSG00000171126.8	protein_coding	-0.332815	0.00994353	0.0403859	dn		-0.371392	0.0018768	0.0133837	dn
KCNH1-IT1	ENSG00000234233.1	lncRNA	-0.323276	0.00632033	0.0287627	dn		-0.367438	0.00853101	0.0405687	dn
KCNK1	ENSG00000135750.15	protein_coding	-0.301679	2.35787e-05	0.000380613	dn		-0.220235	0.00354112	0.021462	dn
KCNQ3	ENSG00000184156.17	protein_coding	-0.234223	0.0125986	0.0483958	dn		-0.354977	3.02832e-09	2.99543e-07	dn
KCNQ5	ENSG00000185760.15	protein_coding	-0.386125	0.00280945	0.0154478	dn		-0.512097	4.68709e-12	1.23632e-09	dn
KCTD16	ENSG00000183775.11	protein_coding	-0.33359	0.00202235	0.0120272	dn		-0.152039	0.00975302	0.0447088	dn
KCTD8	ENSG00000183783.7	protein_coding	-0.176057	0.00548273	0.0258511	dn		-0.310489	1.35148e-07	7.6577e-06	dn
KHDRBS1	ENSG00000121774.18	protein_coding	-0.160635	4.69882e-05	0.000655982	dn		-0.155524	0.00191654	0.0135953	dn
KIAA1143	ENSG00000163807.6	protein_coding	-0.150713	0.00974407	0.0397629	dn		-0.105379	0.00951048	0.0438847	dn
KIAA1841	ENSG00000162929.14	protein_coding	-0.250158	3.20738e-08	2.03417e-06	dn		-0.208694	1.46709e-05	0.000328039	dn
KIF3A	ENSG00000131437.15	protein_coding	-0.292607	9.05765e-10	1.27378e-07	dn		-0.185374	9.07843e-06	0.000228936	dn
KIFAP3	ENSG00000075945.13	protein_coding	-0.34446	3.34461e-08	2.09739e-06	dn		-0.259739	2.25796e-08	1.69888e-06	dn
KIFBP	ENSG00000198954.8	protein_coding	-0.324565	2.35082e-10	4.34498e-08	dn		-0.253729	7.11789e-05	0.00113274	dn
KLHL35	ENSG00000149243.15	protein_coding	-0.39707	0.000828451	0.00608315	dn		-0.286498	0.000530572	0.00522109	dn
KLHL7	ENSG00000122550.18	protein_coding	-0.188092	8.32542e-06	0.000164827	dn		-0.123645	0.000749976	0.0068404	dn
KPNA2	ENSG00000182481.9	protein_coding	-0.213371	0.000312951	0.00284695	dn		-0.205182	0.000110615	0.00157469	dn
KRAS	ENSG00000133703.12	protein_coding	-0.194879	4.887e-05	0.000676597	dn		-0.155608	0.00028658	0.0032962	dn
KRT17P1	ENSG00000131885.17	transcribed_unprocessed_pseudogene	-0.80029	4.43425e-05	0.000628143	dn		-0.369702	0.00936638	0.0434309	dn
KRT222	ENSG00000213424.9	protein_coding	-0.397221	0.00108749	0.00746674	dn		-0.229694	0.000433309	0.00450111	dn
KRT5	ENSG00000186081.12	protein_coding	-0.98461	0.00113134	0.0076937	dn		-0.577421	0.00158626	0.011834	dn
LAMB1	ENSG00000091136.14	protein_coding	-0.284502	0.0123701	0.0477745	dn		-0.240004	0.00376957	0.0224686	dn
LAMP5	ENSG00000125869.10	protein_coding	-0.673008	1.35945e-06	3.81898e-05	dn		-0.573176	3.84535e-08	2.64995e-06	dn
LANCL3	ENSG00000147036.11	protein_coding	-0.227003	0.007741	0.0334345	dn		-0.416601	1.27717e-06	4.77496e-05	dn
LCMT1	ENSG00000205629.12	protein_coding	-0.18203	5.59285e-06	0.000119113	dn		-0.209116	2.33712e-07	1.19982e-05	dn
LDB2	ENSG00000169744.13	protein_coding	-0.282781	0.00260757	0.0145908	dn		-0.431332	6.05103e-15	5.34073e-12	dn
LDOC1	ENSG00000182195.9	protein_coding	-0.17081	0.000146324	0.00157761	dn		-0.25626	2.47421e-05	0.000496747	dn
LETMD1	ENSG00000050426.16	protein_coding	-0.198122	4.4259e-05	0.00062762	dn		-0.137791	0.000839333	0.00742522	dn
LGALS8	ENSG00000116977.18	protein_coding	-0.201993	5.0576e-06	0.000110068	dn		-0.141766	0.000111201	0.00158107	dn
LGALSL	ENSG00000119862.13	protein_coding	-0.280232	2.22385e-05	0.000363514	dn		-0.182862	0.000231056	0.00279508	dn
LGMN	ENSG00000100600.15	protein_coding	-0.30379	6.57005e-07	2.16018e-05	dn		-0.167727	0.000749817	0.0068404	dn
LILRB4	ENSG00000186818.12	protein_coding	-0.398006	0.00534531	0.0253882	dn		-0.481128	0.00146056	0.0111352	dn
[truncated: 766 more rows]
