# Supplementary material for: Brain high-throughput multi-omics data reveal molecular heterogeneity in Alzheimer’s disease
Source: PLoS Biol. 2024 Apr 30;22(4):e3002607. doi: 10.1371/journal.pbio.3002607 (PMC11086901; doi:10.1371/journal.pbio.3002607)
Supplement: S6 Data — (XLSX) [file pbio.3002607.s029.xlsx]

## Sheet: C1vsCO
S6 Data. Differentially expressed genes in ROSMAP cohort (ROSMAP-C1 vs Control)
Gene ID	GeneName	Gene Biotype	Log2(Fold Change)	PValue	Adjusted.PValue	Direction
ENSG00000165704.15	HPRT1	protein_coding	-0.531662	2.31692e-19	2.66747e-15	Down
ENSG00000166508.18	MCM7	protein_coding	0.565793	2.11124e-19	2.66747e-15	Up
ENSG00000108349.17	CASC3	protein_coding	0.451531	5.14471e-19	3.94873e-15	Up
ENSG00000225972.1	MTND1P23	unprocessed_pseudogene	2.18197	1.03377e-16	5.95091e-13	Up
ENSG00000105655.19	ISYNA1	protein_coding	0.797795	1.01845e-15	4.69015e-12	Up
ENSG00000132639.12	SNAP25	protein_coding	-0.684993	2.43155e-15	9.33147e-12	Down
ENSG00000088836.14	SLC4A11	protein_coding	1.22887	5.41962e-15	1.78275e-11	Up
ENSG00000177889.10	UBE2N	protein_coding	-0.326781	1.22829e-14	3.53532e-11	Down
ENSG00000014641.20	MDH1	polymorphic_pseudogene	-0.603257	2.13084e-14	5.45164e-11	Down
ENSG00000136521.13	NDUFB5	protein_coding	-0.298036	2.8806e-14	6.63288e-11	Down
ENSG00000105643.10	ARRDC2	protein_coding	0.61419	3.37041e-14	7.05518e-11	Up
ENSG00000158301.18	GPRASP2	protein_coding	-0.489764	4.28245e-14	8.2173e-11	Down
ENSG00000106665.16	CLIP2	protein_coding	0.4274	5.13282e-14	8.88038e-11	Up
ENSG00000177432.8	NAP1L5	protein_coding	-0.642137	5.39934e-14	8.88038e-11	Down
ENSG00000070087.14	PFN2	protein_coding	-0.361526	9.348e-14	1.34529e-10	Down
ENSG00000138378.19	STAT4	protein_coding	-0.635452	9.2081e-14	1.34529e-10	Down
ENSG00000114126.17	TFDP2	protein_coding	0.407607	1.0401e-13	1.3856e-10	Up
ENSG00000196517.12	SLC6A9	protein_coding	0.750156	1.08316e-13	1.3856e-10	Up
ENSG00000182901.16	RGS7	protein_coding	-0.553035	1.26586e-13	1.46933e-10	Down
ENSG00000184481.17	FOXO4	protein_coding	0.602885	1.27624e-13	1.46933e-10	Up
ENSG00000170275.15	CRTAP	protein_coding	0.386904	1.3432e-13	1.47279e-10	Up
ENSG00000143157.11	POGK	protein_coding	0.48822	1.64003e-13	1.71651e-10	Up
ENSG00000235641.5	LINC00484	lncRNA	1.10688	1.88373e-13	1.88586e-10	Up
ENSG00000091972.18	CD200	protein_coding	-0.473251	2.10717e-13	2.02166e-10	Down
ENSG00000158169.13	FANCC	protein_coding	0.484102	2.59789e-13	2.39276e-10	Up
ENSG00000156976.17	EIF4A2	protein_coding	-0.340759	3.72613e-13	3.29991e-10	Down
ENSG00000111181.12	SLC6A12	protein_coding	0.775588	4.08797e-13	3.48628e-10	Up
ENSG00000042062.13	RIPOR3	protein_coding	0.796157	4.47105e-13	3.55001e-10	Up
ENSG00000186310.10	NAP1L3	protein_coding	-0.503972	4.34891e-13	3.55001e-10	Down
ENSG00000129682.16	FGF13	protein_coding	-0.443161	4.87268e-13	3.73994e-10	Down
ENSG00000163032.12	VSNL1	protein_coding	-0.651595	5.38636e-13	4.00085e-10	Down
ENSG00000047249.18	ATP6V1H	protein_coding	-0.370004	7.9868e-13	5.58489e-10	Down
ENSG00000174132.9	FAM174A	protein_coding	-0.353024	8.00406e-13	5.58489e-10	Down
ENSG00000106078.19	COBL	protein_coding	0.434028	8.33065e-13	5.64181e-10	Up
ENSG00000071054.16	MAP4K4	protein_coding	0.52203	9.1982e-13	6.05136e-10	Up
ENSG00000279147.1	AC112504.1	TEC	1.11164	9.60636e-13	6.14433e-10	Up
ENSG00000170899.11	GSTA4	protein_coding	-0.343191	1.26895e-12	7.89701e-10	Down
ENSG00000131507.11	NDFIP1	protein_coding	-0.352467	1.39062e-12	8.4264e-10	Down
ENSG00000082213.18	C5orf22	protein_coding	-0.354673	1.66624e-12	9.83764e-10	Down
ENSG00000118733.16	OLFM3	protein_coding	-0.608244	1.78145e-12	1.02069e-09	Down
ENSG00000184208.12	C22orf46	transcribed_unitary_pseudogene	0.427624	1.81744e-12	1.02069e-09	Up
ENSG00000269958.1	AL049840.6	lncRNA	0.469107	1.99468e-12	1.09356e-09	Up
ENSG00000103316.11	CRYM	protein_coding	-0.738816	2.61694e-12	1.40134e-09	Down
ENSG00000104381.13	GDAP1	protein_coding	-0.418972	3.05854e-12	1.60059e-09	Down
ENSG00000153048.11	CARHSP1	protein_coding	0.452496	3.2768e-12	1.6767e-09	Up
ENSG00000136099.13	PCDH8	protein_coding	-0.993843	3.54836e-12	1.71668e-09	Down
ENSG00000157064.11	NMNAT2	protein_coding	-0.525721	3.49244e-12	1.71668e-09	Down
ENSG00000163875.15	MEAF6	protein_coding	-0.287298	3.57859e-12	1.71668e-09	Down
ENSG00000088881.20	EBF4	protein_coding	0.426198	4.13901e-12	1.90591e-09	Up
ENSG00000129250.12	KIF1C	protein_coding	0.535959	4.22138e-12	1.90591e-09	Up
ENSG00000188786.10	MTF1	protein_coding	0.250612	4.14662e-12	1.90591e-09	Up
ENSG00000091651.9	ORC6	protein_coding	-0.549933	4.30453e-12	1.90608e-09	Down
ENSG00000284708.1	AL031731.1	lncRNA	0.767008	4.61594e-12	2.00541e-09	Up
ENSG00000186462.9	NAP1L2	protein_coding	-0.419122	5.50386e-12	2.30035e-09	Down
ENSG00000188783.6	PRELP	protein_coding	0.705719	5.59453e-12	2.30035e-09	Up
ENSG00000279253.1	AL121753.2	TEC	0.409713	5.53772e-12	2.30035e-09	Up
ENSG00000156298.12	TSPAN7	protein_coding	-0.323258	6.11045e-12	2.38473e-09	Down
ENSG00000158186.13	MRAS	protein_coding	0.547837	6.01034e-12	2.38473e-09	Up
ENSG00000230537.2	AL158071.3	lncRNA	0.806807	5.9437e-12	2.38473e-09	Up
ENSG00000133134.11	BEX2	protein_coding	-0.478083	6.57557e-12	2.52348e-09	Down
ENSG00000123178.15	SPRYD7	protein_coding	-0.296122	7.79771e-12	2.89597e-09	Down
ENSG00000182310.14	SPACA6	protein_coding	0.518559	7.78895e-12	2.89597e-09	Up
ENSG00000102409.10	BEX4	protein_coding	-0.355403	8.83656e-12	3.22969e-09	Down
ENSG00000131100.13	ATP6V1E1	protein_coding	-0.378735	9.08081e-12	3.2671e-09	Down
ENSG00000189241.7	TSPYL1	protein_coding	-0.342337	1.15187e-11	4.08046e-09	Down
ENSG00000166922.8	SCG5	protein_coding	-0.521845	1.35459e-11	4.72587e-09	Down
ENSG00000133169.6	BEX1	protein_coding	-0.496291	1.51255e-11	5.19819e-09	Down
ENSG00000168016.14	TRANK1	protein_coding	-0.585296	1.73566e-11	5.87726e-09	Down
ENSG00000173418.12	NAA20	protein_coding	-0.310815	1.90277e-11	6.34973e-09	Down
ENSG00000135414.10	GDF11	protein_coding	0.538665	2.01059e-11	6.61369e-09	Up
ENSG00000089818.18	NECAP1	protein_coding	-0.359305	2.06504e-11	6.69369e-09	Down
ENSG00000198934.5	MAGEE1	protein_coding	-0.527884	2.09305e-11	6.69369e-09	Down
ENSG00000212232.1	SNORD17	snoRNA	0.978576	2.14305e-11	6.75971e-09	Up
ENSG00000145882.11	PCYOX1L	protein_coding	-0.698926	2.3931e-11	7.44642e-09	Down
ENSG00000128656.14	CHN1	protein_coding	-0.347223	2.47004e-11	7.58335e-09	Down
ENSG00000107829.15	FBXW4	protein_coding	0.332973	2.52172e-11	7.60109e-09	Up
ENSG00000149269.9	PAK1	protein_coding	-0.519992	2.54184e-11	7.60109e-09	Down
ENSG00000100554.12	ATP6V1D	protein_coding	-0.273232	2.79005e-11	8.1487e-09	Down
ENSG00000108830.10	RND2	protein_coding	0.382078	2.79574e-11	8.1487e-09	Up
ENSG00000112186.12	CAP2	protein_coding	-0.504485	2.88299e-11	8.29796e-09	Down
ENSG00000107263.18	RAPGEF1	protein_coding	0.330156	3.32654e-11	9.34108e-09	Up
ENSG00000139970.17	RTN1	protein_coding	-0.529899	3.31184e-11	9.34108e-09	Down
ENSG00000133318.14	RTN3	protein_coding	-0.328076	3.38905e-11	9.40195e-09	Down
ENSG00000157833.13	GAREM2	protein_coding	0.914532	3.5649e-11	9.77207e-09	Up
ENSG00000164953.16	TMEM67	protein_coding	-0.368338	4.21529e-11	1.1419e-08	Down
ENSG00000136854.21	STXBP1	protein_coding	-0.449062	4.58837e-11	1.22005e-08	Down
ENSG00000198624.13	CCDC69	protein_coding	0.517744	4.60976e-11	1.22005e-08	Up
ENSG00000213760.10	ATP6V1G2	protein_coding	-0.427092	4.75186e-11	1.24337e-08	Down
ENSG00000143412.10	ANXA9	protein_coding	0.536397	4.99402e-11	1.28826e-08	Up
ENSG00000163536.12	SERPINI1	protein_coding	-0.47833	5.03532e-11	1.28826e-08	Down
ENSG00000114853.14	ZBTB47	protein_coding	0.413429	5.4503e-11	1.37911e-08	Up
ENSG00000189195.13	BTBD8	protein_coding	-0.42021	5.94736e-11	1.48852e-08	Down
ENSG00000146966.13	DENND2A	protein_coding	0.3296	6.43389e-11	1.59298e-08	Up
ENSG00000165169.11	DYNLT3	protein_coding	-0.482256	7.0289e-11	1.72178e-08	Down
ENSG00000185414.20	MRPL30	protein_coding	-0.3241	7.29181e-11	1.76738e-08	Down
ENSG00000099901.17	RANBP1	protein_coding	-0.286856	7.43485e-11	1.78328e-08	Down
ENSG00000130517.14	PGPEP1	protein_coding	0.346952	8.5289e-11	2.0246e-08	Up
ENSG00000141858.12	SAMD1	protein_coding	0.399186	8.61705e-11	2.02466e-08	Up
ENSG00000065802.12	ASB1	protein_coding	0.349023	9.04334e-11	2.08232e-08	Up
ENSG00000135365.15	PHF21A	protein_coding	0.251226	8.95802e-11	2.08232e-08	Up
ENSG00000113558.18	SKP1	protein_coding	-0.250799	1.14827e-10	2.61783e-08	Down
ENSG00000204396.11	VWA7	protein_coding	-0.619863	1.21242e-10	2.73698e-08	Down
ENSG00000285476.1	AC139491.7	protein_coding	-0.484472	1.33172e-10	2.97711e-08	Down
ENSG00000096092.6	TMEM14A	protein_coding	-0.311597	1.43259e-10	3.1718e-08	Down
ENSG00000145428.15	RNF175	protein_coding	-0.378628	1.46516e-10	3.21303e-08	Down
ENSG00000188674.11	C2orf80	protein_coding	-0.482059	1.49458e-10	3.24662e-08	Down
ENSG00000288271.1	AL136981.4	lncRNA	-0.698982	1.64049e-10	3.53028e-08	Down
ENSG00000186212.4	SOWAHB	protein_coding	-0.749765	1.68629e-10	3.59524e-08	Down
ENSG00000125779.22	PANK2	protein_coding	0.351757	1.732e-10	3.62554e-08	Up
ENSG00000140848.17	CPNE2	protein_coding	0.346671	1.72745e-10	3.62554e-08	Up
ENSG00000109180.14	OCIAD1	protein_coding	-0.251239	1.8221e-10	3.77978e-08	Down
ENSG00000101911.12	PRPS2	protein_coding	-0.449511	2.02566e-10	4.16453e-08	Down
ENSG00000144283.21	PKP4	protein_coding	0.49595	2.07161e-10	4.22132e-08	Up
ENSG00000170786.12	SDR16C5	protein_coding	-0.550806	2.27108e-10	4.58719e-08	Down
ENSG00000124785.9	NRN1	protein_coding	-0.536037	2.63309e-10	5.27214e-08	Down
ENSG00000205981.8	DNAJC19	protein_coding	-0.213426	2.66136e-10	5.28279e-08	Down
ENSG00000254132.1	MTND6P3	processed_pseudogene	0.896581	2.70567e-10	5.32485e-08	Up
ENSG00000268182.6	SMIM17	protein_coding	-0.47461	2.81975e-10	5.50234e-08	Down
ENSG00000113327.16	GABRG2	protein_coding	-0.55229	3.30908e-10	6.34957e-08	Down
ENSG00000123562.17	MORF4L2	protein_coding	-0.270163	3.29697e-10	6.34957e-08	Down
ENSG00000136003.15	ISCU	protein_coding	-0.312968	3.60511e-10	6.86043e-08	Down
ENSG00000169744.13	LDB2	protein_coding	-0.373194	3.69978e-10	6.98289e-08	Down
ENSG00000144407.9	PTH2R	protein_coding	-0.546658	3.77283e-10	7.06287e-08	Down
ENSG00000054803.4	CBLN4	protein_coding	-0.676426	3.87257e-10	7.10756e-08	Down
ENSG00000127824.14	TUBA4A	protein_coding	-0.596052	3.88931e-10	7.10756e-08	Down
ENSG00000165175.15	MID1IP1	protein_coding	0.575104	3.87789e-10	7.10756e-08	Up
ENSG00000251632.1	LINC02172	lncRNA	1.18717	4.22297e-10	7.65654e-08	Up
ENSG00000147416.11	ATP6V1B2	protein_coding	-0.400275	4.5002e-10	8.09543e-08	Down
ENSG00000198932.13	GPRASP1	protein_coding	-0.455215	4.88151e-10	8.71331e-08	Down
ENSG00000149313.11	AASDHPPT	protein_coding	-0.356571	4.9336e-10	8.73854e-08	Down
ENSG00000119950.21	MXI1	protein_coding	0.308293	5.03986e-10	8.85862e-08	Up
ENSG00000104112.9	SCG3	protein_coding	-0.437447	5.14147e-10	8.96875e-08	Down
ENSG00000151552.12	QDPR	protein_coding	0.573951	5.35295e-10	9.11859e-08	Up
ENSG00000157214.14	STEAP2	protein_coding	-0.406128	5.34205e-10	9.11859e-08	Down
ENSG00000164924.18	YWHAZ	protein_coding	-0.298348	5.32884e-10	9.11859e-08	Down
ENSG00000186834.3	HEXIM1	protein_coding	0.385965	5.38577e-10	9.11859e-08	Up
ENSG00000186377.8	CYP4X1	protein_coding	-0.4033	5.43656e-10	9.13739e-08	Down
ENSG00000167863.12	ATP5PD	protein_coding	-0.339804	5.69675e-10	9.50531e-08	Down
ENSG00000135720.13	DYNC1LI2	protein_coding	0.437671	5.78032e-10	9.57537e-08	Up
ENSG00000061918.13	GUCY1B1	protein_coding	-0.341731	6.53607e-10	1.06737e-07	Down
ENSG00000173473.11	SMARCC1	protein_coding	0.344223	6.50328e-10	1.06737e-07	Up
ENSG00000136938.9	ANP32B	protein_coding	0.301289	6.62067e-10	1.0684e-07	Up
ENSG00000168778.12	TCTN2	protein_coding	-0.39483	6.63513e-10	1.0684e-07	Down
ENSG00000181195.11	PENK	protein_coding	-1.20924	6.76994e-10	1.08253e-07	Down
ENSG00000198740.8	ZNF652	protein_coding	0.391801	7.09198e-10	1.12621e-07	Up
ENSG00000154945.7	ANKRD40	protein_coding	0.51835	7.28184e-10	1.14844e-07	Up
ENSG00000162065.14	TBC1D24	protein_coding	-0.310559	7.41271e-10	1.16112e-07	Down
ENSG00000112996.11	MRPS30	protein_coding	-0.249543	7.82887e-10	1.21802e-07	Down
ENSG00000236609.4	ZNF853	protein_coding	0.379469	8.0985e-10	1.25152e-07	Up
ENSG00000128654.14	MTX2	protein_coding	-0.273298	8.21253e-10	1.26068e-07	Down
ENSG00000125817.8	CENPB	protein_coding	0.370072	8.51163e-10	1.29794e-07	Up
ENSG00000175426.11	PCSK1	protein_coding	-0.766456	8.66614e-10	1.29802e-07	Down
ENSG00000184007.21	PTP4A2	protein_coding	0.325417	8.68129e-10	1.29802e-07	Up
ENSG00000204366.4	ZBTB12	protein_coding	0.462757	8.6069e-10	1.29802e-07	Up
ENSG00000279090.1	AP000843.1	TEC	-0.560177	9.37473e-10	1.39266e-07	Down
ENSG00000129596.5	CDO1	protein_coding	-0.305129	9.58191e-10	1.41431e-07	Down
ENSG00000184831.14	APOO	protein_coding	-0.293119	9.66508e-10	1.4175e-07	Down
ENSG00000140465.14	CYP1A1	protein_coding	1.15341	1.0043e-09	1.46361e-07	Up
ENSG00000169490.17	TM2D2	protein_coding	-0.264969	1.0602e-09	1.52944e-07	Down
ENSG00000185272.14	RBM11	protein_coding	-0.547038	1.06276e-09	1.52944e-07	Down
ENSG00000138430.16	OLA1	protein_coding	-0.299703	1.07643e-09	1.53949e-07	Down
ENSG00000179314.14	WSCD1	protein_coding	0.513004	1.1452e-09	1.62774e-07	Up
ENSG00000065154.12	OAT	protein_coding	-0.364457	1.17346e-09	1.65768e-07	Down
ENSG00000064393.16	HIPK2	protein_coding	0.551155	1.2774e-09	1.7679e-07	Up
ENSG00000124613.8	ZNF391	protein_coding	-0.331024	1.266e-09	1.7679e-07	Down
ENSG00000125734.15	GPR108	protein_coding	0.330434	1.27272e-09	1.7679e-07	Up
ENSG00000125814.17	NAPB	protein_coding	-0.415921	1.28657e-09	1.7679e-07	Down
ENSG00000175832.13	ETV4	protein_coding	0.94111	1.28988e-09	1.7679e-07	Up
ENSG00000106591.4	MRPL32	protein_coding	-0.301918	1.32801e-09	1.80149e-07	Down
ENSG00000122512.16	PMS2	protein_coding	-0.457023	1.33003e-09	1.80149e-07	Down
ENSG00000171723.15	GPHN	protein_coding	-0.278872	1.35072e-09	1.81881e-07	Down
ENSG00000198695.2	MT-ND6	protein_coding	0.572669	1.4254e-09	1.90821e-07	Up
ENSG00000089775.11	ZBTB25	protein_coding	-0.235674	1.45684e-09	1.93903e-07	Down
ENSG00000174748.21	RPL15	protein_coding	-0.240559	1.47347e-09	1.9499e-07	Down
ENSG00000104427.12	ZC2HC1A	protein_coding	-0.373215	1.58184e-09	2.0697e-07	Down
ENSG00000181789.14	COPG1	protein_coding	-0.334717	1.58198e-09	2.0697e-07	Down
ENSG00000097007.19	ABL1	protein_coding	0.262936	1.63809e-09	2.11903e-07	Up
ENSG00000183696.14	UPP1	protein_coding	-0.393316	1.63697e-09	2.11903e-07	Down
ENSG00000116783.15	TNNI3K	protein_coding	-1.08712	1.67604e-09	2.15601e-07	Down
ENSG00000101132.10	PFDN4	protein_coding	-0.266299	1.73222e-09	2.20483e-07	Down
ENSG00000198727.2	MT-CYB	protein_coding	0.592109	1.73315e-09	2.20483e-07	Up
ENSG00000115944.15	COX7A2L	protein_coding	-0.23296	1.88495e-09	2.37952e-07	Down
ENSG00000171316.12	CHD7	protein_coding	0.321603	1.89113e-09	2.37952e-07	Up
ENSG00000196776.16	CD47	protein_coding	-0.295438	1.93123e-09	2.40978e-07	Down
ENSG00000198830.11	HMGN2	protein_coding	-0.49578	1.93611e-09	2.40978e-07	Down
ENSG00000180044.5	C3orf80	protein_coding	-0.541945	1.97806e-09	2.44875e-07	Down
ENSG00000114999.8	TTL	protein_coding	0.243515	2.00584e-09	2.45222e-07	Up
ENSG00000146147.15	MLIP	protein_coding	-0.521752	2.01057e-09	2.45222e-07	Down
ENSG00000165406.16	MARCHF8	protein_coding	0.370442	2.01281e-09	2.45222e-07	Up
ENSG00000186665.9	C17orf58	protein_coding	-0.351772	2.14613e-09	2.60088e-07	Down
ENSG00000139651.11	ZNF740	protein_coding	0.224747	2.16634e-09	2.61163e-07	Up
ENSG00000112139.16	MDGA1	protein_coding	0.525994	2.28603e-09	2.72949e-07	Up
ENSG00000119699.7	TGFB3	protein_coding	0.493192	2.28781e-09	2.72949e-07	Up
ENSG00000198886.2	MT-ND4	protein_coding	0.540881	2.31051e-09	2.74237e-07	Up
ENSG00000130741.11	EIF2S3	protein_coding	-0.184184	2.36312e-09	2.79043e-07	Down
ENSG00000100811.14	YY1	protein_coding	0.20218	2.42179e-09	2.83067e-07	Up
ENSG00000251022.6	THAP9-AS1	lncRNA	-0.52611	2.41979e-09	2.83067e-07	Down
ENSG00000075624.16	ACTB	protein_coding	-0.370188	2.53555e-09	2.90589e-07	Down
ENSG00000134330.19	IAH1	protein_coding	-0.192066	2.49976e-09	2.90589e-07	Down
ENSG00000137821.11	LRRC49	protein_coding	-0.345961	2.52847e-09	2.90589e-07	Down
ENSG00000146063.20	TRIM41	protein_coding	0.289234	2.54824e-09	2.90589e-07	Up
ENSG00000188229.6	TUBB4B	protein_coding	-0.420892	2.54925e-09	2.90589e-07	Down
ENSG00000117152.13	RGS4	protein_coding	-0.483134	2.61857e-09	2.95716e-07	Down
ENSG00000198888.2	MT-ND1	protein_coding	0.605385	2.61991e-09	2.95716e-07	Up
ENSG00000138115.14	CYP2C8	protein_coding	-0.710433	2.65736e-09	2.98011e-07	Down
ENSG00000277020.4	AL590096.1	lncRNA	0.752559	2.66613e-09	2.98011e-07	Up
ENSG00000089199.10	CHGB	protein_coding	-0.623617	2.73449e-09	3.01264e-07	Down
ENSG00000144746.7	ARL6IP5	protein_coding	-0.255744	2.72879e-09	3.01264e-07	Down
ENSG00000172935.9	MRGPRF	protein_coding	0.877195	2.71755e-09	3.01264e-07	Up
ENSG00000116752.6	BCAS2	protein_coding	-0.328953	2.9256e-09	3.19845e-07	Down
ENSG00000135336.14	ORC3	protein_coding	-0.345796	2.93091e-09	3.19845e-07	Down
ENSG00000117266.15	CDK18	protein_coding	0.506755	2.99684e-09	3.25496e-07	Up
ENSG00000163075.13	CFAP221	protein_coding	-0.364838	3.07041e-09	3.30856e-07	Down
ENSG00000255916.1	AC148477.1	lncRNA	-0.765362	3.07492e-09	3.30856e-07	Down
ENSG00000167699.13	GLOD4	protein_coding	-0.266992	3.14112e-09	3.36407e-07	Down
ENSG00000157219.5	HTR5A	protein_coding	-0.56292	3.15926e-09	3.36783e-07	Down
ENSG00000147421.18	HMBOX1	protein_coding	0.432554	3.18977e-09	3.38468e-07	Up
ENSG00000130770.18	ATP5IF1	protein_coding	-0.322447	3.23893e-09	3.40546e-07	Down
ENSG00000198899.2	MT-ATP6	protein_coding	0.555436	3.23005e-09	3.40546e-07	Up
ENSG00000259891.1	AC107375.1	lncRNA	0.419904	3.30844e-09	3.46273e-07	Up
ENSG00000166681.14	BEX3	protein_coding	-0.331579	3.36527e-09	3.50628e-07	Down
ENSG00000140795.13	MYLK3	protein_coding	-0.71366	3.41022e-09	3.53711e-07	Down
ENSG00000198712.1	MT-CO2	protein_coding	0.496097	3.45599e-09	3.5685e-07	Up
ENSG00000020577.14	SAMD4A	protein_coding	0.613789	3.56561e-09	3.65285e-07	Up
ENSG00000106399.11	RPA3	protein_coding	-0.380648	3.56941e-09	3.65285e-07	Down
ENSG00000004059.11	ARF5	protein_coding	-0.420929	3.65496e-09	3.72385e-07	Down
ENSG00000114902.14	SPCS1	protein_coding	-0.317122	3.7104e-09	3.74743e-07	Down
ENSG00000126733.21	DACH2	protein_coding	-0.470553	3.71065e-09	3.74743e-07	Down
ENSG00000134262.13	AP4B1	protein_coding	-0.252049	3.81242e-09	3.82131e-07	Down
ENSG00000169116.11	PARM1	protein_coding	-0.494835	3.81699e-09	3.82131e-07	Down
ENSG00000170791.18	CHCHD7	protein_coding	-0.322488	3.84992e-09	3.83758e-07	Down
ENSG00000128609.15	NDUFA5	protein_coding	-0.339374	3.94082e-09	3.8992e-07	Down
ENSG00000180525.12	PRR26	protein_coding	0.531006	3.97947e-09	3.8992e-07	Up
ENSG00000182220.15	ATP6AP2	protein_coding	-0.29372	3.97643e-09	3.8992e-07	Down
ENSG00000254561.4	AP003393.1	lncRNA	-0.94248	3.95363e-09	3.8992e-07	Down
ENSG00000116661.11	FBXO2	protein_coding	0.49055	4.03245e-09	3.93438e-07	Up
ENSG00000160991.16	ORAI2	protein_coding	0.511041	4.05038e-09	3.9352e-07	Up
ENSG00000125084.12	WNT1	protein_coding	-1.1175	4.21204e-09	4.07506e-07	Down
ENSG00000270607.1	AC009549.1	lncRNA	-0.488392	4.30313e-09	4.14577e-07	Down
ENSG00000285572.2	AL136441.1	lncRNA	-1.16374	4.3438e-09	4.16751e-07	Down
ENSG00000115993.13	TRAK2	protein_coding	0.395786	4.40732e-09	4.18918e-07	Up
ENSG00000223396.4	RPS10P7	transcribed_processed_pseudogene	0.46658	4.3949e-09	4.18918e-07	Up
ENSG00000249119.1	MTND6P4	processed_pseudogene	0.676224	4.42096e-09	4.18918e-07	Up
ENSG00000280010.1	AP001350.2	TEC	0.641626	5.02776e-09	4.74464e-07	Up
ENSG00000170759.11	KIF5B	protein_coding	0.412925	5.37488e-09	5.05151e-07	Up
ENSG00000184178.16	SCFD2	protein_coding	-0.298714	5.44634e-09	5.09786e-07	Down
ENSG00000152503.9	TRIM36	protein_coding	-0.393744	5.61026e-09	5.22528e-07	Down
ENSG00000164684.13	ZNF704	protein_coding	0.330096	5.62786e-09	5.22528e-07	Up
ENSG00000073969.18	NSF	protein_coding	-0.427046	5.77586e-09	5.34116e-07	Down
ENSG00000102221.14	JADE3	protein_coding	0.508303	5.82937e-09	5.36908e-07	Up
ENSG00000143158.11	MPC2	protein_coding	-0.267372	6.30996e-09	5.78857e-07	Down
ENSG00000133135.14	RNF128	protein_coding	-0.533368	6.5056e-09	5.94436e-07	Down
ENSG00000256193.6	LINC00507	lncRNA	-0.761544	6.58835e-09	5.99618e-07	Down
ENSG00000153558.16	FBXL2	protein_coding	-0.300451	6.63735e-09	6.017e-07	Down
ENSG00000111328.7	CDK2AP1	protein_coding	0.4111	6.81429e-09	6.14297e-07	Up
ENSG00000117395.12	EBNA1BP2	protein_coding	-0.299664	6.85635e-09	6.14297e-07	Down
ENSG00000136888.7	ATP6V1G1	protein_coding	-0.22439	6.838e-09	6.14297e-07	Down
ENSG00000129625.13	REEP5	protein_coding	-0.286565	6.91591e-09	6.14849e-07	Down
ENSG00000240409.1	MTATP8P1	unprocessed_pseudogene	0.984311	6.91184e-09	6.14849e-07	Up
ENSG00000116120.11	FARSB	protein_coding	-0.325796	7.13005e-09	6.31448e-07	Down
ENSG00000179029.15	TMEM107	protein_coding	-0.313677	7.18494e-09	6.33871e-07	Down
ENSG00000196154.12	S100A4	protein_coding	1.18153	7.54602e-09	6.62547e-07	Up
ENSG00000251720.1	RNU7-123P	snRNA	-0.941408	7.56752e-09	6.62547e-07	Down
ENSG00000125878.6	TCF15	protein_coding	0.636318	7.60672e-09	6.63456e-07	Up
ENSG00000236753.7	MKLN1-AS	lncRNA	0.383429	7.7429e-09	6.72785e-07	Up
ENSG00000143155.13	TIPRL	protein_coding	-0.233014	7.95893e-09	6.88956e-07	Down
ENSG00000126067.12	PSMB2	protein_coding	-0.285635	7.9994e-09	6.89865e-07	Down
ENSG00000143153.13	ATP1B1	protein_coding	-0.502559	8.14676e-09	6.99952e-07	Down
ENSG00000146416.19	AIG1	protein_coding	-0.269945	8.21187e-09	7.02924e-07	Down
ENSG00000165028.12	NIPSNAP3B	protein_coding	-0.397491	8.45627e-09	7.21163e-07	Down
ENSG00000176401.6	EID2B	protein_coding	-0.46251	8.83418e-09	7.50612e-07	Down
ENSG00000170027.7	YWHAG	protein_coding	-0.344416	9.16626e-09	7.75964e-07	Down
ENSG00000154174.8	TOMM70	protein_coding	-0.253421	9.32191e-09	7.8625e-07	Down
ENSG00000165633.13	VSTM4	protein_coding	0.289741	9.45013e-09	7.94156e-07	Up
ENSG00000082397.17	EPB41L3	protein_coding	-0.39625	9.48648e-09	7.94312e-07	Down
ENSG00000261195.1	AC027130.1	lncRNA	0.745423	9.53366e-09	7.9537e-07	Up
ENSG00000071246.11	VASH1	protein_coding	0.430033	9.60594e-09	7.98507e-07	Up
ENSG00000272505.1	AC104964.4	lncRNA	-0.506297	9.78647e-09	8.10587e-07	Down
ENSG00000076554.15	TPD52	protein_coding	-0.321042	1.01928e-08	8.41221e-07	Down
ENSG00000213585.11	VDAC1	protein_coding	-0.28944	1.04207e-08	8.56957e-07	Down
ENSG00000021300.14	PLEKHB1	protein_coding	0.3416	1.04595e-08	8.57086e-07	Up
ENSG00000127589.4	TUBBP1	transcribed_processed_pseudogene	-0.610564	1.09711e-08	8.92651e-07	Down
ENSG00000266903.2	AC243964.3	lncRNA	1.72138	1.09641e-08	8.92651e-07	Up
ENSG00000120215.10	MLANA	protein_coding	0.541881	1.10567e-08	8.93473e-07	Up
ENSG00000163798.13	SLC4A1AP	protein_coding	-0.23457	1.10976e-08	8.93473e-07	Down
ENSG00000230805.8	AL132709.7	lncRNA	-0.836098	1.10729e-08	8.93473e-07	Down
ENSG00000132155.12	RAF1	protein_coding	0.168548	1.15212e-08	9.20246e-07	Up
ENSG00000147669.11	POLR2K	protein_coding	-0.312185	1.15705e-08	9.20246e-07	Down
ENSG00000163170.12	BOLA3	protein_coding	-0.428161	1.159e-08	9.20246e-07	Down
ENSG00000237737.6	DCTN1-AS1	lncRNA	-0.481808	1.15268e-08	9.20246e-07	Down
ENSG00000260852.1	FBXL19-AS1	lncRNA	0.535524	1.18899e-08	9.40811e-07	Up
ENSG00000107815.10	TWNK	protein_coding	0.391386	1.23615e-08	9.7248e-07	Up
ENSG00000145832.14	SLC25A48	protein_coding	0.804285	1.23746e-08	9.7248e-07	Up
ENSG00000154864.12	PIEZO2	protein_coding	0.798591	1.25848e-08	9.84549e-07	Up
ENSG00000197256.10	KANK2	protein_coding	0.473704	1.26137e-08	9.84549e-07	Up
ENSG00000164406.8	LEAP2	protein_coding	0.530682	1.26898e-08	9.87146e-07	Up
ENSG00000095066.11	HOOK2	protein_coding	0.40749	1.28825e-08	9.98764e-07	Up
ENSG00000159176.14	CSRP1	protein_coding	0.447303	1.30589e-08	1.00904e-06	Up
ENSG00000102471.14	NDFIP2	protein_coding	-0.388745	1.31782e-08	1.01486e-06	Down
ENSG00000275700.5	AATF	protein_coding	0.205426	1.35907e-08	1.04313e-06	Up
ENSG00000100014.20	SPECC1L	protein_coding	0.289342	1.41109e-08	1.07946e-06	Up
ENSG00000106484.16	MEST	protein_coding	-0.323157	1.42668e-08	1.08419e-06	Down
ENSG00000165629.20	ATP5F1C	protein_coding	-0.295396	1.42643e-08	1.08419e-06	Down
ENSG00000233123.1	LINC01007	lncRNA	-0.701123	1.4931e-08	1.13093e-06	Down
ENSG00000197170.10	PSMD12	protein_coding	-0.251055	1.50534e-08	1.13646e-06	Down
ENSG00000187189.11	TSPYL4	protein_coding	-0.253535	1.51082e-08	1.13687e-06	Down
ENSG00000114948.13	ADAM23	protein_coding	-0.388902	1.54463e-08	1.15852e-06	Down
ENSG00000112290.13	WASF1	protein_coding	-0.384744	1.57803e-08	1.17312e-06	Down
ENSG00000147642.17	SYBU	protein_coding	-0.268723	1.57938e-08	1.17312e-06	Down
ENSG00000286671.1	AC025253.2	lncRNA	-0.611905	1.57813e-08	1.17312e-06	Down
ENSG00000102974.16	CTCF	protein_coding	0.223419	1.60213e-08	1.18619e-06	Up
ENSG00000047597.7	XK	protein_coding	-0.447661	1.618e-08	1.1941e-06	Down
ENSG00000164465.18	DCBLD1	protein_coding	-0.277098	1.63755e-08	1.20467e-06	Down
ENSG00000286064.1	AL035413.2	unprocessed_pseudogene	0.672893	1.64619e-08	1.20717e-06	Up
ENSG00000174460.4	ZCCHC12	protein_coding	-0.567684	1.65629e-08	1.21072e-06	Down
ENSG00000164951.16	PDP1	protein_coding	-0.408296	1.72897e-08	1.25985e-06	Down
ENSG00000047936.10	ROS1	protein_coding	-0.789589	1.80197e-08	1.30592e-06	Down
ENSG00000181061.13	HIGD1A	protein_coding	-0.381419	1.80354e-08	1.30592e-06	Down
ENSG00000165678.21	GHITM	protein_coding	-0.253413	1.8093e-08	1.30598e-06	Down
ENSG00000104490.18	NCALD	protein_coding	-0.453857	1.87906e-08	1.3521e-06	Down
ENSG00000089091.16	DZANK1	protein_coding	-0.275863	1.94134e-08	1.39256e-06	Down
ENSG00000135678.12	CPM	protein_coding	0.463424	2.01835e-08	1.44331e-06	Up
ENSG00000086300.15	SNX10	protein_coding	-0.450825	2.1071e-08	1.49869e-06	Down
ENSG00000131097.7	HIGD1B	protein_coding	0.630355	2.11532e-08	1.49869e-06	Up
ENSG00000180354.16	MTURN	protein_coding	0.372945	2.1094e-08	1.49869e-06	Up
ENSG00000132613.15	MTSS2	protein_coding	0.539713	2.15578e-08	1.52267e-06	Up
ENSG00000134440.12	NARS1	protein_coding	-0.247289	2.19381e-08	1.54014e-06	Down
ENSG00000175414.7	ARL10	protein_coding	0.247416	2.19389e-08	1.54014e-06	Up
ENSG00000111218.12	PRMT8	protein_coding	-0.520003	2.21246e-08	1.54845e-06	Down
ENSG00000279207.1	AC015813.6	TEC	0.565153	2.23088e-08	1.55661e-06	Up
ENSG00000107745.19	MICU1	protein_coding	-0.188035	2.24916e-08	1.55992e-06	Down
ENSG00000152931.9	PART1	lncRNA	-0.418652	2.24795e-08	1.55992e-06	Down
ENSG00000100227.18	POLDIP3	protein_coding	0.293607	2.26107e-08	1.56347e-06	Up
ENSG00000111490.14	TBC1D30	protein_coding	-0.335019	2.27275e-08	1.56684e-06	Down
ENSG00000230882.1	AC005077.4	processed_pseudogene	-1.14337	2.36372e-08	1.62469e-06	Down
ENSG00000132819.17	RBM38	protein_coding	0.359511	2.46252e-08	1.68756e-06	Up
ENSG00000134294.14	SLC38A2	protein_coding	0.712109	2.51201e-08	1.71637e-06	Up
ENSG00000248540.3	AC010931.1	lncRNA	0.73166	2.59548e-08	1.76815e-06	Up
ENSG00000053254.15	FOXN3	protein_coding	0.335772	2.63399e-08	1.78768e-06	Up
ENSG00000168032.10	ENTPD3	protein_coding	-0.444343	2.63968e-08	1.78768e-06	Down
ENSG00000145545.12	SRD5A1	protein_coding	-0.276719	2.70882e-08	1.82913e-06	Down
ENSG00000101236.17	RNF24	protein_coding	0.308413	2.76528e-08	1.86179e-06	Up
ENSG00000142168.14	SOD1	protein_coding	-0.241917	2.82468e-08	1.89624e-06	Down
ENSG00000147894.17	C9orf72	protein_coding	-0.404551	2.87128e-08	1.9053e-06	Down
ENSG00000166111.10	SVOP	protein_coding	-0.513256	2.8706e-08	1.9053e-06	Down
ENSG00000224536.2	AC096677.1	lncRNA	0.503865	2.85717e-08	1.9053e-06	Up
ENSG00000250770.3	AC005865.1	transcribed_unprocessed_pseudogene	-0.583481	2.86739e-08	1.9053e-06	Down
ENSG00000120053.12	GOT1	protein_coding	-0.403588	2.94042e-08	1.94558e-06	Down
ENSG00000171219.9	CDC42BPG	protein_coding	0.854975	2.97196e-08	1.96081e-06	Up
ENSG00000184203.8	PPP1R2	protein_coding	-0.332656	2.99006e-08	1.96712e-06	Down
ENSG00000138078.15	PREPL	protein_coding	-0.318288	3.05044e-08	2.00112e-06	Down
ENSG00000137267.6	TUBB2A	protein_coding	-0.505223	3.19238e-08	2.08237e-06	Down
ENSG00000160124.9	CCDC58	protein_coding	-0.316114	3.18372e-08	2.08237e-06	Down
ENSG00000258947.7	TUBB3	protein_coding	-0.789544	3.21531e-08	2.0914e-06	Down
ENSG00000010310.9	GIPR	protein_coding	1.32072	3.24183e-08	2.10272e-06	Up
ENSG00000101003.10	GINS1	protein_coding	-0.367832	3.33887e-08	2.15958e-06	Down
ENSG00000169957.10	ZNF768	protein_coding	0.368264	3.42745e-08	2.21066e-06	Up
ENSG00000072201.14	LNX1	protein_coding	-0.485911	3.45394e-08	2.21533e-06	Down
ENSG00000154914.17	USP43	protein_coding	-0.439092	3.44931e-08	2.21533e-06	Down
ENSG00000131966.14	ACTR10	protein_coding	-0.29627	3.48788e-08	2.23089e-06	Down
ENSG00000151025.11	GPR158	protein_coding	-0.420362	3.501e-08	2.23307e-06	Down
ENSG00000115271.11	GCA	protein_coding	-0.343038	3.5916e-08	2.28453e-06	Down
ENSG00000138311.17	ZNF365	protein_coding	-0.417279	3.69786e-08	2.34565e-06	Down
ENSG00000128683.14	GAD1	protein_coding	-0.635918	3.72491e-08	2.35631e-06	Down
ENSG00000205634.7	LINC00898	lncRNA	-0.876641	3.73651e-08	2.35717e-06	Down
ENSG00000205352.11	PRR13	protein_coding	-0.327626	3.82982e-08	2.40944e-06	Down
ENSG00000188763.5	FZD9	protein_coding	0.594686	3.84767e-08	2.41407e-06	Up
ENSG00000174469.23	CNTNAP2	protein_coding	-0.370181	3.86204e-08	2.4165e-06	Down
ENSG00000156345.17	CDK20	protein_coding	-0.316169	3.90516e-08	2.43686e-06	Down
ENSG00000181444.13	ZNF467	protein_coding	0.504831	3.92535e-08	2.44284e-06	Up
ENSG00000137494.14	ANKRD42	protein_coding	-0.214798	3.97862e-08	2.46932e-06	Down
ENSG00000100600.15	LGMN	protein_coding	-0.293225	4.44466e-08	2.75115e-06	Down
ENSG00000273319.1	AC058791.1	lncRNA	0.726131	4.56836e-08	2.82014e-06	Up
ENSG00000166272.18	WBP1L	protein_coding	0.208149	4.58874e-08	2.82514e-06	Up
ENSG00000213190.4	MLLT11	protein_coding	-0.402625	4.67828e-08	2.87259e-06	Down
ENSG00000119125.16	GDA	protein_coding	-0.411876	4.69356e-08	2.8743e-06	Down
ENSG00000183963.18	SMTN	protein_coding	0.649168	4.84342e-08	2.95821e-06	Up
ENSG00000117632.23	STMN1	protein_coding	-0.338904	4.92734e-08	3.00151e-06	Down
ENSG00000144959.10	NCEH1	protein_coding	-0.340032	4.95436e-08	3.01e-06	Down
ENSG00000198814.12	GK	protein_coding	-0.382829	5.01003e-08	3.02784e-06	Down
ENSG00000265763.4	ZNF488	protein_coding	0.458679	5.00373e-08	3.02784e-06	Up
ENSG00000181555.20	SETD2	protein_coding	0.19137	5.06833e-08	3.05506e-06	Up
ENSG00000104738.18	MCM4	protein_coding	-0.287794	5.106e-08	3.06174e-06	Down
ENSG00000111711.10	GOLT1B	protein_coding	-0.355429	5.09731e-08	3.06174e-06	Down
ENSG00000186469.8	GNG2	protein_coding	-0.479389	5.13476e-08	3.07099e-06	Down
ENSG00000196542.8	SPTSSB	protein_coding	-0.470904	5.228e-08	3.11865e-06	Down
ENSG00000156261.13	CCT8	protein_coding	-0.24553	5.27428e-08	3.13478e-06	Down
ENSG00000184414.2	IRS3P	processed_pseudogene	0.767428	5.28227e-08	3.13478e-06	Up
ENSG00000169925.17	BRD3	protein_coding	0.21962	5.38368e-08	3.18675e-06	Up
ENSG00000178104.19	PDE4DIP	protein_coding	0.476226	5.41271e-08	3.19572e-06	Up
ENSG00000109738.11	GLRB	protein_coding	-0.390007	5.4295e-08	3.19744e-06	Down
ENSG00000143727.16	ACP1	protein_coding	-0.244263	5.65908e-08	3.32413e-06	Down
ENSG00000148090.11	AUH	protein_coding	-0.308253	5.72857e-08	3.35639e-06	Down
ENSG00000146386.8	ABRACL	protein_coding	-0.320114	5.85706e-08	3.42296e-06	Down
ENSG00000275342.5	PRAG1	protein_coding	-0.544374	5.87844e-08	3.42676e-06	Down
ENSG00000139190.16	VAMP1	protein_coding	-0.610202	6.13632e-08	3.56064e-06	Down
ENSG00000181163.13	NPM1	protein_coding	-0.240499	6.13904e-08	3.56064e-06	Down
ENSG00000165458.14	INPPL1	protein_coding	0.339462	6.2104e-08	3.59045e-06	Up
ENSG00000170579.17	DLGAP1	protein_coding	-0.356693	6.22162e-08	3.59045e-06	Down
ENSG00000139197.10	PEX5	protein_coding	0.291275	6.35649e-08	3.65249e-06	Up
ENSG00000160014.17	CALM3	protein_coding	-0.421193	6.36085e-08	3.65249e-06	Down
ENSG00000183117.19	CSMD1	protein_coding	-0.306218	6.39636e-08	3.65935e-06	Down
ENSG00000259153.2	AC004816.1	lncRNA	-0.337888	6.40457e-08	3.65935e-06	Down
ENSG00000006831.10	ADIPOR2	protein_coding	0.34963	6.42376e-08	3.66123e-06	Up
ENSG00000064787.13	BCAS1	protein_coding	0.520533	6.51371e-08	3.70332e-06	Up
ENSG00000183943.6	PRKX	protein_coding	0.437475	6.54278e-08	3.71069e-06	Up
ENSG00000228672.4	PROB1	protein_coding	0.413057	6.69032e-08	3.78505e-06	Up
ENSG00000164815.11	ORC5	protein_coding	-0.271883	6.72061e-08	3.79286e-06	Down
ENSG00000084090.13	STARD7	protein_coding	0.245964	6.88925e-08	3.87853e-06	Up
ENSG00000103540.16	CCP110	protein_coding	0.376798	6.98158e-08	3.92092e-06	Up
ENSG00000159239.13	AC005041.1	protein_coding	-0.435782	7.00083e-08	3.92217e-06	Down
ENSG00000113719.16	ERGIC1	protein_coding	0.243177	7.0446e-08	3.93711e-06	Up
ENSG00000184221.13	OLIG1	protein_coding	0.429341	7.23668e-08	4.03467e-06	Up
ENSG00000095002.15	MSH2	protein_coding	-0.294061	7.25809e-08	4.03683e-06	Down
ENSG00000265354.4	TIMM23	protein_coding	-0.231122	7.28509e-08	4.04208e-06	Down
ENSG00000134717.18	BTF3L4	protein_coding	-0.197019	7.34281e-08	4.06431e-06	Down
ENSG00000232487.1	RASA3-IT1	lncRNA	0.733665	7.43576e-08	4.10589e-06	Up
ENSG00000181638.19	ZFP41	protein_coding	0.327362	7.49541e-08	4.12893e-06	Up
ENSG00000147676.14	MAL2	protein_coding	-0.411869	7.66653e-08	4.20308e-06	Down
ENSG00000256148.1	AP000763.2	processed_pseudogene	0.586687	7.66118e-08	4.20308e-06	Up
ENSG00000161249.21	DMKN	protein_coding	-0.463613	7.83348e-08	4.28441e-06	Down
ENSG00000268496.1	AC245884.9	lncRNA	0.498768	7.98588e-08	4.35742e-06	Up
ENSG00000198792.13	TMEM184B	protein_coding	0.343816	8.02987e-08	4.37106e-06	Up
ENSG00000158156.8	XKR8	protein_coding	0.342994	8.13276e-08	4.41663e-06	Up
ENSG00000167005.14	NUDT21	protein_coding	-0.277506	8.27567e-08	4.48134e-06	Down
ENSG00000197322.4	C17orf102	lncRNA	-0.814823	8.29085e-08	4.48134e-06	Down
ENSG00000272381.2	LINC02664	lncRNA	0.613192	8.39527e-08	4.52715e-06	Up
ENSG00000006128.12	TAC1	protein_coding	-0.921402	8.49668e-08	4.57113e-06	Down
ENSG00000172348.14	RCAN2	protein_coding	-0.411751	8.79225e-08	4.71165e-06	Down
ENSG00000249203.2	LINC02224	lncRNA	-0.883412	8.79879e-08	4.71165e-06	Down
ENSG00000101846.7	STS	protein_coding	-0.348095	8.88755e-08	4.73715e-06	Down
ENSG00000262039.1	AC091180.6	lncRNA	0.811495	8.86734e-08	4.73715e-06	Up
ENSG00000149922.10	TBX6	protein_coding	0.660439	9.12467e-08	4.8523e-06	Up
ENSG00000214530.9	STARD10	protein_coding	0.476725	9.17436e-08	4.86748e-06	Up
ENSG00000278911.1	AC015819.3	lncRNA	-1.00956	9.37671e-08	4.9634e-06	Down
ENSG00000163634.12	THOC7	protein_coding	-0.233967	9.49888e-08	5.00506e-06	Down
ENSG00000254239.1	AC002428.2	lncRNA	1.2944	9.49309e-08	5.00506e-06	Up
ENSG00000162543.6	UBXN10	protein_coding	-0.453173	9.74566e-08	5.12337e-06	Down
ENSG00000160007.19	ARHGAP35	protein_coding	0.258008	1.00317e-07	5.26171e-06	Up
ENSG00000153956.16	CACNA2D1	protein_coding	-0.340335	1.00917e-07	5.28115e-06	Down
ENSG00000102096.9	PIM2	protein_coding	-0.392072	1.03111e-07	5.38377e-06	Down
ENSG00000104723.21	TUSC3	protein_coding	-0.326559	1.04169e-07	5.42671e-06	Down
ENSG00000106351.13	AGFG2	protein_coding	0.328102	1.04462e-07	5.42966e-06	Up
ENSG00000137996.12	RTCA	protein_coding	-0.235623	1.0774e-07	5.58745e-06	Down
ENSG00000043143.20	JADE2	protein_coding	0.338347	1.08526e-07	5.61555e-06	Up
ENSG00000214043.8	LINC02347	lncRNA	-0.661174	1.08837e-07	5.61902e-06	Down
ENSG00000079134.12	THOC1	protein_coding	-0.229034	1.09194e-07	5.62483e-06	Down
ENSG00000086475.15	SEPHS1	protein_coding	0.220505	1.10285e-07	5.64318e-06	Up
ENSG00000197044.11	ZNF441	protein_coding	-0.500101	1.09839e-07	5.64318e-06	Down
ENSG00000277531.2	PNMA8C	protein_coding	-0.305402	1.10123e-07	5.64318e-06	Down
ENSG00000286733.1	AC090164.5	lncRNA	1.1002	1.10617e-07	5.64758e-06	Up
ENSG00000145632.15	PLK2	protein_coding	-0.377816	1.11385e-07	5.67422e-06	Down
ENSG00000104415.14	CCN4	protein_coding	0.993437	1.13133e-07	5.70161e-06	Up
ENSG00000113621.14	TXNDC15	protein_coding	-0.239045	1.12566e-07	5.70161e-06	Down
ENSG00000123737.12	EXOSC9	protein_coding	-0.276782	1.12948e-07	5.70161e-06	Down
ENSG00000131650.14	KREMEN2	protein_coding	-0.644729	1.12375e-07	5.70161e-06	Down
ENSG00000171951.5	SCG2	protein_coding	-0.672626	1.13161e-07	5.70161e-06	Down
ENSG00000287243.2	AC005908.3	lncRNA	-0.644773	1.145e-07	5.7565e-06	Down
ENSG00000082781.12	ITGB5	protein_coding	0.37402	1.1688e-07	5.8517e-06	Up
ENSG00000170091.11	NSG2	protein_coding	-0.335793	1.16902e-07	5.8517e-06	Down
ENSG00000078668.14	VDAC3	protein_coding	-0.222465	1.21376e-07	6.05005e-06	Down
ENSG00000113387.12	SUB1	protein_coding	-0.265012	1.2139e-07	6.05005e-06	Down
ENSG00000102921.8	N4BP1	protein_coding	0.167008	1.21716e-07	6.05322e-06	Up
ENSG00000156735.11	BAG4	protein_coding	-0.301047	1.23493e-07	6.12832e-06	Down
ENSG00000160392.13	C19orf47	protein_coding	0.248432	1.2392e-07	6.13629e-06	Up
ENSG00000113100.10	CDH9	protein_coding	-0.502757	1.24773e-07	6.15211e-06	Down
ENSG00000148154.10	UGCG	protein_coding	-0.339494	1.24735e-07	6.15211e-06	Down
ENSG00000135119.14	RNFT2	protein_coding	-0.249137	1.26675e-07	6.23252e-06	Down
ENSG00000004838.14	ZMYND10	protein_coding	0.443419	1.27864e-07	6.27761e-06	Up
ENSG00000208772.1	SNORD94	snoRNA	-0.844446	1.28987e-07	6.31927e-06	Down
ENSG00000127530.4	OR7C1	protein_coding	0.844801	1.31556e-07	6.38294e-06	Up
ENSG00000134056.12	MRPS36	protein_coding	-0.209753	1.30857e-07	6.38294e-06	Down
ENSG00000137809.17	ITGA11	protein_coding	0.384598	1.31567e-07	6.38294e-06	Up
ENSG00000188021.8	UBQLN2	protein_coding	-0.215014	1.31187e-07	6.38294e-06	Down
ENSG00000204209.13	DAXX	protein_coding	0.233128	1.31673e-07	6.38294e-06	Up
ENSG00000196872.12	KIAA1211L	protein_coding	-0.369888	1.33346e-07	6.45049e-06	Down
ENSG00000151366.13	NDUFC2	protein_coding	-0.321806	1.3395e-07	6.46322e-06	Down
ENSG00000247081.8	BAALC-AS1	lncRNA	-0.842588	1.34358e-07	6.46322e-06	Down
ENSG00000288523.1	AC025160.1	lncRNA	-0.874165	1.34452e-07	6.46322e-06	Down
ENSG00000136213.10	CHST12	protein_coding	0.265605	1.3485e-07	6.46886e-06	Up
ENSG00000055070.17	SZRD1	protein_coding	0.243805	1.36484e-07	6.53363e-06	Up
ENSG00000274211.6	SOCS7	protein_coding	0.205034	1.3679e-07	6.53468e-06	Up
ENSG00000235823.3	OLMALINC	lncRNA	0.537772	1.37115e-07	6.53668e-06	Up
ENSG00000169255.15	B3GALNT1	protein_coding	-0.292266	1.37713e-07	6.55163e-06	Down
ENSG00000158560.14	DYNC1I1	protein_coding	-0.399323	1.38585e-07	6.5795e-06	Down
ENSG00000132305.20	IMMT	protein_coding	-0.270638	1.39189e-07	6.58889e-06	Down
ENSG00000143933.18	CALM2	protein_coding	-0.178563	1.39641e-07	6.58889e-06	Down
ENSG00000185721.13	DRG1	protein_coding	-0.179302	1.39523e-07	6.58889e-06	Down
ENSG00000126218.12	F10	protein_coding	0.409175	1.4204e-07	6.66112e-06	Up
ENSG00000183090.5	FREM3	protein_coding	-0.934575	1.41944e-07	6.66112e-06	Down
ENSG00000184156.17	KCNQ3	protein_coding	-0.339405	1.41944e-07	6.66112e-06	Down
ENSG00000113946.3	CLDN16	protein_coding	-0.861377	1.429e-07	6.67428e-06	Down
ENSG00000163281.12	GNPDA2	protein_coding	-0.28164	1.42721e-07	6.67428e-06	Down
ENSG00000151500.15	THYN1	protein_coding	-0.20211	1.43388e-07	6.68352e-06	Down
ENSG00000137955.16	RABGGTB	protein_coding	-0.236074	1.46169e-07	6.79345e-06	Down
ENSG00000198938.2	MT-CO3	protein_coding	0.446602	1.46337e-07	6.79345e-06	Up
ENSG00000110900.15	TSPAN11	protein_coding	0.684917	1.47833e-07	6.83023e-06	Up
ENSG00000112812.16	PRSS16	protein_coding	-0.521579	1.48019e-07	6.83023e-06	Down
ENSG00000168824.14	NSG1	protein_coding	-0.4853	1.47703e-07	6.83023e-06	Down
ENSG00000086289.12	EPDR1	protein_coding	-0.406081	1.50609e-07	6.93587e-06	Down
ENSG00000187446.12	CHP1	protein_coding	-0.247696	1.52155e-07	6.99304e-06	Down
ENSG00000114686.9	MRPL3	protein_coding	-0.262149	1.53254e-07	7.02952e-06	Down
ENSG00000115598.10	IL1RL2	protein_coding	-0.537694	1.5425e-07	7.05502e-06	Down
ENSG00000125538.12	IL1B	protein_coding	-2.09962	1.55138e-07	7.05502e-06	Down
ENSG00000138279.16	ANXA7	protein_coding	-0.236602	1.55093e-07	7.05502e-06	Down
ENSG00000140284.11	SLC27A2	protein_coding	-0.5134	1.54698e-07	7.05502e-06	Down
ENSG00000260395.1	AC092119.1	processed_pseudogene	0.823069	1.55342e-07	7.05502e-06	Up
ENSG00000247982.6	LINC00926	lncRNA	0.492314	1.55757e-07	7.05995e-06	Up
ENSG00000258102.5	MAP1LC3B2	protein_coding	-0.65865	1.57245e-07	7.11341e-06	Down
ENSG00000086159.13	AQP6	protein_coding	0.732996	1.58054e-07	7.13599e-06	Up
ENSG00000103769.10	RAB11A	protein_coding	-0.227343	1.59154e-07	7.16483e-06	Down
ENSG00000164326.5	CARTPT	protein_coding	-1.13956	1.59315e-07	7.16483e-06	Down
ENSG00000286282.1	AC021733.4	lncRNA	-0.700477	1.60784e-07	7.21681e-06	Down
ENSG00000105649.10	RAB3A	protein_coding	-0.485844	1.612e-07	7.22139e-06	Down
ENSG00000244723.3	ASLP1	unprocessed_pseudogene	0.479075	1.61852e-07	7.23652e-06	Up
ENSG00000279406.1	AL359183.1	TEC	0.634019	1.64593e-07	7.34481e-06	Up
ENSG00000108262.15	GIT1	protein_coding	0.32911	1.67566e-07	7.463e-06	Up
ENSG00000164402.14	SEPTIN8	protein_coding	0.353113	1.6818e-07	7.4759e-06	Up
ENSG00000083750.12	RRAGB	protein_coding	-0.298273	1.68979e-07	7.49694e-06	Down
ENSG00000134186.12	PRPF38B	protein_coding	0.272884	1.71154e-07	7.57884e-06	Up
ENSG00000234465.11	PINLYP	protein_coding	0.420462	1.72488e-07	7.62323e-06	Up
ENSG00000176396.11	EID2	protein_coding	-0.275854	1.73259e-07	7.64265e-06	Down
ENSG00000166685.12	COG1	protein_coding	-0.304834	1.74374e-07	7.67712e-06	Down
ENSG00000248355.1	ARL2BPP6	processed_pseudogene	1.00107	1.75284e-07	7.70245e-06	Up
ENSG00000129636.13	ITFG1	protein_coding	-0.285936	1.76269e-07	7.73097e-06	Down
ENSG00000165424.7	ZCCHC24	protein_coding	0.33996	1.77028e-07	7.73822e-06	Up
ENSG00000171903.16	CYP4F11	protein_coding	-0.802286	1.77442e-07	7.73822e-06	Down
ENSG00000180543.5	TSPYL5	protein_coding	-0.283646	1.77159e-07	7.73822e-06	Down
ENSG00000152284.5	TCF7L1	protein_coding	0.370263	1.78152e-07	7.75451e-06	Up
ENSG00000106069.22	CHN2	protein_coding	0.468584	1.79443e-07	7.79595e-06	Up
ENSG00000160801.14	PTH1R	protein_coding	0.449166	1.80234e-07	7.81558e-06	Up
ENSG00000005339.15	CREBBP	protein_coding	0.234024	1.8293e-07	7.91759e-06	Up
ENSG00000112367.10	FIG4	protein_coding	-0.218045	1.83326e-07	7.9198e-06	Down
ENSG00000125869.10	LAMP5	protein_coding	-0.585635	1.84181e-07	7.94187e-06	Down
ENSG00000121005.9	CRISPLD1	protein_coding	-0.694673	1.85181e-07	7.97005e-06	Down
ENSG00000198121.13	LPAR1	protein_coding	0.516319	1.85789e-07	7.98131e-06	Up
ENSG00000070761.8	CFAP20	protein_coding	-0.221837	1.86335e-07	7.98985e-06	Down
ENSG00000198836.10	OPA1	protein_coding	-0.296353	1.86683e-07	7.98988e-06	Down
ENSG00000166387.13	PPFIBP2	protein_coding	0.462821	1.89534e-07	8.09685e-06	Up
ENSG00000198825.15	INPP5F	protein_coding	-0.325312	1.97113e-07	8.40505e-06	Down
ENSG00000064961.19	HMG20B	protein_coding	0.325135	1.97632e-07	8.41086e-06	Up
ENSG00000106333.13	PCOLCE	protein_coding	0.382623	1.9798e-07	8.41086e-06	Up
ENSG00000125733.18	TRIP10	protein_coding	0.591448	2.01407e-07	8.525e-06	Up
ENSG00000243053.2	RPL31P58	processed_pseudogene	0.648227	2.01157e-07	8.525e-06	Up
ENSG00000233559.2	LINC00513	lncRNA	0.620789	2.02857e-07	8.5706e-06	Up
ENSG00000180423.4	HARBI1	protein_coding	0.330263	2.04378e-07	8.61906e-06	Up
ENSG00000130669.17	PAK4	protein_coding	0.28113	2.06035e-07	8.65722e-06	Up
ENSG00000212907.2	MT-ND4L	protein_coding	0.534934	2.05842e-07	8.65722e-06	Up
ENSG00000118276.11	B4GALT6	protein_coding	-0.38682	2.07363e-07	8.69718e-06	Down
ENSG00000133083.14	DCLK1	protein_coding	-0.442829	2.08672e-07	8.73615e-06	Down
ENSG00000198429.10	ZNF69	protein_coding	0.357537	2.09984e-07	8.77514e-06	Up
ENSG00000102078.16	SLC25A14	protein_coding	-0.23196	2.1286e-07	8.87919e-06	Down
ENSG00000204789.4	ZNF204P	processed_pseudogene	-0.341511	2.155e-07	8.97305e-06	Down
ENSG00000104388.15	RAB2A	protein_coding	-0.193393	2.16266e-07	8.98872e-06	Down
ENSG00000136485.15	DCAF7	protein_coding	0.152367	2.18786e-07	9.07706e-06	Up
ENSG00000130347.13	RTN4IP1	protein_coding	-0.299521	2.19189e-07	9.07742e-06	Down
ENSG00000171388.12	APLN	protein_coding	0.75526	2.23317e-07	9.21521e-06	Up
ENSG00000248923.1	MTND5P11	processed_pseudogene	0.528976	2.2294e-07	9.21521e-06	Up
ENSG00000137210.14	TMEM14B	protein_coding	-0.239856	2.25948e-07	9.30711e-06	Down
ENSG00000287725.1	AP003071.5	protein_coding	-0.56792	2.26401e-07	9.3091e-06	Down
ENSG00000196368.5	NUDT11	protein_coding	-0.475793	2.2998e-07	9.43942e-06	Down
ENSG00000198961.10	PJA2	protein_coding	-0.303906	2.30923e-07	9.46127e-06	Down
ENSG00000121774.18	KHDRBS1	protein_coding	-0.279116	2.31807e-07	9.48063e-06	Down
ENSG00000189410.12	SH2D5	protein_coding	-0.458306	2.32653e-07	9.49834e-06	Down
ENSG00000119760.16	SUPT7L	protein_coding	-0.183443	2.35162e-07	9.57374e-06	Down
ENSG00000164850.15	GPER1	protein_coding	0.565439	2.35331e-07	9.57374e-06	Up
ENSG00000255920.3	CCND2-AS1	lncRNA	-0.427282	2.36046e-07	9.58589e-06	Down
ENSG00000064042.18	LIMCH1	protein_coding	0.23011	2.36532e-07	9.58869e-06	Up
ENSG00000156475.18	PPP2R2B	protein_coding	-0.211721	2.41414e-07	9.76942e-06	Down
ENSG00000205755.12	CRLF2	protein_coding	1.01009	2.42073e-07	9.77892e-06	Up
ENSG00000100330.15	MTMR3	protein_coding	0.242898	2.49783e-07	1.00551e-05	Up
ENSG00000133101.10	CCNA1	protein_coding	-0.406388	2.49775e-07	1.00551e-05	Down
ENSG00000171161.13	ZNF672	protein_coding	0.273548	2.51766e-07	1.01172e-05	Up
ENSG00000105792.19	CFAP69	protein_coding	-0.376213	2.57034e-07	1.03109e-05	Down
ENSG00000077943.8	ITGA8	protein_coding	0.484867	2.62253e-07	1.04294e-05	Up
ENSG00000117713.20	ARID1A	protein_coding	0.145958	2.61711e-07	1.04294e-05	Up
ENSG00000236423.6	LINC01134	lncRNA	1.04289	2.61664e-07	1.04294e-05	Up
ENSG00000261037.1	AC010266.2	lncRNA	-0.731176	2.60965e-07	1.04294e-05	Down
ENSG00000287689.1	AC009704.3	lncRNA	1.49817	2.61826e-07	1.04294e-05	Up
ENSG00000266524.3	GDF10	protein_coding	-0.588076	2.63294e-07	1.04528e-05	Down
ENSG00000180440.4	SERTM1	protein_coding	-0.623714	2.66957e-07	1.058e-05	Down
ENSG00000061794.13	MRPS35	protein_coding	-0.191382	2.67448e-07	1.05812e-05	Down
ENSG00000103494.14	RPGRIP1L	protein_coding	-0.280076	2.7459e-07	1.08451e-05	Down
ENSG00000089169.15	RPH3A	protein_coding	-0.456647	2.7804e-07	1.09626e-05	Down
ENSG00000163485.17	ADORA1	protein_coding	0.349373	2.80545e-07	1.10424e-05	Up
ENSG00000171476.22	HOPX	protein_coding	-0.37928	2.81374e-07	1.10562e-05	Down
ENSG00000184672.12	RALYL	protein_coding	-0.301313	2.90674e-07	1.14021e-05	Down
ENSG00000109083.13	IFT20	protein_coding	-0.205038	2.936e-07	1.14973e-05	Down
ENSG00000260293.2	AC106820.4	lncRNA	0.375826	2.9539e-07	1.15478e-05	Up
ENSG00000079999.14	KEAP1	protein_coding	0.247481	2.98645e-07	1.16344e-05	Up
ENSG00000101040.19	ZMYND8	protein_coding	0.343223	2.98748e-07	1.16344e-05	Up
ENSG00000185760.15	KCNQ5	protein_coding	-0.408923	2.99122e-07	1.16344e-05	Down
ENSG00000138036.18	DYNC2LI1	protein_coding	-0.436159	3.02684e-07	1.17531e-05	Down
ENSG00000149100.13	EIF3M	protein_coding	-0.211608	3.04021e-07	1.17793e-05	Down
ENSG00000151376.16	ME3	protein_coding	-0.300326	3.04381e-07	1.17793e-05	Down
ENSG00000263432.2	RN7SL689P	misc_RNA	0.649934	3.07322e-07	1.18732e-05	Up
ENSG00000111731.12	C2CD5	protein_coding	-0.283765	3.09564e-07	1.19397e-05	Down
ENSG00000066557.6	LRRC40	protein_coding	-0.362755	3.14316e-07	1.21027e-05	Down
ENSG00000070159.14	PTPN3	protein_coding	-0.366598	3.17314e-07	1.21978e-05	Down
ENSG00000166716.10	ZNF592	protein_coding	0.259056	3.22662e-07	1.23827e-05	Up
ENSG00000113269.14	RNF130	protein_coding	0.231971	3.27194e-07	1.25357e-05	Up
ENSG00000241002.1	AC017007.4	processed_pseudogene	0.584882	3.28668e-07	1.25713e-05	Up
ENSG00000111674.9	ENO2	protein_coding	-0.396889	3.34819e-07	1.27853e-05	Down
ENSG00000148798.11	INA	protein_coding	-0.436432	3.40164e-07	1.29679e-05	Down
ENSG00000198743.7	SLC5A3	protein_coding	0.737642	3.41286e-07	1.29892e-05	Up
ENSG00000246877.1	DNM1P35	lncRNA	-0.592905	3.43002e-07	1.3033e-05	Down
ENSG00000156469.9	MTERF3	protein_coding	-0.270943	3.44429e-07	1.30656e-05	Down
ENSG00000109832.14	DDX25	protein_coding	-0.316509	3.49707e-07	1.3244e-05	Down
ENSG00000163626.16	COX18	protein_coding	-0.310047	3.50786e-07	1.3263e-05	Down
ENSG00000153130.17	SCOC	protein_coding	-0.296059	3.52714e-07	1.33141e-05	Down
ENSG00000233087.7	RAB6D	protein_coding	-0.564487	3.61915e-07	1.3639e-05	Down
ENSG00000117298.16	ECE1	protein_coding	0.240833	3.65092e-07	1.37363e-05	Up
ENSG00000136842.14	TMOD1	protein_coding	-0.37513	3.69155e-07	1.38665e-05	Down
ENSG00000185621.11	LMLN	protein_coding	-0.266427	3.72886e-07	1.39838e-05	Down
ENSG00000155906.19	RMND1	protein_coding	-0.201124	3.78919e-07	1.4187e-05	Down
ENSG00000103034.14	NDRG4	protein_coding	-0.321912	3.79847e-07	1.41986e-05	Down
ENSG00000139112.11	GABARAPL1	protein_coding	-0.297019	3.81461e-07	1.42296e-05	Down
ENSG00000168214.20	RBPJ	protein_coding	0.232835	3.8191e-07	1.42296e-05	Up
ENSG00000183621.15	ZNF438	protein_coding	0.27128	3.8324e-07	1.4256e-05	Up
ENSG00000184867.14	ARMCX2	protein_coding	-0.209132	3.85379e-07	1.42666e-05	Down
ENSG00000204065.3	TCEAL5	protein_coding	-0.293393	3.85381e-07	1.42666e-05	Down
ENSG00000205562.3	AL049775.1	lncRNA	-0.47513	3.84936e-07	1.42666e-05	Down
ENSG00000108813.11	DLX4	protein_coding	-1.44076	3.8608e-07	1.42695e-05	Down
ENSG00000124126.14	PREX1	protein_coding	0.317794	3.88248e-07	1.43266e-05	Up
ENSG00000106153.13	CHCHD2	protein_coding	-0.313666	3.89802e-07	1.43558e-05	Down
ENSG00000139410.15	SDSL	protein_coding	-0.63253	3.90287e-07	1.43558e-05	Down
ENSG00000136750.13	GAD2	protein_coding	-0.688806	3.91105e-07	1.4363e-05	Down
ENSG00000148468.17	FAM171A1	protein_coding	0.204091	3.94486e-07	1.44523e-05	Up
ENSG00000172209.6	GPR22	protein_coding	-0.426982	3.94792e-07	1.44523e-05	Down
ENSG00000154764.6	WNT7A	protein_coding	0.519021	3.97175e-07	1.45164e-05	Up
ENSG00000163257.11	DCAF16	protein_coding	-0.367003	4.03407e-07	1.47208e-05	Down
ENSG00000286220.1	AC007546.3	transcribed_unprocessed_pseudogene	0.533407	4.08542e-07	1.48846e-05	Up
ENSG00000135372.9	NAT10	protein_coding	-0.18185	4.14074e-07	1.50624e-05	Down
ENSG00000134343.14	ANO3	protein_coding	-0.355087	4.14926e-07	1.50695e-05	Down
ENSG00000248485.2	PCP4L1	protein_coding	-0.525046	4.17322e-07	1.51327e-05	Down
ENSG00000166535.20	A2ML1	protein_coding	0.499399	4.18669e-07	1.51576e-05	Up
ENSG00000117533.15	VAMP4	protein_coding	-0.213594	4.20986e-07	1.52176e-05	Down
ENSG00000171817.17	ZNF540	protein_coding	-0.264389	4.2276e-07	1.52578e-05	Down
ENSG00000196814.15	MVB12B	protein_coding	0.258076	4.25243e-07	1.53234e-05	Up
ENSG00000128789.21	PSMG2	protein_coding	-0.150395	4.2809e-07	1.54019e-05	Down
ENSG00000105697.9	HAMP	protein_coding	-1.4281	4.29537e-07	1.54298e-05	Down
ENSG00000179580.10	RNF151	protein_coding	0.999884	4.33172e-07	1.55197e-05	Up
ENSG00000260788.6	AC009063.2	lncRNA	0.866829	4.33386e-07	1.55197e-05	Up
ENSG00000134755.17	DSC2	protein_coding	-0.489159	4.34447e-07	1.55335e-05	Down
ENSG00000117525.14	F3	protein_coding	-0.813802	4.50576e-07	1.60852e-05	Down
ENSG00000256235.2	SMIM3	protein_coding	0.435955	4.52321e-07	1.61225e-05	Up
ENSG00000050426.16	LETMD1	protein_coding	-0.224103	4.53683e-07	1.61461e-05	Down
ENSG00000051128.19	HOMER3	protein_coding	0.418621	4.60418e-07	1.63605e-05	Up
ENSG00000197885.10	NKIRAS1	protein_coding	-0.246063	4.74771e-07	1.68445e-05	Down
ENSG00000160145.15	KALRN	protein_coding	-0.24175	4.83777e-07	1.71376e-05	Down
ENSG00000113649.11	TCERG1	protein_coding	-0.225471	4.88321e-07	1.72455e-05	Down
ENSG00000161298.18	ZNF382	protein_coding	-0.231893	4.87932e-07	1.72455e-05	Down
ENSG00000127328.21	RAB3IP	protein_coding	0.316366	4.95002e-07	1.73985e-05	Up
ENSG00000131876.17	SNRPA1	protein_coding	-0.322362	4.95445e-07	1.73985e-05	Down
ENSG00000138867.16	GUCD1	protein_coding	0.202971	4.94572e-07	1.73985e-05	Up
ENSG00000184009.12	ACTG1	protein_coding	-0.356658	4.95676e-07	1.73985e-05	Down
ENSG00000132975.8	GPR12	protein_coding	-0.34561	5.05506e-07	1.77166e-05	Down
ENSG00000256060.3	TRAPPC2B	protein_coding	-0.36293	5.09763e-07	1.78386e-05	Down
ENSG00000164109.14	MAD2L1	protein_coding	-0.410679	5.18437e-07	1.81146e-05	Down
ENSG00000168763.16	CNNM3	protein_coding	0.184389	5.20506e-07	1.81593e-05	Up
ENSG00000183723.12	CMTM4	protein_coding	0.255034	5.273e-07	1.83686e-05	Up
ENSG00000166326.7	TRIM44	protein_coding	0.183595	5.33509e-07	1.85568e-05	Up
ENSG00000113068.10	PFDN1	protein_coding	-0.226981	5.35188e-07	1.85591e-05	Down
ENSG00000144597.14	EAF1	protein_coding	-0.219075	5.34665e-07	1.85591e-05	Down
ENSG00000174446.13	SNAPC5	protein_coding	-0.175537	5.3931e-07	1.86739e-05	Down
ENSG00000255112.3	CHMP1B	protein_coding	-0.234525	5.4798e-07	1.89456e-05	Down
ENSG00000260920.2	AL031985.3	lncRNA	-0.289533	5.53375e-07	1.91035e-05	Down
ENSG00000159377.11	PSMB4	protein_coding	-0.236445	5.6062e-07	1.93246e-05	Down
ENSG00000169139.12	UBE2V2	protein_coding	-0.242952	5.6148e-07	1.93253e-05	Down
ENSG00000050748.17	MAPK9	protein_coding	-0.252466	5.63542e-07	1.93673e-05	Down
ENSG00000250377.2	AC008525.1	lncRNA	0.401185	5.67209e-07	1.94643e-05	Up
ENSG00000256422.6	LINC02552	lncRNA	-0.554996	5.70884e-07	1.95613e-05	Down
ENSG00000100749.8	VRK1	protein_coding	-0.323816	5.83741e-07	1.98835e-05	Down
ENSG00000105402.8	NAPA	protein_coding	-0.335745	5.81668e-07	1.98835e-05	Down
ENSG00000131779.11	PEX11B	protein_coding	-0.228862	5.82962e-07	1.98835e-05	Down
ENSG00000175691.9	ZNF77	protein_coding	-0.360843	5.835e-07	1.98835e-05	Down
ENSG00000287900.1	AC061961.1	lncRNA	-0.517187	5.86736e-07	1.99559e-05	Down
ENSG00000287562.1	AL109615.4	lncRNA	0.32065	5.93319e-07	2.01501e-05	Up
ENSG00000171634.18	BPTF	protein_coding	0.22492	6.02778e-07	2.04412e-05	Up
ENSG00000120533.13	ENY2	protein_coding	-0.183446	6.1247e-07	2.07262e-05	Down
ENSG00000197008.9	ZNF138	protein_coding	-0.359368	6.12984e-07	2.07262e-05	Down
ENSG00000162105.19	SHANK2	protein_coding	-0.290287	6.33555e-07	2.13904e-05	Down
ENSG00000287705.1	AL139232.1	lncRNA	-0.715749	6.40015e-07	2.15768e-05	Down
ENSG00000113966.10	ARL6	protein_coding	-0.355736	6.4415e-07	2.16845e-05	Down
ENSG00000126878.13	AIF1L	protein_coding	0.425465	6.52248e-07	2.19251e-05	Up
ENSG00000169884.14	WNT10B	protein_coding	-0.35924	6.59214e-07	2.21269e-05	Down
ENSG00000279996.1	AC004491.1	TEC	0.647908	6.61911e-07	2.21851e-05	Up
ENSG00000101474.12	APMAP	protein_coding	-0.240925	6.6469e-07	2.22459e-05	Down
ENSG00000009954.11	BAZ1B	protein_coding	0.181244	6.80364e-07	2.27374e-05	Up
ENSG00000107758.15	PPP3CB	protein_coding	-0.245569	6.82737e-07	2.27836e-05	Down
ENSG00000185742.7	C11orf87	protein_coding	-0.356398	6.87933e-07	2.29238e-05	Down
ENSG00000143061.17	IGSF3	protein_coding	-0.348155	6.92782e-07	2.3052e-05	Down
ENSG00000265293.2	ARGFXP2	processed_pseudogene	0.475987	6.93983e-07	2.30587e-05	Up
ENSG00000135447.17	PPP1R1A	protein_coding	0.327949	6.9582e-07	2.3073e-05	Up
ENSG00000163803.13	PLB1	protein_coding	-0.388694	6.9642e-07	2.3073e-05	Down
ENSG00000125962.14	ARMCX5	protein_coding	-0.487711	7.00246e-07	2.31665e-05	Down
ENSG00000120963.12	ZNF706	protein_coding	-0.189344	7.14373e-07	2.35588e-05	Down
ENSG00000229990.3	AC022400.2	lncRNA	0.456101	7.16197e-07	2.35588e-05	Up
ENSG00000252179.1	RNA5SP255	rRNA_pseudogene	1.01098	7.15569e-07	2.35588e-05	Up
ENSG00000254211.6	LINC01485	lncRNA	0.58815	7.1365e-07	2.35588e-05	Up
ENSG00000177710.5	SLC35G5	protein_coding	0.556621	7.17322e-07	2.35621e-05	Up
ENSG00000210196.2	MT-TP	Mt_tRNA	0.676492	7.20503e-07	2.36329e-05	Up
ENSG00000168286.3	THAP11	protein_coding	0.196905	7.21678e-07	2.36378e-05	Up
ENSG00000104140.7	RHOV	protein_coding	-0.534634	7.29278e-07	2.38528e-05	Down
ENSG00000134453.16	RBM17	protein_coding	0.24379	7.36269e-07	2.40081e-05	Up
ENSG00000149305.7	HTR3B	protein_coding	-0.545419	7.37154e-07	2.40081e-05	Down
ENSG00000168234.13	TTC39C	protein_coding	-0.287643	7.35367e-07	2.40081e-05	Down
ENSG00000047644.18	WWC3	protein_coding	0.222249	7.4174e-07	2.41233e-05	Up
ENSG00000150627.15	WDR17	protein_coding	-0.369827	7.44988e-07	2.41607e-05	Down
ENSG00000175267.15	VWA3A	protein_coding	-0.511692	7.44197e-07	2.41607e-05	Down
ENSG00000204147.10	ASAH2B	protein_coding	-0.387689	7.46534e-07	2.41768e-05	Down
ENSG00000272341.1	AL137003.1	lncRNA	-0.429382	7.50704e-07	2.42777e-05	Down
ENSG00000279289.1	AL136164.3	TEC	0.65319	7.59051e-07	2.45132e-05	Up
ENSG00000158604.15	TMED4	protein_coding	-0.235577	7.61034e-07	2.45428e-05	Down
ENSG00000131174.7	COX7B	protein_coding	-0.202916	7.69321e-07	2.47754e-05	Down
ENSG00000168067.12	MAP4K2	protein_coding	0.181181	7.70628e-07	2.47828e-05	Up
ENSG00000113460.13	BRIX1	protein_coding	-0.240727	7.75957e-07	2.49194e-05	Down
ENSG00000143106.13	PSMA5	protein_coding	-0.272807	7.8433e-07	2.51532e-05	Down
ENSG00000244256.3	RN7SL130P	misc_RNA	0.597991	7.883e-07	2.52453e-05	Up
ENSG00000128000.16	ZNF780B	protein_coding	-0.207649	7.90622e-07	2.52845e-05	Down
ENSG00000149927.18	DOC2A	protein_coding	-0.435024	7.94922e-07	2.53868e-05	Down
ENSG00000070831.17	CDC42	protein_coding	-0.180299	7.99971e-07	2.55126e-05	Down
ENSG00000169064.12	ZBBX	protein_coding	-0.592871	8.01414e-07	2.55233e-05	Down
ENSG00000116750.13	UCHL5	protein_coding	-0.265283	8.08538e-07	2.57146e-05	Down
ENSG00000223403.6	MEG9	lncRNA	-0.63386	8.27419e-07	2.62788e-05	Down
ENSG00000228253.1	MT-ATP8	protein_coding	0.497194	8.31796e-07	2.63815e-05	Up
ENSG00000276261.1	AC009509.5	lncRNA	0.749133	8.33049e-07	2.63849e-05	Up
ENSG00000286093.1	AC022267.1	lncRNA	0.605629	8.38542e-07	2.65224e-05	Up
ENSG00000171105.14	INSR	protein_coding	0.199463	8.40054e-07	2.65337e-05	Up
ENSG00000169871.13	TRIM56	protein_coding	0.315519	8.43006e-07	2.65905e-05	Up
ENSG00000185658.13	BRWD1	protein_coding	-0.229875	8.45638e-07	2.6637e-05	Down
ENSG00000231407.6	GORAB-AS1	lncRNA	0.81795	8.48327e-07	2.66852e-05	Up
ENSG00000162889.10	MAPKAPK2	protein_coding	0.37735	8.52005e-07	2.67637e-05	Up
ENSG00000177732.8	SOX12	protein_coding	0.295679	8.53148e-07	2.67637e-05	Up
ENSG00000274750.2	H3C6	protein_coding	0.961936	8.54767e-07	2.6778e-05	Up
ENSG00000230601.7	TEX48	protein_coding	0.69904	8.65531e-07	2.70784e-05	Up
ENSG00000177234.7	LINC01561	lncRNA	0.592201	8.72696e-07	2.72655e-05	Up
ENSG00000182902.14	SLC25A18	protein_coding	0.358499	8.74746e-07	2.72925e-05	Up
ENSG00000176463.14	SLCO3A1	protein_coding	0.255365	8.77526e-07	2.73422e-05	Up
ENSG00000171792.11	RHNO1	protein_coding	-0.22996	8.91141e-07	2.77289e-05	Down
ENSG00000143409.15	MINDY1	protein_coding	0.345513	8.95792e-07	2.7836e-05	Up
ENSG00000173915.16	ATP5MD	protein_coding	-0.257155	9.04056e-07	2.8055e-05	Down
ENSG00000168952.15	STXBP6	protein_coding	-0.333036	9.06708e-07	2.80994e-05	Down
ENSG00000074416.14	MGLL	protein_coding	0.267482	9.09531e-07	2.8149e-05	Up
ENSG00000087470.18	DNM1L	protein_coding	-0.235826	9.1166e-07	2.8177e-05	Down
ENSG00000198585.11	NUDT16	protein_coding	0.202224	9.14699e-07	2.8233e-05	Up
ENSG00000051009.10	FAM160A2	protein_coding	-0.307471	9.17272e-07	2.82746e-05	Down
ENSG00000033327.13	GAB2	protein_coding	0.310519	9.19884e-07	2.83172e-05	Up
ENSG00000273841.5	TAF9	protein_coding	-0.290355	9.33979e-07	2.87127e-05	Down
ENSG00000140941.14	MAP1LC3B	protein_coding	-0.201004	9.46845e-07	2.90694e-05	Down
ENSG00000261409.1	AL035425.4	lncRNA	0.674537	9.4844e-07	2.90796e-05	Up
ENSG00000243927.6	MRPS6	protein_coding	0.500414	9.54504e-07	2.92266e-05	Up
ENSG00000279283.1	AC131009.4	TEC	0.428254	9.71501e-07	2.97075e-05	Up
ENSG00000197147.13	LRRC8B	protein_coding	-0.290648	9.79682e-07	2.9918e-05	Down
ENSG00000240463.1	RPS19P3	processed_pseudogene	0.412216	9.82988e-07	2.99792e-05	Up
ENSG00000105639.19	JAK3	protein_coding	-0.402569	1.00462e-06	3.05775e-05	Down
ENSG00000163577.8	EIF5A2	protein_coding	-0.347138	1.00526e-06	3.05775e-05	Down
ENSG00000186106.11	ANKRD46	protein_coding	-0.19191	1.02321e-06	3.10824e-05	Down
ENSG00000198689.11	SLC9A6	protein_coding	-0.232188	1.04014e-06	3.15438e-05	Down
ENSG00000248333.8	CDK11B	protein_coding	0.213377	1.04114e-06	3.15438e-05	Up
ENSG00000139631.18	CSAD	protein_coding	-0.245602	1.04679e-06	3.16733e-05	Down
ENSG00000124140.13	SLC12A5	protein_coding	-0.38127	1.05404e-06	3.18508e-05	Down
ENSG00000198954.8	KIFBP	protein_coding	-0.335816	1.06184e-06	3.20444e-05	Down
ENSG00000116459.11	ATP5PB	protein_coding	-0.221735	1.06411e-06	3.2071e-05	Down
ENSG00000138674.17	SEC31A	protein_coding	-0.167573	1.07062e-06	3.22251e-05	Down
ENSG00000127946.17	HIP1	protein_coding	0.342217	1.0821e-06	3.2528e-05	Up
ENSG00000157470.12	FAM81A	protein_coding	-0.338037	1.0938e-06	3.28368e-05	Down
ENSG00000130638.17	ATXN10	protein_coding	-0.24939	1.09905e-06	3.29515e-05	Down
ENSG00000110888.17	CAPRIN2	protein_coding	-0.259018	1.10266e-06	3.30166e-05	Down
ENSG00000184445.12	KNTC1	protein_coding	-0.317723	1.10436e-06	3.30246e-05	Down
ENSG00000280206.1	AC026401.3	lncRNA	0.477526	1.11371e-06	3.32609e-05	Up
ENSG00000205500.8	MAPRE3-AS1	lncRNA	0.538558	1.11962e-06	3.33944e-05	Up
ENSG00000270728.1	AL035413.1	processed_pseudogene	0.362034	1.12674e-06	3.35631e-05	Up
ENSG00000198612.11	COPS8	protein_coding	-0.222947	1.13556e-06	3.37822e-05	Down
ENSG00000154975.14	CA10	protein_coding	-0.286634	1.13742e-06	3.37937e-05	Down
ENSG00000257122.5	RRN3P3	transcribed_unprocessed_pseudogene	0.358179	1.1422e-06	3.38921e-05	Up
ENSG00000256577.2	AC007406.4	lncRNA	0.491197	1.14967e-06	3.407e-05	Up
ENSG00000246363.3	LINC02458	lncRNA	-0.650396	1.15401e-06	3.41546e-05	Down
ENSG00000171004.18	HS6ST2	protein_coding	-0.495656	1.1618e-06	3.43408e-05	Down
ENSG00000206053.13	JPT2	protein_coding	0.29303	1.18205e-06	3.48948e-05	Up
ENSG00000188352.12	FOCAD	protein_coding	-0.259004	1.18688e-06	3.49925e-05	Down
ENSG00000196739.15	COL27A1	protein_coding	0.524052	1.20467e-06	3.54715e-05	Up
ENSG00000105376.5	ICAM5	protein_coding	-0.549777	1.20799e-06	3.54784e-05	Down
ENSG00000131263.13	RLIM	protein_coding	-0.194657	1.20739e-06	3.54784e-05	Down
ENSG00000147036.11	LANCL3	protein_coding	-0.449513	1.21009e-06	3.54949e-05	Down
ENSG00000109436.8	TBC1D9	protein_coding	-0.296754	1.21551e-06	3.56085e-05	Down
ENSG00000151952.16	TMEM132D	protein_coding	-0.320677	1.24084e-06	3.63044e-05	Down
ENSG00000144935.15	TRPC1	protein_coding	-0.328414	1.25449e-06	3.66572e-05	Down
ENSG00000180357.9	ZNF609	protein_coding	0.194415	1.26218e-06	3.68352e-05	Up
ENSG00000183354.12	KIAA2026	protein_coding	0.256836	1.27631e-06	3.72004e-05	Up
ENSG00000279946.1	AC244034.3	TEC	0.732548	1.28156e-06	3.73061e-05	Up
ENSG00000150337.13	FCGR1A	protein_coding	-0.900901	1.28829e-06	3.74547e-05	Down
ENSG00000182963.10	GJC1	protein_coding	0.400269	1.29522e-06	3.75893e-05	Up
ENSG00000286125.1	AC006115.2	lncRNA	0.326859	1.29618e-06	3.75893e-05	Up
ENSG00000105694.3	ELOCP28	processed_pseudogene	0.612196	1.31505e-06	3.80408e-05	Up
ENSG00000187147.18	RNF220	protein_coding	0.244078	1.31432e-06	3.80408e-05	Up
ENSG00000149547.15	EI24	protein_coding	0.205418	1.32476e-06	3.82733e-05	Up
ENSG00000198185.11	ZNF334	protein_coding	-0.412877	1.33073e-06	3.83979e-05	Down
ENSG00000130368.6	MAS1	protein_coding	-0.516406	1.34443e-06	3.87444e-05	Down
ENSG00000173457.11	PPP1R14B	protein_coding	0.357015	1.353e-06	3.89426e-05	Up
ENSG00000121064.13	SCPEP1	protein_coding	-0.333153	1.37444e-06	3.95105e-05	Down
ENSG00000115840.14	SLC25A12	protein_coding	-0.316295	1.38677e-06	3.98152e-05	Down
ENSG00000115661.14	STK16	protein_coding	0.225588	1.40505e-06	4.02897e-05	Up
ENSG00000009709.12	PAX7	protein_coding	-0.479002	1.41934e-06	4.05985e-05	Down
ENSG00000146842.17	TMEM209	protein_coding	-0.33074	1.41893e-06	4.05985e-05	Down
ENSG00000136205.17	TNS3	protein_coding	0.466364	1.43093e-06	4.08285e-05	Up
ENSG00000248593.3	DSTNP2	transcribed_unprocessed_pseudogene	0.277304	1.42976e-06	4.08285e-05	Up
ENSG00000207003.1	RNU6-611P	snRNA	0.573068	1.45549e-06	4.14778e-05	Up
ENSG00000170445.15	HARS1	protein_coding	-0.195169	1.47046e-06	4.18527e-05	Down
ENSG00000117118.10	SDHB	protein_coding	-0.233591	1.4726e-06	4.1862e-05	Down
ENSG00000104687.14	GSR	protein_coding	-0.203807	1.4829e-06	4.21028e-05	Down
ENSG00000198019.13	FCGR1B	protein_coding	-0.879585	1.49455e-06	4.2381e-05	Down
ENSG00000105887.11	MTPN	protein_coding	-0.175008	1.49654e-06	4.23854e-05	Down
ENSG00000174684.7	B4GAT1	protein_coding	-0.308407	1.52575e-06	4.31595e-05	Down
ENSG00000130830.15	MPP1	protein_coding	-0.251123	1.53131e-06	4.32638e-05	Down
ENSG00000166478.10	ZNF143	protein_coding	0.314213	1.5574e-06	4.39469e-05	Up
ENSG00000041353.10	RAB27B	protein_coding	-0.435952	1.57105e-06	4.4278e-05	Down
ENSG00000272971.1	AL365181.4	lncRNA	-0.373059	1.57428e-06	4.43147e-05	Down
ENSG00000102317.18	RBM3	protein_coding	-0.616297	1.6105e-06	4.52788e-05	Down
ENSG00000285258.1	ATXN7	protein_coding	0.696931	1.63276e-06	4.58486e-05	Up
ENSG00000092850.12	TEKT2	protein_coding	0.459696	1.64109e-06	4.60266e-05	Up
ENSG00000048991.16	R3HDM1	protein_coding	-0.263859	1.66056e-06	4.65158e-05	Down
ENSG00000162711.17	NLRP3	protein_coding	-0.572503	1.66731e-06	4.66482e-05	Down
ENSG00000262445.3	AC099684.2	lncRNA	0.647325	1.68181e-06	4.69968e-05	Up
ENSG00000139973.16	SYT16	protein_coding	-0.332443	1.68544e-06	4.70411e-05	Down
ENSG00000203565.3	AL450313.1	lncRNA	1.74492	1.72869e-06	4.81899e-05	Up
ENSG00000198189.11	HSD17B11	protein_coding	-0.306954	1.74265e-06	4.85204e-05	Down
ENSG00000128245.15	YWHAH	protein_coding	-0.323738	1.74767e-06	4.86013e-05	Down
ENSG00000279586.1	AP000711.1	TEC	0.705256	1.77912e-06	4.94162e-05	Up
ENSG00000132664.12	POLR3F	protein_coding	-0.225643	1.81044e-06	5.02256e-05	Down
ENSG00000196136.18	SERPINA3	protein_coding	-2.14489	1.81854e-06	5.03895e-05	Down
ENSG00000108828.16	VAT1	protein_coding	0.295985	1.83334e-06	5.07384e-05	Up
ENSG00000269918.1	AF131215.6	lncRNA	0.342945	1.85763e-06	5.13491e-05	Up
ENSG00000172840.7	PDP2	protein_coding	0.277118	1.89464e-06	5.23092e-05	Up
ENSG00000151498.11	ACAD8	protein_coding	-0.153351	1.90667e-06	5.25243e-05	Down
ENSG00000288062.1	AL136981.3	lncRNA	-0.439466	1.90699e-06	5.25243e-05	Down
ENSG00000175497.17	DPP10	protein_coding	-0.269824	1.91165e-06	5.25898e-05	Down
ENSG00000183111.12	ARHGEF37	protein_coding	0.391676	1.91655e-06	5.26617e-05	Up
ENSG00000144677.15	CTDSPL	protein_coding	0.267072	1.9269e-06	5.28784e-05	Up
ENSG00000247556.6	OIP5-AS1	lncRNA	-0.230096	1.92903e-06	5.28784e-05	Down
ENSG00000133195.11	SLC39A11	protein_coding	0.447994	1.93466e-06	5.29697e-05	Up
ENSG00000110148.10	CCKBR	protein_coding	-0.424	1.97593e-06	5.40067e-05	Down
ENSG00000154277.13	UCHL1	protein_coding	-0.372566	1.97723e-06	5.40067e-05	Down
ENSG00000203705.11	TATDN3	protein_coding	-0.264192	2.00865e-06	5.48001e-05	Down
ENSG00000284526.1	AC015802.6	protein_coding	0.763636	2.01531e-06	5.49165e-05	Up
ENSG00000148498.16	PARD3	protein_coding	0.386176	2.02367e-06	5.50791e-05	Up
ENSG00000187961.14	KLHL17	protein_coding	0.431991	2.02822e-06	5.5138e-05	Up
ENSG00000101337.16	TM9SF4	protein_coding	-0.158269	2.05643e-06	5.58389e-05	Down
ENSG00000264340.1	AC009704.1	lncRNA	0.887316	2.06162e-06	5.5871e-05	Up
ENSG00000284848.2	LINC02359	lncRNA	-0.543628	2.06247e-06	5.5871e-05	Down
ENSG00000147862.17	NFIB	protein_coding	0.313512	2.0688e-06	5.59768e-05	Up
ENSG00000118432.12	CNR1	protein_coding	-0.437905	2.09458e-06	5.66077e-05	Down
ENSG00000128262.8	POM121L9P	transcribed_unprocessed_pseudogene	-0.979793	2.11325e-06	5.70453e-05	Down
ENSG00000143772.9	ITPKB	protein_coding	0.390009	2.12143e-06	5.7199e-05	Up
ENSG00000185761.11	ADAMTSL5	protein_coding	0.437733	2.14395e-06	5.77386e-05	Up
ENSG00000171530.14	TBCA	protein_coding	-0.197386	2.16265e-06	5.81742e-05	Down
ENSG00000130684.14	ZNF337	protein_coding	-0.40724	2.18377e-06	5.86739e-05	Down
ENSG00000093183.14	SEC22C	protein_coding	0.153197	2.187e-06	5.86922e-05	Up
ENSG00000163661.4	PTX3	protein_coding	-1.26551	2.19618e-06	5.88698e-05	Down
ENSG00000126562.17	WNK4	protein_coding	0.360353	2.20417e-06	5.90153e-05	Up
ENSG00000204120.14	GIGYF2	protein_coding	0.164963	2.22604e-06	5.95317e-05	Up
ENSG00000102897.10	LYRM1	protein_coding	-0.181996	2.23252e-06	5.96318e-05	Down
ENSG00000261553.5	AL137782.1	lncRNA	-0.703613	2.23496e-06	5.96318e-05	Down
ENSG00000165959.12	CLMN	protein_coding	0.471515	2.23965e-06	5.96878e-05	Up
ENSG00000143552.9	NUP210L	protein_coding	0.775377	2.24417e-06	5.9739e-05	Up
ENSG00000189369.9	GSPT2	protein_coding	-0.212513	2.24747e-06	5.97577e-05	Down
ENSG00000198513.12	ATL1	protein_coding	-0.386888	2.25154e-06	5.97969e-05	Down
ENSG00000196072.12	BLOC1S2	protein_coding	-0.204258	2.2939e-06	6.08518e-05	Down
ENSG00000175175.6	PPM1E	protein_coding	-0.413056	2.29836e-06	6.08998e-05	Down
ENSG00000204472.13	AIF1	protein_coding	-0.757265	2.33599e-06	6.1826e-05	Down
ENSG00000066248.15	NGEF	protein_coding	-0.387622	2.34543e-06	6.20045e-05	Down
ENSG00000119723.17	COQ6	protein_coding	-0.290741	2.35174e-06	6.20942e-05	Down
ENSG00000260276.2	AC022167.2	lncRNA	0.406168	2.35422e-06	6.20942e-05	Up
ENSG00000173013.6	CCDC96	protein_coding	-0.387084	2.36456e-06	6.22957e-05	Down
ENSG00000175582.19	RAB6A	protein_coding	-0.221351	2.36915e-06	6.23453e-05	Down
ENSG00000068366.20	ACSL4	protein_coding	-0.236571	2.39642e-06	6.29909e-05	Down
ENSG00000138135.7	CH25H	protein_coding	-1.01227	2.41689e-06	6.34565e-05	Down
ENSG00000109158.11	GABRA4	protein_coding	-0.36051	2.44864e-06	6.42169e-05	Down
ENSG00000059691.12	GATB	protein_coding	-0.209706	2.46218e-06	6.44985e-05	Down
ENSG00000171867.17	PRNP	protein_coding	-0.21762	2.46554e-06	6.45131e-05	Down
ENSG00000136153.20	LMO7	protein_coding	-0.285071	2.48656e-06	6.48738e-05	Down
ENSG00000171914.16	TLN2	protein_coding	-0.256125	2.48243e-06	6.48738e-05	Down
ENSG00000234373.1	SNX18P7	processed_pseudogene	-0.789842	2.48778e-06	6.48738e-05	Down
ENSG00000270808.1	AC022400.4	processed_pseudogene	0.544488	2.51706e-06	6.5563e-05	Up
ENSG00000145721.12	LIX1	protein_coding	-0.597202	2.53165e-06	6.58686e-05	Down
ENSG00000187730.9	GABRD	protein_coding	-0.426501	2.54407e-06	6.61172e-05	Down
ENSG00000113369.9	ARRDC3	protein_coding	-0.613197	2.55492e-06	6.63241e-05	Down
ENSG00000040341.18	STAU2	protein_coding	-0.252896	2.57117e-06	6.6521e-05	Down
ENSG00000196476.12	C20orf96	protein_coding	0.253818	2.56905e-06	6.6521e-05	Up
ENSG00000231355.1	AP000302.1	lncRNA	0.742252	2.56559e-06	6.6521e-05	Up
ENSG00000149636.15	DSN1	protein_coding	-0.282035	2.59247e-06	6.69386e-05	Down
ENSG00000153310.19	FAM49B	protein_coding	-0.247119	2.59312e-06	6.69386e-05	Down
ENSG00000221955.10	SLC12A8	protein_coding	-0.460715	2.59925e-06	6.70215e-05	Down
ENSG00000135736.6	CCDC102A	protein_coding	0.605468	2.61384e-06	6.73225e-05	Up
ENSG00000157978.12	LDLRAP1	protein_coding	0.410523	2.62255e-06	6.74714e-05	Up
ENSG00000111726.13	CMAS	protein_coding	-0.195526	2.68042e-06	6.88064e-05	Down
ENSG00000203965.13	EFCAB7	protein_coding	-0.270478	2.67783e-06	6.88064e-05	Down
ENSG00000032444.16	PNPLA6	protein_coding	0.29901	2.7115e-06	6.95268e-05	Up
ENSG00000206561.13	COLQ	protein_coding	-0.331848	2.76507e-06	7.08215e-05	Down
ENSG00000287583.1	AC018685.3	lncRNA	-0.647932	2.77493e-06	7.0995e-05	Down
ENSG00000164418.20	GRIK2	protein_coding	-0.342246	2.80027e-06	7.15638e-05	Down
ENSG00000156642.17	NPTN	protein_coding	-0.250539	2.8081e-06	7.16049e-05	Down
ENSG00000169282.17	KCNAB1	protein_coding	-0.294162	2.80709e-06	7.16049e-05	Down
ENSG00000229782.1	AC118754.1	lncRNA	-0.541218	2.81784e-06	7.17739e-05	Down
ENSG00000156050.10	FAM161B	protein_coding	-0.249003	2.86083e-06	7.27885e-05	Down
ENSG00000286084.2	AL096794.1	lncRNA	-0.525404	2.88615e-06	7.33516e-05	Down
ENSG00000150394.14	CDH8	protein_coding	-0.28062	2.9055e-06	7.37619e-05	Down
ENSG00000251621.1	AC009487.3	lncRNA	-0.938585	2.92653e-06	7.42141e-05	Down
ENSG00000004766.17	VPS50	protein_coding	-0.25043	2.98063e-06	7.54197e-05	Down
ENSG00000138092.11	CENPO	protein_coding	0.233366	2.97804e-06	7.54197e-05	Up
ENSG00000279443.1	AL513497.1	TEC	0.680321	3.02756e-06	7.65231e-05	Up
ENSG00000273893.1	AL133520.1	lncRNA	0.34363	3.03708e-06	7.66795e-05	Up
ENSG00000202290.1	RNA5SP37	rRNA_pseudogene	0.539482	3.05567e-06	7.70644e-05	Up
ENSG00000156384.14	SFR1	protein_coding	-0.369239	3.07199e-06	7.73912e-05	Down
ENSG00000265179.7	AP000894.2	lncRNA	-0.634962	3.08193e-06	7.74722e-05	Down
ENSG00000281332.1	LINC00997	lncRNA	0.390001	3.07978e-06	7.74722e-05	Up
ENSG00000133958.13	UNC79	protein_coding	-0.224459	3.0883e-06	7.75477e-05	Down
ENSG00000170540.15	ARL6IP1	protein_coding	-0.23692	3.09419e-06	7.76108e-05	Down
ENSG00000196460.14	RFX8	protein_coding	-0.635835	3.1117e-06	7.79653e-05	Down
ENSG00000176533.13	GNG7	protein_coding	0.238167	3.11524e-06	7.7969e-05	Up
ENSG00000106537.8	TSPAN13	protein_coding	-0.326677	3.11908e-06	7.79803e-05	Down
ENSG00000134108.13	ARL8B	protein_coding	-0.200763	3.12877e-06	7.81379e-05	Down
ENSG00000047621.12	C12orf4	protein_coding	-0.232273	3.13703e-06	7.82592e-05	Down
ENSG00000137177.20	KIF13A	protein_coding	0.250242	3.14258e-06	7.83128e-05	Up
ENSG00000005381.8	MPO	protein_coding	-0.652404	3.15355e-06	7.83319e-05	Down
ENSG00000135249.8	RINT1	protein_coding	-0.334599	3.15025e-06	7.83319e-05	Down
ENSG00000153179.13	RASSF3	protein_coding	0.447249	3.15099e-06	7.83319e-05	Up
ENSG00000102547.19	CAB39L	protein_coding	0.350138	3.24554e-06	8.053e-05	Up
ENSG00000141965.5	FEM1A	protein_coding	0.449471	3.26689e-06	8.09724e-05	Up
ENSG00000164687.11	FABP5	protein_coding	-0.591862	3.31723e-06	8.21317e-05	Down
ENSG00000279700.1	AC131212.2	TEC	0.446384	3.35083e-06	8.28747e-05	Up
ENSG00000198453.13	ZNF568	protein_coding	0.187617	3.3805e-06	8.35186e-05	Up
ENSG00000011114.15	BTBD7	protein_coding	0.205304	3.39326e-06	8.36868e-05	Up
ENSG00000183837.9	PNMA3	protein_coding	-0.478789	3.39457e-06	8.36868e-05	Down
ENSG00000079308.19	TNS1	protein_coding	0.361509	3.41562e-06	8.41155e-05	Up
ENSG00000085415.16	SEH1L	protein_coding	-0.193103	3.45891e-06	8.50906e-05	Down
ENSG00000138100.13	TRIM54	protein_coding	-0.530996	3.46757e-06	8.52126e-05	Down
ENSG00000161547.16	SRSF2	protein_coding	-0.21168	3.48392e-06	8.54557e-05	Down
ENSG00000172987.12	HPSE2	protein_coding	0.610273	3.48488e-06	8.54557e-05	Up
ENSG00000173726.11	TOMM20	protein_coding	-0.257654	3.50332e-06	8.58164e-05	Down
ENSG00000162601.11	MYSM1	protein_coding	-0.298835	3.53964e-06	8.6614e-05	Down
ENSG00000197124.12	ZNF682	protein_coding	-0.324675	3.56823e-06	8.7221e-05	Down
ENSG00000262902.1	MTCO1P40	processed_pseudogene	0.513866	3.58082e-06	8.74359e-05	Up
ENSG00000147465.12	STAR	protein_coding	-0.338191	3.58571e-06	8.74625e-05	Down
ENSG00000144214.9	LYG1	protein_coding	0.415325	3.59102e-06	8.74992e-05	Up
ENSG00000129028.9	THAP10	protein_coding	-0.341404	3.60455e-06	8.77361e-05	Down
ENSG00000240764.3	PCDHGC5	protein_coding	-0.719991	3.62354e-06	8.81053e-05	Down
ENSG00000282100.1	HSP90AB4P	processed_pseudogene	0.587638	3.65073e-06	8.85793e-05	Up
ENSG00000286457.1	AC009560.3	lncRNA	0.485386	3.64796e-06	8.85793e-05	Up
ENSG00000174842.17	GLMN	protein_coding	-0.30132	3.70064e-06	8.96957e-05	Down
ENSG00000233621.2	LINC01137	lncRNA	0.426922	3.71942e-06	9.00561e-05	Up
ENSG00000138018.18	SELENOI	protein_coding	-0.243446	3.75073e-06	9.07188e-05	Down
ENSG00000184428.13	TOP1MT	protein_coding	0.192277	3.75661e-06	9.07656e-05	Up
ENSG00000008710.20	PKD1	protein_coding	-0.419368	3.77908e-06	9.1213e-05	Down
ENSG00000117069.15	ST6GALNAC5	protein_coding	-0.343347	3.81092e-06	9.18851e-05	Down
ENSG00000245532.9	NEAT1	lncRNA	0.628919	3.89308e-06	9.3768e-05	Up
ENSG00000055044.11	NOP58	protein_coding	-0.201091	3.89969e-06	9.38289e-05	Down
ENSG00000179195.16	ZNF664	protein_coding	0.278815	3.90685e-06	9.38302e-05	Up
ENSG00000181722.16	ZBTB20	protein_coding	0.361153	3.9079e-06	9.38302e-05	Up
ENSG00000179477.11	ALOX12B	protein_coding	-0.737891	3.91742e-06	9.3961e-05	Down
ENSG00000221823.11	PPP3R1	protein_coding	-0.29599	3.94355e-06	9.44893e-05	Down
ENSG00000149925.20	ALDOA	protein_coding	-0.545339	3.95541e-06	9.4675e-05	Down
ENSG00000233469.1	ST6GALNAC4P1	processed_pseudogene	0.410488	3.97813e-06	9.512e-05	Up
ENSG00000174007.8	CEP19	protein_coding	0.295713	4.01096e-06	9.58053e-05	Up
ENSG00000107951.14	MTPAP	protein_coding	-0.203253	4.0178e-06	9.58693e-05	Down
ENSG00000142698.15	C1orf94	protein_coding	-0.983499	4.03091e-06	9.60396e-05	Down
ENSG00000189157.14	FAM47E	protein_coding	-0.398075	4.03328e-06	9.60396e-05	Down
ENSG00000101438.4	SLC32A1	protein_coding	-0.648447	4.04487e-06	9.62161e-05	Down
ENSG00000116205.14	TCEANC2	protein_coding	0.227426	4.06662e-06	9.66335e-05	Up
ENSG00000068615.18	REEP1	protein_coding	-0.295065	4.08746e-06	9.69848e-05	Down
ENSG00000258859.1	LINC02296	lncRNA	-0.945457	4.08982e-06	9.69848e-05	Down
ENSG00000164588.8	HCN1	protein_coding	-0.383567	4.09853e-06	9.69914e-05	Down
ENSG00000165995.20	CACNB2	protein_coding	-0.207995	4.09647e-06	9.69914e-05	Down
ENSG00000103653.16	CSK	protein_coding	0.215729	4.1325e-06	9.76951e-05	Up
ENSG00000140750.17	ARHGAP17	protein_coding	0.195917	4.1736e-06	9.84644e-05	Up
ENSG00000165338.16	HECTD2	protein_coding	-0.322088	4.17147e-06	9.84644e-05	Down
ENSG00000270230.1	MTND6P22	processed_pseudogene	0.914561	4.19885e-06	9.89589e-05	Up
ENSG00000231312.7	MAP4K3-DT	lncRNA	-0.264251	4.23083e-06	9.95089e-05	Down
ENSG00000235510.1	BX842568.4	unprocessed_pseudogene	-0.746126	4.22725e-06	9.95089e-05	Down
ENSG00000204852.16	TCTN1	protein_coding	-0.252328	4.33933e-06	0.000101865	Down
ENSG00000275898.1	AC125603.4	lncRNA	-0.909946	4.33986e-06	0.000101865	Down
ENSG00000108474.17	PIGL	protein_coding	-0.290126	4.36558e-06	0.000102254	Down
ENSG00000171714.11	ANO5	protein_coding	-0.257533	4.36975e-06	0.000102254	Down
ENSG00000256310.1	NDUFA5P6	processed_pseudogene	-0.985372	4.36954e-06	0.000102254	Down
ENSG00000166793.12	YPEL4	protein_coding	-0.293697	4.42845e-06	0.000103417	Down
ENSG00000223528.7	AL359094.1	lncRNA	0.548222	4.42451e-06	0.000103417	Up
ENSG00000204130.13	RUFY2	protein_coding	-0.190637	4.45162e-06	0.000103748	Down
ENSG00000260743.1	AC007823.1	lncRNA	0.59009	4.45032e-06	0.000103748	Up
ENSG00000279789.1	AC120114.3	TEC	0.327048	4.47656e-06	0.000104224	Up
ENSG00000251340.1	MTCYBP35	processed_pseudogene	0.5359	4.49269e-06	0.0001044	Up
ENSG00000284713.1	SMIM38	protein_coding	-0.789369	4.49318e-06	0.0001044	Down
ENSG00000130540.14	SULT4A1	protein_coding	-0.336988	4.51361e-06	0.000104769	Down
ENSG00000124191.18	TOX2	protein_coding	-0.316216	4.53392e-06	0.000104966	Down
ENSG00000204179.10	PTPN20	protein_coding	-0.673952	4.53577e-06	0.000104966	Down
ENSG00000279619.1	AC020907.5	TEC	-0.85731	4.53039e-06	0.000104966	Down
ENSG00000214050.8	FBXO16	protein_coding	-0.293606	4.54209e-06	0.000105006	Down
ENSG00000156218.13	ADAMTSL3	protein_coding	0.39225	4.57888e-06	0.000105645	Up
ENSG00000249436.2	AC008780.1	lncRNA	-0.578295	4.57744e-06	0.000105645	Down
ENSG00000253210.2	AC040970.1	lncRNA	-0.490246	4.59982e-06	0.000106021	Down
ENSG00000079931.15	MOXD1	protein_coding	-0.56649	4.61152e-06	0.000106185	Down
ENSG00000282375.1	AC100797.5	lncRNA	-0.632008	4.64072e-06	0.000106751	Down
ENSG00000198408.14	OGA	protein_coding	-0.220587	4.64546e-06	0.000106753	Down
ENSG00000183527.12	PSMG1	protein_coding	-0.313321	4.68001e-06	0.00010744	Down
ENSG00000197182.14	MIRLET7BHG	lncRNA	0.420096	4.69843e-06	0.000107706	Up
ENSG00000246334.2	PRR7-AS1	lncRNA	0.333591	4.70097e-06	0.000107706	Up
ENSG00000108651.10	UTP6	protein_coding	-0.134841	4.70859e-06	0.000107773	Down
ENSG00000097021.19	ACOT7	protein_coding	-0.367969	4.79824e-06	0.000109716	Down
ENSG00000179841.8	AKAP5	protein_coding	-0.362402	4.82689e-06	0.00011023	Down
ENSG00000253719.4	ATXN7L3B	protein_coding	-0.145816	4.83027e-06	0.00011023	Down
ENSG00000279948.1	AC008895.1	TEC	0.420033	4.83859e-06	0.00011031	Up
ENSG00000057757.10	PITHD1	protein_coding	-0.229016	4.87993e-06	0.000111143	Down
ENSG00000196636.8	SDHAF3	protein_coding	-0.286752	4.89006e-06	0.000111263	Down
ENSG00000105810.9	CDK6	protein_coding	0.306306	4.901e-06	0.000111402	Up
ENSG00000115419.13	GLS	protein_coding	-0.271639	4.95144e-06	0.000112438	Down
ENSG00000177646.19	ACAD9	protein_coding	-0.227571	4.96638e-06	0.000112568	Down
ENSG00000184613.10	NELL2	protein_coding	-0.389232	4.96695e-06	0.000112568	Down
ENSG00000223551.1	TMSB4XP4	processed_pseudogene	-0.332244	5.01709e-06	0.000113592	Down
ENSG00000172888.12	ZNF621	protein_coding	0.268761	5.0249e-06	0.000113657	Up
ENSG00000140931.20	CMTM3	protein_coding	0.323605	5.03448e-06	0.000113763	Up
ENSG00000178301.4	AQP11	protein_coding	-0.287235	5.06784e-06	0.000114404	Down
ENSG00000196730.13	DAPK1	protein_coding	-0.321067	5.07661e-06	0.00011449	Down
ENSG00000081870.11	HSPB11	protein_coding	-0.192337	5.10727e-06	0.000114749	Down
ENSG00000090989.18	EXOC1	protein_coding	-0.19894	5.113e-06	0.000114749	Down
ENSG00000102032.13	RENBP	protein_coding	0.353243	5.10759e-06	0.000114749	Up
ENSG00000160401.15	CFAP157	protein_coding	0.354216	5.11052e-06	0.000114749	Up
ENSG00000164104.12	HMGB2	protein_coding	-0.389783	5.09568e-06	0.000114749	Down
ENSG00000187325.5	TAF9B	protein_coding	-0.264824	5.11843e-06	0.000114759	Down
ENSG00000060237.17	WNK1	protein_coding	0.317352	5.12628e-06	0.000114823	Up
ENSG00000227036.8	LINC00511	lncRNA	0.297625	5.13439e-06	0.000114893	Up
ENSG00000137478.15	FCHSD2	protein_coding	0.266248	5.14132e-06	0.000114936	Up
ENSG00000168743.12	NPNT	protein_coding	0.649929	5.19392e-06	0.0001159	Up
ENSG00000215223.3	CYP51A1P3	processed_pseudogene	0.564929	5.19451e-06	0.0001159	Up
ENSG00000085377.14	PREP	protein_coding	-0.232639	5.21419e-06	0.000116226	Down
ENSG00000113575.10	PPP2CA	protein_coding	-0.185522	5.22991e-06	0.000116464	Down
ENSG00000287236.1	Z73420.2	lncRNA	0.902028	5.25631e-06	0.000116939	Up
ENSG00000155970.12	MICU3	protein_coding	-0.295056	5.26489e-06	0.000117017	Down
ENSG00000115368.10	WDR75	protein_coding	-0.223929	5.30266e-06	0.000117743	Down
ENSG00000134121.10	CHL1	protein_coding	-0.282669	5.39397e-06	0.000119655	Down
ENSG00000287680.1	AC093330.3	lncRNA	0.627191	5.40931e-06	0.000119879	Up
ENSG00000198331.10	HYLS1	protein_coding	-0.239704	5.43556e-06	0.000120266	Down
ENSG00000278727.1	AC000403.1	lncRNA	-0.548162	5.43719e-06	0.000120266	Down
ENSG00000136040.9	PLXNC1	protein_coding	-0.251267	5.48015e-06	0.0001211	Down
ENSG00000099338.23	CATSPERG	protein_coding	0.286923	5.48623e-06	0.000121118	Up
ENSG00000180198.16	RCC1	protein_coding	0.505065	5.50344e-06	0.000121381	Up
ENSG00000144406.19	UNC80	protein_coding	-0.267438	5.53188e-06	0.000121892	Down
ENSG00000264112.1	AC015813.1	lncRNA	-0.413428	5.53907e-06	0.000121934	Down
ENSG00000182916.8	TCEAL7	protein_coding	-0.240913	5.55684e-06	0.000122208	Down
ENSG00000132471.12	WBP2	protein_coding	-0.264908	5.56289e-06	0.000122224	Down
ENSG00000137776.17	SLTM	protein_coding	0.200859	5.59539e-06	0.000122821	Up
ENSG00000167193.8	CRK	protein_coding	0.239268	5.62035e-06	0.000123252	Up
ENSG00000203875.13	SNHG5	lncRNA	0.22991	5.63546e-06	0.000123465	Up
ENSG00000174243.10	DDX23	protein_coding	0.205746	5.64155e-06	0.000123481	Up
ENSG00000101193.8	GID8	protein_coding	0.151236	5.65527e-06	0.000123664	Up
ENSG00000107295.10	SH3GL2	protein_coding	-0.352529	5.67421e-06	0.000123961	Down
ENSG00000178796.13	RIIAD1	protein_coding	-0.433823	5.6802e-06	0.000123974	Down
ENSG00000106636.8	YKT6	protein_coding	0.200329	5.71862e-06	0.000124694	Up
ENSG00000138138.13	ATAD1	protein_coding	-0.241466	5.74179e-06	0.000125081	Down
ENSG00000130717.13	UCK1	protein_coding	0.202451	5.7672e-06	0.000125516	Up
ENSG00000067842.17	ATP2B3	protein_coding	-0.29732	5.78932e-06	0.000125878	Down
ENSG00000114279.13	FGF12	protein_coding	-0.322154	5.82374e-06	0.000126507	Down
ENSG00000165832.6	TRUB1	protein_coding	-0.311765	5.84174e-06	0.000126779	Down
ENSG00000070814.21	TCOF1	protein_coding	0.223475	5.85002e-06	0.000126838	Up
ENSG00000247627.2	MTND4P12	processed_pseudogene	0.530854	5.85702e-06	0.000126867	Up
ENSG00000280222.1	AL365209.1	TEC	0.559109	5.86233e-06	0.000126867	Up
ENSG00000139178.11	C1RL	protein_coding	-0.443411	5.9026e-06	0.000127505	Down
ENSG00000168781.22	PPIP5K1	protein_coding	-0.199029	5.9029e-06	0.000127505	Down
ENSG00000163938.17	GNL3	protein_coding	-0.172812	5.92716e-06	0.000127909	Down
ENSG00000089123.16	TASP1	protein_coding	-0.36839	5.99598e-06	0.000129273	Down
ENSG00000111358.14	GTF2H3	protein_coding	-0.220976	6.05137e-06	0.000129859	Down
ENSG00000141905.19	NFIC	protein_coding	0.2605	6.04671e-06	0.000129859	Up
ENSG00000150760.12	DOCK1	protein_coding	0.34307	6.05061e-06	0.000129859	Up
ENSG00000255435.7	AP001267.3	lncRNA	0.412936	6.05037e-06	0.000129859	Up
ENSG00000273156.2	AC124016.3	lncRNA	-0.334226	6.04912e-06	0.000129859	Down
ENSG00000179943.8	FIZ1	protein_coding	0.272863	6.10722e-06	0.000130936	Up
ENSG00000242088.1	AC090602.1	processed_pseudogene	0.605358	6.1264e-06	0.000131225	Up
ENSG00000224812.3	TMEM72-AS1	lncRNA	-0.372272	6.13484e-06	0.000131283	Down
ENSG00000181274.7	FRAT2	protein_coding	0.346545	6.17199e-06	0.000131956	Up
ENSG00000259505.1	AC009268.1	processed_pseudogene	1.263	6.27056e-06	0.000133939	Up
ENSG00000072864.15	NDE1	protein_coding	0.357698	6.27962e-06	0.000134008	Up
ENSG00000100567.13	PSMA3	protein_coding	-0.162853	6.29973e-06	0.000134313	Down
ENSG00000144834.14	TAGLN3	protein_coding	-0.379355	6.33387e-06	0.000134916	Down
ENSG00000059588.10	TARBP1	protein_coding	-0.558764	6.34649e-06	0.000135059	Down
ENSG00000198417.7	MT1F	protein_coding	0.751953	6.36797e-06	0.000135391	Up
ENSG00000106404.13	CLDN15	protein_coding	0.441087	6.44506e-06	0.000136904	Up
ENSG00000017797.13	RALBP1	protein_coding	0.205036	6.47454e-06	0.000137404	Up
ENSG00000274356.1	AL355987.5	unprocessed_pseudogene	-0.629447	6.52371e-06	0.000138319	Down
ENSG00000112039.5	FANCE	protein_coding	0.291089	6.56631e-06	0.000139095	Up
ENSG00000111961.18	SASH1	protein_coding	0.383019	6.58211e-06	0.000139301	Up
ENSG00000048052.21	HDAC9	protein_coding	-0.303571	6.63489e-06	0.000140289	Down
ENSG00000156411.9	ATP5MPL	protein_coding	-0.19639	6.65986e-06	0.000140688	Down
ENSG00000075303.13	SLC25A40	protein_coding	-0.305171	6.68128e-06	0.000140767	Down
ENSG00000199627.1	RNU6-1010P	snRNA	0.617118	6.68193e-06	0.000140767	Up
ENSG00000253161.5	LINC01605	lncRNA	-0.860632	6.67697e-06	0.000140767	Down
ENSG00000069509.6	FUNDC1	protein_coding	-0.223785	6.74553e-06	0.000141977	Down
ENSG00000121413.12	ZSCAN18	protein_coding	-0.248449	6.82774e-06	0.000143576	Down
ENSG00000124374.9	PAIP2B	protein_coding	0.491149	6.8825e-06	0.000144595	Up
ENSG00000080503.24	SMARCA2	protein_coding	-0.141214	6.90998e-06	0.000144981	Down
ENSG00000170085.18	SIMC1	protein_coding	-0.17357	6.91347e-06	0.000144981	Down
ENSG00000244128.7	LINC01322	lncRNA	0.449187	6.92973e-06	0.00014519	Up
ENSG00000157005.4	SST	protein_coding	-0.974471	7.03134e-06	0.000147185	Down
ENSG00000021645.19	NRXN3	protein_coding	-0.272018	7.04706e-06	0.00014738	Down
ENSG00000187098.15	MITF	protein_coding	0.297065	7.09279e-06	0.000148202	Up
ENSG00000105176.18	URI1	protein_coding	0.238915	7.1275e-06	0.000148792	Up
ENSG00000198663.16	C6orf89	protein_coding	0.137053	7.17086e-06	0.000149562	Up
ENSG00000137285.10	TUBB2B	protein_coding	-0.596907	7.20173e-06	0.000149978	Down
ENSG00000246263.3	UBR5-AS1	lncRNA	-0.371929	7.20383e-06	0.000149978	Down
ENSG00000171206.14	TRIM8	protein_coding	0.297616	7.21693e-06	0.000150115	Up
ENSG00000181016.9	LSMEM1	protein_coding	0.528929	7.26933e-06	0.000151068	Up
ENSG00000169740.14	ZNF32	protein_coding	0.204271	7.28891e-06	0.000151339	Up
ENSG00000163590.14	PPM1L	protein_coding	-0.21783	7.38359e-06	0.000153166	Down
ENSG00000256030.1	CBX3P4	transcribed_processed_pseudogene	0.624494	7.39662e-06	0.000153298	Up
ENSG00000126777.18	KTN1	protein_coding	0.253556	7.43308e-06	0.000153916	Up
ENSG00000077152.11	UBE2T	protein_coding	-0.316677	7.46371e-06	0.000154411	Down
ENSG00000104361.10	NIPAL2	protein_coding	-0.342949	7.48736e-06	0.000154761	Down
ENSG00000149929.16	HIRIP3	protein_coding	0.166103	7.51558e-06	0.000155131	Up
ENSG00000287516.1	AL359764.2	lncRNA	-0.434128	7.51871e-06	0.000155131	Down
ENSG00000153914.16	SREK1	protein_coding	0.310686	7.52647e-06	0.000155152	Up
ENSG00000179886.6	TIGD5	protein_coding	0.339868	7.55751e-06	0.000155652	Up
ENSG00000113569.16	NUP155	protein_coding	-0.20185	7.57107e-06	0.000155792	Down
ENSG00000047849.21	MAP4	protein_coding	0.206402	7.59313e-06	0.000156107	Up
ENSG00000137203.13	TFAP2A	protein_coding	0.714411	7.62635e-06	0.00015665	Up
ENSG00000225953.3	SATB2-AS1	lncRNA	-0.245127	7.67081e-06	0.000157422	Down
ENSG00000164610.9	RP9	protein_coding	0.254667	7.68211e-06	0.000157514	Up
ENSG00000140740.11	UQCRC2	protein_coding	-0.24683	7.72998e-06	0.000158214	Down
ENSG00000160685.13	ZBTB7B	protein_coding	0.367785	7.72711e-06	0.000158214	Up
ENSG00000109927.10	TECTA	protein_coding	-0.336151	7.77242e-06	0.000158941	Down
ENSG00000278129.2	ZNF8	protein_coding	0.211203	7.81667e-06	0.000159704	Up
ENSG00000129038.16	LOXL1	protein_coding	0.435434	8.03424e-06	0.000164004	Up
ENSG00000141433.13	ADCYAP1	protein_coding	-0.737923	8.0619e-06	0.000164423	Down
ENSG00000250948.1	AC091180.5	lncRNA	0.920385	8.07455e-06	0.000164535	Up
ENSG00000260257.2	AL035071.1	lncRNA	0.284383	8.08531e-06	0.000164609	Up
ENSG00000198039.11	ZNF273	protein_coding	-0.220158	8.16138e-06	0.000166011	Down
ENSG00000095485.18	CWF19L1	protein_coding	-0.254998	8.19718e-06	0.000166591	Down
ENSG00000117600.12	PLPPR4	protein_coding	-0.375087	8.251e-06	0.000167537	Down
ENSG00000131089.17	ARHGEF9	protein_coding	-0.201042	8.34904e-06	0.000169128	Down
ENSG00000260316.2	AL008727.1	lncRNA	0.485401	8.35135e-06	0.000169128	Up
ENSG00000287677.2	AC025839.1	lncRNA	-0.567524	8.34213e-06	0.000169128	Down
ENSG00000065609.14	SNAP91	protein_coding	-0.277376	8.37518e-06	0.000169312	Down
ENSG00000231754.2	AL512380.1	lncRNA	-0.558566	8.36895e-06	0.000169312	Down
ENSG00000075089.9	ACTR6	protein_coding	-0.263313	8.41103e-06	0.000169688	Down
ENSG00000110917.8	MLEC	protein_coding	0.159903	8.41585e-06	0.000169688	Up
ENSG00000214174.8	AMZ2P1	transcribed_unprocessed_pseudogene	-0.138896	8.4125e-06	0.000169688	Down
ENSG00000144580.13	CNOT9	protein_coding	-0.109056	8.46064e-06	0.000170412	Down
ENSG00000257365.8	FNTB	protein_coding	0.240058	8.46657e-06	0.000170412	Up
ENSG00000141337.12	ARSG	protein_coding	-0.310118	8.50744e-06	0.000170787	Down
ENSG00000160285.15	LSS	protein_coding	0.267677	8.50685e-06	0.000170787	Up
ENSG00000183196.10	CHST6	protein_coding	0.514302	8.50133e-06	0.000170787	Up
ENSG00000151240.17	DIP2C	protein_coding	0.143729	8.52731e-06	0.000171036	Up
ENSG00000132872.12	SYT4	protein_coding	-0.371344	8.55123e-06	0.000171349	Down
ENSG00000140265.12	ZSCAN29	protein_coding	0.223804	8.55777e-06	0.000171349	Up
ENSG00000069535.14	MAOB	protein_coding	-0.291526	8.6946e-06	0.000173661	Down
ENSG00000102172.16	SMS	protein_coding	-0.18137	8.70339e-06	0.000173661	Down
ENSG00000146872.17	TLK2	protein_coding	0.144791	8.69565e-06	0.000173661	Up
ENSG00000169508.7	GPR183	protein_coding	-0.98471	8.70238e-06	0.000173661	Down
ENSG00000155097.12	ATP6V1C1	protein_coding	-0.213763	8.75258e-06	0.000174491	Down
ENSG00000271771.1	AC139792.1	lncRNA	0.592174	8.8098e-06	0.00017548	Up
ENSG00000166902.5	MRPL16	protein_coding	-0.174113	8.8302e-06	0.000175734	Down
ENSG00000135679.25	MDM2	protein_coding	0.15827	8.90064e-06	0.000176983	Up
ENSG00000102900.13	NUP93	protein_coding	-0.243597	8.91982e-06	0.000177211	Down
ENSG00000064601.18	CTSA	protein_coding	-0.213878	8.98762e-06	0.000178404	Down
ENSG00000111110.12	PPM1H	protein_coding	-0.21863	8.99959e-06	0.000178488	Down
ENSG00000198909.7	MAP3K3	protein_coding	0.14909	9.11791e-06	0.000180679	Up
ENSG00000228981.3	AC097658.2	processed_pseudogene	0.477856	9.19028e-06	0.000181956	Up
ENSG00000065809.13	FAM107B	protein_coding	0.435954	9.20408e-06	0.000182033	Up
ENSG00000087116.16	ADAMTS2	protein_coding	0.685583	9.20993e-06	0.000182033	Up
ENSG00000197971.16	MBP	protein_coding	0.407085	9.22919e-06	0.000182257	Up
ENSG00000189077.11	TMEM120A	protein_coding	0.224169	9.24294e-06	0.000182372	Up
ENSG00000123612.16	ACVR1C	protein_coding	-0.358976	9.29045e-06	0.000183152	Down
ENSG00000263990.1	AC004253.1	lncRNA	-0.485332	9.34531e-06	0.000183778	Down
ENSG00000275023.5	MLLT6	protein_coding	0.167321	9.34611e-06	0.000183778	Up
ENSG00000275940.1	MRPL57P3	processed_pseudogene	0.67837	9.34095e-06	0.000183778	Up
ENSG00000180008.9	SOCS4	protein_coding	0.287832	9.36337e-06	0.00018396	Up
ENSG00000063322.15	MED29	protein_coding	-0.284068	9.48786e-06	0.000186247	Down
ENSG00000137547.9	MRPL15	protein_coding	-0.207537	9.50444e-06	0.000186413	Down
ENSG00000132386.11	SERPINF1	protein_coding	-0.317913	9.52199e-06	0.00018644	Down
ENSG00000186260.16	MRTFB	protein_coding	-0.262068	9.52117e-06	0.00018644	Down
ENSG00000287252.1	AL009179.2	lncRNA	-0.500678	9.57769e-06	0.000187371	Down
ENSG00000132635.17	PCED1A	protein_coding	0.222523	9.60508e-06	0.000187747	Up
ENSG00000260838.3	AC022893.2	lncRNA	-0.385114	9.69563e-06	0.000189357	Down
ENSG00000069345.12	DNAJA2	protein_coding	-0.169415	9.73679e-06	0.000189999	Down
ENSG00000104365.15	IKBKB	protein_coding	0.202211	9.76012e-06	0.000190293	Up
ENSG00000165023.7	DIRAS2	protein_coding	-0.399017	9.80408e-06	0.000190989	Down
ENSG00000205710.4	C17orf107	protein_coding	-0.650255	9.86934e-06	0.000192097	Down
ENSG00000111361.13	EIF2B1	protein_coding	-0.13515	9.89685e-06	0.000192308	Down
ENSG00000173421.17	CCDC36	protein_coding	0.636574	9.88996e-06	0.000192308	Up
ENSG00000286971.1	AC012508.3	lncRNA	-0.543798	9.96213e-06	0.000193413	Down
ENSG00000154582.16	ELOC	protein_coding	-0.178677	1.00264e-05	0.000194497	Down
ENSG00000172824.16	CES4A	protein_coding	-0.322673	1.00908e-05	0.000195582	Down
ENSG00000198554.12	WDHD1	protein_coding	-0.302919	1.0123e-05	0.00019604	Down
ENSG00000285669.1	AC026979.4	lncRNA	0.436427	1.0167e-05	0.000196727	Up
ENSG00000103591.13	AAGAB	protein_coding	-0.20172	1.01912e-05	0.000197029	Down
ENSG00000163898.10	LIPH	protein_coding	0.47952	1.02125e-05	0.000197277	Up
ENSG00000162755.14	KLHDC9	protein_coding	-0.257837	1.02609e-05	0.000198044	Down
ENSG00000276505.1	AP000892.3	lncRNA	0.438366	1.03072e-05	0.000198773	Up
ENSG00000165689.17	ENTR1	protein_coding	0.161576	1.03371e-05	0.000199014	Up
ENSG00000259045.1	MTCO1P2	unprocessed_pseudogene	0.532785	1.03355e-05	0.000199014	Up
ENSG00000168487.19	BMP1	protein_coding	0.281256	1.04435e-05	0.000200896	Up
ENSG00000186298.12	PPP1CC	protein_coding	0.293025	1.05335e-05	0.000202458	Up
ENSG00000185129.7	PURA	protein_coding	0.268592	1.05425e-05	0.000202462	Up
ENSG00000257438.1	AC011595.1	lncRNA	0.46893	1.05649e-05	0.000202722	Up
ENSG00000100526.20	CDKN3	protein_coding	-0.384	1.0577e-05	0.000202785	Down
ENSG00000096746.17	HNRNPH3	protein_coding	0.233515	1.07072e-05	0.000204429	Up
ENSG00000126945.9	HNRNPH2	protein_coding	-0.166286	1.06778e-05	0.000204429	Down
ENSG00000181656.7	GPR88	protein_coding	-0.441475	1.0714e-05	0.000204429	Down
ENSG00000186439.14	TRDN	protein_coding	0.49382	1.06892e-05	0.000204429	Up
ENSG00000198346.11	ZNF813	protein_coding	0.368037	1.0716e-05	0.000204429	Up
ENSG00000236352.1	AC005220.1	lncRNA	0.716437	1.06952e-05	0.000204429	Up
ENSG00000287750.1	AL353572.4	lncRNA	-0.464482	1.08598e-05	0.000207001	Down
ENSG00000196233.13	LCOR	protein_coding	0.221214	1.08814e-05	0.000207241	Up
ENSG00000223804.5	AC244669.1	transcribed_unprocessed_pseudogene	0.564286	1.1045e-05	0.000210184	Up
ENSG00000078018.20	MAP2	protein_coding	-0.270491	1.11086e-05	0.000211219	Down
ENSG00000168246.6	UBTD2	protein_coding	0.282886	1.11683e-05	0.00021193	Up
ENSG00000174099.11	MSRB3	protein_coding	0.292167	1.1162e-05	0.00021193	Up
ENSG00000178467.18	P4HTM	protein_coding	-0.260511	1.11736e-05	0.00021193	Down
ENSG00000152932.8	RAB3C	protein_coding	-0.33789	1.12078e-05	0.000212403	Down
ENSG00000136267.13	DGKB	protein_coding	-0.272324	1.13786e-05	0.000215464	Down
ENSG00000177853.14	ZNF518A	protein_coding	-0.325538	1.14124e-05	0.000215925	Down
ENSG00000071205.12	ARHGAP10	protein_coding	0.257516	1.14371e-05	0.000216215	Up
ENSG00000171970.13	ZNF57	protein_coding	-0.517534	1.14475e-05	0.000216235	Down
ENSG00000160716.6	CHRNB2	protein_coding	-0.41729	1.14944e-05	0.000216942	Down
ENSG00000168939.11	SPRY3	protein_coding	0.298432	1.15286e-05	0.000217411	Up
ENSG00000280388.1	AC006330.1	TEC	0.388825	1.16078e-05	0.000218725	Up
ENSG00000137273.6	FOXF2	protein_coding	0.350101	1.17369e-05	0.000220975	Up
ENSG00000119328.12	ABITRAM	protein_coding	-0.194088	1.17792e-05	0.000221592	Down
ENSG00000072401.15	UBE2D1	protein_coding	-0.255629	1.17932e-05	0.000221674	Down
ENSG00000166863.12	TAC3	protein_coding	-0.598464	1.18053e-05	0.00022172	Down
ENSG00000133519.12	ZDHHC8P1	transcribed_unprocessed_pseudogene	0.338939	1.18332e-05	0.000222063	Up
ENSG00000164100.9	NDST3	protein_coding	-0.315005	1.18607e-05	0.000222398	Down
ENSG00000117523.16	PRRC2C	protein_coding	0.232105	1.19567e-05	0.000224016	Up
ENSG00000137135.18	ARHGEF39	protein_coding	-0.460546	1.20108e-05	0.000224845	Down
ENSG00000169926.11	KLF13	protein_coding	0.195267	1.20261e-05	0.00022495	Up
ENSG00000280334.1	AC009084.2	TEC	-0.340083	1.20561e-05	0.000225327	Down
ENSG00000125675.18	GRIA3	protein_coding	-0.227787	1.20917e-05	0.000225809	Down
ENSG00000127804.13	METTL16	protein_coding	0.255673	1.21114e-05	0.000225995	Up
ENSG00000120616.16	EPC1	protein_coding	0.176023	1.21413e-05	0.000226369	Up
ENSG00000075415.12	SLC25A3	protein_coding	-0.207034	1.21915e-05	0.000226794	Down
ENSG00000118495.19	PLAGL1	protein_coding	-0.387621	1.22058e-05	0.000226794	Down
ENSG00000158669.11	GPAT4	protein_coding	0.142991	1.2209e-05	0.000226794	Up
ENSG00000175906.5	ARL4D	protein_coding	-0.573684	1.22133e-05	0.000226794	Down
ENSG00000231527.7	FAM27C	lncRNA	-0.46132	1.21743e-05	0.000226794	Down
ENSG00000205959.4	AC105345.1	lncRNA	-0.612936	1.22287e-05	0.000226896	Down
ENSG00000085433.15	WDR47	protein_coding	-0.275105	1.23222e-05	0.000228446	Down
ENSG00000186094.17	AGBL4	protein_coding	-0.29432	1.23483e-05	0.000228746	Down
ENSG00000274883.1	CR936218.3	misc_RNA	0.557309	1.23656e-05	0.000228884	Up
ENSG00000211450.10	SELENOH	protein_coding	-0.321475	1.23994e-05	0.000229324	Down
ENSG00000184261.5	KCNK12	protein_coding	0.34435	1.26958e-05	0.000234617	Up
ENSG00000119865.9	CNRIP1	protein_coding	-0.168123	1.27306e-05	0.000234696	Down
ENSG00000145087.12	STXBP5L	protein_coding	-0.294703	1.27108e-05	0.000234696	Down
ENSG00000188039.15	NWD1	protein_coding	0.530997	1.27222e-05	0.000234696	Up
ENSG00000249459.10	ZNF286B	transcribed_unprocessed_pseudogene	0.369321	1.27456e-05	0.000234784	Up
ENSG00000158019.20	BABAM2	protein_coding	-0.239501	1.27597e-05	0.000234856	Down
ENSG00000185340.15	GAS2L1	protein_coding	0.298372	1.29433e-05	0.000238045	Up
ENSG00000273487.1	AC104836.1	lncRNA	0.311649	1.29594e-05	0.000238151	Up
ENSG00000108018.15	SORCS1	protein_coding	-0.262924	1.30256e-05	0.000239176	Down
ENSG00000198868.3	MTND4LP30	processed_pseudogene	0.761043	1.31173e-05	0.000240668	Up
ENSG00000157985.19	AGAP1	protein_coding	0.174201	1.31885e-05	0.000241782	Up
ENSG00000153086.14	ACMSD	protein_coding	0.463372	1.32319e-05	0.000242385	Up
ENSG00000004779.10	NDUFAB1	protein_coding	-0.239792	1.32459e-05	0.000242449	Down
ENSG00000110492.15	MDK	protein_coding	-0.495765	1.3355e-05	0.000244252	Down
ENSG00000116717.13	GADD45A	protein_coding	-0.801722	1.33894e-05	0.000244686	Down
ENSG00000106633.17	GCK	protein_coding	0.312738	1.34813e-05	0.000246171	Up
ENSG00000130649.10	CYP2E1	protein_coding	-0.431732	1.35646e-05	0.000247494	Down
ENSG00000111602.12	TIMELESS	protein_coding	0.376026	1.36148e-05	0.000248017	Up
ENSG00000230728.1	AL590093.1	lncRNA	0.627882	1.36067e-05	0.000248017	Up
ENSG00000268521.1	VN1R83P	unprocessed_pseudogene	-0.39504	1.3643e-05	0.000248335	Down
ENSG00000198324.13	PHETA1	protein_coding	0.281735	1.37405e-05	0.000249912	Up
ENSG00000143376.14	SNX27	protein_coding	0.150623	1.37943e-05	0.000250693	Up
ENSG00000254585.5	MAGEL2	protein_coding	-0.417366	1.38488e-05	0.000251485	Down
ENSG00000087095.13	NLK	protein_coding	-0.196187	1.38706e-05	0.000251681	Down
ENSG00000062370.16	ZNF112	protein_coding	0.32716	1.39073e-05	0.000252071	Up
ENSG00000163950.13	SLBP	protein_coding	-0.186263	1.39177e-05	0.000252071	Down
ENSG00000276259.1	AC009118.3	lncRNA	0.327337	1.39249e-05	0.000252071	Up
ENSG00000286177.1	AC011462.5	lncRNA	0.456606	1.39437e-05	0.000252213	Up
ENSG00000160951.4	PTGER1	protein_coding	-0.732749	1.39935e-05	0.000252915	Down
ENSG00000174840.9	PDE12	protein_coding	-0.15753	1.40195e-05	0.000253186	Down
ENSG00000272163.1	AF106564.1	lncRNA	-0.294585	1.40406e-05	0.000253369	Down
ENSG00000177946.6	CENPBD1	protein_coding	0.214142	1.41085e-05	0.000254395	Up
ENSG00000183773.15	AIFM3	protein_coding	0.320886	1.41373e-05	0.000254715	Up
ENSG00000172893.15	DHCR7	protein_coding	0.32951	1.41877e-05	0.000255423	Up
ENSG00000139352.4	ASCL1	protein_coding	0.448142	1.42422e-05	0.000256203	Up
ENSG00000205542.11	TMSB4X	protein_coding	-0.277168	1.4254e-05	0.000256216	Down
ENSG00000085185.15	BCORL1	protein_coding	0.192416	1.45333e-05	0.000261032	Up
ENSG00000142227.11	EMP3	protein_coding	0.453047	1.45634e-05	0.000261165	Up
ENSG00000233929.1	MT1XP1	processed_pseudogene	0.586443	1.45597e-05	0.000261165	Up
ENSG00000125850.11	OVOL2	protein_coding	-0.440107	1.45776e-05	0.000261217	Down
ENSG00000204856.12	FAM216A	protein_coding	-0.206965	1.47143e-05	0.000263461	Down
ENSG00000092531.10	SNAP23	protein_coding	0.381878	1.47412e-05	0.000263738	Up
ENSG00000108219.15	TSPAN14	protein_coding	0.206112	1.48006e-05	0.00026439	Up
ENSG00000165632.8	TAF3	protein_coding	0.270942	1.47899e-05	0.00026439	Up
ENSG00000172817.4	CYP7B1	protein_coding	-0.461966	1.48961e-05	0.00026589	Down
ENSG00000089041.17	P2RX7	protein_coding	0.385035	1.49664e-05	0.000266327	Up
ENSG00000103021.9	CCDC113	protein_coding	-0.289312	1.49482e-05	0.000266327	Down
ENSG00000174306.21	ZHX3	protein_coding	0.23636	1.49558e-05	0.000266327	Up
ENSG00000240694.9	PNMA2	protein_coding	-0.265625	1.49669e-05	0.000266327	Down
ENSG00000267749.1	AC092068.3	lncRNA	0.431349	1.49816e-05	0.000266384	Up
ENSG00000110435.12	PDHX	protein_coding	-0.199013	1.50527e-05	0.000267441	Down
ENSG00000007908.16	SELE	protein_coding	-1.78872	1.51511e-05	0.000268915	Down
ENSG00000180071.20	ANKRD18A	protein_coding	0.500557	1.5159e-05	0.000268915	Up
ENSG00000141367.12	CLTC	protein_coding	-0.251014	1.52347e-05	0.000270049	Down
ENSG00000133627.18	ACTR3B	protein_coding	-0.237303	1.52466e-05	0.000270052	Down
ENSG00000196932.12	TMEM26	protein_coding	0.662305	1.52698e-05	0.000270256	Up
ENSG00000107731.12	UNC5B	protein_coding	0.275112	1.54759e-05	0.000273671	Up
ENSG00000164237.9	CMBL	protein_coding	0.199746	1.54866e-05	0.000273671	Up
ENSG00000274322.1	AL136531.2	protein_coding	-0.873915	1.55154e-05	0.000273971	Down
ENSG00000241889.1	AC079944.2	processed_pseudogene	0.385929	1.55419e-05	0.000274228	Up
ENSG00000134490.14	TMEM241	protein_coding	-0.231417	1.55657e-05	0.000274229	Down
ENSG00000172954.13	LCLAT1	protein_coding	-0.242237	1.55579e-05	0.000274229	Down
ENSG00000267060.5	PTGES3L	protein_coding	-0.394624	1.55872e-05	0.000274396	Down
ENSG00000189159.16	JPT1	protein_coding	-0.263957	1.5606e-05	0.000274517	Down
ENSG00000174442.12	ZWILCH	protein_coding	-0.390021	1.56307e-05	0.000274742	Down
ENSG00000160058.18	BSDC1	protein_coding	0.115453	1.56569e-05	0.000274993	Up
ENSG00000184905.9	TCEAL2	protein_coding	-0.216341	1.57219e-05	0.000275925	Down
ENSG00000279526.1	AC011239.2	TEC	0.681152	1.57637e-05	0.000276447	Up
ENSG00000168672.4	LRATD2	protein_coding	0.416791	1.57991e-05	0.000276856	Up
ENSG00000172031.7	EPHX4	protein_coding	-0.272428	1.58184e-05	0.000276985	Down
ENSG00000109133.13	TMEM33	protein_coding	-0.179572	1.59282e-05	0.000278483	Down
ENSG00000149451.17	ADAM33	protein_coding	0.476176	1.5927e-05	0.000278483	Up
ENSG00000128581.17	IFT22	protein_coding	-0.200959	1.59815e-05	0.000279197	Down
ENSG00000220575.8	HTR5A-AS1	lncRNA	-0.418471	1.59933e-05	0.000279197	Down
ENSG00000128203.7	ASPHD2	protein_coding	0.282734	1.60651e-05	0.000280238	Up
ENSG00000114573.10	ATP6V1A	protein_coding	-0.241605	1.60991e-05	0.000280448	Down
ENSG00000188599.17	NPIPP1	transcribed_unprocessed_pseudogene	0.505695	1.61014e-05	0.000280448	Up
ENSG00000196290.15	NIF3L1	protein_coding	-0.237585	1.61396e-05	0.000280899	Down
ENSG00000185053.14	SGCZ	protein_coding	0.437017	1.63488e-05	0.000284325	Up
ENSG00000258056.2	AC009779.3	lncRNA	0.342934	1.63854e-05	0.000284748	Up
ENSG00000196422.11	PPP1R26	protein_coding	0.20369	1.64468e-05	0.000285598	Up
ENSG00000250378.4	AC114296.1	lncRNA	0.690941	1.64825e-05	0.000286003	Up
ENSG00000126950.8	TMEM35A	protein_coding	-0.273782	1.66495e-05	0.00028825	Down
ENSG00000163960.12	UBXN7	protein_coding	0.186888	1.66404e-05	0.00028825	Up
ENSG00000198673.10	TAFA2	protein_coding	-0.309795	1.66251e-05	0.00028825	Down
ENSG00000182722.5	SEPHS1P1	processed_pseudogene	-0.606004	1.66668e-05	0.000288332	Down
ENSG00000270321.2	AC007953.2	lncRNA	-0.643922	1.68017e-05	0.000290447	Down
ENSG00000168546.11	GFRA2	protein_coding	-0.339625	1.69143e-05	0.000292174	Down
ENSG00000119729.12	RHOQ	protein_coding	0.334689	1.69592e-05	0.000292587	Up
ENSG00000164576.12	SAP30L	protein_coding	0.283043	1.69662e-05	0.000292587	Up
ENSG00000172465.14	TCEAL1	protein_coding	-0.203374	1.69935e-05	0.000292587	Down
ENSG00000204514.10	ZNF814	protein_coding	0.279196	1.69881e-05	0.000292587	Up
ENSG00000232780.2	GAPDHP74	transcribed_processed_pseudogene	-0.598493	1.70017e-05	0.000292587	Down
ENSG00000099385.11	BCL7C	protein_coding	0.23522	1.70671e-05	0.000293363	Up
ENSG00000181026.15	AEN	protein_coding	0.358845	1.70723e-05	0.000293363	Up
ENSG00000184014.8	DENND5A	protein_coding	0.250804	1.70932e-05	0.000293503	Up
ENSG00000196305.17	IARS1	protein_coding	-0.302329	1.72138e-05	0.000295355	Down
ENSG00000176731.12	RBIS	protein_coding	-0.423427	1.73118e-05	0.000296814	Down
ENSG00000175352.11	NRIP3	protein_coding	-0.322365	1.73439e-05	0.000297144	Down
ENSG00000144290.17	SLC4A10	protein_coding	-0.313781	1.76018e-05	0.000301338	Down
ENSG00000271714.1	AC010501.2	lncRNA	-0.536813	1.76196e-05	0.000301418	Down
ENSG00000120738.8	EGR1	protein_coding	-1.05312	1.78867e-05	0.000305761	Down
ENSG00000146267.12	FAXC	protein_coding	-0.254244	1.791e-05	0.000305932	Down
ENSG00000154265.16	ABCA5	protein_coding	-0.243522	1.79873e-05	0.000307025	Down
ENSG00000248714.7	AC091180.3	lncRNA	0.511329	1.80383e-05	0.000307667	Up
ENSG00000224950.2	AL390066.2	lncRNA	0.688033	1.80609e-05	0.000307825	Up
ENSG00000128578.10	STRIP2	protein_coding	-0.233884	1.8166e-05	0.000309386	Down
ENSG00000214941.8	ZSWIM7	protein_coding	0.174725	1.83251e-05	0.000311866	Up
ENSG00000131238.17	PPT1	protein_coding	-0.189822	1.83699e-05	0.000312397	Down
ENSG00000111886.11	GABRR2	protein_coding	0.740392	1.8414e-05	0.000312916	Up
ENSG00000162664.17	ZNF326	protein_coding	0.195513	1.84448e-05	0.000313207	Up
ENSG00000142149.9	HUNK	protein_coding	-0.396626	1.85494e-05	0.000314753	Down
ENSG00000103126.15	AXIN1	protein_coding	0.237176	1.86929e-05	0.000316953	Up
ENSG00000104671.8	DCTN6	protein_coding	-0.223352	1.87228e-05	0.000317226	Down
ENSG00000154027.19	AK5	protein_coding	-0.287317	1.8799e-05	0.000318284	Down
ENSG00000198826.11	ARHGAP11A	protein_coding	0.417012	1.89044e-05	0.000319833	Up
ENSG00000152954.12	NRSN1	protein_coding	-0.328829	1.89277e-05	0.000319992	Down
ENSG00000198920.11	KIAA0753	protein_coding	-0.164806	1.89888e-05	0.00032079	Down
ENSG00000145451.13	GLRA3	protein_coding	-0.383708	1.90102e-05	0.00032083	Down
ENSG00000236810.6	ELOA-AS1	lncRNA	0.369143	1.90191e-05	0.00032083	Up
ENSG00000125875.14	TBC1D20	protein_coding	0.119056	1.90466e-05	0.000321059	Up
ENSG00000115085.13	ZAP70	protein_coding	0.500976	1.91571e-05	0.000322685	Up
ENSG00000185947.15	ZNF267	protein_coding	-0.305079	1.91795e-05	0.000322827	Down
ENSG00000116198.13	CEP104	protein_coding	0.15206	1.92785e-05	0.000324256	Up
ENSG00000187653.11	TMSB4XP8	processed_pseudogene	-0.377827	1.93568e-05	0.000325335	Down
ENSG00000101901.12	ALG13	protein_coding	-0.203396	1.93778e-05	0.000325451	Down
ENSG00000129128.13	SPCS3	protein_coding	-0.158407	1.94326e-05	0.000325989	Down
ENSG00000148481.14	MINDY3	protein_coding	-0.224307	1.94382e-05	0.000325989	Down
ENSG00000007237.18	AC005747.1	protein_coding	-0.244539	1.9542e-05	0.000327318	Down
ENSG00000037757.14	MRI1	protein_coding	-0.339811	1.95748e-05	0.000327318	Down
ENSG00000119403.15	PHF19	protein_coding	0.272506	1.95884e-05	0.000327318	Up
ENSG00000129055.12	ANAPC13	protein_coding	-0.178732	1.95727e-05	0.000327318	Down
ENSG00000230910.4	AL391807.1	lncRNA	-0.322996	1.95666e-05	0.000327318	Down
ENSG00000107643.16	MAPK8	protein_coding	-0.166405	1.96149e-05	0.00032751	Down
ENSG00000148337.21	CIZ1	protein_coding	0.187031	1.96284e-05	0.00032751	Up
ENSG00000130699.18	TAF4	protein_coding	0.220723	1.96501e-05	0.000327629	Up
ENSG00000153012.12	LGI2	protein_coding	-0.514849	1.9664e-05	0.000327629	Down
ENSG00000211452.10	DIO1	protein_coding	0.498544	1.97509e-05	0.000328839	Up
ENSG00000280776.2	LINC01202	lncRNA	-0.430057	1.99182e-05	0.000331385	Down
ENSG00000138434.17	ITPRID2	protein_coding	0.304737	1.99719e-05	0.000332039	Up
ENSG00000184903.10	IMMP2L	protein_coding	-0.277752	2.00955e-05	0.000333853	Down
ENSG00000259591.2	AC022898.1	lncRNA	0.463929	2.01202e-05	0.000334022	Up
ENSG00000184809.13	B3GALT5-AS1	lncRNA	0.359539	2.01684e-05	0.00033434	Up
ENSG00000237766.2	GGTA2P	processed_pseudogene	0.53451	2.01649e-05	0.00033434	Up
ENSG00000287665.1	AC092428.1	lncRNA	0.441752	2.02492e-05	0.000335437	Up
ENSG00000267056.2	AC005336.1	processed_pseudogene	-0.841442	2.02669e-05	0.00033549	Down
ENSG00000166224.17	SGPL1	protein_coding	0.170721	2.02843e-05	0.000335536	Up
ENSG00000139053.3	PDE6H	protein_coding	-0.714226	2.03811e-05	0.000336653	Down
ENSG00000237973.1	MTCO1P12	unprocessed_pseudogene	0.488973	2.03772e-05	0.000336653	Up
ENSG00000125868.16	DSTN	protein_coding	-0.207534	2.04146e-05	0.000336751	Down
ENSG00000157916.20	RER1	protein_coding	-0.160044	2.04162e-05	0.000336751	Down
ENSG00000119203.14	CPSF3	protein_coding	-0.173158	2.04383e-05	0.000336873	Down
ENSG00000269653.1	AC011479.4	lncRNA	0.411825	2.06915e-05	0.000340803	Up
ENSG00000151465.14	CDC123	protein_coding	-0.172409	2.07785e-05	0.000341991	Down
ENSG00000145730.20	PAM	protein_coding	-0.256598	2.08355e-05	0.000342685	Down
ENSG00000115353.11	TACR1	protein_coding	-0.502023	2.09038e-05	0.000343563	Down
ENSG00000215126.10	CBWD6	protein_coding	-0.43355	2.1007e-05	0.000345013	Down
ENSG00000167283.8	ATP5MG	protein_coding	-0.175716	2.11023e-05	0.000346331	Down
ENSG00000134444.14	RELCH	protein_coding	-0.183235	2.12253e-05	0.000348101	Down
ENSG00000224192.2	AL080273.1	lncRNA	0.639546	2.1306e-05	0.000349176	Up
ENSG00000105137.13	SYDE1	protein_coding	0.359396	2.13299e-05	0.000349318	Up
ENSG00000143198.13	MGST3	protein_coding	-0.174808	2.14148e-05	0.00035046	Down
ENSG00000240219.1	AL512306.2	lncRNA	0.367762	2.14514e-05	0.00035081	Up
ENSG00000196405.13	EVL	protein_coding	-0.203674	2.15563e-05	0.000352025	Down
ENSG00000250934.2	AC016924.1	lncRNA	-0.390213	2.1552e-05	0.000352025	Down
ENSG00000285816.1	AP000944.5	protein_coding	0.652034	2.15893e-05	0.000352314	Up
ENSG00000286314.1	AC010359.3	lncRNA	0.488008	2.16061e-05	0.000352338	Up
ENSG00000276786.1	BX640515.1	lncRNA	0.718637	2.18502e-05	0.000356067	Up
ENSG00000072501.18	SMC1A	protein_coding	0.216154	2.2007e-05	0.000358368	Up
ENSG00000090661.12	CERS4	protein_coding	0.235683	2.20686e-05	0.000359117	Up
ENSG00000159082.17	SYNJ1	protein_coding	-0.319278	2.20997e-05	0.00035937	Down
ENSG00000149782.11	PLCB3	protein_coding	0.284251	2.21353e-05	0.000359694	Up
ENSG00000100139.13	MICALL1	protein_coding	0.257159	2.21873e-05	0.000360286	Up
ENSG00000173914.12	RBM4B	protein_coding	0.148665	2.2437e-05	0.000364084	Up
ENSG00000000419.12	DPM1	protein_coding	-0.229288	2.24955e-05	0.000364776	Down
ENSG00000134900.12	TPP2	protein_coding	-0.197267	2.25466e-05	0.000365347	Down
ENSG00000273599.1	AL731571.1	lncRNA	0.311619	2.25701e-05	0.000365471	Up
ENSG00000006116.3	CACNG3	protein_coding	-0.351502	2.26102e-05	0.000365862	Down
ENSG00000163818.17	LZTFL1	protein_coding	-0.25685	2.27101e-05	0.000366964	Down
ENSG00000169857.8	AVEN	protein_coding	0.278384	2.26968e-05	0.000366964	Up
ENSG00000253924.2	AC103831.1	lncRNA	0.549645	2.29019e-05	0.000369803	Up
ENSG00000228395.2	AL356481.1	lncRNA	0.266861	2.29332e-05	0.000370049	Up
ENSG00000112561.18	TFEB	protein_coding	0.301143	2.298e-05	0.000370544	Up
ENSG00000091483.6	FH	protein_coding	-0.266807	2.30499e-05	0.000371411	Down
ENSG00000178053.19	MLF1	protein_coding	-0.26762	2.31498e-05	0.000372761	Down
ENSG00000148143.13	ZNF462	protein_coding	0.235606	2.32338e-05	0.000373852	Up
ENSG00000278861.1	AC117503.2	TEC	-0.681354	2.33036e-05	0.000374713	Down
ENSG00000118804.8	STBD1	protein_coding	-0.452802	2.33595e-05	0.000375349	Down
ENSG00000071564.16	TCF3	protein_coding	0.219944	2.33909e-05	0.000375591	Up
ENSG00000082805.20	ERC1	protein_coding	0.187728	2.35002e-05	0.000377084	Up
ENSG00000019505.8	SYT13	protein_coding	-0.309126	2.35481e-05	0.00037759	Down
ENSG00000156500.15	FAM122C	protein_coding	-0.251315	2.35823e-05	0.000377875	Down
ENSG00000254505.10	CHMP4A	protein_coding	0.394097	2.36127e-05	0.000378099	Up
ENSG00000011295.16	TTC19	protein_coding	-0.186835	2.36768e-05	0.000378848	Down
ENSG00000204271.13	SPIN3	protein_coding	-0.181931	2.36924e-05	0.000378848	Down
ENSG00000146834.14	MEPCE	protein_coding	0.223439	2.38012e-05	0.000380324	Up
ENSG00000116489.13	CAPZA1	protein_coding	-0.20424	2.39042e-05	0.000381201	Down
ENSG00000121966.7	CXCR4	protein_coding	0.845367	2.38973e-05	0.000381201	Up
ENSG00000142197.12	DOP1B	protein_coding	-0.21273	2.39058e-05	0.000381201	Down
ENSG00000260816.2	AC027279.1	lncRNA	0.410321	2.40167e-05	0.000382704	Up
ENSG00000006530.18	AGK	protein_coding	-0.159741	2.43302e-05	0.000386701	Down
ENSG00000168925.12	CTRB1	protein_coding	0.661027	2.43347e-05	0.000386701	Up
ENSG00000186812.13	ZNF397	protein_coding	0.158743	2.42981e-05	0.000386701	Up
ENSG00000228925.1	AC016722.2	lncRNA	0.390645	2.43207e-05	0.000386701	Up
ENSG00000201451.1	AL772161.1	misc_RNA	0.630998	2.43998e-05	0.000387469	Up
ENSG00000012174.12	MBTPS2	protein_coding	-0.319616	2.44968e-05	0.000388473	Down
ENSG00000286839.1	AC093240.1	lncRNA	0.958118	2.44844e-05	0.000388473	Up
ENSG00000268403.2	AC132192.2	lncRNA	0.340499	2.45839e-05	0.000389586	Up
ENSG00000180287.17	PLD5	protein_coding	0.322827	2.46606e-05	0.000390534	Up
ENSG00000257093.7	DENND11	protein_coding	0.361673	2.49106e-05	0.000394221	Up
ENSG00000204071.10	TCEAL6	protein_coding	-0.257568	2.49443e-05	0.000394431	Down
ENSG00000242094.1	FOXP1-IT1	lncRNA	0.507634	2.49581e-05	0.000394431	Up
ENSG00000062716.13	VMP1	protein_coding	-0.249744	2.49927e-05	0.000394706	Down
ENSG00000176102.13	CSTF3	protein_coding	-0.160713	2.50295e-05	0.000395017	Down
ENSG00000065054.14	SLC9A3R2	protein_coding	0.330229	2.50924e-05	0.000395739	Up
ENSG00000133069.17	TMCC2	protein_coding	0.279936	2.51662e-05	0.000396244	Up
ENSG00000154832.15	CXXC1	protein_coding	0.226782	2.51636e-05	0.000396244	Up
ENSG00000198010.12	DLGAP2	protein_coding	-0.233525	2.51933e-05	0.000396244	Down
ENSG00000244560.7	AC004890.2	transcribed_unprocessed_pseudogene	-0.481231	2.5186e-05	0.000396244	Down
ENSG00000270880.1	AC128687.1	processed_pseudogene	-1.03688	2.52176e-05	0.000396355	Down
ENSG00000230321.1	MTCO2P27	unprocessed_pseudogene	0.601682	2.53264e-05	0.000397795	Up
ENSG00000113851.14	CRBN	protein_coding	-0.193711	2.53708e-05	0.000397836	Down
ENSG00000196458.11	ZNF605	protein_coding	0.245454	2.53581e-05	0.000397836	Up
ENSG00000197608.11	ZNF841	protein_coding	-0.20645	2.53904e-05	0.000397836	Down
ENSG00000225871.2	AC245100.2	processed_pseudogene	-0.734906	2.53982e-05	0.000397836	Down
ENSG00000049860.14	HEXB	protein_coding	-0.204954	2.54826e-05	0.000398886	Down
ENSG00000163053.11	SLC16A14	protein_coding	-0.299002	2.55399e-05	0.000399511	Down
ENSG00000184898.7	RBM43	protein_coding	-0.398353	2.60224e-05	0.000406784	Down
ENSG00000203668.2	CHML	protein_coding	-0.427081	2.61446e-05	0.000408416	Down
ENSG00000152128.13	TMEM163	protein_coding	-0.248493	2.62035e-05	0.000408781	Down
ENSG00000200446.1	RNU6-1085P	snRNA	0.782539	2.6196e-05	0.000408781	Up
ENSG00000188672.18	RHCE	protein_coding	-0.526069	2.62557e-05	0.000409318	Down
ENSG00000154380.17	ENAH	protein_coding	0.238153	2.63007e-05	0.000409742	Up
ENSG00000175395.16	ZNF25	protein_coding	-0.29033	2.64666e-05	0.00041177	Down
ENSG00000258591.2	PPIAP4	processed_pseudogene	-0.505457	2.64613e-05	0.00041177	Down
ENSG00000100364.18	KIAA0930	protein_coding	0.274467	2.66133e-05	0.000413215	Up
ENSG00000164163.11	ABCE1	protein_coding	-0.214231	2.66093e-05	0.000413215	Down
ENSG00000286502.1	AL645768.1	lncRNA	-0.6791	2.66118e-05	0.000413215	Down
ENSG00000271849.1	AC012603.1	lncRNA	-0.436694	2.67377e-05	0.000414867	Down
ENSG00000163947.11	ARHGEF3	protein_coding	-0.297916	2.67679e-05	0.000415056	Down
ENSG00000172613.8	RAD9A	protein_coding	-0.310465	2.67873e-05	0.000415077	Down
ENSG00000287367.1	AC016583.2	lncRNA	-0.661628	2.68246e-05	0.000415376	Down
ENSG00000119720.18	NRDE2	protein_coding	0.200663	2.7127e-05	0.000419775	Up
ENSG00000152484.14	USP12	protein_coding	0.237023	2.71809e-05	0.000420327	Up
ENSG00000203721.7	LINC00862	lncRNA	0.64467	2.75816e-05	0.000425952	Up
ENSG00000274265.5	AC245297.4	lncRNA	0.34551	2.75772e-05	0.000425952	Up
ENSG00000138207.14	RBP4	protein_coding	-0.355176	2.7674e-05	0.000427093	Down
ENSG00000286271.2	AC008945.2	lncRNA	0.596912	2.77288e-05	0.000427651	Up
ENSG00000110931.19	CAMKK2	protein_coding	-0.241683	2.7817e-05	0.000428724	Down
ENSG00000168490.14	PHYHIP	protein_coding	-0.364365	2.78956e-05	0.000429649	Down
ENSG00000146374.14	RSPO3	protein_coding	0.472847	2.79161e-05	0.000429677	Up
ENSG00000158458.20	NRG2	protein_coding	0.210123	2.80129e-05	0.000430878	Up
ENSG00000165606.8	DRGX	protein_coding	-0.561979	2.80795e-05	0.000431614	Down
ENSG00000279561.2	AL845472.2	TEC	-0.431111	2.85201e-05	0.000438094	Down
ENSG00000134287.10	ARF3	protein_coding	-0.198344	2.86253e-05	0.000439125	Down
ENSG00000185010.15	F8	protein_coding	-0.229508	2.86225e-05	0.000439125	Down
ENSG00000273611.5	ZNHIT3	protein_coding	-0.148516	2.8705e-05	0.000440055	Down
ENSG00000140564.12	FURIN	protein_coding	0.272711	2.87623e-05	0.000440639	Up
ENSG00000007944.15	MYLIP	protein_coding	0.276094	2.8875e-05	0.000441778	Up
ENSG00000143443.10	C1orf56	protein_coding	0.226872	2.88587e-05	0.000441778	Up
ENSG00000267440.2	LINC02594	lncRNA	-0.853108	2.89418e-05	0.000442506	Down
ENSG00000165533.18	TTC8	protein_coding	-0.344052	2.90786e-05	0.000444239	Down
ENSG00000186940.6	CHCHD2P9	processed_pseudogene	-0.674956	2.9113e-05	0.000444239	Down
ENSG00000210049.1	MT-TF	Mt_tRNA	0.561094	2.90956e-05	0.000444239	Up
ENSG00000157657.14	ZNF618	protein_coding	0.292173	2.91898e-05	0.000444821	Up
ENSG00000175606.11	TMEM70	protein_coding	-0.296916	2.91735e-05	0.000444821	Down
ENSG00000197043.14	ANXA6	protein_coding	-0.261195	2.94746e-05	0.000448865	Down
ENSG00000137076.21	TLN1	protein_coding	0.251586	2.96503e-05	0.000451241	Up
ENSG00000114270.17	COL7A1	protein_coding	-0.323997	2.97049e-05	0.000451774	Down
ENSG00000163558.13	PRKCI	protein_coding	-0.182617	2.98632e-05	0.000453882	Down
ENSG00000121542.12	SEC22A	protein_coding	-0.183908	2.98978e-05	0.000454107	Down
ENSG00000124507.11	PACSIN1	protein_coding	-0.308488	2.99811e-05	0.000455073	Down
ENSG00000204070.10	SYS1	protein_coding	0.203297	3.00352e-05	0.000455594	Up
ENSG00000171132.14	PRKCE	protein_coding	-0.249134	3.00829e-05	0.000456016	Down
ENSG00000071242.12	RPS6KA2	protein_coding	0.153974	3.0248e-05	0.000458182	Up
ENSG00000258010.4	AC016705.1	lncRNA	0.484807	3.02655e-05	0.000458182	Up
ENSG00000228434.1	AC004951.1	lncRNA	0.334928	3.0346e-05	0.000459098	Up
ENSG00000105229.7	PIAS4	protein_coding	0.223402	3.04231e-05	0.00045966	Up
ENSG00000155463.14	OXA1L	protein_coding	-0.168644	3.04085e-05	0.00045966	Down
ENSG00000233900.1	RPL17P35	processed_pseudogene	-0.676872	3.06465e-05	0.000462732	Down
ENSG00000121390.19	PSPC1	protein_coding	-0.222809	3.08512e-05	0.000465517	Down
ENSG00000150510.16	FAM124A	protein_coding	0.216281	3.10997e-05	0.00046896	Up
ENSG00000260526.1	AC109347.1	lncRNA	-0.440114	3.1154e-05	0.000469472	Down
ENSG00000146197.9	SCUBE3	protein_coding	0.405304	3.11945e-05	0.000469773	Up
ENSG00000183856.11	IQGAP3	protein_coding	-0.466075	3.12548e-05	0.000470375	Down
ENSG00000248514.1	AC008443.4	lncRNA	-0.554262	3.13605e-05	0.000471657	Down
ENSG00000133114.18	GPALPP1	protein_coding	-0.168906	3.15517e-05	0.000474223	Down
ENSG00000175787.17	ZNF169	protein_coding	-0.212337	3.16316e-05	0.00047491	Down
ENSG00000250156.3	LINC02060	lncRNA	0.544654	3.16387e-05	0.00047491	Up
ENSG00000151882.11	CCL28	protein_coding	-0.380644	3.17265e-05	0.000475918	Down
ENSG00000186350.12	RXRA	protein_coding	0.243704	3.18489e-05	0.000477443	Up
ENSG00000186047.10	DLEU7	protein_coding	-0.274943	3.19183e-05	0.000478172	Down
ENSG00000166800.10	LDHAL6A	protein_coding	0.44525	3.20613e-05	0.000480002	Up
ENSG00000204764.14	RANBP17	protein_coding	-0.400784	3.2103e-05	0.000480315	Down
ENSG00000100266.19	PACSIN2	protein_coding	0.176098	3.21605e-05	0.000480862	Up
ENSG00000279360.1	AC007546.2	TEC	0.621841	3.22136e-05	0.000481343	Up
ENSG00000166105.16	GLB1L3	protein_coding	-0.237414	3.22736e-05	0.000481927	Down
ENSG00000176907.5	TCIM	protein_coding	-0.554308	3.24093e-05	0.000483475	Down
ENSG00000185453.13	ZSWIM9	protein_coding	0.234062	3.24193e-05	0.000483475	Up
ENSG00000133028.12	SCO1	protein_coding	0.208586	3.24541e-05	0.000483681	Up
ENSG00000092068.20	SLC7A8	protein_coding	-0.257138	3.2509e-05	0.000484186	Down
ENSG00000151414.15	NEK7	protein_coding	0.368331	3.26228e-05	0.000485253	Up
ENSG00000184220.12	CMSS1	protein_coding	-0.225364	3.26087e-05	0.000485253	Down
ENSG00000131446.16	MGAT1	protein_coding	0.191326	3.2661e-05	0.000485509	Up
ENSG00000197106.7	SLC6A17	protein_coding	-0.362258	3.28404e-05	0.00048786	Down
ENSG00000166592.12	RRAD	protein_coding	0.900586	3.28656e-05	0.00048792	Up
ENSG00000049541.11	RFC2	protein_coding	-0.199762	3.30343e-05	0.000490013	Down
ENSG00000114737.15	CISH	protein_coding	-0.816108	3.30492e-05	0.000490013	Down
ENSG00000129204.17	USP6	protein_coding	-0.532795	3.32485e-05	0.000492652	Down
ENSG00000084676.15	NCOA1	protein_coding	0.150088	3.3318e-05	0.000493019	Up
ENSG00000251988.1	RNU4ATAC18P	snRNA	0.572426	3.32953e-05	0.000493019	Up
ENSG00000281160.1	AC018358.1	lncRNA	-0.715908	3.33376e-05	0.000493019	Down
ENSG00000102678.7	FGF9	protein_coding	-0.298525	3.35556e-05	0.000495714	Down
ENSG00000159674.12	SPON2	protein_coding	-0.615509	3.35628e-05	0.000495714	Down
ENSG00000214226.9	C17orf67	protein_coding	0.424406	3.36395e-05	0.000496528	Up
ENSG00000135547.9	HEY2	protein_coding	0.317882	3.38343e-05	0.000499083	Up
ENSG00000148308.17	GTF3C5	protein_coding	0.158258	3.38596e-05	0.000499136	Up
ENSG00000254858.10	MPV17L2	protein_coding	-0.304578	3.39523e-05	0.000500182	Down
ENSG00000085382.12	HACE1	protein_coding	-0.280128	3.40289e-05	0.000500678	Down
ENSG00000159263.16	SIM2	protein_coding	0.2586	3.40294e-05	0.000500678	Up
ENSG00000167642.13	SPINT2	protein_coding	-0.367644	3.40615e-05	0.000500831	Down
ENSG00000279026.1	AC005225.4	TEC	0.291116	3.43434e-05	0.000504652	Up
ENSG00000271717.1	AC022146.2	lncRNA	0.439425	3.43994e-05	0.000505154	Up
ENSG00000267065.2	LINC02080	lncRNA	0.645675	3.45755e-05	0.000507093	Up
ENSG00000279425.1	AC092279.3	TEC	0.295332	3.45643e-05	0.000507093	Up
ENSG00000120805.14	ARL1	protein_coding	-0.195651	3.47337e-05	0.000509088	Down
ENSG00000136810.13	TXN	protein_coding	-0.237947	3.49652e-05	0.000512156	Down
ENSG00000163291.14	PAQR3	protein_coding	-0.264193	3.5156e-05	0.000514302	Down
ENSG00000186020.13	ZNF529	protein_coding	-0.168195	3.51788e-05	0.000514302	Down
ENSG00000213212.3	NCLP1	processed_pseudogene	0.339483	3.51732e-05	0.000514302	Up
ENSG00000169271.3	HSPB3	protein_coding	-0.608436	3.52367e-05	0.000514496	Down
ENSG00000174473.16	GALNTL6	protein_coding	-0.398634	3.52233e-05	0.000514496	Down
ENSG00000166295.9	ANAPC16	protein_coding	0.260298	3.53939e-05	0.000516463	Up
ENSG00000171617.14	ENC1	protein_coding	-0.372372	3.56627e-05	0.000520056	Down
ENSG00000205581.11	HMGN1	protein_coding	-0.243394	3.58057e-05	0.000521811	Down
ENSG00000070193.5	FGF10	protein_coding	0.508936	3.58618e-05	0.000522298	Up
ENSG00000170370.12	EMX2	protein_coding	0.344664	3.60253e-05	0.000524348	Up
ENSG00000115540.15	MOB4	protein_coding	-0.210329	3.60975e-05	0.000524736	Down
ENSG00000123600.19	METTL8	protein_coding	0.175839	3.60769e-05	0.000524736	Up
ENSG00000134996.12	OSTF1	protein_coding	-0.212932	3.62078e-05	0.000526007	Down
ENSG00000228153.1	AL161793.1	lncRNA	0.503866	3.62554e-05	0.000526367	Up
ENSG00000253430.1	AC011726.2	lncRNA	0.733816	3.67669e-05	0.000533455	Up
ENSG00000226479.4	TMEM185B	protein_coding	0.17704	3.68062e-05	0.00053369	Up
ENSG00000173517.10	PEAK1	protein_coding	0.224131	3.69377e-05	0.00053526	Up
ENSG00000178977.3	LINC00324	lncRNA	0.475082	3.70616e-05	0.000536718	Up
ENSG00000007171.18	NOS2	protein_coding	-0.404308	3.72824e-05	0.000539575	Down
ENSG00000243193.4	AC006387.1	lncRNA	0.479725	3.73243e-05	0.000539843	Up
ENSG00000092096.16	SLC22A17	protein_coding	-0.275665	3.75664e-05	0.000543003	Down
ENSG00000197223.11	C1D	protein_coding	-0.26105	3.76594e-05	0.000544006	Down
ENSG00000100650.16	SRSF5	protein_coding	-0.188073	3.78063e-05	0.000545388	Down
ENSG00000188269.9	OR7A5	protein_coding	1.15715	3.78057e-05	0.000545388	Up
ENSG00000249242.8	TMEM150C	protein_coding	-0.229021	3.78261e-05	0.000545388	Down
ENSG00000274114.2	ALOX15P1	transcribed_unprocessed_pseudogene	-0.352657	3.81574e-05	0.000549475	Down
ENSG00000279951.1	AL138688.2	TEC	0.41583	3.8148e-05	0.000549475	Up
ENSG00000156650.14	KAT6B	protein_coding	0.169863	3.82038e-05	0.000549801	Up
ENSG00000250091.3	DNAH10OS	lncRNA	0.287804	3.86334e-05	0.000555636	Up
ENSG00000133704.10	IPO8	protein_coding	0.207102	3.88309e-05	0.000558128	Up
ENSG00000285999.1	AC025442.2	lncRNA	0.756011	3.90083e-05	0.000560328	Up
ENSG00000285701.1	AL357140.4	lncRNA	0.44307	3.9168e-05	0.000562271	Up
ENSG00000077522.13	ACTN2	protein_coding	-0.268656	3.92536e-05	0.000563149	Down
ENSG00000171680.22	PLEKHG5	protein_coding	-0.341173	3.94915e-05	0.000566209	Down
ENSG00000107341.5	UBE2R2	protein_coding	0.116811	3.95606e-05	0.000566494	Up
ENSG00000115194.11	SLC30A3	protein_coding	-0.436282	3.9543e-05	0.000566494	Down
ENSG00000124225.16	PMEPA1	protein_coding	0.277918	3.97137e-05	0.00056798	Up
ENSG00000272841.1	AL139393.3	lncRNA	-0.377697	3.969e-05	0.00056798	Down
ENSG00000115233.12	PSMD14	protein_coding	-0.175202	3.98884e-05	0.000570124	Down
ENSG00000085465.13	OVGP1	protein_coding	-0.364536	4.01349e-05	0.000573292	Down
ENSG00000097046.13	CDC7	protein_coding	-0.316828	4.05301e-05	0.000577799	Down
ENSG00000130816.16	DNMT1	protein_coding	0.152323	4.05508e-05	0.000577799	Up
ENSG00000152669.9	CCNO	protein_coding	-0.427003	4.05419e-05	0.000577799	Down
ENSG00000248527.1	MTATP6P1	unprocessed_pseudogene	0.365496	4.05005e-05	0.000577799	Up
ENSG00000120899.18	PTK2B	protein_coding	-0.31244	4.07461e-05	0.000580223	Down
ENSG00000205279.8	CTXN3	protein_coding	-0.553688	4.10448e-05	0.000584115	Down
ENSG00000084070.12	SMAP2	protein_coding	-0.206617	4.1222e-05	0.000586274	Down
ENSG00000274184.1	AC011815.2	lncRNA	0.574245	4.12562e-05	0.000586399	Up
ENSG00000134363.12	FST	protein_coding	-0.787538	4.13458e-05	0.000587309	Down
ENSG00000255517.6	AP002748.4	lncRNA	0.295736	4.15114e-05	0.000589297	Up
ENSG00000143614.10	GATAD2B	protein_coding	0.127307	4.16712e-05	0.000591203	Up
ENSG00000182557.8	SPNS3	protein_coding	-0.425263	4.22251e-05	0.000598692	Down
ENSG00000065978.19	YBX1	protein_coding	0.239152	4.23156e-05	0.000599606	Up
ENSG00000157445.15	CACNA2D3	protein_coding	-0.263075	4.24471e-05	0.0006011	Down
ENSG00000125534.10	PPDPF	protein_coding	-0.439613	4.26791e-05	0.000604013	Down
ENSG00000171224.9	FAM241B	protein_coding	-0.256957	4.27238e-05	0.000604275	Down
ENSG00000228566.2	AC013287.1	lncRNA	-0.402605	4.28199e-05	0.000605261	Down
ENSG00000135686.13	KLHL36	protein_coding	0.181816	4.3071e-05	0.000608437	Up
ENSG00000213398.8	LCAT	protein_coding	0.293079	4.31429e-05	0.00060908	Up
ENSG00000168502.17	MTCL1	protein_coding	-0.242256	4.3311e-05	0.000610751	Down
ENSG00000254746.6	AC103855.2	lncRNA	0.426849	4.33144e-05	0.000610751	Up
ENSG00000128923.11	MINDY2	protein_coding	0.227777	4.3389e-05	0.000611429	Up
ENSG00000130643.9	CALY	protein_coding	-0.428134	4.37558e-05	0.000616221	Down
ENSG00000227719.1	AC006042.1	lncRNA	-0.552993	4.41475e-05	0.000621357	Down
ENSG00000117174.11	ZNHIT6	protein_coding	0.177485	4.41795e-05	0.000621427	Up
ENSG00000185008.17	ROBO2	protein_coding	-0.355214	4.42259e-05	0.000621701	Down
ENSG00000105778.19	AVL9	protein_coding	-0.174922	4.43924e-05	0.000622055	Down
ENSG00000112981.5	NME5	protein_coding	-0.278447	4.44132e-05	0.000622055	Down
ENSG00000140395.9	WDR61	protein_coding	-0.163087	4.42794e-05	0.000622055	Down
ENSG00000159259.8	CHAF1B	protein_coding	-0.252789	4.43577e-05	0.000622055	Down
ENSG00000178567.8	EPM2AIP1	protein_coding	-0.18422	4.43946e-05	0.000622055	Down
ENSG00000188827.11	SLX4	protein_coding	-0.231848	4.43179e-05	0.000622055	Down
ENSG00000181690.8	PLAG1	protein_coding	-0.301898	4.45556e-05	0.00062367	Down
ENSG00000276698.1	AL136295.6	lncRNA	0.264816	4.45925e-05	0.000623807	Up
ENSG00000180871.8	CXCR2	protein_coding	0.890299	4.46672e-05	0.000624472	Up
ENSG00000139625.13	MAP3K12	protein_coding	-0.287011	4.4879e-05	0.000627053	Down
ENSG00000158865.12	SLC5A11	protein_coding	0.706889	4.51381e-05	0.000630291	Up
ENSG00000110107.9	PRPF19	protein_coding	-0.247327	4.53177e-05	0.000632185	Down
ENSG00000197705.10	KLHL14	protein_coding	-0.742682	4.53345e-05	0.000632185	Down
ENSG00000256973.1	AC053513.2	lncRNA	-0.502189	4.53561e-05	0.000632185	Down
ENSG00000150051.14	MKX	protein_coding	-0.351795	4.53948e-05	0.000632341	Down
ENSG00000204256.13	BRD2	protein_coding	0.153982	4.54349e-05	0.000632518	Up
ENSG00000153037.15	SRP19	protein_coding	0.186234	4.55136e-05	0.000633231	Up
ENSG00000149654.11	CDH22	protein_coding	-0.374716	4.57907e-05	0.000636701	Down
ENSG00000160131.13	VMA21	protein_coding	-0.146577	4.5962e-05	0.00063767	Down
ENSG00000164442.10	CITED2	protein_coding	-0.391787	4.59598e-05	0.00063767	Down
ENSG00000205978.6	NYNRIN	protein_coding	0.302976	4.59055e-05	0.00063767	Up
ENSG00000228016.1	RAPGEF4-AS1	lncRNA	-0.446411	4.59712e-05	0.00063767	Down
ENSG00000166825.14	ANPEP	protein_coding	0.469391	4.60609e-05	0.000638529	Up
ENSG00000115514.12	TXNDC9	protein_coding	-0.232327	4.63421e-05	0.000641659	Down
ENSG00000160191.18	PDE9A	protein_coding	0.245797	4.63424e-05	0.000641659	Up
ENSG00000131981.16	LGALS3	protein_coding	-0.410651	4.65361e-05	0.000643801	Down
ENSG00000179222.17	MAGED1	protein_coding	-0.283291	4.6553e-05	0.000643801	Down
ENSG00000123342.16	MMP19	protein_coding	0.578406	4.66492e-05	0.000644358	Up
ENSG00000132475.10	H3-3B	protein_coding	-0.314503	4.66224e-05	0.000644358	Down
ENSG00000106105.14	GARS1	protein_coding	-0.198153	4.69222e-05	0.000647415	Down
ENSG00000253596.1	AC103952.2	lncRNA	-0.65133	4.69267e-05	0.000647415	Down
ENSG00000166848.7	TERF2IP	protein_coding	-0.158049	4.7164e-05	0.000650298	Down
ENSG00000126267.11	COX6B1	protein_coding	-0.232217	4.72685e-05	0.000650959	Down
ENSG00000184277.13	TM2D3	protein_coding	-0.187386	4.72456e-05	0.000650959	Down
ENSG00000109906.14	ZBTB16	protein_coding	0.274706	4.73003e-05	0.000651009	Up
ENSG00000255302.5	EID1	protein_coding	-0.186804	4.73828e-05	0.000651754	Down
ENSG00000115282.20	TTC31	protein_coding	0.1717	4.74708e-05	0.000652575	Up
ENSG00000104218.14	CSPP1	protein_coding	0.294625	4.76841e-05	0.000655116	Up
ENSG00000203809.7	LIN28B-AS1	lncRNA	-0.513314	4.77194e-05	0.00065521	Down
ENSG00000128951.14	DUT	protein_coding	-0.149142	4.78111e-05	0.000656078	Down
ENSG00000277586.2	NEFL	protein_coding	-0.322596	4.80079e-05	0.000658386	Down
ENSG00000010803.16	SCMH1	protein_coding	0.155386	4.82621e-05	0.000661478	Up
ENSG00000078269.15	SYNJ2	protein_coding	0.284945	4.84654e-05	0.000663869	Up
ENSG00000134779.15	TPGS2	protein_coding	-0.158276	4.85383e-05	0.000664078	Down
ENSG00000270647.6	TAF15	protein_coding	0.149967	4.85264e-05	0.000664078	Up
ENSG00000072858.10	SIDT1	protein_coding	-0.325797	4.86467e-05	0.000665166	Down
ENSG00000175970.11	UNC119B	protein_coding	0.294753	4.86973e-05	0.000665462	Up
ENSG00000150625.16	GPM6A	protein_coding	-0.228211	4.89464e-05	0.000668074	Down
ENSG00000250954.6	AC016687.3	lncRNA	0.772286	4.89271e-05	0.000668074	Up
ENSG00000270020.1	AC009108.3	lncRNA	0.616495	4.90915e-05	0.000669656	Up
ENSG00000175215.11	CTDSP2	protein_coding	0.230984	4.91333e-05	0.00066983	Up
ENSG00000196230.13	TUBB	protein_coding	-0.253893	4.93173e-05	0.000671147	Down
ENSG00000204851.7	PNMA8B	protein_coding	-0.34033	4.92878e-05	0.000671147	Down
ENSG00000226519.2	LINC00390	lncRNA	-0.613712	4.93059e-05	0.000671147	Down
ENSG00000145248.7	SLC10A4	protein_coding	-0.386895	4.95358e-05	0.000673722	Down
ENSG00000075945.13	KIFAP3	protein_coding	-0.203149	4.96225e-05	0.000673739	Down
ENSG00000231468.2	PRDX3P2	processed_pseudogene	0.761211	4.96141e-05	0.000673739	Up
ENSG00000254349.6	MIR2052HG	lncRNA	0.550767	4.96248e-05	0.000673739	Up
ENSG00000287895.1	AL136379.1	lncRNA	-0.59582	4.96751e-05	0.000674024	Down
ENSG00000115306.16	SPTBN1	protein_coding	0.233652	4.97257e-05	0.000674313	Up
ENSG00000175054.16	ATR	protein_coding	-0.223348	4.97725e-05	0.000674345	Down
ENSG00000176896.8	TCEANC	protein_coding	0.283934	4.97866e-05	0.000674345	Up
ENSG00000100605.17	ITPK1	protein_coding	0.177291	4.99575e-05	0.000676262	Up
ENSG00000169752.17	NRG4	protein_coding	-0.446222	5.00508e-05	0.000677127	Down
ENSG00000285596.1	AC017116.2	lncRNA	0.302067	5.00961e-05	0.000677342	Up
ENSG00000198744.5	MTCO3P12	unprocessed_pseudogene	0.743334	5.02461e-05	0.000678972	Up
ENSG00000182253.15	SYNM	protein_coding	0.299862	5.03014e-05	0.00067932	Up
ENSG00000204060.7	FOXO6	protein_coding	0.418849	5.04565e-05	0.000681014	Up
ENSG00000272134.1	AC103810.6	processed_pseudogene	0.644732	5.06098e-05	0.000682684	Up
ENSG00000205740.2	AL359878.1	lncRNA	-0.379369	5.07702e-05	0.000684447	Down
ENSG00000101210.12	EEF1A2	protein_coding	-0.357719	5.09412e-05	0.000685949	Down
ENSG00000103994.17	ZNF106	protein_coding	0.202892	5.09125e-05	0.000685949	Up
ENSG00000225978.3	HAR1A	lncRNA	-0.410443	5.11887e-05	0.000688879	Down
ENSG00000101265.16	RASSF2	protein_coding	0.292402	5.13162e-05	0.000690191	Up
ENSG00000125821.12	DTD1	protein_coding	-0.239508	5.15625e-05	0.000693099	Down
ENSG00000172336.5	POP7	protein_coding	-0.277689	5.16306e-05	0.000693581	Down
ENSG00000200170.1	AL607035.1	misc_RNA	0.576358	5.16586e-05	0.000693581	Up
ENSG00000221843.4	C2orf16	protein_coding	-0.452256	5.1752e-05	0.00069443	Down
ENSG00000134590.14	RTL8C	protein_coding	-0.273842	5.19626e-05	0.00069685	Down
ENSG00000127838.14	PNKD	protein_coding	-0.243693	5.20048e-05	0.00069701	Down
ENSG00000115520.8	COQ10B	protein_coding	-0.158554	5.26217e-05	0.000704867	Down
ENSG00000136710.10	CCDC115	protein_coding	-0.177862	5.27846e-05	0.000706639	Down
ENSG00000226380.9	AC016831.1	lncRNA	0.467176	5.29052e-05	0.000707842	Up
ENSG00000091136.14	LAMB1	protein_coding	-0.360614	5.3032e-05	0.000709125	Down
ENSG00000196873.15	CBWD3	protein_coding	-0.324785	5.31155e-05	0.00070983	Down
ENSG00000129197.14	RPAIN	protein_coding	-0.205131	5.35018e-05	0.000714578	Down
ENSG00000172020.12	GAP43	protein_coding	-0.260062	5.42486e-05	0.000724132	Down
ENSG00000108395.14	TRIM37	protein_coding	-0.243749	5.46269e-05	0.000728759	Down
ENSG00000272990.1	AC084036.1	lncRNA	0.355467	5.46697e-05	0.000728908	Up
ENSG00000172081.14	MOB3A	protein_coding	0.229232	5.47517e-05	0.000729579	Up
ENSG00000228038.1	VN1R51P	processed_pseudogene	-0.652903	5.49406e-05	0.000731673	Down
ENSG00000099381.18	SETD1A	protein_coding	0.216922	5.50171e-05	0.000731845	Up
ENSG00000262833.1	AC016245.1	lncRNA	0.540251	5.50035e-05	0.000731845	Up
ENSG00000164172.19	MOCS2	protein_coding	-0.159374	5.51481e-05	0.000733164	Down
ENSG00000267665.2	AC021683.3	lncRNA	-0.325789	5.52486e-05	0.000734076	Down
ENSG00000105988.6	NHP2P1	processed_pseudogene	0.385594	5.53583e-05	0.000735109	Up
ENSG00000225855.7	RUSC1-AS1	lncRNA	0.245397	5.54637e-05	0.000736085	Up
ENSG00000197406.7	DIO3	protein_coding	0.508528	5.55527e-05	0.000736841	Up
ENSG00000142039.4	CCDC97	protein_coding	0.193191	5.56851e-05	0.000738172	Up
ENSG00000103356.16	EARS2	protein_coding	-0.208324	5.57905e-05	0.000738719	Down
ENSG00000226985.7	LINC01203	lncRNA	-0.49751	5.57815e-05	0.000738719	Down
ENSG00000144712.12	CAND2	protein_coding	-0.261767	5.68666e-05	0.000752534	Down
ENSG00000139890.10	REM2	protein_coding	-0.472213	5.69241e-05	0.000752863	Down
ENSG00000039560.14	RAI14	protein_coding	0.32986	5.71101e-05	0.000754256	Up
ENSG00000181830.9	SLC35C1	protein_coding	0.224779	5.71277e-05	0.000754256	Up
ENSG00000182326.15	C1S	protein_coding	-0.430365	5.71061e-05	0.000754256	Down
ENSG00000150787.8	PTS	protein_coding	-0.192214	5.71608e-05	0.000754261	Down
ENSG00000118402.6	ELOVL4	protein_coding	-0.257165	5.7202e-05	0.000754372	Down
ENSG00000230519.2	HMGB1P49	processed_pseudogene	0.828197	5.72755e-05	0.000754909	Up
ENSG00000225342.2	LRRK2-DT	lncRNA	-0.530729	5.73199e-05	0.000755062	Down
ENSG00000178038.17	ALS2CL	protein_coding	-0.345804	5.75357e-05	0.000757471	Down
ENSG00000241782.1	AP002812.1	processed_pseudogene	0.582789	5.76634e-05	0.000758718	Up
ENSG00000162636.16	FAM102B	protein_coding	-0.280645	5.7752e-05	0.00075945	Down
ENSG00000112406.5	HECA	protein_coding	0.293094	5.79967e-05	0.000762214	Up
ENSG00000151229.13	SLC2A13	protein_coding	-0.325777	5.80283e-05	0.000762214	Down
ENSG00000005469.11	CROT	protein_coding	-0.212096	5.83833e-05	0.000766439	Down
ENSG00000163001.11	CFAP36	protein_coding	-0.166086	5.87452e-05	0.000770751	Down
ENSG00000083123.15	BCKDHB	protein_coding	-0.325937	5.88166e-05	0.000771248	Down
ENSG00000226744.1	AC005326.1	processed_pseudogene	-0.58715	5.90834e-05	0.000774305	Down
ENSG00000184669.9	OR7E14P	transcribed_unprocessed_pseudogene	0.47438	5.92499e-05	0.000776046	Up
ENSG00000131368.8	MRPS25	protein_coding	-0.162536	5.933e-05	0.000776653	Down
ENSG00000226038.5	PPIAP21	processed_pseudogene	-0.499211	5.93801e-05	0.000776867	Down
ENSG00000242242.6	NECTIN3-AS1	lncRNA	-0.644599	5.94604e-05	0.000777477	Down
ENSG00000138686.10	BBS7	protein_coding	-0.256275	6.01488e-05	0.000786031	Down
ENSG00000109790.16	KLHL5	protein_coding	0.309023	6.03799e-05	0.000788603	Up
ENSG00000152464.15	RPP38	protein_coding	0.275326	6.05127e-05	0.00078989	Up
ENSG00000116903.7	EXOC8	protein_coding	-0.241393	6.10877e-05	0.000796944	Down
ENSG00000189275.4	LINC01164	lncRNA	-0.842707	6.11529e-05	0.000797342	Down
ENSG00000183615.6	FAM167B	protein_coding	0.678868	6.12291e-05	0.000797884	Up
ENSG00000257702.3	LBX2-AS1	lncRNA	0.75195	6.16473e-05	0.00080288	Up
ENSG00000158417.11	EIF5B	protein_coding	0.264407	6.18078e-05	0.000804515	Up
ENSG00000163214.21	DHX57	protein_coding	-0.18443	6.18933e-05	0.000805173	Down
ENSG00000132953.16	XPO4	protein_coding	-0.217353	6.2058e-05	0.000806859	Down
ENSG00000116679.16	IVNS1ABP	protein_coding	0.309343	6.23772e-05	0.00081013	Up
ENSG00000166682.13	TMPRSS5	protein_coding	0.551899	6.23799e-05	0.00081013	Up
ENSG00000171466.10	ZNF562	protein_coding	0.132262	6.24597e-05	0.000810709	Up
ENSG00000026559.14	KCNG1	protein_coding	0.477982	6.26477e-05	0.000812233	Up
ENSG00000173141.5	MRPL57	protein_coding	-0.166342	6.26152e-05	0.000812233	Down
ENSG00000074219.13	TEAD2	protein_coding	0.46021	6.27237e-05	0.000812303	Up
ENSG00000267882.2	AL031666.2	lncRNA	0.417395	6.27035e-05	0.000812303	Up
ENSG00000178031.17	ADAMTSL1	protein_coding	-0.532559	6.2789e-05	0.000812692	Down
ENSG00000184160.8	ADRA2C	protein_coding	0.379746	6.28492e-05	0.000813014	Up
ENSG00000213144.2	AC084880.1	processed_pseudogene	0.411864	6.32332e-05	0.000817523	Up
ENSG00000258057.6	BCDIN3D-AS1	lncRNA	-0.256236	6.3588e-05	0.000821648	Down
ENSG00000155330.10	C16orf87	protein_coding	-0.241217	6.37363e-05	0.000822641	Down
ENSG00000182013.18	PNMA8A	protein_coding	-0.244595	6.37194e-05	0.000822641	Down
ENSG00000110786.18	PTPN5	protein_coding	-0.312853	6.427e-05	0.000829065	Down
ENSG00000161267.12	BDH1	protein_coding	-0.268934	6.43164e-05	0.000829199	Down
ENSG00000171552.13	BCL2L1	protein_coding	0.207088	6.444e-05	0.000829539	Up
ENSG00000245156.1	AP001107.1	lncRNA	0.444284	6.44509e-05	0.000829539	Up
ENSG00000255692.1	AC002563.1	lncRNA	-0.689838	6.44161e-05	0.000829539	Down
ENSG00000126602.11	TRAP1	protein_coding	-0.25323	6.48618e-05	0.000834362	Down
ENSG00000196415.10	PRTN3	protein_coding	-0.615756	6.49372e-05	0.000834704	Down
ENSG00000198804.2	MT-CO1	protein_coding	0.575001	6.49609e-05	0.000834704	Up
ENSG00000186188.10	FFAR4	protein_coding	-0.381336	6.52495e-05	0.000837945	Down
ENSG00000255045.1	AP000866.5	lncRNA	-0.452382	6.54024e-05	0.00083944	Down
ENSG00000175782.11	SLC35E3	protein_coding	0.234797	6.56894e-05	0.000842184	Up
ENSG00000213742.7	ZNF337-AS1	lncRNA	-0.319646	6.56605e-05	0.000842184	Down
ENSG00000223802.7	CERS1	protein_coding	0.304371	6.62187e-05	0.000848499	Up
ENSG00000271596.1	AC008121.2	processed_pseudogene	0.75321	6.66071e-05	0.000853001	Up
ENSG00000278983.1	AC048380.2	TEC	0.346562	6.67206e-05	0.000853979	Up
ENSG00000159593.15	NAE1	protein_coding	-0.19241	6.71081e-05	0.000858461	Down
ENSG00000171475.14	WIPF2	protein_coding	0.156942	6.71455e-05	0.000858464	Up
ENSG00000137573.14	SULF1	protein_coding	-0.462428	6.72928e-05	0.000859869	Down
ENSG00000234929.2	AC018685.2	lncRNA	-0.445826	6.74353e-05	0.000861212	Down
ENSG00000170500.13	LONRF2	protein_coding	-0.238443	6.76218e-05	0.000863114	Down
ENSG00000133641.18	C12orf29	protein_coding	-0.205697	6.76726e-05	0.000863285	Down
ENSG00000100429.18	HDAC10	protein_coding	0.411058	6.77457e-05	0.000863739	Up
ENSG00000204186.10	ZDBF2	protein_coding	-0.265552	6.8051e-05	0.000867152	Down
ENSG00000168887.11	C2orf68	protein_coding	0.173855	6.81919e-05	0.000868466	Up
ENSG00000287336.1	AL137157.1	lncRNA	0.339987	6.83592e-05	0.000870116	Up
ENSG00000141668.10	CBLN2	protein_coding	-0.339674	6.867e-05	0.000873589	Down
ENSG00000145725.19	PPIP5K2	protein_coding	-0.228589	6.87388e-05	0.000873981	Down
ENSG00000235436.10	DPY19L2P4	transcribed_unprocessed_pseudogene	-0.351097	6.90271e-05	0.000877162	Down
ENSG00000100024.15	UPB1	protein_coding	0.479661	6.95698e-05	0.000883296	Up
ENSG00000158042.9	MRPL17	protein_coding	-0.174744	6.95865e-05	0.000883296	Down
ENSG00000220161.4	LINC02076	lncRNA	0.449013	6.97505e-05	0.00088489	Up
ENSG00000164600.7	NEUROD6	protein_coding	-0.466724	6.98595e-05	0.000885785	Down
ENSG00000197872.11	FAM49A	protein_coding	-0.164237	7.00153e-05	0.000886784	Down
ENSG00000254377.6	MIR124-2HG	lncRNA	-0.255205	6.99962e-05	0.000886784	Down
ENSG00000168710.18	AHCYL1	protein_coding	-0.306682	7.00603e-05	0.000886866	Down
ENSG00000176928.7	GCNT4	protein_coding	-0.407828	7.0141e-05	0.0008874	Down
ENSG00000123243.15	ITIH5	protein_coding	0.493273	7.04145e-05	0.000890216	Up
ENSG00000236859.7	NIFK-AS1	lncRNA	0.239335	7.04409e-05	0.000890216	Up
ENSG00000101868.11	POLA1	protein_coding	0.239539	7.06229e-05	0.000890429	Up
ENSG00000114841.17	DNAH1	protein_coding	-0.352651	7.05702e-05	0.000890429	Down
ENSG00000116819.8	TFAP2E	protein_coding	-0.342216	7.06279e-05	0.000890429	Down
ENSG00000145888.10	GLRA1	protein_coding	0.646454	7.06512e-05	0.000890429	Up
ENSG00000151461.20	UPF2	protein_coding	0.232455	7.05668e-05	0.000890429	Up
ENSG00000118162.14	KPTN	protein_coding	0.297071	7.08157e-05	0.000892015	Up
ENSG00000111087.10	GLI1	protein_coding	0.554316	7.0943e-05	0.00089313	Up
ENSG00000164794.9	KCNV1	protein_coding	-0.335133	7.09962e-05	0.000893311	Down
ENSG00000105088.8	OLFM2	protein_coding	0.302896	7.14087e-05	0.00089801	Up
ENSG00000134057.15	CCNB1	protein_coding	-0.254241	7.15225e-05	0.000898951	Down
ENSG00000011677.13	GABRA3	protein_coding	-0.298951	7.17364e-05	0.000900548	Down
ENSG00000081189.15	MEF2C	protein_coding	-0.229829	7.17382e-05	0.000900548	Down
ENSG00000108797.12	CNTNAP1	protein_coding	-0.282051	7.1767e-05	0.000900548	Down
ENSG00000205629.12	LCMT1	protein_coding	-0.173006	7.19912e-05	0.00090287	Down
ENSG00000188747.8	NOXA1	protein_coding	-0.52093	7.21237e-05	0.00090404	Down
ENSG00000196767.9	POU3F4	protein_coding	0.437547	7.23218e-05	0.000906029	Up
ENSG00000082684.16	SEMA5B	protein_coding	-0.350669	7.24077e-05	0.000906612	Down
ENSG00000271646.1	AC099343.4	lncRNA	-0.460623	7.24618e-05	0.000906797	Down
ENSG00000144895.12	EIF2A	protein_coding	-0.211453	7.26357e-05	0.000908479	Down
ENSG00000143315.8	PIGM	protein_coding	0.223164	7.29207e-05	0.000911548	Up
ENSG00000170100.13	ZNF778	protein_coding	0.170716	7.32548e-05	0.000915228	Up
ENSG00000003987.14	MTMR7	protein_coding	-0.335197	7.3394e-05	0.00091647	Down
ENSG00000171307.19	ZDHHC16	protein_coding	0.143811	7.36692e-05	0.000919407	Up
ENSG00000177125.5	ZBTB34	protein_coding	0.223857	7.37313e-05	0.000919684	Up
ENSG00000164758.7	MED30	protein_coding	-0.207466	7.3965e-05	0.000922099	Down
ENSG00000197959.14	DNM3	protein_coding	-0.206894	7.41048e-05	0.000923343	Down
ENSG00000237424.1	FOXD2-AS1	lncRNA	0.498845	7.41642e-05	0.000923584	Up
ENSG00000108100.18	CCNY	protein_coding	0.129364	7.42659e-05	0.00092435	Up
ENSG00000143127.13	ITGA10	protein_coding	0.384049	7.45572e-05	0.000927283	Up
ENSG00000185352.8	HS6ST3	protein_coding	-0.299271	7.45821e-05	0.000927283	Down
ENSG00000166016.6	ABTB2	protein_coding	0.270679	7.46511e-05	0.000927639	Up
ENSG00000126653.18	NSRP1	protein_coding	0.226156	7.48828e-05	0.000930017	Up
ENSG00000143374.17	TARS2	protein_coding	-0.161398	7.49905e-05	0.000930853	Down
ENSG00000165731.20	RET	protein_coding	-0.345044	7.59578e-05	0.000941053	Down
ENSG00000171148.13	TADA3	protein_coding	0.169005	7.58893e-05	0.000941053	Up
ENSG00000173727.12	AP000769.1	transcribed_unprocessed_pseudogene	0.381277	7.59509e-05	0.000941053	Up
ENSG00000241954.1	AL021937.4	lncRNA	0.606849	7.59757e-05	0.000941053	Up
ENSG00000105339.10	DENND3	protein_coding	-0.220635	7.61909e-05	0.000943211	Down
ENSG00000120509.10	PDZD11	protein_coding	-0.172622	7.62954e-05	0.000943997	Down
ENSG00000096070.19	BRPF3	protein_coding	0.241834	7.66031e-05	0.000947295	Up
ENSG00000124659.7	TBCC	protein_coding	-0.189357	7.66608e-05	0.000947499	Down
ENSG00000008118.10	CAMK1G	protein_coding	-0.359629	7.70683e-05	0.000952025	Down
ENSG00000260714.1	AC133552.1	processed_pseudogene	0.411214	7.72046e-05	0.000953197	Up
ENSG00000115841.20	RMDN2	protein_coding	-0.281875	7.74563e-05	0.000955792	Down
ENSG00000106993.12	CDC37L1	protein_coding	-0.215068	7.76853e-05	0.000956057	Down
ENSG00000120265.17	PCMT1	protein_coding	-0.212436	7.76708e-05	0.000956057	Down
ENSG00000138028.16	CGREF1	protein_coding	-0.290917	7.76784e-05	0.000956057	Down
ENSG00000148357.16	HMCN2	protein_coding	-0.464441	7.75904e-05	0.000956057	Down
ENSG00000163867.17	ZMYM6	protein_coding	-0.159836	7.76298e-05	0.000956057	Down
ENSG00000162391.12	FAM151A	protein_coding	0.466068	7.77316e-05	0.000956115	Up
ENSG00000158315.11	RHBDL2	protein_coding	0.222518	7.78702e-05	0.000957308	Up
ENSG00000196704.12	AMZ2	protein_coding	-0.188335	7.79819e-05	0.000958171	Down
ENSG00000169105.7	CHST14	protein_coding	0.234721	7.86984e-05	0.000966458	Up
ENSG00000123136.15	DDX39A	protein_coding	0.221999	7.89374e-05	0.000968877	Up
ENSG00000106829.19	TLE4	protein_coding	0.230551	7.92331e-05	0.000971537	Up
ENSG00000176783.15	RUFY1	protein_coding	0.137273	7.92385e-05	0.000971537	Up
ENSG00000108786.10	HSD17B1	protein_coding	0.334342	7.97053e-05	0.00097674	Up
ENSG00000274922.1	AL139384.1	lncRNA	-0.709129	7.97574e-05	0.000976858	Down
ENSG00000143842.15	SOX13	protein_coding	0.306342	8.00859e-05	0.000979839	Up
ENSG00000203879.12	GDI1	protein_coding	-0.21667	8.0062e-05	0.000979839	Down
ENSG00000104435.13	STMN2	protein_coding	-0.326432	8.02466e-05	0.000981284	Down
ENSG00000279179.1	AL662907.2	TEC	0.28944	8.03179e-05	0.000981634	Up
ENSG00000067715.14	SYT1	protein_coding	-0.268797	8.05262e-05	0.000982627	Down
ENSG00000174720.16	LARP7	protein_coding	0.231702	8.05271e-05	0.000982627	Up
ENSG00000275064.1	AC239860.1	unprocessed_pseudogene	-0.694999	8.04948e-05	0.000982627	Down
ENSG00000283646.2	LINC02009	lncRNA	-0.657059	8.06377e-05	0.000983456	Down
ENSG00000101452.15	DHX35	protein_coding	-0.188139	8.07869e-05	0.000984754	Down
ENSG00000070214.16	SLC44A1	protein_coding	0.298133	8.10165e-05	0.000985986	Up
ENSG00000102226.10	USP11	protein_coding	-0.225156	8.09793e-05	0.000985986	Down
ENSG00000251867.4	AC009812.1	lncRNA	-0.382539	8.09677e-05	0.000985986	Down
ENSG00000285600.1	AC023593.1	lncRNA	-0.443963	8.11008e-05	0.000986491	Down
ENSG00000179988.14	PSTK	protein_coding	-0.174303	8.13678e-05	0.000989216	Down
ENSG00000125820.6	NKX2-2	protein_coding	0.293666	8.1572e-05	0.000991175	Up
ENSG00000130997.16	POLN	protein_coding	0.305168	8.21045e-05	0.00099712	Up
ENSG00000147655.12	RSPO2	protein_coding	-0.314815	8.24657e-05	0.00100045	Down
ENSG00000156463.18	SH3RF2	protein_coding	-0.470159	8.2446e-05	0.00100045	Down
ENSG00000082516.9	GEMIN5	protein_coding	-0.158525	8.25296e-05	0.0010007	Down
ENSG00000125952.20	MAX	protein_coding	0.145005	8.26436e-05	0.00100155	Up
ENSG00000004660.15	CAMKK1	protein_coding	-0.336721	8.27157e-05	0.0010019	Down
ENSG00000223566.1	TNRC18P2	unprocessed_pseudogene	-0.783854	8.28178e-05	0.00100261	Down
ENSG00000241015.2	TPM3P9	transcribed_processed_pseudogene	0.370241	8.30719e-05	0.00100516	Up
ENSG00000078237.7	TIGAR	protein_coding	0.295723	8.32987e-05	0.00100737	Up
ENSG00000076108.11	BAZ2A	protein_coding	0.125457	8.3455e-05	0.00100873	Up
ENSG00000128309.16	MPST	protein_coding	0.258174	8.37969e-05	0.00101233	Up
ENSG00000226746.2	SMCR5	lncRNA	0.383993	8.39334e-05	0.00101345	Up
ENSG00000100146.18	SOX10	protein_coding	0.3318	8.41163e-05	0.00101406	Up
ENSG00000183520.12	UTP11	protein_coding	-0.149987	8.41094e-05	0.00101406	Down
ENSG00000281327.2	LINC01338	lncRNA	0.706833	8.40534e-05	0.00101406	Up
ENSG00000239480.1	AC073517.1	lncRNA	0.465729	8.43583e-05	0.00101592	Up
ENSG00000277621.1	AC005277.2	lncRNA	0.440269	8.43259e-05	0.00101592	Up
ENSG00000058335.15	RASGRF1	protein_coding	-0.303577	8.44972e-05	0.00101706	Down
ENSG00000286989.1	AL691432.4	lncRNA	-0.415969	8.47975e-05	0.00102014	Down
ENSG00000011426.11	ANLN	protein_coding	0.548764	8.49114e-05	0.00102094	Up
ENSG00000102837.7	OLFM4	protein_coding	-0.533775	8.49524e-05	0.00102094	Down
ENSG00000167491.17	GATAD2A	protein_coding	0.160127	8.50376e-05	0.00102143	Up
ENSG00000179163.11	FUCA1	protein_coding	-0.225016	8.56232e-05	0.00102793	Down
ENSG00000166342.19	NETO1	protein_coding	-0.307682	8.58059e-05	0.00102958	Down
ENSG00000033122.20	LRRC7	protein_coding	-0.218221	8.60243e-05	0.00103113	Down
ENSG00000166046.11	TCP11L2	protein_coding	0.308652	8.59996e-05	0.00103113	Up
ENSG00000131437.15	KIF3A	protein_coding	-0.176671	8.61229e-05	0.00103177	Down
ENSG00000131844.16	MCCC2	protein_coding	-0.24234	8.62444e-05	0.00103269	Down
ENSG00000155111.15	CDK19	protein_coding	0.198093	8.67975e-05	0.00103823	Up
ENSG00000159596.7	TMEM69	protein_coding	-0.173413	8.6769e-05	0.00103823	Down
ENSG00000168397.17	ATG4B	protein_coding	0.20249	8.71276e-05	0.00104164	Up
ENSG00000176749.9	CDK5R1	protein_coding	-0.219346	8.74313e-05	0.00104473	Down
ENSG00000156486.8	KCNS2	protein_coding	-0.37502	8.75704e-05	0.00104585	Down
ENSG00000136156.15	ITM2B	protein_coding	-0.200402	8.77058e-05	0.00104638	Down
ENSG00000169554.21	ZEB2	protein_coding	0.225651	8.76988e-05	0.00104638	Up
ENSG00000228653.2	HNRNPCP7	processed_pseudogene	0.366412	8.79278e-05	0.00104849	Up
ENSG00000196972.9	SMIM10L2B	protein_coding	-0.303406	8.7995e-05	0.00104874	Down
ENSG00000152495.11	CAMK4	protein_coding	-0.273106	8.80778e-05	0.00104919	Down
ENSG00000053702.15	NRIP2	protein_coding	0.352898	8.86964e-05	0.00105518	Up
ENSG00000260456.6	C16orf95	protein_coding	0.369036	8.87187e-05	0.00105518	Up
ENSG00000274080.1	AC005089.1	lncRNA	0.341038	8.86991e-05	0.00105518	Up
ENSG00000166164.15	BRD7	protein_coding	0.168887	8.91222e-05	0.00105944	Up
ENSG00000162747.11	FCGR3B	protein_coding	1.26944	8.95287e-05	0.00106372	Up
ENSG00000202041.1	AL359918.1	misc_RNA	0.589957	8.97137e-05	0.00106482	Up
ENSG00000280485.1	AL358154.1	lncRNA	0.481116	8.97089e-05	0.00106482	Up
ENSG00000166479.10	TMX3	protein_coding	-0.223088	8.99228e-05	0.00106675	Down
ENSG00000172006.12	ZNF554	protein_coding	-0.269626	9.01185e-05	0.00106852	Down
ENSG00000233613.5	DCUN1D2-AS	lncRNA	-0.423095	9.03795e-05	0.00107106	Down
ENSG00000100084.14	HIRA	protein_coding	0.184452	9.05487e-05	0.00107252	Up
ENSG00000234028.3	EIF2AK3-DT	lncRNA	-0.548308	9.12031e-05	0.00107971	Down
ENSG00000136449.15	MYCBPAP	protein_coding	-0.362373	9.18278e-05	0.00108488	Down
ENSG00000176771.17	NCKAP5	protein_coding	0.293319	9.1825e-05	0.00108488	Up
ENSG00000183955.13	KMT5A	protein_coding	0.164471	9.17516e-05	0.00108488	Up
ENSG00000286771.1	AC097658.4	lncRNA	0.391544	9.18189e-05	0.00108488	Up
ENSG00000118946.12	PCDH17	protein_coding	0.246675	9.19471e-05	0.00108517	Up
ENSG00000223525.1	RABGAP1L-IT1	lncRNA	0.501052	9.19246e-05	0.00108517	Up
ENSG00000156853.13	ZNF689	protein_coding	0.150321	9.23251e-05	0.00108905	Up
ENSG00000162433.15	AK4	protein_coding	0.333739	9.23698e-05	0.00108905	Up
ENSG00000229727.7	AC013460.1	lncRNA	-0.687986	9.29969e-05	0.00109588	Down
ENSG00000139572.4	GPR84	protein_coding	-0.942027	9.34348e-05	0.00110048	Down
ENSG00000145349.17	CAMK2D	protein_coding	-0.234987	9.36006e-05	0.00110186	Down
ENSG00000116984.13	MTR	protein_coding	-0.284321	9.47796e-05	0.00111517	Down
ENSG00000144635.9	DYNC1LI1	protein_coding	-0.19672	9.49412e-05	0.0011165	Down
ENSG00000133131.15	MORC4	protein_coding	0.290714	9.50001e-05	0.00111663	Up
ENSG00000168268.11	NT5DC2	protein_coding	0.284302	9.51623e-05	0.00111796	Up
ENSG00000129295.9	LRRC6	protein_coding	-0.193761	9.57243e-05	0.00112385	Down
ENSG00000177738.4	AC025171.1	lncRNA	0.206147	9.57607e-05	0.00112385	Up
ENSG00000151445.16	VIPAS39	protein_coding	-0.129878	9.60612e-05	0.0011268	Down
ENSG00000186288.5	PABPC1L2A	protein_coding	-0.318324	9.61134e-05	0.00112684	Down
ENSG00000108932.12	SLC16A6	protein_coding	-0.463457	9.6351e-05	0.00112902	Down
ENSG00000250584.3	LINC01511	lncRNA	-0.41454	9.6398e-05	0.00112902	Down
ENSG00000234394.8	AL353608.3	lncRNA	-0.793902	9.64869e-05	0.00112949	Down
ENSG00000141971.13	MVB12A	protein_coding	0.225043	9.70317e-05	0.00113529	Up
ENSG00000018610.14	CXorf56	protein_coding	-0.213489	9.73461e-05	0.00113724	Down
ENSG00000088826.18	SMOX	protein_coding	0.359474	9.73143e-05	0.00113724	Up
ENSG00000285420.1	AC011342.1	unitary_pseudogene	0.655799	9.72712e-05	0.00113724	Up
ENSG00000187790.11	FANCM	protein_coding	-0.348016	9.75777e-05	0.00113936	Down
ENSG00000271207.1	MTCO1P22	processed_pseudogene	0.631908	9.76956e-05	0.00114016	Up
ENSG00000161057.12	PSMC2	protein_coding	-0.169997	9.79103e-05	0.00114209	Down
ENSG00000178234.13	GALNT11	protein_coding	-0.167378	9.79649e-05	0.00114215	Down
ENSG00000285908.1	AC080128.2	lncRNA	0.684068	9.85962e-05	0.00114892	Up
ENSG00000212916.4	MAP10	protein_coding	-0.458051	9.86836e-05	0.00114936	Down
ENSG00000234175.1	AL355355.2	processed_pseudogene	0.435656	9.88833e-05	0.00115111	Up
ENSG00000124181.14	PLCG1	protein_coding	0.243354	9.90343e-05	0.00115228	Up
ENSG00000285410.1	GABPB1-IT1	lncRNA	-0.270671	9.91296e-05	0.00115281	Down
ENSG00000119335.16	SET	protein_coding	0.160685	9.94038e-05	0.00115468	Up
ENSG00000148834.13	GSTO1	protein_coding	-0.221223	9.9441e-05	0.00115468	Down
ENSG00000172167.8	MTBP	protein_coding	-0.366546	9.93496e-05	0.00115468	Down
ENSG00000142959.5	BEST4	protein_coding	-0.543405	9.95432e-05	0.00115471	Down
ENSG00000152463.14	OLAH	protein_coding	0.42355	9.9594e-05	0.00115471	Up
ENSG00000197183.14	NOL4L	protein_coding	0.139319	9.95828e-05	0.00115471	Up
ENSG00000167522.16	ANKRD11	protein_coding	0.21654	9.96569e-05	0.00115481	Up
ENSG00000280216.1	AL022326.2	TEC	0.343522	9.9703e-05	0.00115481	Up
ENSG00000184307.15	ZDHHC23	protein_coding	-0.285016	9.98441e-05	0.00115586	Down
ENSG00000125772.14	GPCPD1	protein_coding	-0.467715	9.99252e-05	0.00115622	Down
ENSG00000169905.12	TOR1AIP2	protein_coding	-0.124129	0.000100305	0.00115945	Down
ENSG00000185495.10	AC138393.1	transcribed_unprocessed_pseudogene	-0.328743	0.000100283	0.00115945	Down
ENSG00000147127.8	RAB41	protein_coding	0.273519	0.000100462	0.00116068	Up
ENSG00000231721.7	LINC-PINT	lncRNA	0.309447	0.000100803	0.00116404	Up
ENSG00000177511.6	ST8SIA3	protein_coding	-0.247595	0.000101007	0.00116581	Down
ENSG00000187134.14	AKR1C1	protein_coding	0.538804	0.000101558	0.00117099	Up
ENSG00000198786.2	MT-ND5	protein_coding	0.702725	0.000101549	0.00117099	Up
ENSG00000106992.19	AK1	protein_coding	0.302129	0.000101664	0.00117163	Up
[truncated: 4,827 more rows]

## Sheet: C2vsCO
S6 Data. Differentially expressed genes in ROSMAP cohort (ROSMAP-C2 vs Control)
Gene ID	GeneName	Gene Biotype	Log2(Fold Change)	PValue	Adjusted.PValue	Direction
ENSG00000203565.3	AL450313.1	lncRNA	2.14955	1.06304e-14	2.42203e-10	Up
ENSG00000158169.13	FANCC	protein_coding	0.355479	2.19733e-12	2.5032e-08	Up
ENSG00000087116.16	ADAMTS2	protein_coding	0.818325	3.5365e-12	2.68585e-08	Up
ENSG00000260257.2	AL035071.1	lncRNA	0.318762	7.22707e-11	4.11654e-07	Up
ENSG00000053702.15	NRIP2	protein_coding	0.444593	1.30973e-10	5.96818e-07	Up
ENSG00000198830.11	HMGN2	protein_coding	-0.40323	2.25611e-10	7.3433e-07	Down
ENSG00000254746.6	AC103855.2	lncRNA	0.506981	2.0362e-10	7.3433e-07	Up
ENSG00000287689.1	AC009704.3	lncRNA	1.412	4.59959e-10	1.30996e-06	Up
ENSG00000226380.9	AC016831.1	lncRNA	0.552086	5.4334e-10	1.3755e-06	Up
ENSG00000284708.1	AL031731.1	lncRNA	0.516598	1.50005e-09	3.41772e-06	Up
ENSG00000129467.13	ADCY4	protein_coding	-0.398524	4.92049e-09	1.01917e-05	Down
ENSG00000196517.12	SLC6A9	protein_coding	0.452027	6.36656e-09	1.2088e-05	Up
ENSG00000120215.10	MLANA	protein_coding	0.416669	7.03855e-09	1.23359e-05	Up
ENSG00000186834.3	HEXIM1	protein_coding	0.269236	1.88464e-08	3.06712e-05	Up
ENSG00000280828.1	AC090114.3	unprocessed_pseudogene	-0.969249	2.36754e-08	3.59614e-05	Down
ENSG00000187867.10	PALM3	protein_coding	0.365755	3.32261e-08	4.53004e-05	Up
ENSG00000198429.10	ZNF69	protein_coding	0.289217	3.38004e-08	4.53004e-05	Up
ENSG00000188269.9	OR7A5	protein_coding	1.19548	3.93131e-08	4.97617e-05	Up
ENSG00000165092.13	ALDH1A1	protein_coding	-0.483918	5.12739e-08	5.94136e-05	Down
ENSG00000260898.6	ADPGK-AS1	lncRNA	-0.449684	5.21538e-08	5.94136e-05	Down
ENSG00000088836.14	SLC4A11	protein_coding	0.655227	6.69084e-08	7.25924e-05	Up
ENSG00000184599.13	TAFA3	protein_coding	0.638636	7.12357e-08	7.37743e-05	Up
ENSG00000133069.17	TMCC2	protein_coding	0.275524	7.52426e-08	7.40778e-05	Up
ENSG00000145888.10	GLRA1	protein_coding	0.671898	7.80314e-08	7.40778e-05	Up
ENSG00000116661.11	FBXO2	protein_coding	0.344467	8.58985e-08	7.82844e-05	Up
ENSG00000169994.18	MYO7B	protein_coding	-0.905718	1.1061e-07	9.6138e-05	Down
ENSG00000171476.22	HOPX	protein_coding	-0.301787	1.13928e-07	9.6138e-05	Down
ENSG00000179029.15	TMEM107	protein_coding	-0.215472	1.26769e-07	0.000103153	Down
ENSG00000068745.15	IP6K2	protein_coding	0.162509	1.43227e-07	0.000112527	Up
ENSG00000104112.9	SCG3	protein_coding	-0.284384	1.55475e-07	0.000118078	Down
ENSG00000171388.12	APLN	protein_coding	0.588277	1.70518e-07	0.000125326	Up
ENSG00000164104.12	HMGB2	protein_coding	-0.343155	1.81977e-07	0.000129568	Down
ENSG00000085831.15	TTC39A	protein_coding	0.290717	1.98517e-07	0.00013303	Up
ENSG00000143183.16	TMCO1	protein_coding	-0.146975	1.93103e-07	0.00013303	Down
ENSG00000128262.8	POM121L9P	transcribed_unprocessed_pseudogene	-0.825842	2.07254e-07	0.000134917	Down
ENSG00000225724.1	ASH2LP3	unprocessed_pseudogene	0.747406	2.42388e-07	0.000153405	Up
ENSG00000148468.17	FAM171A1	protein_coding	0.157802	3.39867e-07	0.000203777	Up
ENSG00000261195.1	AC027130.1	lncRNA	0.512499	3.36225e-07	0.000203777	Up
ENSG00000176387.7	HSD11B2	protein_coding	0.729914	4.12049e-07	0.000240721	Up
ENSG00000259685.3	IDH2-DT	lncRNA	-0.575007	4.9689e-07	0.000283029	Down
ENSG00000105643.10	ARRDC2	protein_coding	0.313214	5.52363e-07	0.000301323	Up
ENSG00000250377.2	AC008525.1	lncRNA	0.300276	5.55459e-07	0.000301323	Up
ENSG00000067057.17	PFKP	protein_coding	0.352031	6.04904e-07	0.000320515	Up
ENSG00000188783.6	PRELP	protein_coding	0.393037	6.67268e-07	0.000345523	Up
ENSG00000142949.17	PTPRF	protein_coding	-0.184178	7.39555e-07	0.000374445	Down
ENSG00000182310.14	SPACA6	protein_coding	0.287469	8.90734e-07	0.000441185	Up
ENSG00000137285.10	TUBB2B	protein_coding	-0.503856	9.12239e-07	0.000442223	Down
ENSG00000114316.13	USP4	protein_coding	-0.116084	9.31793e-07	0.000442291	Down
ENSG00000247982.6	LINC00926	lncRNA	0.352933	9.85009e-07	0.000458009	Up
ENSG00000151445.16	VIPAS39	protein_coding	-0.120146	1.19842e-06	0.000546097	Down
ENSG00000139410.15	SDSL	protein_coding	-0.463772	1.23021e-06	0.000549592	Down
ENSG00000255920.3	CCND2-AS1	lncRNA	-0.30176	1.36183e-06	0.000596691	Down
ENSG00000091986.15	CCDC80	protein_coding	-0.437284	1.471e-06	0.000620655	Down
ENSG00000168710.18	AHCYL1	protein_coding	-0.286702	1.44699e-06	0.000620655	Down
ENSG00000261616.1	AC036108.3	lncRNA	0.321428	1.5213e-06	0.000630205	Up
ENSG00000048540.15	LMO3	protein_coding	0.185184	1.69861e-06	0.000690133	Up
ENSG00000187720.14	THSD4	protein_coding	-0.395526	1.72654e-06	0.000690133	Down
ENSG00000163431.13	LMOD1	protein_coding	-0.479261	1.75813e-06	0.00069064	Down
ENSG00000251292.1	ERVH-1	lncRNA	-0.747335	1.79182e-06	0.000691946	Down
ENSG00000273487.1	AC104836.1	lncRNA	0.259541	1.84958e-06	0.000702348	Up
ENSG00000107020.10	PLGRKT	protein_coding	-0.265498	1.92998e-06	0.000709237	Down
ENSG00000145832.14	SLC25A48	protein_coding	0.519048	1.91411e-06	0.000709237	Up
ENSG00000163453.11	IGFBP7	protein_coding	-0.353323	2.09355e-06	0.000757135	Down
ENSG00000114126.17	TFDP2	protein_coding	0.199941	2.29024e-06	0.00076783	Up
ENSG00000141337.12	ARSG	protein_coding	-0.247952	2.29163e-06	0.00076783	Down
ENSG00000173567.15	ADGRF3	protein_coding	-0.427255	2.18972e-06	0.00076783	Down
ENSG00000228058.2	LINC01736	lncRNA	0.749584	2.20232e-06	0.00076783	Up
ENSG00000232503.1	CYCSP8	processed_pseudogene	0.402982	2.23388e-06	0.00076783	Up
ENSG00000177692.11	DNAJC28	protein_coding	0.192917	2.3925e-06	0.000778724	Up
ENSG00000196154.12	S100A4	protein_coding	0.746526	2.37154e-06	0.000778724	Up
ENSG00000079689.14	SCGN	protein_coding	0.670841	2.57503e-06	0.000826332	Up
ENSG00000235072.2	ARNILA	lncRNA	0.305586	2.94735e-06	0.000932672	Up
ENSG00000152784.16	PRDM8	protein_coding	0.271215	3.06782e-06	0.000944558	Up
ENSG00000260244.1	AC104083.1	lncRNA	0.216116	3.0531e-06	0.000944558	Up
ENSG00000233251.8	AC007743.1	lncRNA	-0.406257	3.24361e-06	0.000985367	Down
ENSG00000249896.2	LINC02495	transcribed_unprocessed_pseudogene	0.219313	3.32034e-06	0.000995402	Up
ENSG00000288563.1	AC097478.4	lncRNA	0.417056	3.84167e-06	0.00113674	Up
ENSG00000126803.9	HSPA2	protein_coding	0.393361	4.08163e-06	0.0011481	Up
ENSG00000165105.10	RASEF	protein_coding	0.777345	4.0239e-06	0.0011481	Up
ENSG00000198624.13	CCDC69	protein_coding	0.279875	3.9407e-06	0.0011481	Up
ENSG00000266903.2	AC243964.3	lncRNA	1.07511	4.05694e-06	0.0011481	Up
ENSG00000082212.13	ME2	protein_coding	-0.165288	4.36159e-06	0.00121188	Down
ENSG00000146374.14	RSPO3	protein_coding	0.395286	4.49833e-06	0.00123482	Up
ENSG00000111328.7	CDK2AP1	protein_coding	0.250796	4.62414e-06	0.00125424	Up
ENSG00000153048.11	CARHSP1	protein_coding	0.229676	4.73771e-06	0.00125516	Up
ENSG00000165175.15	MID1IP1	protein_coding	0.324724	4.684e-06	0.00125516	Up
ENSG00000099812.9	MISP	protein_coding	-0.666776	5.04585e-06	0.00132143	Down
ENSG00000136868.11	SLC31A1	protein_coding	-0.164037	5.11498e-06	0.00132431	Down
ENSG00000236714.3	LINC01844	lncRNA	-0.593059	5.70565e-06	0.00146065	Down
ENSG00000031003.10	FAM13B	protein_coding	0.210025	5.90044e-06	0.00149373	Up
ENSG00000102921.8	N4BP1	protein_coding	0.108451	5.99964e-06	0.00150215	Up
ENSG00000108375.12	RNF43	protein_coding	-0.35785	6.26831e-06	0.00150689	Down
ENSG00000160991.16	ORAI2	protein_coding	0.30316	6.17218e-06	0.00150689	Up
ENSG00000166716.10	ZNF592	protein_coding	0.17557	6.23998e-06	0.00150689	Up
ENSG00000198417.7	MT1F	protein_coding	0.58079	6.28312e-06	0.00150689	Up
ENSG00000070193.5	FGF10	protein_coding	0.42341	6.77296e-06	0.00152113	Up
ENSG00000125534.10	PPDPF	protein_coding	-0.373554	6.55e-06	0.00152113	Down
ENSG00000134294.14	SLC38A2	protein_coding	0.444248	6.59528e-06	0.00152113	Up
ENSG00000135447.17	PPP1R1A	protein_coding	0.228719	6.70487e-06	0.00152113	Up
ENSG00000184261.5	KCNK12	protein_coding	0.273693	6.69206e-06	0.00152113	Up
ENSG00000272789.1	AC010976.2	lncRNA	-0.989431	6.53797e-06	0.00152113	Down
ENSG00000279147.1	AC112504.1	TEC	0.552581	6.80986e-06	0.00152113	Up
ENSG00000183090.5	FREM3	protein_coding	-0.578693	6.99877e-06	0.00154115	Down
ENSG00000276070.5	CCL4L2	protein_coding	-1.02335	7.03477e-06	0.00154115	Down
ENSG00000086159.13	AQP6	protein_coding	0.483172	7.33516e-06	0.00159166	Up
ENSG00000069122.19	ADGRF5	protein_coding	-0.300588	7.46848e-06	0.0016053	Down
ENSG00000160951.4	PTGER1	protein_coding	-0.573792	7.87112e-06	0.00166052	Down
ENSG00000251423.3	AC016576.1	lncRNA	-0.691904	7.82735e-06	0.00166052	Down
ENSG00000110492.15	MDK	protein_coding	-0.390707	8.24663e-06	0.0016776	Down
ENSG00000115758.13	ODC1	protein_coding	-0.273282	8.0643e-06	0.0016776	Down
ENSG00000140459.18	CYP11A1	protein_coding	-0.358886	8.20817e-06	0.0016776	Down
ENSG00000166012.17	TAF1D	protein_coding	-0.194797	8.24127e-06	0.0016776	Down
ENSG00000134824.14	FADS2	protein_coding	-0.270997	8.82912e-06	0.00177012	Down
ENSG00000159176.14	CSRP1	protein_coding	0.269711	8.93449e-06	0.00177012	Up
ENSG00000260395.1	AC092119.1	processed_pseudogene	0.549709	8.91854e-06	0.00177012	Up
ENSG00000260572.1	AC069224.2	lncRNA	-0.270228	9.03359e-06	0.00177432	Down
ENSG00000112541.15	PDE10A	protein_coding	-0.307209	9.21729e-06	0.00179493	Down
ENSG00000140795.13	MYLK3	protein_coding	-0.39619	9.33334e-06	0.00180213	Down
ENSG00000163482.12	STK36	protein_coding	0.173662	9.45582e-06	0.00181043	Up
ENSG00000106665.16	CLIP2	protein_coding	0.193746	9.69595e-06	0.00181762	Up
ENSG00000260788.6	AC009063.2	lncRNA	0.586005	9.73269e-06	0.00181762	Up
ENSG00000275963.1	AC008115.4	lncRNA	0.273712	9.58246e-06	0.00181762	Up
ENSG00000100811.14	YY1	protein_coding	0.115346	1.00279e-05	0.00185752	Up
ENSG00000250091.3	DNAH10OS	lncRNA	0.236686	1.02222e-05	0.00187824	Up
ENSG00000248587.8	GDNF-AS1	lncRNA	-0.421282	1.14272e-05	0.00208286	Down
ENSG00000003400.15	CASP10	protein_coding	-0.300438	1.16585e-05	0.00209851	Down
ENSG00000166535.20	A2ML1	protein_coding	0.333507	1.1711e-05	0.00209851	Up
ENSG00000198270.13	TMEM116	protein_coding	-0.184612	1.17894e-05	0.00209851	Down
ENSG00000175390.14	EIF3F	protein_coding	-0.106188	1.21203e-05	0.00211415	Down
ENSG00000197321.14	SVIL	protein_coding	-0.187757	1.20712e-05	0.00211415	Down
ENSG00000224420.3	ADM5	protein_coding	-0.496425	1.21556e-05	0.00211415	Down
ENSG00000167011.9	NAT16	protein_coding	-0.564492	1.25184e-05	0.00216075	Down
ENSG00000132541.11	RIDA	protein_coding	-0.284513	1.26364e-05	0.00216471	Down
ENSG00000181274.7	FRAT2	protein_coding	0.255387	1.28282e-05	0.00218118	Up
ENSG00000262165.2	AC233723.1	protein_coding	-0.475212	1.34547e-05	0.00227076	Down
ENSG00000184154.14	LRTOMT	protein_coding	-0.25086	1.4116e-05	0.00236485	Down
ENSG00000230537.2	AL158071.3	lncRNA	0.39731	1.43304e-05	0.00238323	Up
ENSG00000119977.21	TCTN3	protein_coding	-0.156278	1.47417e-05	0.00240088	Down
ENSG00000162551.14	ALPL	protein_coding	-0.348988	1.47526e-05	0.00240088	Down
ENSG00000230882.1	AC005077.4	processed_pseudogene	-0.657841	1.46219e-05	0.00240088	Down
ENSG00000079462.7	PAFAH1B3	protein_coding	0.265034	1.55963e-05	0.00252019	Up
ENSG00000249087.7	ZNF436-AS1	lncRNA	-0.233838	1.61226e-05	0.00256932	Down
ENSG00000273540.4	AGBL1	protein_coding	-0.542558	1.61259e-05	0.00256932	Down
ENSG00000122557.10	HERPUD2	protein_coding	-0.144917	1.626e-05	0.0025727	Down
ENSG00000100949.14	RABGGTA	protein_coding	0.204502	1.70286e-05	0.00267572	Up
ENSG00000116711.10	PLA2G4A	protein_coding	-0.434924	1.72241e-05	0.0026799	Down
ENSG00000140416.22	TPM1	protein_coding	-0.158675	1.72905e-05	0.0026799	Down
ENSG00000170791.18	CHCHD7	protein_coding	-0.177828	1.7749e-05	0.00273239	Down
ENSG00000099260.11	PALMD	protein_coding	-0.381628	1.79046e-05	0.00273784	Down
ENSG00000160691.18	SHC1	protein_coding	-0.278253	1.80809e-05	0.00274637	Down
ENSG00000085265.11	FCN1	protein_coding	-0.716267	1.8923e-05	0.00285525	Down
ENSG00000092929.11	UNC13D	protein_coding	-0.349542	1.91341e-05	0.0028681	Down
ENSG00000101040.19	ZMYND8	protein_coding	0.220974	1.93821e-05	0.00288629	Up
ENSG00000235641.5	LINC00484	lncRNA	0.515069	1.97434e-05	0.002921	Up
ENSG00000198185.11	ZNF334	protein_coding	-0.277658	2.04889e-05	0.00301173	Down
ENSG00000205581.11	HMGN1	protein_coding	-0.192638	2.06901e-05	0.00302182	Down
ENSG00000270885.2	RASL10B	protein_coding	0.254736	2.13584e-05	0.00309955	Up
ENSG00000198408.14	OGA	protein_coding	-0.157511	2.15929e-05	0.00311375	Down
ENSG00000180423.4	HARBI1	protein_coding	0.204978	2.19399e-05	0.00312425	Up
ENSG00000250903.9	GMDS-DT	lncRNA	-0.184919	2.18076e-05	0.00312425	Down
ENSG00000151552.12	QDPR	protein_coding	0.30243	2.22898e-05	0.00315435	Up
ENSG00000188916.9	INSYN2A	protein_coding	-0.258661	2.29425e-05	0.00322667	Down
ENSG00000230601.7	TEX48	protein_coding	0.467338	2.33918e-05	0.00326969	Up
ENSG00000082556.13	OPRK1	polymorphic_pseudogene	0.354044	2.49602e-05	0.00346764	Up
ENSG00000132170.21	PPARG	protein_coding	0.206403	2.55833e-05	0.00353266	Up
ENSG00000118292.9	C1orf54	protein_coding	-0.264097	2.60889e-05	0.00358079	Down
ENSG00000261924.1	AC127496.1	lncRNA	0.62341	2.67065e-05	0.0036436	Up
ENSG00000088367.23	EPB41L1	protein_coding	0.16787	2.71117e-05	0.00367687	Up
ENSG00000253537.3	PCDHGA7	protein_coding	-0.377556	2.75735e-05	0.00371737	Down
ENSG00000138463.9	SLC49A4	protein_coding	-0.258261	2.80695e-05	0.00375575	Down
ENSG00000169189.17	NSMCE1	protein_coding	-0.158062	2.81879e-05	0.00375575	Down
ENSG00000278570.5	NR2E3	protein_coding	0.3433	2.88477e-05	0.00382131	Up
ENSG00000133678.14	TMEM254	protein_coding	-0.141801	2.91566e-05	0.0038218	Down
ENSG00000170464.10	DNAJC18	protein_coding	-0.101294	2.91903e-05	0.0038218	Down
ENSG00000196924.18	FLNA	protein_coding	-0.254972	2.93546e-05	0.0038218	Down
ENSG00000254872.3	LINC02688	lncRNA	-0.76988	2.95422e-05	0.00382437	Down
ENSG00000231355.1	AP000302.1	lncRNA	0.508069	2.99772e-05	0.00385877	Up
ENSG00000225684.4	FAM225B	lncRNA	-0.826024	3.06369e-05	0.00392152	Down
ENSG00000177453.7	NIM1K	protein_coding	0.139618	3.26146e-05	0.00415135	Up
ENSG00000145721.12	LIX1	protein_coding	-0.405859	3.30648e-05	0.00418527	Down
ENSG00000188488.14	SERPINA5	protein_coding	0.988841	3.32933e-05	0.00419091	Up
ENSG00000010310.9	GIPR	protein_coding	0.763256	3.46415e-05	0.00431025	Up
ENSG00000224195.1	AC022400.1	lncRNA	0.237133	3.48089e-05	0.00431025	Up
ENSG00000251442.6	LINC01094	lncRNA	0.314421	3.46507e-05	0.00431025	Up
ENSG00000184845.4	DRD1	protein_coding	0.261471	3.5417e-05	0.00436184	Up
ENSG00000174007.8	CEP19	protein_coding	0.202508	3.56805e-05	0.00437067	Up
ENSG00000170122.5	FOXD4	protein_coding	0.451901	3.60351e-05	0.0043905	Up
ENSG00000100604.13	CHGA	protein_coding	0.332112	3.65479e-05	0.00441628	Up
ENSG00000268458.1	AC011468.3	lncRNA	0.423902	3.66344e-05	0.00441628	Up
ENSG00000260034.1	LCMT1-AS2	lncRNA	-0.255245	3.69598e-05	0.00443206	Down
ENSG00000185339.9	TCN2	protein_coding	-0.278953	3.72157e-05	0.00443939	Down
ENSG00000176826.15	FKBP9P1	transcribed_unprocessed_pseudogene	-0.342545	3.74302e-05	0.00444171	Down
ENSG00000233929.1	MT1XP1	processed_pseudogene	0.430411	3.86357e-05	0.00456102	Up
ENSG00000135457.10	TFCP2	protein_coding	-0.126368	3.94234e-05	0.00463002	Down
ENSG00000213949.10	ITGA1	protein_coding	-0.336496	4.13215e-05	0.00482804	Down
ENSG00000160075.12	SSU72	protein_coding	0.111818	4.19741e-05	0.00487927	Up
ENSG00000143376.14	SNX27	protein_coding	0.108567	4.24315e-05	0.00490741	Up
ENSG00000273356.1	LINC02019	lncRNA	0.376932	4.29726e-05	0.00494488	Up
ENSG00000117266.15	CDK18	protein_coding	0.269199	4.4326e-05	0.005075	Up
ENSG00000138336.9	TET1	protein_coding	-0.284861	4.48919e-05	0.00511014	Down
ENSG00000142765.18	SYTL1	protein_coding	0.283529	4.50815e-05	0.00511014	Up
ENSG00000134253.10	TRIM45	protein_coding	-0.259884	4.63366e-05	0.0052264	Down
ENSG00000129159.7	KCNC1	protein_coding	0.236877	4.69207e-05	0.00526621	Up
ENSG00000184492.6	FOXD4L1	protein_coding	0.51797	4.73007e-05	0.00528284	Up
ENSG00000164175.15	SLC45A2	protein_coding	0.41835	4.82587e-05	0.00536354	Up
ENSG00000183196.10	CHST6	protein_coding	0.362087	4.85512e-05	0.00536985	Up
ENSG00000272375.1	AC026979.3	lncRNA	0.272102	4.91612e-05	0.00541105	Up
ENSG00000272077.1	AC124045.1	lncRNA	0.1924	4.94882e-05	0.00542086	Up
ENSG00000254398.1	AC055876.2	unprocessed_pseudogene	-0.394923	5.06819e-05	0.00552505	Down
ENSG00000154217.15	PITPNC1	protein_coding	-0.226351	5.11479e-05	0.0055493	Down
ENSG00000214530.9	STARD10	protein_coding	0.277574	5.5849e-05	0.00603063	Up
ENSG00000272405.1	AL365181.3	lncRNA	-0.29331	5.72241e-05	0.00614997	Down
ENSG00000011426.11	ANLN	protein_coding	0.432642	5.92525e-05	0.00633807	Up
ENSG00000250723.7	AC016687.2	lncRNA	0.529999	6.06265e-05	0.00645474	Up
ENSG00000099381.18	SETD1A	protein_coding	0.165297	6.16165e-05	0.00652963	Up
ENSG00000166106.3	ADAMTS15	protein_coding	-0.393654	6.21913e-05	0.00656003	Down
ENSG00000226627.2	SHANK2-AS1	lncRNA	0.295311	6.25184e-05	0.00656415	Up
ENSG00000154864.12	PIEZO2	protein_coding	0.43257	6.45091e-05	0.00674209	Up
ENSG00000149591.17	TAGLN	protein_coding	-0.324786	6.54246e-05	0.00680655	Down
ENSG00000227908.3	AC016596.1	lncRNA	-0.510717	6.58391e-05	0.00681854	Down
ENSG00000111181.12	SLC6A12	protein_coding	0.329096	6.73936e-05	0.00690121	Up
ENSG00000160307.10	S100B	protein_coding	-0.313261	6.73151e-05	0.00690121	Down
ENSG00000224536.2	AC096677.1	lncRNA	0.279252	6.77644e-05	0.00690121	Up
ENSG00000234394.8	AL353608.3	lncRNA	-0.575536	6.7849e-05	0.00690121	Down
ENSG00000278911.1	AC015819.3	lncRNA	-0.521228	6.82896e-05	0.00691516	Down
ENSG00000177853.14	ZNF518A	protein_coding	-0.226254	6.90834e-05	0.00696459	Down
ENSG00000184903.10	IMMP2L	protein_coding	-0.188466	6.9604e-05	0.00696487	Down
ENSG00000254211.6	LINC01485	lncRNA	0.365424	6.96976e-05	0.00696487	Up
ENSG00000228956.8	SATB1-AS1	lncRNA	0.204034	7.07443e-05	0.0070386	Up
ENSG00000101445.10	PPP1R16B	protein_coding	0.16815	7.2147e-05	0.00713131	Up
ENSG00000162843.17	WDR64	protein_coding	0.74673	7.23022e-05	0.00713131	Up
ENSG00000158865.12	SLC5A11	protein_coding	0.530678	7.27054e-05	0.00714017	Up
ENSG00000154222.14	CC2D1B	protein_coding	0.113975	7.35732e-05	0.00719439	Up
ENSG00000249330.3	AC095060.1	lncRNA	-0.545095	7.48803e-05	0.00727416	Down
ENSG00000275703.1	U47924.3	lncRNA	0.357016	7.50275e-05	0.00727416	Up
ENSG00000187961.14	KLHL17	protein_coding	0.277151	7.55196e-05	0.00729085	Up
ENSG00000204929.13	AC007389.1	lncRNA	-0.343654	7.62181e-05	0.00732723	Down
ENSG00000164106.8	SCRG1	protein_coding	-0.262989	7.86814e-05	0.00753226	Down
ENSG00000265972.6	TXNIP	protein_coding	-0.430027	7.95445e-05	0.00758302	Down
ENSG00000100084.14	HIRA	protein_coding	0.141945	8.05927e-05	0.00761918	Up
ENSG00000131981.16	LGALS3	protein_coding	-0.306791	8.042e-05	0.00761918	Down
ENSG00000205929.11	C21orf62	protein_coding	0.357884	8.11746e-05	0.00764249	Up
ENSG00000123136.15	DDX39A	protein_coding	0.169942	8.42876e-05	0.00790292	Up
ENSG00000271959.1	AC100803.4	lncRNA	-0.637336	8.63833e-05	0.00806622	Down
ENSG00000163728.11	TTC14	protein_coding	-0.178691	8.72071e-05	0.00807694	Down
ENSG00000211445.12	GPX3	protein_coding	-0.261912	8.7186e-05	0.00807694	Down
ENSG00000163485.17	ADORA1	protein_coding	0.205371	8.81361e-05	0.00812993	Up
ENSG00000108666.10	C17orf75	protein_coding	0.116677	8.87905e-05	0.00815727	Up
ENSG00000100906.10	NFKBIA	protein_coding	0.310196	9.06832e-05	0.00829769	Up
ENSG00000166763.7	STRCP1	unprocessed_pseudogene	0.240969	9.23768e-05	0.00841885	Up
ENSG00000145365.11	TIFA	protein_coding	0.365641	9.29378e-05	0.00843623	Up
ENSG00000136449.15	MYCBPAP	protein_coding	-0.27405	9.33392e-05	0.00843905	Down
ENSG00000272434.1	AC137630.3	lncRNA	0.559139	9.50754e-05	0.00856204	Up
ENSG00000099998.17	GGT5	protein_coding	-0.298094	9.94632e-05	0.00890495	Down
ENSG00000157833.13	GAREM2	protein_coding	0.414943	9.96648e-05	0.00890495	Up
ENSG00000051009.10	FAM160A2	protein_coding	-0.18573	0.000100664	0.00895907	Down
ENSG00000113790.11	EHHADH	protein_coding	-0.283477	0.000101407	0.00899012	Down
ENSG00000169291.10	SHE	protein_coding	-0.261228	0.000101926	0.00900113	Down
ENSG00000205358.3	MT1H	protein_coding	0.755445	0.000103611	0.00911453	Up
ENSG00000188626.6	GOLGA8M	protein_coding	-0.499637	0.000104222	0.00913308	Down
ENSG00000273367.1	AL355472.3	lncRNA	0.268932	0.000107252	0.00936258	Up
ENSG00000076382.17	SPAG5	protein_coding	0.203436	0.000108545	0.00943924	Up
ENSG00000270230.1	MTND6P22	processed_pseudogene	0.603491	0.000109872	0.00951831	Up
ENSG00000189275.4	LINC01164	lncRNA	-0.62407	0.000110691	0.00955295	Down
ENSG00000152767.17	FARP1	protein_coding	-0.163405	0.000112149	0.00964231	Down
ENSG00000181924.7	COA4	protein_coding	-0.124506	0.000114725	0.0098267	Down
ENSG00000153012.12	LGI2	protein_coding	-0.352938	0.000116515	0.00994264	Down
ENSG00000144840.9	RABL3	protein_coding	-0.152953	0.000117425	0.0099458	Down
ENSG00000198844.12	ARHGEF15	protein_coding	-0.254545	0.000117115	0.0099458	Down
ENSG00000225683.6	PACRG-AS3	lncRNA	0.418442	0.000117948	0.00995306	Up
ENSG00000061492.12	WNT8A	protein_coding	-0.342441	0.000119352	0.00997865	Down
ENSG00000132681.17	ATP1A4	protein_coding	-0.308771	0.000120311	0.00997865	Down
ENSG00000152433.14	ZNF547	protein_coding	0.2187	0.000120441	0.00997865	Up
ENSG00000177791.12	MYOZ1	protein_coding	-0.340297	0.000120266	0.00997865	Down
ENSG00000204315.4	FKBPL	protein_coding	0.186615	0.000118958	0.00997865	Up
ENSG00000231185.7	SPRY4-AS1	lncRNA	-0.398662	0.000122331	0.0100621	Down
ENSG00000261037.1	AC010266.2	lncRNA	-0.376937	0.000122027	0.0100621	Down
ENSG00000286482.1	AL117344.2	lncRNA	-0.26999	0.000123488	0.0101207	Down
ENSG00000250878.3	METTL21EP	transcribed_unprocessed_pseudogene	0.288795	0.00012468	0.0101817	Up
ENSG00000187950.8	OVCH1	protein_coding	0.40853	0.000125691	0.0102277	Up
ENSG00000102349.18	KLF8	protein_coding	-0.168817	0.000126642	0.0102349	Down
ENSG00000260583.1	AP000223.1	lncRNA	-0.234851	0.000126679	0.0102349	Down
ENSG00000175287.19	PHYHD1	protein_coding	0.339805	0.000129286	0.0103721	Up
ENSG00000249436.2	AC008780.1	lncRNA	-0.369003	0.00012897	0.0103721	Down
ENSG00000060718.22	COL11A1	protein_coding	0.208774	0.00013195	0.0105194	Up
ENSG00000250198.3	LINC02199	lncRNA	0.414097	0.000132046	0.0105194	Up
ENSG00000166407.14	LMO1	protein_coding	0.280197	0.000136202	0.0107798	Up
ENSG00000231443.2	AC124944.1	processed_pseudogene	-0.325591	0.000136262	0.0107798	Down
ENSG00000260743.1	AC007823.1	lncRNA	0.368275	0.000137582	0.0108466	Up
ENSG00000064687.13	ABCA7	protein_coding	0.237875	0.000142021	0.0109689	Up
ENSG00000119950.21	MXI1	protein_coding	0.145652	0.000140106	0.0109689	Up
ENSG00000132031.13	MATN3	protein_coding	-0.469428	0.000141872	0.0109689	Down
ENSG00000166582.10	CENPV	protein_coding	0.147957	0.000140271	0.0109689	Up
ENSG00000177830.18	CHID1	protein_coding	-0.150236	0.000141332	0.0109689	Down
ENSG00000238290.1	AL034417.3	lncRNA	-0.39931	0.000141614	0.0109689	Down
ENSG00000148824.19	MTG1	protein_coding	0.20544	0.000143033	0.0110097	Up
ENSG00000100285.10	NEFH	protein_coding	0.42988	0.000145904	0.0111563	Up
ENSG00000180777.14	ANKRD30B	protein_coding	-0.307418	0.000145918	0.0111563	Down
ENSG00000066382.16	MPPED2	protein_coding	-0.13144	0.000147797	0.0112247	Down
ENSG00000258102.5	MAP1LC3B2	protein_coding	-0.355308	0.000147546	0.0112247	Down
ENSG00000105642.15	KCNN1	protein_coding	0.189572	0.000151018	0.0114312	Up
ENSG00000142798.20	HSPG2	protein_coding	-0.373288	0.000158632	0.0119678	Down
ENSG00000182378.14	PLCXD1	protein_coding	0.267537	0.000159745	0.012012	Up
ENSG00000080189.15	SLC35C2	protein_coding	-0.175569	0.000160347	0.0120176	Down
ENSG00000066185.13	ZMYND12	protein_coding	-0.256574	0.00016189	0.0120788	Down
ENSG00000204852.16	TCTN1	protein_coding	-0.156824	0.000162754	0.0120788	Down
ENSG00000250056.7	LINC01018	lncRNA	0.234471	0.00016233	0.0120788	Up
ENSG00000204366.4	ZBTB12	protein_coding	0.217511	0.000163347	0.0120834	Up
ENSG00000143633.13	C1orf131	protein_coding	-0.119183	0.000164817	0.0121527	Down
ENSG00000062598.18	ELMO2	protein_coding	-0.119799	0.000166108	0.0121692	Down
ENSG00000186615.11	KTN1-AS1	lncRNA	-0.159539	0.000165693	0.0121692	Down
ENSG00000151023.17	ENKUR	protein_coding	-0.25588	0.000168058	0.0122725	Down
ENSG00000157014.11	TATDN2	protein_coding	0.136358	0.000168876	0.0122929	Up
ENSG00000150594.7	ADRA2A	protein_coding	0.26441	0.000171728	0.0124607	Up
ENSG00000132470.14	ITGB4	protein_coding	-0.370249	0.000172865	0.0125034	Down
ENSG00000188803.15	SHISA6	protein_coding	-0.366618	0.00017547	0.0126388	Down
ENSG00000198740.8	ZNF652	protein_coding	0.184226	0.000175847	0.0126388	Up
ENSG00000004468.13	CD38	protein_coding	-0.45042	0.000179156	0.0127029	Down
ENSG00000134262.13	AP4B1	protein_coding	-0.12044	0.000180116	0.0127029	Down
ENSG00000143013.13	LMO4	protein_coding	0.153027	0.000179004	0.0127029	Up
ENSG00000184428.13	TOP1MT	protein_coding	0.118551	0.000178408	0.0127029	Up
ENSG00000223548.1	ACSL6-AS1	lncRNA	-0.433386	0.000180056	0.0127029	Down
ENSG00000233426.3	EIF3FP3	processed_pseudogene	-0.316476	0.00018089	0.0127029	Down
ENSG00000233621.2	LINC01137	lncRNA	0.263518	0.000180753	0.0127029	Up
ENSG00000255437.1	AC023538.1	processed_pseudogene	0.601323	0.000181199	0.0127029	Up
ENSG00000169031.20	COL4A3	protein_coding	-0.31111	0.000181907	0.0127134	Down
ENSG00000285230.2	RALY-AS1	lncRNA	-0.314052	0.000182747	0.012733	Down
ENSG00000123610.5	TNFAIP6	protein_coding	0.720092	0.000184308	0.0128026	Up
ENSG00000170382.12	LRRN2	protein_coding	0.181695	0.000186921	0.0129413	Up
ENSG00000171408.14	PDE7B	protein_coding	-0.198423	0.00018744	0.0129413	Down
ENSG00000185414.20	MRPL30	protein_coding	-0.139728	0.000188651	0.0129856	Down
ENSG00000128928.10	IVD	protein_coding	-0.132841	0.000189732	0.0130206	Down
ENSG00000094916.16	CBX5	protein_coding	0.103689	0.000191124	0.0130583	Up
ENSG00000102974.16	CTCF	protein_coding	0.112832	0.000191427	0.0130583	Up
ENSG00000184164.14	CRELD2	protein_coding	-0.156831	0.000192282	0.0130775	Down
ENSG00000111087.10	GLI1	protein_coding	0.400627	0.000194218	0.0131698	Up
ENSG00000101384.12	JAG1	protein_coding	-0.295336	0.000198836	0.0131925	Down
ENSG00000149090.11	PAMR1	protein_coding	-0.312867	0.000199185	0.0131925	Down
ENSG00000165553.4	NGB	protein_coding	0.287303	0.000198599	0.0131925	Up
ENSG00000176723.10	ZNF843	protein_coding	-0.198959	0.000198976	0.0131925	Down
ENSG00000198711.5	SSBP3-AS1	lncRNA	0.227324	0.000195692	0.0131925	Up
ENSG00000213188.3	YBX1P4	processed_pseudogene	0.295545	0.000197055	0.0131925	Up
ENSG00000234156.3	AL359636.2	lncRNA	-0.595954	0.000196456	0.0131925	Down
ENSG00000248593.3	DSTNP2	transcribed_unprocessed_pseudogene	0.163938	0.000197103	0.0131925	Up
ENSG00000197852.12	INKA2	protein_coding	0.189761	0.000199968	0.013206	Up
ENSG00000043143.20	JADE2	protein_coding	0.181914	0.000203752	0.0132922	Up
ENSG00000070915.9	SLC12A3	protein_coding	0.670692	0.000203948	0.0132922	Up
ENSG00000111247.14	RAD51AP1	protein_coding	-0.274628	0.000204003	0.0132922	Down
ENSG00000130528.12	HRC	protein_coding	-0.335989	0.000202861	0.0132922	Down
ENSG00000288066.1	AC097448.1	lncRNA	0.130804	0.00020419	0.0132922	Up
ENSG00000189221.9	MAOA	protein_coding	-0.223111	0.000205724	0.0133539	Down
ENSG00000153885.14	KCTD15	protein_coding	-0.186516	0.000208909	0.0135221	Down
ENSG00000135486.17	HNRNPA1	protein_coding	-0.118764	0.000210493	0.0135477	Down
ENSG00000176049.16	JAKMIP2	protein_coding	0.12223	0.000210114	0.0135477	Up
ENSG00000166669.13	ATF7IP2	protein_coding	-0.162707	0.000214445	0.0137632	Down
ENSG00000120318.16	ARAP3	protein_coding	-0.240538	0.00021625	0.01384	Down
ENSG00000120594.17	PLXDC2	protein_coding	0.187385	0.000217527	0.013844	Up
ENSG00000273893.1	AL133520.1	lncRNA	0.201171	0.000217214	0.013844	Up
ENSG00000135046.14	ANXA1	protein_coding	-0.362054	0.000219538	0.0138558	Down
ENSG00000258926.2	AL355916.2	lncRNA	-0.463771	0.000218451	0.0138558	Down
ENSG00000265763.4	ZNF488	protein_coding	0.238705	0.000219462	0.0138558	Up
ENSG00000173597.9	SULT1B1	protein_coding	-0.560504	0.000220986	0.0139087	Down
ENSG00000245573.9	BDNF-AS	lncRNA	-0.214605	0.000221931	0.0139297	Down
ENSG00000225032.5	AL162586.1	lncRNA	-0.226459	0.00022287	0.0139502	Down
ENSG00000160767.21	FAM189B	protein_coding	0.155274	0.000224261	0.0139988	Up
ENSG00000196739.15	COL27A1	protein_coding	0.307478	0.000225413	0.0140322	Up
ENSG00000092850.12	TEKT2	protein_coding	0.268181	0.000227408	0.0140795	Up
ENSG00000171903.16	CYP4F11	protein_coding	-0.435554	0.000226995	0.0140795	Down
ENSG00000183963.18	SMTN	protein_coding	0.338029	0.000233361	0.0143313	Up
ENSG00000198554.12	WDHD1	protein_coding	-0.182667	0.000232388	0.0143313	Down
ENSG00000233593.10	LINC02609	lncRNA	0.168069	0.000233192	0.0143313	Up
ENSG00000111481.10	COPZ1	protein_coding	-0.0809347	0.000235941	0.014369	Down
ENSG00000246100.4	LINC00900	lncRNA	-0.22452	0.000236323	0.014369	Down
ENSG00000260293.2	AC106820.4	lncRNA	0.207368	0.000235494	0.014369	Up
ENSG00000262576.3	PCDHGA4	protein_coding	-0.409223	0.000236498	0.014369	Down
ENSG00000111358.14	GTF2H3	protein_coding	-0.13655	0.000239259	0.0144981	Down
ENSG00000157985.19	AGAP1	protein_coding	0.113003	0.000240062	0.0145081	Up
ENSG00000254739.1	AC137894.1	lncRNA	0.384851	0.000242198	0.0145985	Up
ENSG00000135678.12	CPM	protein_coding	0.234016	0.000247871	0.0148618	Up
ENSG00000162728.5	KCNJ9	protein_coding	0.173028	0.000247399	0.0148618	Up
ENSG00000105672.14	ETV2	protein_coding	0.295704	0.000249552	0.0148843	Up
ENSG00000149084.13	HSD17B12	protein_coding	-0.245392	0.000249507	0.0148843	Down
ENSG00000112308.13	C6orf62	protein_coding	-0.17097	0.000253332	0.0149531	Down
ENSG00000116016.14	EPAS1	protein_coding	-0.281489	0.000253293	0.0149531	Down
ENSG00000116127.18	ALMS1	protein_coding	-0.141821	0.000252645	0.0149531	Down
ENSG00000146094.14	DOK3	protein_coding	0.308703	0.00025289	0.0149531	Up
ENSG00000101266.19	CSNK2A1	protein_coding	-0.0653308	0.000254966	0.014972	Down
ENSG00000105655.19	ISYNA1	protein_coding	0.280787	0.000254384	0.014972	Up
ENSG00000161960.15	EIF4A1	protein_coding	-0.253058	0.000258922	0.0151264	Down
ENSG00000165879.9	FRAT1	protein_coding	0.21326	0.000258618	0.0151264	Up
ENSG00000103876.12	FAH	protein_coding	-0.178703	0.000261945	0.0152249	Down
ENSG00000161896.12	IP6K3	protein_coding	0.448819	0.000261497	0.0152249	Up
ENSG00000157916.20	RER1	protein_coding	-0.104105	0.000263682	0.0152627	Down
ENSG00000276462.2	BX255923.2	lncRNA	-0.475157	0.000263936	0.0152627	Down
ENSG00000239381.7	AC125613.1	lncRNA	-0.270228	0.000264734	0.0152701	Down
ENSG00000186575.18	NF2	protein_coding	0.144363	0.000266119	0.0153113	Up
ENSG00000023318.8	ERP44	protein_coding	-0.118572	0.000271053	0.015441	Down
ENSG00000111361.13	EIF2B1	protein_coding	-0.0834092	0.000269449	0.015441	Down
ENSG00000132000.13	PODNL1	protein_coding	-0.291575	0.000271347	0.015441	Down
ENSG00000277020.4	AL590096.1	lncRNA	0.356703	0.000269866	0.015441	Up
ENSG00000287680.1	AC093330.3	lncRNA	0.390089	0.000271763	0.015441	Up
ENSG00000164684.13	ZNF704	protein_coding	0.158768	0.000275199	0.0155974	Up
ENSG00000089692.9	LAG3	protein_coding	0.341723	0.000278005	0.015657	Up
ENSG00000108576.10	SLC6A4	protein_coding	0.250335	0.000277823	0.015657	Up
ENSG00000188672.18	RHCE	protein_coding	-0.338048	0.000278312	0.015657	Down
ENSG00000087086.15	FTL	protein_coding	-0.243492	0.000279766	0.0157	Down
ENSG00000255002.2	LINC02324	lncRNA	-0.514981	0.000281292	0.0157468	Down
ENSG00000236423.6	LINC01134	lncRNA	0.567307	0.00028327	0.0158187	Up
ENSG00000144580.13	CNOT9	protein_coding	-0.0656707	0.000284428	0.0158445	Down
ENSG00000011638.10	TMEM159	protein_coding	0.250046	0.000288033	0.0160062	Up
ENSG00000083123.15	BCKDHB	protein_coding	-0.225367	0.000288751	0.016007	Down
ENSG00000288271.1	AL136981.4	lncRNA	-0.286015	0.00029048	0.0160639	Down
ENSG00000028203.18	VEZT	protein_coding	-0.156999	0.000293254	0.0161389	Down
ENSG00000143157.11	POGK	protein_coding	0.18477	0.000292622	0.0161389	Up
ENSG00000019549.13	SNAI2	protein_coding	0.336836	0.000294278	0.0161562	Up
ENSG00000119471.15	HSDL2	protein_coding	-0.219871	0.000298167	0.0163304	Down
ENSG00000148357.16	HMCN2	protein_coding	-0.320604	0.00029961	0.0163386	Down
ENSG00000153165.18	RGPD3	protein_coding	-0.375864	0.000301004	0.0163386	Down
ENSG00000199627.1	RNU6-1010P	snRNA	0.384554	0.000301903	0.0163386	Up
ENSG00000228113.7	AC003991.1	lncRNA	0.390089	0.00030095	0.0163386	Up
ENSG00000280010.1	AP001350.2	TEC	0.307281	0.000301402	0.0163386	Up
ENSG00000164406.8	LEAP2	protein_coding	0.260675	0.000304237	0.0163643	Up
ENSG00000183785.15	TUBA8	protein_coding	0.276383	0.000304533	0.0163643	Up
ENSG00000285883.1	AC123784.1	lncRNA	0.345913	0.000303398	0.0163643	Up
ENSG00000153721.19	CNKSR3	protein_coding	0.217704	0.000307166	0.016467	Up
ENSG00000013364.19	MVP	protein_coding	-0.236714	0.000310772	0.0166212	Down
ENSG00000087842.11	PIR	protein_coding	-0.256239	0.000312345	0.0166662	Down
ENSG00000153086.14	ACMSD	protein_coding	0.289144	0.000314264	0.0167294	Up
ENSG00000063322.15	MED29	protein_coding	-0.177557	0.000321004	0.0169693	Down
ENSG00000117586.11	TNFSF4	protein_coding	-0.222886	0.000320707	0.0169693	Down
ENSG00000254858.10	MPV17L2	protein_coding	-0.200859	0.000319993	0.0169693	Down
ENSG00000274370.1	AC130371.2	lncRNA	-0.5162	0.000322801	0.0170248	Down
ENSG00000135838.13	NPL	protein_coding	-0.232058	0.000325315	0.0171177	Down
ENSG00000164270.17	HTR4	protein_coding	-0.281022	0.000327589	0.0171581	Down
ENSG00000197705.10	KLHL14	protein_coding	-0.441673	0.000327494	0.0171581	Down
ENSG00000250166.3	AC053513.1	lncRNA	-0.343213	0.000342305	0.0178878	Down
ENSG00000242412.1	DBIL5P2	transcribed_processed_pseudogene	0.250496	0.000343406	0.0179043	Up
ENSG00000134323.12	MYCN	protein_coding	0.207997	0.00034609	0.0179609	Up
ENSG00000144451.19	SPAG16	protein_coding	-0.143641	0.000346857	0.0179609	Down
ENSG00000262445.3	AC099684.2	lncRNA	0.375011	0.000346354	0.0179609	Up
ENSG00000185946.16	RNPC3	protein_coding	-0.181526	0.000348815	0.0180213	Down
ENSG00000047457.14	CP	protein_coding	-0.655637	0.000350674	0.0180764	Down
ENSG00000177807.10	KCNJ10	protein_coding	0.319027	0.000353504	0.0181658	Up
ENSG00000203952.9	CCDC160	protein_coding	0.311879	0.000354003	0.0181658	Up
ENSG00000184481.17	FOXO4	protein_coding	0.224329	0.000359179	0.0183695	Up
ENSG00000287721.1	AC061975.8	lncRNA	0.338495	0.000359585	0.0183695	Up
ENSG00000092203.15	TOX4	protein_coding	-0.0873412	0.000362633	0.0184425	Down
ENSG00000123144.11	TRIR	protein_coding	0.123088	0.000362551	0.0184425	Up
ENSG00000282881.2	TMEM275	protein_coding	0.366661	0.000363711	0.0184561	Up
ENSG00000228889.7	UBAC2-AS1	lncRNA	-0.32124	0.000367432	0.0186035	Down
ENSG00000101213.7	PTK6	protein_coding	-0.315115	0.000372838	0.0187522	Down
ENSG00000156500.15	FAM122C	protein_coding	-0.158356	0.000371974	0.0187522	Down
ENSG00000180479.14	ZNF571	protein_coding	0.145	0.000372187	0.0187522	Up
ENSG00000240891.8	PLCXD2	protein_coding	0.258474	0.000374751	0.0188069	Up
ENSG00000164035.10	EMCN	protein_coding	-0.292448	0.000376879	0.0188182	Down
ENSG00000182718.16	ANXA2	protein_coding	-0.33065	0.000376753	0.0188182	Down
ENSG00000237212.2	AL449403.2	lncRNA	-0.524029	0.000377454	0.0188182	Down
ENSG00000159423.17	ALDH4A1	protein_coding	-0.276487	0.000379755	0.0188915	Down
ENSG00000101901.12	ALG13	protein_coding	-0.127261	0.000386324	0.018983	Down
ENSG00000104472.10	CHRAC1	protein_coding	0.1381	0.000386593	0.018983	Up
ENSG00000162433.15	AK4	protein_coding	0.233569	0.000386488	0.018983	Up
ENSG00000184271.17	POU6F1	protein_coding	0.104937	0.000385357	0.018983	Up
ENSG00000204428.12	LY6G5C	protein_coding	0.234784	0.000383463	0.018983	Up
ENSG00000286608.1	AC010201.3	lncRNA	-0.335675	0.000382886	0.018983	Down
ENSG00000166598.15	HSP90B1	protein_coding	-0.190351	0.000389068	0.0190373	Down
ENSG00000253485.2	PCDHGA5	protein_coding	-0.281692	0.00038937	0.0190373	Down
ENSG00000227456.9	LINC00310	lncRNA	0.500977	0.000392158	0.0191326	Up
ENSG00000272923.1	AC092139.1	lncRNA	-0.163677	0.000394761	0.0192185	Down
ENSG00000143772.9	ITPKB	protein_coding	0.224778	0.000399976	0.0194308	Up
ENSG00000089157.16	RPLP0	protein_coding	-0.133108	0.000401463	0.0194615	Down
ENSG00000125733.18	TRIP10	protein_coding	0.310915	0.000405757	0.019545	Up
ENSG00000146416.19	AIG1	protein_coding	-0.126419	0.000404858	0.019545	Down
ENSG00000173588.15	CEP83	protein_coding	-0.162119	0.000405342	0.019545	Down
ENSG00000116678.19	LEPR	protein_coding	-0.254017	0.000409667	0.0196502	Down
ENSG00000253741.2	LNCOC1	lncRNA	-0.345794	0.000409256	0.0196502	Down
ENSG00000132906.18	CASP9	protein_coding	-0.130083	0.00041186	0.0197139	Down
ENSG00000177519.4	RPRM	protein_coding	0.303575	0.000413594	0.0197141	Up
ENSG00000276547.1	PCDHGB5	protein_coding	-0.41252	0.000413528	0.0197141	Down
ENSG00000087266.17	SH3BP2	protein_coding	-0.187341	0.000415504	0.0197226	Down
ENSG00000251867.4	AC009812.1	lncRNA	-0.248947	0.000415188	0.0197226	Down
ENSG00000089163.4	SIRT4	protein_coding	0.215544	0.000416691	0.0197378	Up
ENSG00000140939.14	NOL3	protein_coding	-0.154654	0.000419421	0.0198259	Down
ENSG00000140450.9	ARRDC4	protein_coding	-0.232283	0.000420903	0.0198548	Down
ENSG00000130177.16	CDC16	protein_coding	-0.0839055	0.000421835	0.0198576	Down
ENSG00000203930.12	LINC00632	lncRNA	0.164605	0.000423482	0.0198941	Up
ENSG00000088002.11	SULT2B1	protein_coding	0.482854	0.000434232	0.0201909	Up
ENSG00000108932.12	SLC16A6	protein_coding	-0.319487	0.000432113	0.0201909	Down
ENSG00000130714.16	POMT1	protein_coding	0.122469	0.0004329	0.0201909	Up
ENSG00000177108.5	ZDHHC22	protein_coding	0.196756	0.000431146	0.0201909	Up
ENSG00000270020.1	AC009108.3	lncRNA	0.410134	0.000433498	0.0201909	Up
ENSG00000138035.15	PNPT1	protein_coding	0.149997	0.000435637	0.020215	Up
ENSG00000105143.12	SLC1A6	protein_coding	0.218364	0.000443422	0.0203952	Up
ENSG00000112294.13	ALDH5A1	protein_coding	-0.151396	0.000440894	0.0203952	Down
ENSG00000131652.14	THOC6	protein_coding	0.186817	0.000443997	0.0203952	Up
ENSG00000142494.13	SLC47A1	protein_coding	0.226491	0.000441717	0.0203952	Up
ENSG00000272479.1	AC010857.1	lncRNA	0.245535	0.000442596	0.0203952	Up
ENSG00000010704.18	HFE	protein_coding	-0.216967	0.000445953	0.0204438	Down
ENSG00000234420.7	ZNF37BP	transcribed_processed_pseudogene	-0.122735	0.000447795	0.0204871	Down
ENSG00000100364.18	KIAA0930	protein_coding	0.176925	0.000455291	0.0207859	Up
ENSG00000105639.19	JAK3	protein_coding	-0.221445	0.000456151	0.0207859	Down
ENSG00000173175.14	ADCY5	protein_coding	0.116717	0.0004584	0.020805	Up
ENSG00000267440.2	LINC02594	lncRNA	-0.52211	0.000458625	0.020805	Down
ENSG00000281183.1	NPTN-IT1	lncRNA	-0.29349	0.000459311	0.020805	Down
ENSG00000254126.8	CD8B2	protein_coding	-0.492359	0.00046466	0.0210056	Down
ENSG00000130475.14	FCHO1	protein_coding	0.162311	0.000466149	0.0210312	Up
ENSG00000109016.17	DHRS7B	protein_coding	-0.114594	0.000467527	0.0210516	Down
ENSG00000111341.10	MGP	protein_coding	-0.538273	0.000468564	0.0210567	Down
ENSG00000008300.17	CELSR3	protein_coding	0.164551	0.000470014	0.0210803	Up
ENSG00000277425.1	AL121890.4	lncRNA	-0.286965	0.000471079	0.0210866	Down
ENSG00000115884.11	SDC1	protein_coding	0.247494	0.000472801	0.0211221	Up
ENSG00000146834.14	MEPCE	protein_coding	0.141975	0.000474846	0.0211307	Up
ENSG00000205517.12	RGL3	protein_coding	-0.249829	0.00047477	0.0211307	Down
ENSG00000231606.2	AL357873.1	lncRNA	0.20032	0.000475922	0.0211372	Up
ENSG00000275004.4	ZNF280B	protein_coding	0.124709	0.000478353	0.0212039	Up
ENSG00000163053.11	SLC16A14	protein_coding	-0.186826	0.000479608	0.0212182	Down
ENSG00000110651.11	CD81	protein_coding	-0.152212	0.000481576	0.0212229	Down
ENSG00000251632.1	LINC02172	lncRNA	0.521485	0.000481063	0.0212229	Up
ENSG00000137877.10	SPTBN5	protein_coding	0.2162	0.000488193	0.0213276	Up
ENSG00000147454.14	SLC25A37	protein_coding	-0.16258	0.000487352	0.0213276	Down
ENSG00000178104.19	PDE4DIP	protein_coding	0.235519	0.000488703	0.0213276	Up
ENSG00000188786.10	MTF1	protein_coding	0.0966253	0.000490209	0.0213276	Up
ENSG00000233290.3	AL157944.1	lncRNA	-0.288956	0.000486864	0.0213276	Down
ENSG00000242979.1	RPS15AP18	processed_pseudogene	0.362083	0.000490412	0.0213276	Up
ENSG00000286064.1	AL035413.2	unprocessed_pseudogene	0.31503	0.000490506	0.0213276	Up
ENSG00000258655.2	ARHGAP5-AS1	lncRNA	-0.241664	0.000493538	0.0214186	Down
ENSG00000184307.15	ZDHHC23	protein_coding	-0.192871	0.000495029	0.0214425	Down
ENSG00000229931.1	ATXN1-AS1	lncRNA	-0.251	0.000496461	0.0214637	Down
ENSG00000121310.17	ECHDC2	protein_coding	-0.167654	0.000497537	0.0214695	Down
ENSG00000125772.14	GPCPD1	protein_coding	-0.32195	0.000500815	0.0215701	Down
ENSG00000019186.10	CYP24A1	protein_coding	-0.504388	0.000506718	0.0215903	Down
ENSG00000128641.19	MYO1B	protein_coding	-0.234475	0.000503114	0.0215903	Down
ENSG00000132837.15	DMGDH	protein_coding	-0.260756	0.000507647	0.0215903	Down
ENSG00000225871.2	AC245100.2	processed_pseudogene	-0.449884	0.000506781	0.0215903	Down
ENSG00000241878.11	PISD	protein_coding	0.128836	0.000503916	0.0215903	Up
ENSG00000250954.6	AC016687.3	lncRNA	0.512631	0.000507917	0.0215903	Up
ENSG00000286331.1	AC011388.1	lncRNA	0.382876	0.00050602	0.0215903	Up
ENSG00000113369.9	ARRDC3	protein_coding	-0.348923	0.000510505	0.0216598	Down
ENSG00000165501.17	LRR1	protein_coding	0.260564	0.000517327	0.0218274	Up
ENSG00000181444.13	ZNF467	protein_coding	0.245604	0.00051672	0.0218274	Up
ENSG00000217643.1	PTGES3P2	processed_pseudogene	-0.258178	0.00051552	0.0218274	Down
ENSG00000048342.16	CC2D2A	protein_coding	-0.151686	0.000520537	0.0219222	Down
ENSG00000102554.14	KLF5	protein_coding	0.222028	0.000521678	0.0219297	Up
ENSG00000038382.20	TRIO	protein_coding	0.101458	0.000524452	0.0219903	Up
ENSG00000039139.9	DNAH5	protein_coding	-0.271996	0.000530598	0.0219903	Down
ENSG00000137073.22	UBAP2	protein_coding	-0.0886193	0.000526858	0.0219903	Down
ENSG00000141858.12	SAMD1	protein_coding	0.164649	0.000527306	0.0219903	Up
ENSG00000160131.13	VMA21	protein_coding	-0.0944617	0.00052964	0.0219903	Down
ENSG00000164066.13	INTU	protein_coding	-0.167358	0.00053084	0.0219903	Down
ENSG00000166432.15	ZMAT1	protein_coding	-0.225707	0.000530346	0.0219903	Down
ENSG00000260816.2	AC027279.1	lncRNA	0.261274	0.000526042	0.0219903	Up
ENSG00000006757.12	PNPLA4	protein_coding	-0.168408	0.000536723	0.0219971	Down
ENSG00000060656.20	PTPRU	protein_coding	0.198851	0.000533568	0.0219971	Up
ENSG00000183856.11	IQGAP3	protein_coding	-0.290033	0.000532716	0.0219971	Down
ENSG00000245025.3	AC107959.1	lncRNA	-0.257945	0.000535958	0.0219971	Down
ENSG00000270091.1	AC015726.1	lncRNA	0.201733	0.000536797	0.0219971	Up
ENSG00000281327.2	LINC01338	lncRNA	0.48306	0.000536222	0.0219971	Up
ENSG00000105427.10	CNFN	protein_coding	0.320885	0.000540394	0.0220193	Up
ENSG00000126767.18	ELK1	protein_coding	0.31168	0.000546133	0.0220193	Up
ENSG00000136720.7	HS6ST1	protein_coding	0.146263	0.000539186	0.0220193	Up
ENSG00000150510.16	FAM124A	protein_coding	0.137946	0.000542944	0.0220193	Up
ENSG00000153363.13	LINC00467	lncRNA	-0.268527	0.000547167	0.0220193	Down
ENSG00000157216.15	SSBP3	protein_coding	0.149478	0.000540829	0.0220193	Up
ENSG00000161533.12	ACOX1	protein_coding	-0.112501	0.00054819	0.0220193	Down
ENSG00000168763.16	CNNM3	protein_coding	0.0974445	0.000548936	0.0220193	Up
ENSG00000169239.13	CA5B	protein_coding	-0.155139	0.000547945	0.0220193	Down
ENSG00000177335.11	C8orf31	lncRNA	-0.190273	0.000545086	0.0220193	Down
ENSG00000267882.2	AL031666.2	lncRNA	0.277623	0.000546863	0.0220193	Up
ENSG00000286854.1	AC079382.2	lncRNA	0.356813	0.000543818	0.0220193	Up
ENSG00000089041.17	P2RX7	protein_coding	0.237057	0.000552409	0.0221196	Up
ENSG00000185404.16	SP140L	protein_coding	-0.187578	0.00055664	0.0221608	Down
ENSG00000213906.10	LTB4R2	protein_coding	-0.389247	0.000555613	0.0221608	Down
ENSG00000248671.8	AP003498.1	lncRNA	-0.195357	0.000557327	0.0221608	Down
ENSG00000253477.5	AC012213.1	lncRNA	-0.211841	0.000556606	0.0221608	Down
ENSG00000270558.1	AC025449.1	processed_pseudogene	0.178121	0.00056074	0.0222576	Up
ENSG00000244128.7	LINC01322	lncRNA	0.266621	0.000561893	0.0222646	Up
ENSG00000108176.15	DNAJC12	protein_coding	0.15951	0.00056523	0.0222772	Up
ENSG00000175084.12	DES	protein_coding	-0.468114	0.000564483	0.0222772	Down
ENSG00000243053.2	RPL31P58	processed_pseudogene	0.337713	0.000566121	0.0222772	Up
ENSG00000248115.1	AC023154.1	lncRNA	0.287893	0.000564059	0.0222772	Up
ENSG00000167562.12	ZNF701	protein_coding	-0.136012	0.000575844	0.0226207	Down
ENSG00000166450.13	PRTG	protein_coding	-0.315582	0.00057735	0.0226409	Down
ENSG00000258647.6	LINC00930	lncRNA	0.549291	0.000579491	0.0226858	Up
ENSG00000129757.13	CDKN1C	protein_coding	0.267905	0.000582721	0.0227501	Up
ENSG00000229619.4	MBNL1-AS1	lncRNA	-0.206463	0.000583132	0.0227501	Down
ENSG00000253910.2	PCDHGB2	protein_coding	-0.235803	0.000587752	0.0228912	Down
ENSG00000185453.13	ZSWIM9	protein_coding	0.149284	0.000589097	0.0229044	Up
ENSG00000198743.7	SLC5A3	protein_coding	0.383504	0.000590944	0.0229371	Up
ENSG00000100100.13	PIK3IP1	protein_coding	-0.290682	0.000593801	0.0229775	Down
ENSG00000159335.16	PTMS	protein_coding	0.224887	0.000594003	0.0229775	Up
ENSG00000169740.14	ZNF32	protein_coding	0.118076	0.000599441	0.0231486	Up
ENSG00000163898.10	LIPH	protein_coding	0.287562	0.000600477	0.0231493	Up
ENSG00000261325.1	LINC02192	lncRNA	0.451484	0.00060163	0.0231546	Up
ENSG00000145990.11	GFOD1	protein_coding	0.167077	0.000604982	0.0232444	Up
ENSG00000168067.12	MAP4K2	protein_coding	0.0964464	0.000607721	0.0233103	Up
ENSG00000286342.1	AC073210.3	lncRNA	0.239363	0.000609627	0.0233441	Up
ENSG00000173918.15	C1QTNF1	protein_coding	-0.280312	0.000614114	0.0234093	Down
ENSG00000259820.1	AC083843.3	lncRNA	-0.300417	0.000612445	0.0234093	Down
ENSG00000287243.2	AC005908.3	lncRNA	-0.312124	0.000614413	0.0234093	Down
ENSG00000265107.3	GJA5	protein_coding	-0.42184	0.000615618	0.0234161	Down
ENSG00000014919.12	COX15	protein_coding	-0.127787	0.000619088	0.0234697	Down
ENSG00000259224.2	SLC35G6	protein_coding	0.30761	0.000619031	0.0234697	Up
ENSG00000204228.4	HSD17B8	protein_coding	-0.301749	0.000626903	0.0237265	Down
ENSG00000071051.14	NCK2	protein_coding	0.129568	0.000632411	0.0238557	Up
ENSG00000177946.6	CENPBD1	protein_coding	0.128735	0.000631698	0.0238557	Up
ENSG00000065809.13	FAM107B	protein_coding	0.258995	0.000638639	0.0240508	Up
ENSG00000197497.11	ZNF665	protein_coding	-0.201113	0.000642026	0.0241251	Down
ENSG00000226471.6	Z93930.2	lncRNA	-0.266451	0.000642798	0.0241251	Down
ENSG00000256533.1	AP002373.2	processed_pseudogene	0.271444	0.000643787	0.0241251	Up
ENSG00000283597.2	FAM169B	protein_coding	0.387514	0.000646548	0.0241887	Up
ENSG00000118997.14	DNAH7	protein_coding	-0.303858	0.000648468	0.0242208	Down
ENSG00000112130.17	RNF8	protein_coding	0.109281	0.000655377	0.0243667	Up
ENSG00000158604.15	TMED4	protein_coding	-0.124191	0.000660929	0.0243667	Down
ENSG00000179943.8	FIZ1	protein_coding	0.15837	0.000653486	0.0243667	Up
ENSG00000187498.16	COL4A1	protein_coding	-0.364846	0.000660761	0.0243667	Down
ENSG00000248932.6	AC046134.2	lncRNA	-0.135857	0.000655921	0.0243667	Down
ENSG00000256973.1	AC053513.2	lncRNA	-0.304917	0.000659782	0.0243667	Down
ENSG00000268388.6	FENDRR	lncRNA	-0.320329	0.000658001	0.0243667	Down
ENSG00000278266.1	AC079949.2	lncRNA	-0.277049	0.000657134	0.0243667	Down
ENSG00000229117.9	RPL41	protein_coding	-0.182754	0.000663658	0.024387	Down
ENSG00000229782.1	AC118754.1	lncRNA	-0.273315	0.000664691	0.024387	Down
ENSG00000236609.4	ZNF853	protein_coding	0.161932	0.000663676	0.024387	Up
ENSG00000160602.14	NEK8	protein_coding	-0.340904	0.000669714	0.0245318	Down
ENSG00000064703.12	DDX20	protein_coding	0.11375	0.000673672	0.0246371	Up
ENSG00000197406.7	DIO3	protein_coding	0.329356	0.000676526	0.0246625	Up
ENSG00000233427.1	AL009181.2	lncRNA	0.373222	0.00067653	0.0246625	Up
ENSG00000051128.19	HOMER3	protein_coding	0.217454	0.000681726	0.0247651	Up
ENSG00000150779.12	TIMM8B	protein_coding	-0.132549	0.00068147	0.0247651	Down
ENSG00000174796.12	THAP6	protein_coding	-0.128184	0.000682605	0.0247651	Down
ENSG00000078401.7	EDN1	protein_coding	-0.477717	0.000683928	0.0247736	Down
ENSG00000164180.13	TMEM161B	protein_coding	-0.1626	0.000687128	0.0248501	Down
ENSG00000245322.7	H2AZ1-DT	lncRNA	-0.234627	0.00069022	0.0249223	Down
ENSG00000095066.11	HOOK2	protein_coding	0.187775	0.000691869	0.0249423	Up
ENSG00000163521.16	GLB1L	protein_coding	-0.164261	0.00069445	0.0249727	Down
ENSG00000166508.18	MCM7	protein_coding	0.164634	0.000694904	0.0249727	Up
ENSG00000227210.2	AC079145.1	lncRNA	-0.357237	0.000698066	0.0250254	Down
ENSG00000286771.1	AC097658.4	lncRNA	0.260599	0.000698566	0.0250254	Up
ENSG00000269958.1	AL049840.6	lncRNA	0.17506	0.000701856	0.0251037	Up
ENSG00000149577.16	SIDT2	protein_coding	-0.119017	0.000710979	0.0253902	Down
ENSG00000119946.11	CNNM1	protein_coding	0.154393	0.000713852	0.0254213	Up
ENSG00000183853.18	KIRREL1	protein_coding	-0.293169	0.000714081	0.0254213	Down
ENSG00000100784.12	RPS6KA5	protein_coding	0.161444	0.000719234	0.0255038	Up
ENSG00000198707.16	CEP290	protein_coding	-0.157942	0.000718309	0.0255038	Down
ENSG00000264278.1	ZNF236-DT	lncRNA	-0.196327	0.000719756	0.0255038	Down
ENSG00000091482.8	SMPX	protein_coding	0.28067	0.000724034	0.0255758	Up
ENSG00000197142.10	ACSL5	protein_coding	-0.296124	0.00072325	0.0255758	Down
ENSG00000198574.6	SH2D1B	protein_coding	0.481702	0.000732222	0.025825	Up
ENSG00000164128.7	NPY1R	protein_coding	0.216454	0.000738739	0.0260146	Up
ENSG00000181908.5	LINC02724	lncRNA	0.236049	0.000741575	0.026034	Up
ENSG00000231249.1	ITPR1-DT	lncRNA	-0.24572	0.000741249	0.026034	Down
ENSG00000267056.2	AC005336.1	processed_pseudogene	-0.509015	0.000743759	0.0260705	Down
ENSG00000129219.14	PLD2	protein_coding	-0.187589	0.000745046	0.0260755	Down
ENSG00000171219.9	CDC42BPG	protein_coding	0.404248	0.000747322	0.026115	Up
ENSG00000069849.11	ATP1B3	protein_coding	0.170705	0.000752455	0.026134	Up
ENSG00000205352.11	PRR13	protein_coding	-0.1536	0.000752259	0.026134	Down
ENSG00000214067.2	AL360182.1	processed_pseudogene	0.348984	0.0007508	0.026134	Up
ENSG00000280809.4	LINC00836	lncRNA	0.355369	0.000751307	0.026134	Up
ENSG00000125744.12	RTN2	protein_coding	0.176322	0.000755707	0.026207	Up
ENSG00000286220.1	AC007546.3	transcribed_unprocessed_pseudogene	0.27415	0.000762514	0.0264029	Up
ENSG00000084710.14	EFR3B	protein_coding	-0.140557	0.000773422	0.0265386	Down
ENSG00000118515.11	SGK1	protein_coding	0.222993	0.000772141	0.0265386	Up
ENSG00000123505.18	AMD1	polymorphic_pseudogene	0.112183	0.000771895	0.0265386	Up
ENSG00000134146.12	DPH6	protein_coding	-0.23179	0.000770685	0.0265386	Down
ENSG00000163430.12	FSTL1	protein_coding	-0.198751	0.000772419	0.0265386	Down
ENSG00000214756.8	CSKMT	protein_coding	-0.186904	0.000769584	0.0265386	Down
ENSG00000153029.14	MR1	protein_coding	-0.181839	0.000777712	0.0266457	Down
ENSG00000127530.4	OR7C1	protein_coding	0.418554	0.000781807	0.0267458	Up
ENSG00000148225.16	WDR31	protein_coding	-0.158317	0.000793697	0.0271118	Down
ENSG00000121068.14	TBX2	protein_coding	-0.217857	0.000799318	0.0271816	Down
ENSG00000198915.11	RASGEF1A	protein_coding	0.130583	0.000797176	0.0271816	Up
ENSG00000259291.2	ZNF710-AS1	lncRNA	-0.259302	0.000798247	0.0271816	Down
ENSG00000230303.6	AL353743.2	lncRNA	-0.185535	0.000800657	0.0271865	Down
ENSG00000137960.6	GIPC2	protein_coding	-0.255842	0.0008049	0.0272494	Down
ENSG00000244038.9	DDOST	protein_coding	-0.136161	0.000803972	0.0272494	Down
ENSG00000169064.12	ZBBX	protein_coding	-0.30656	0.000808725	0.0273383	Down
ENSG00000130349.10	MTRES1	protein_coding	0.108679	0.000810879	0.0273705	Up
ENSG00000164989.17	CCDC171	protein_coding	-0.191498	0.000815036	0.0274295	Down
ENSG00000225174.2	OSTM1-AS1	lncRNA	-0.310135	0.000814638	0.0274295	Down
ENSG00000135828.11	RNASEL	protein_coding	-0.1626	0.000818706	0.0275124	Down
ENSG00000248540.3	AC010931.1	lncRNA	0.336695	0.000838717	0.0281433	Up
ENSG00000184887.13	BTBD6	protein_coding	0.133935	0.000841438	0.0281931	Up
ENSG00000171121.16	KCNMB3	protein_coding	0.213002	0.000842984	0.0282034	Up
ENSG00000078295.17	ADCY2	protein_coding	-0.137667	0.000844599	0.0282161	Down
ENSG00000246363.3	LINC02458	lncRNA	-0.305235	0.000851016	0.0283888	Down
ENSG00000128833.13	MYO5C	protein_coding	-0.213332	0.000858241	0.0285498	Down
ENSG00000156299.13	TIAM1	protein_coding	0.115556	0.000858347	0.0285498	Up
ENSG00000137802.14	MAPKBP1	protein_coding	0.113075	0.000865625	0.0286663	Up
ENSG00000160714.10	UBE2Q1	protein_coding	0.0783085	0.000864918	0.0286663	Up
ENSG00000231806.3	PCAT7	lncRNA	-0.568786	0.000864836	0.0286663	Down
ENSG00000136937.13	NCBP1	protein_coding	-0.107471	0.000872879	0.0288459	Down
ENSG00000147065.17	MSN	protein_coding	-0.188975	0.000876113	0.0288459	Down
ENSG00000149485.19	FADS1	protein_coding	-0.182974	0.000875545	0.0288459	Down
ENSG00000163528.13	CHCHD4	protein_coding	0.129612	0.000874256	0.0288459	Up
ENSG00000140474.14	AC091230.1	protein_coding	0.143884	0.000885268	0.0291053	Up
ENSG00000134042.13	MRO	protein_coding	-0.283193	0.000889357	0.0291976	Down
ENSG00000175985.10	PLEKHD1	protein_coding	0.216278	0.000891265	0.0292181	Up
ENSG00000147509.14	RGS20	protein_coding	-0.255409	0.000892583	0.0292193	Down
ENSG00000092820.18	EZR	protein_coding	0.22392	0.000903084	0.0292687	Up
ENSG00000107796.13	ACTA2	protein_coding	-0.28837	0.000896139	0.0292687	Down
ENSG00000133519.12	ZDHHC8P1	transcribed_unprocessed_pseudogene	0.197666	0.000901984	0.0292687	Up
ENSG00000137269.15	LRRC1	protein_coding	0.193185	0.000900485	0.0292687	Up
ENSG00000227165.9	WDR11-AS1	lncRNA	-0.182164	0.00090114	0.0292687	Down
ENSG00000230805.8	AL132709.7	lncRNA	-0.352691	0.000897881	0.0292687	Down
ENSG00000237126.8	AC073254.1	lncRNA	0.218313	0.000900739	0.0292687	Up
ENSG00000198342.10	ZNF442	protein_coding	-0.310013	0.000908921	0.0293742	Down
ENSG00000204310.13	AGPAT1	protein_coding	-0.15318	0.000908481	0.0293742	Down
ENSG00000137601.16	NEK1	protein_coding	-0.12929	0.000911193	0.029406	Down
ENSG00000142698.15	C1orf94	protein_coding	-0.508197	0.000914065	0.0294153	Down
ENSG00000175766.13	EIF4E1B	protein_coding	0.194095	0.000913095	0.0294153	Up
ENSG00000287176.1	AC099517.1	lncRNA	0.367117	0.00091809	0.0295032	Up
ENSG00000177732.8	SOX12	protein_coding	0.153315	0.000923136	0.0295443	Up
ENSG00000247081.8	BAALC-AS1	lncRNA	-0.408309	0.000921907	0.0295443	Down
ENSG00000270587.1	AC046185.2	processed_pseudogene	0.266427	0.000923261	0.0295443	Up
ENSG00000090520.11	DNAJB11	protein_coding	-0.208504	0.000927242	0.0296301	Down
ENSG00000169660.16	HEXD	protein_coding	0.149473	0.000929255	0.0296529	Up
ENSG00000132475.10	H3-3B	protein_coding	-0.197021	0.00093688	0.0298544	Down
ENSG00000262039.1	AC091180.6	lncRNA	0.392724	0.000944352	0.0300504	Up
ENSG00000120071.14	KANSL1	protein_coding	0.0865958	0.000949995	0.0300704	Up
ENSG00000213337.9	ANKRD39	protein_coding	0.107533	0.000949742	0.0300704	Up
ENSG00000254349.6	MIR2052HG	lncRNA	0.346498	0.000947998	0.0300704	Up
ENSG00000272384.1	AC016405.3	lncRNA	-0.340191	0.000950258	0.0300704	Down
ENSG00000144214.9	LYG1	protein_coding	0.227387	0.000952126	0.0300877	Up
ENSG00000284642.1	AL139424.2	lncRNA	0.172539	0.00095409	0.030108	Up
ENSG00000089693.10	MLF2	protein_coding	0.142028	0.000956751	0.0301502	Up
ENSG00000108262.15	GIT1	protein_coding	0.160304	0.000962893	0.0302771	Up
ENSG00000228065.11	LINC01515	lncRNA	-0.619718	0.000963435	0.0302771	Down
ENSG00000088881.20	EBF4	protein_coding	0.156423	0.00096643	0.0303147	Up
ENSG00000143578.16	CREB3L4	protein_coding	-0.197089	0.000968221	0.0303147	Down
ENSG00000198221.10	AFDN-DT	lncRNA	-0.246468	0.000968623	0.0303147	Down
ENSG00000170919.16	TPT1-AS1	lncRNA	-0.129301	0.000971838	0.0303736	Down
ENSG00000135926.15	TMBIM1	protein_coding	-0.26621	0.000974494	0.0304149	Down
ENSG00000103540.16	CCP110	protein_coding	0.17779	0.000978888	0.030427	Up
ENSG00000114735.9	HEMK1	protein_coding	-0.123577	0.000977867	0.030427	Down
ENSG00000203809.7	LIN28B-AS1	lncRNA	-0.302364	0.000976313	0.030427	Down
ENSG00000231628.1	AL133406.2	lncRNA	-0.369829	0.000983625	0.0305086	Down
ENSG00000231721.7	LINC-PINT	lncRNA	0.202534	0.000984192	0.0305086	Up
ENSG00000131650.14	KREMEN2	protein_coding	-0.304108	0.000993177	0.0307453	Down
ENSG00000006695.12	COX10	protein_coding	-0.111343	0.000996493	0.0308061	Down
ENSG00000253731.2	PCDHGA6	protein_coding	-0.232761	0.000999719	0.030864	Down
ENSG00000187068.3	C3orf70	protein_coding	-0.199781	0.00100159	0.0308797	Down
ENSG00000226312.7	CFLAR-AS1	lncRNA	-0.271996	0.001003	0.0308816	Down
ENSG00000172465.14	TCEAL1	protein_coding	0.117379	0.00100546	0.0308852	Up
ENSG00000277369.1	AC010654.1	lncRNA	-0.236467	0.00100583	0.0308852	Down
ENSG00000143537.13	ADAM15	protein_coding	-0.177736	0.00101016	0.0309763	Down
ENSG00000188039.15	NWD1	protein_coding	0.308726	0.00101273	0.0310135	Up
ENSG00000169418.10	NPR1	protein_coding	-0.380325	0.00101824	0.0311101	Down
ENSG00000285696.1	AP002433.2	lncRNA	0.288451	0.00101861	0.0311101	Up
ENSG00000149926.13	TLCD3B	protein_coding	0.226429	0.00102283	0.0311969	Up
ENSG00000088298.13	EDEM2	protein_coding	-0.122151	0.0010273	0.0312161	Down
ENSG00000166800.10	LDHAL6A	protein_coding	0.270861	0.001027	0.0312161	Up
ENSG00000287657.1	AC068228.4	lncRNA	0.275489	0.00102757	0.0312161	Up
ENSG00000116337.19	AMPD2	protein_coding	0.142849	0.00103147	0.031293	Up
ENSG00000107562.16	CXCL12	protein_coding	-0.367264	0.00104326	0.0315666	Down
ENSG00000183775.11	KCTD16	protein_coding	0.159907	0.00104324	0.0315666	Up
ENSG00000184009.12	ACTG1	protein_coding	-0.179164	0.00104579	0.0316013	Down
ENSG00000131730.16	CKMT2	protein_coding	-0.184635	0.00104874	0.0316158	Down
ENSG00000164576.12	SAP30L	protein_coding	0.16552	0.00104905	0.0316158	Up
ENSG00000101236.17	RNF24	protein_coding	0.14043	0.00105449	0.0316543	Up
ENSG00000121691.7	CAT	protein_coding	-0.22684	0.00105265	0.0316543	Down
ENSG00000279267.1	AL078621.3	TEC	0.326827	0.00105442	0.0316543	Up
ENSG00000142089.16	IFITM3	protein_coding	-0.300935	0.00106815	0.03198	Down
ENSG00000208772.1	SNORD94	snoRNA	-0.335952	0.00106742	0.03198	Down
ENSG00000224858.5	RPL29P11	processed_pseudogene	-0.291568	0.00107102	0.0319894	Down
ENSG00000267498.2	AC007786.1	lncRNA	-0.29736	0.00107127	0.0319894	Down
ENSG00000134215.16	VAV3	protein_coding	0.275344	0.00107793	0.0320622	Up
ENSG00000187147.18	RNF220	protein_coding	0.127143	0.00107627	0.0320622	Up
ENSG00000234028.3	EIF2AK3-DT	lncRNA	-0.336733	0.00107691	0.0320622	Down
ENSG00000272402.1	AL031775.2	lncRNA	0.236757	0.0010904	0.0323908	Up
ENSG00000171385.9	KCND3	protein_coding	0.147117	0.00109538	0.0324962	Up
ENSG00000259834.1	AL365361.1	lncRNA	0.199694	0.00110277	0.032673	Up
ENSG00000165959.12	CLMN	protein_coding	0.250882	0.00110447	0.0326808	Up
ENSG00000269935.1	AC092720.2	lncRNA	0.275454	0.00111034	0.0328119	Up
ENSG00000032444.16	PNPLA6	protein_coding	0.160179	0.00111273	0.0328399	Up
ENSG00000196233.13	LCOR	protein_coding	0.126218	0.0011154	0.0328761	Up
ENSG00000271646.1	AC099343.4	lncRNA	-0.288488	0.00111911	0.0329429	Down
ENSG00000175697.10	GPR156	protein_coding	-0.30039	0.0011264	0.0331146	Down
ENSG00000152931.9	PART1	lncRNA	-0.186489	0.00112882	0.033143	Down
ENSG00000101544.9	ADNP2	protein_coding	-0.112415	0.00115973	0.0338796	Down
ENSG00000164929.17	BAALC	protein_coding	-0.144108	0.00115646	0.0338796	Down
ENSG00000198075.10	SULT1C4	protein_coding	-0.226292	0.0011607	0.0338796	Down
ENSG00000286125.1	AC006115.2	lncRNA	0.168381	0.00116134	0.0338796	Up
ENSG00000286502.1	AL645768.1	lncRNA	-0.378704	0.00115986	0.0338796	Down
ENSG00000273319.1	AC058791.1	lncRNA	0.333646	0.00116305	0.0338862	Up
ENSG00000285999.1	AC025442.2	lncRNA	0.461817	0.00116467	0.0338899	Up
ENSG00000243927.6	MRPS6	protein_coding	0.255475	0.00117314	0.0340929	Up
ENSG00000168081.9	PNOC	protein_coding	-0.529749	0.00117607	0.0341344	Down
ENSG00000103356.16	EARS2	protein_coding	-0.126154	0.00118037	0.0342157	Down
ENSG00000140451.13	PIF1	protein_coding	0.21391	0.00118337	0.0342438	Up
ENSG00000260088.1	DDX59-AS1	lncRNA	-0.519514	0.00118435	0.0342438	Down
ENSG00000261409.1	AL035425.4	lncRNA	0.330058	0.00118656	0.0342645	Up
ENSG00000138623.10	SEMA7A	protein_coding	0.204884	0.00119167	0.0343495	Up
ENSG00000143315.8	PIGM	protein_coding	0.140234	0.00119252	0.0343495	Up
ENSG00000165406.16	MARCHF8	protein_coding	0.153859	0.00119901	0.0344927	Up
ENSG00000276293.4	PIP4K2B	protein_coding	0.082468	0.00120298	0.0345632	Up
ENSG00000107929.15	LARP4B	protein_coding	-0.0736463	0.00120881	0.0346477	Down
ENSG00000133315.11	MACROD1	protein_coding	0.181932	0.00120896	0.0346477	Up
ENSG00000163626.16	COX18	protein_coding	-0.148791	0.00121896	0.0348906	Down
ENSG00000274356.1	AL355987.5	unprocessed_pseudogene	-0.303575	0.00122999	0.035162	Down
ENSG00000183723.12	CMTM4	protein_coding	0.126265	0.00123693	0.0352719	Up
ENSG00000285980.2	AP003025.2	lncRNA	-0.299368	0.00123641	0.0352719	Down
ENSG00000286446.1	AL353688.1	lncRNA	0.24625	0.00123889	0.0352835	Up
ENSG00000213390.11	ARHGAP19	protein_coding	-0.166096	0.00124109	0.0353023	Down
ENSG00000079134.12	THOC1	protein_coding	-0.10589	0.00125658	0.0356538	Down
ENSG00000110851.12	PRDM4	protein_coding	0.104304	0.00125625	0.0356538	Up
ENSG00000171612.7	SLC25A33	protein_coding	-0.179201	0.00125889	0.0356749	Down
ENSG00000108830.10	RND2	protein_coding	0.142555	0.00126605	0.035757	Up
ENSG00000116783.15	TNNI3K	protein_coding	-0.355494	0.00126783	0.035757	Down
ENSG00000153140.8	CETN3	protein_coding	-0.152573	0.00126655	0.035757	Down
ENSG00000285210.1	LINC02795	lncRNA	0.281082	0.00126807	0.035757	Up
ENSG00000168830.8	HTR1E	protein_coding	0.239418	0.00127096	0.0357943	Up
ENSG00000214063.11	TSPAN4	protein_coding	-0.175278	0.00127424	0.0357993	Down
ENSG00000286340.1	AL356776.2	lncRNA	-0.172819	0.00127428	0.0357993	Down
ENSG00000119760.16	SUPT7L	protein_coding	-0.0863911	0.00127866	0.0358781	Down
ENSG00000143401.15	ANP32E	protein_coding	-0.157661	0.00128396	0.0359341	Down
ENSG00000258768.2	AL356019.2	lncRNA	-0.216775	0.00128539	0.0359341	Down
ENSG00000265179.7	AP000894.2	lncRNA	-0.325194	0.00128491	0.0359341	Down
ENSG00000099338.23	CATSPERG	protein_coding	0.156165	0.00129357	0.0360831	Up
ENSG00000142599.19	RERE	protein_coding	0.100311	0.00129547	0.0360831	Up
ENSG00000170921.15	TANC2	protein_coding	0.103342	0.00129406	0.0360831	Up
ENSG00000074964.17	ARHGEF10L	protein_coding	0.130287	0.00130555	0.0362983	Up
ENSG00000100014.20	SPECC1L	protein_coding	0.12605	0.00131564	0.0362983	Up
ENSG00000103365.15	GGA2	protein_coding	0.0658999	0.00131455	0.0362983	Up
ENSG00000153066.12	TXNDC11	protein_coding	0.0795519	0.00131102	0.0362983	Up
ENSG00000162852.14	CNST	protein_coding	0.161464	0.00131594	0.0362983	Up
ENSG00000185988.15	PLK5	protein_coding	0.27613	0.00131432	0.0362983	Up
ENSG00000248126.1	AC091849.1	unprocessed_pseudogene	-0.255554	0.00131055	0.0362983	Down
ENSG00000286667.1	AC010641.2	lncRNA	0.327166	0.00130712	0.0362983	Up
ENSG00000174521.7	TTC9B	protein_coding	0.187807	0.00131933	0.0363315	Up
ENSG00000239899.3	RN7SL674P	misc_RNA	-0.309645	0.00132033	0.0363315	Down
ENSG00000102158.19	MAGT1	protein_coding	-0.139255	0.00132307	0.0363629	Down
ENSG00000259868.3	AL163952.1	lncRNA	0.235074	0.00132535	0.0363817	Up
ENSG00000128594.8	LRRC4	protein_coding	0.131376	0.00133138	0.0364317	Up
ENSG00000172935.9	MRGPRF	protein_coding	0.363896	0.00133197	0.0364317	Up
ENSG00000251600.8	AC107223.1	lncRNA	-0.222838	0.00132887	0.0364317	Down
ENSG00000084734.9	GCKR	protein_coding	-0.227359	0.0013365	0.0364357	Down
ENSG00000102265.12	TIMP1	protein_coding	-0.406974	0.00133898	0.0364357	Down
ENSG00000103313.12	MEFV	protein_coding	-0.299583	0.0013338	0.0364357	Down
ENSG00000129158.11	SERGEF	protein_coding	0.141467	0.00133945	0.0364357	Up
ENSG00000168917.9	SLC35G2	protein_coding	-0.154475	0.00134011	0.0364357	Down
ENSG00000140463.14	BBS4	protein_coding	-0.136303	0.00134503	0.0365258	Down
ENSG00000167315.18	ACAA2	protein_coding	-0.178776	0.00134817	0.0365676	Down
ENSG00000253642.6	AF279873.3	lncRNA	0.271214	0.00135574	0.036729	Up
ENSG00000163006.12	CCDC138	protein_coding	0.133358	0.0013592	0.036779	Up
ENSG00000179066.8	AC020907.1	lncRNA	0.278283	0.00136103	0.0367849	Up
ENSG00000171606.18	ZNF274	protein_coding	-0.124511	0.00136491	0.0368026	Down
ENSG00000171843.16	MLLT3	protein_coding	0.11848	0.00136394	0.0368026	Up
ENSG00000121005.9	CRISPLD1	protein_coding	-0.321464	0.00136913	0.0368292	Down
ENSG00000145354.12	CISD2	protein_coding	0.103831	0.001369	0.0368292	Up
ENSG00000166881.10	NEMP1	protein_coding	-0.159258	0.00137139	0.0368465	Down
ENSG00000268471.6	MIR4453HG	lncRNA	-0.194123	0.00138107	0.0370628	Down
ENSG00000074410.14	CA12	protein_coding	-0.477621	0.00138884	0.0372273	Down
ENSG00000172456.17	FGGY	protein_coding	-0.168254	0.00139118	0.0372463	Down
ENSG00000100249.4	C22orf31	protein_coding	-0.582416	0.00139646	0.0373182	Down
ENSG00000187987.9	ZSCAN23	protein_coding	-0.262377	0.00139878	0.0373182	Down
ENSG00000273674.5	AC021752.1	lncRNA	-0.205059	0.00139757	0.0373182	Down
ENSG00000085563.15	ABCB1	protein_coding	-0.300203	0.00140081	0.0373208	Down
ENSG00000125952.20	MAX	protein_coding	0.0904579	0.00140269	0.0373208	Up
ENSG00000137038.8	DMAC1	protein_coding	-0.138039	0.00140379	0.0373208	Down
ENSG00000080546.13	SESN1	protein_coding	0.146151	0.00141356	0.037406	Up
ENSG00000102547.19	CAB39L	protein_coding	0.184899	0.00141284	0.037406	Up
ENSG00000181215.15	C4orf50	protein_coding	0.146019	0.00141167	0.037406	Up
ENSG00000181555.20	SETD2	protein_coding	0.0857183	0.00141001	0.037406	Up
ENSG00000104325.7	DECR1	protein_coding	-0.160076	0.00142498	0.0375035	Down
ENSG00000131409.13	LRRC4B	protein_coding	0.165804	0.00142619	0.0375035	Up
ENSG00000141469.18	SLC14A1	protein_coding	-0.452792	0.00142712	0.0375035	Down
ENSG00000165816.13	VWA2	protein_coding	-0.255863	0.00142049	0.0375035	Down
ENSG00000170759.11	KIF5B	protein_coding	0.174379	0.00142246	0.0375035	Up
ENSG00000272138.2	LINC01607	lncRNA	-0.303042	0.00142162	0.0375035	Down
ENSG00000178498.16	DTX3	protein_coding	0.131035	0.00143669	0.0377115	Up
ENSG00000215039.7	CD27-AS1	lncRNA	-0.123064	0.0014404	0.0377653	Down
ENSG00000164077.14	MON1A	protein_coding	0.122051	0.00144373	0.0377657	Up
ENSG00000278611.2	ZNF426-DT	lncRNA	-0.300813	0.00144278	0.0377657	Down
ENSG00000225423.1	TNPO1P1	processed_pseudogene	0.251869	0.00144609	0.0377842	Up
ENSG00000079432.7	CIC	protein_coding	0.153504	0.0014487	0.0378089	Up
ENSG00000166436.16	TRIM66	protein_coding	-0.159993	0.00145062	0.0378157	Down
ENSG00000271833.1	AL445222.2	lncRNA	-0.213934	0.00145772	0.0379573	Down
ENSG00000171246.6	NPTX1	protein_coding	0.172112	0.0014646	0.0380929	Up
ENSG00000258565.1	BLZF2P	unprocessed_pseudogene	0.398819	0.00146753	0.0381179	Up
ENSG00000287236.1	Z73420.2	lncRNA	0.489281	0.0014689	0.0381179	Up
ENSG00000197375.12	SLC22A5	protein_coding	-0.15569	0.00147153	0.0381425	Down
ENSG00000163507.14	CIP2A	protein_coding	-0.253064	0.00147698	0.0382283	Down
ENSG00000281332.1	LINC00997	lncRNA	0.203135	0.00147819	0.0382283	Up
ENSG00000119616.11	FCF1	protein_coding	-0.0878379	0.00148421	0.0382537	Down
ENSG00000152034.11	MCHR2	protein_coding	-0.220117	0.0014824	0.0382537	Down
ENSG00000260942.1	CAPN10-DT	lncRNA	-0.151836	0.00148411	0.0382537	Down
ENSG00000248489.2	LINC02062	lncRNA	-0.16101	0.00148855	0.0383223	Down
ENSG00000163145.12	C1QTNF7	protein_coding	-0.3783	0.00149297	0.0383925	Down
ENSG00000132122.12	SPATA6	protein_coding	-0.179703	0.00149724	0.0384155	Down
ENSG00000140988.16	RPS2	protein_coding	-0.126988	0.00149642	0.0384155	Down
ENSG00000153774.9	CFDP1	protein_coding	0.122859	0.0015012	0.0384636	Up
ENSG00000249673.7	NOP14-AS1	lncRNA	-0.191672	0.00150248	0.0384636	Down
ENSG00000187091.13	PLCD1	protein_coding	-0.182473	0.00151325	0.0386957	Down
ENSG00000248514.1	AC008443.4	lncRNA	-0.300803	0.0015184	0.0387839	Down
ENSG00000267457.1	AC004223.2	lncRNA	0.349497	0.00152289	0.038855	Up
ENSG00000168002.12	POLR2G	protein_coding	-0.12375	0.00152882	0.0389627	Down
ENSG00000125834.13	STK35	protein_coding	0.119881	0.00153327	0.0390323	Up
ENSG00000177994.16	C2orf73	protein_coding	-0.332264	0.00154144	0.0391767	Down
ENSG00000215251.4	FASTKD5	protein_coding	0.143055	0.00154237	0.0391767	Up
ENSG00000102904.14	TSNAXIP1	protein_coding	0.134155	0.00155126	0.039271	Up
ENSG00000146842.17	TMEM209	protein_coding	-0.163684	0.00154944	0.039271	Down
ENSG00000232158.1	C11orf98P1	processed_pseudogene	0.327426	0.00154979	0.039271	Up
ENSG00000171552.13	BCL2L1	protein_coding	0.126309	0.0015545	0.0393095	Up
ENSG00000099250.18	NRP1	protein_coding	-0.193667	0.00156069	0.0393785	Down
ENSG00000278983.1	AC048380.2	TEC	0.211752	0.00155937	0.0393785	Up
ENSG00000104859.15	CLASRP	protein_coding	0.152842	0.00156675	0.0394339	Up
ENSG00000136754.17	ABI1	protein_coding	-0.111916	0.00156737	0.0394339	Down
ENSG00000236204.6	LINC01376	lncRNA	-0.263703	0.00156808	0.0394339	Down
ENSG00000260852.1	FBXL19-AS1	lncRNA	0.228965	0.00157201	0.0394893	Up
ENSG00000161682.15	FAM171A2	protein_coding	0.200363	0.00157586	0.0395424	Up
ENSG00000154764.6	WNT7A	protein_coding	0.247517	0.00158676	0.039772	Up
ENSG00000182902.14	SLC25A18	protein_coding	0.177753	0.00158912	0.0397873	Up
ENSG00000134759.14	ELP2	protein_coding	-0.0753107	0.00159884	0.0398209	Down
ENSG00000135916.16	ITM2C	protein_coding	-0.169508	0.00160095	0.0398209	Down
ENSG00000154645.14	CHODL	protein_coding	-0.385734	0.00159916	0.0398209	Down
ENSG00000244062.1	AC080128.1	processed_pseudogene	0.368769	0.00159259	0.0398209	Up
ENSG00000247287.3	AL359220.1	lncRNA	-0.256284	0.00160028	0.0398209	Down
ENSG00000277831.1	AL138960.1	lncRNA	-0.293348	0.00159563	0.0398209	Down
ENSG00000102897.10	LYRM1	protein_coding	-0.090982	0.001606	0.0398444	Down
ENSG00000105419.18	MEIS3	protein_coding	-0.239099	0.00161063	0.0398444	Down
ENSG00000132744.8	ACY3	protein_coding	0.604841	0.00160595	0.0398444	Up
ENSG00000183691.6	NOG	protein_coding	0.249403	0.00160954	0.0398444	Up
ENSG00000234043.3	NUDT9P1	processed_pseudogene	-0.296415	0.00160929	0.0398444	Down
ENSG00000112855.17	HARS2	protein_coding	-0.0777334	0.00161402	0.039885	Down
ENSG00000088854.12	C20orf194	protein_coding	-0.0764626	0.00161995	0.0399447	Down
ENSG00000143499.14	SMYD2	protein_coding	0.161634	0.00161981	0.0399447	Up
ENSG00000223396.4	RPS10P7	transcribed_processed_pseudogene	0.193996	0.00162361	0.0399918	Up
ENSG00000136535.15	TBR1	protein_coding	0.16871	0.00162826	0.040063	Up
ENSG00000118162.14	KPTN	protein_coding	0.180366	0.00164274	0.0400781	Up
ENSG00000128564.7	VGF	protein_coding	-0.559973	0.00163545	0.0400781	Down
ENSG00000131943.17	C19orf12	protein_coding	0.0840396	0.00163354	0.0400781	Up
ENSG00000135919.13	SERPINE2	protein_coding	-0.202505	0.00164295	0.0400781	Down
ENSG00000258859.1	LINC02296	lncRNA	-0.456679	0.00163694	0.0400781	Down
ENSG00000264714.1	KIAA0895LP1	transcribed_processed_pseudogene	-0.29703	0.00163859	0.0400781	Down
ENSG00000271714.1	AC010501.2	lncRNA	-0.284934	0.00163185	0.0400781	Down
ENSG00000280187.1	AC022107.1	TEC	-0.178507	0.00164219	0.0400781	Down
ENSG00000185885.16	IFITM1	protein_coding	-0.325722	0.00165282	0.0402758	Down
ENSG00000131069.20	ACSS2	protein_coding	0.102475	0.00165556	0.0402975	Up
ENSG00000146250.7	PRSS35	protein_coding	-0.410145	0.00165902	0.0402975	Down
ENSG00000254561.4	AP003393.1	lncRNA	-0.382701	0.00165754	0.0402975	Down
ENSG00000198920.11	KIAA0753	protein_coding	-0.0895473	0.00166444	0.0403863	Down
ENSG00000274322.1	AL136531.2	protein_coding	-0.426025	0.00166961	0.0404685	Down
ENSG00000178796.13	RIIAD1	protein_coding	-0.215819	0.00167456	0.0405454	Down
ENSG00000006712.15	PAF1	protein_coding	0.0955217	0.00168559	0.0406775	Up
ENSG00000120875.9	DUSP4	protein_coding	-0.491418	0.00168644	0.0406775	Down
ENSG00000134668.12	SPOCD1	protein_coding	-0.60976	0.00168613	0.0406775	Down
ENSG00000154134.15	ROBO3	protein_coding	-0.185	0.00168716	0.0406775	Down
ENSG00000238164.6	TNFRSF14-AS1	lncRNA	-0.246662	0.0016967	0.0408643	Down
ENSG00000108924.14	HLF	protein_coding	0.148373	0.00170329	0.0409796	Up
ENSG00000135638.14	EMX1	protein_coding	0.206917	0.00170863	0.0410647	Up
ENSG00000196090.12	PTPRT	protein_coding	0.161475	0.00171379	0.0411419	Up
ENSG00000206149.10	HERC2P9	transcribed_unprocessed_pseudogene	-0.226318	0.00171545	0.0411419	Down
ENSG00000186188.10	FFAR4	protein_coding	-0.223593	0.00172786	0.0413526	Down
ENSG00000188763.5	FZD9	protein_coding	0.261904	0.0017264	0.0413526	Up
ENSG00000101189.7	MRGBP	protein_coding	0.096109	0.00173685	0.0415241	Up
ENSG00000235979.9	AC004448.2	lncRNA	0.361315	0.00173908	0.0415337	Up
ENSG00000189298.14	ZKSCAN3	protein_coding	-0.16574	0.00174158	0.0415499	Down
ENSG00000256422.6	LINC02552	lncRNA	-0.257468	0.00175341	0.0417883	Down
ENSG00000235162.8	C12orf75	protein_coding	0.218309	0.00175619	0.0418109	Up
ENSG00000173811.11	CCDC13-AS1	lncRNA	-0.256954	0.00175849	0.0418219	Down
ENSG00000248714.7	AC091180.3	lncRNA	0.287496	0.00176183	0.0418577	Up
ENSG00000172954.13	LCLAT1	protein_coding	-0.128388	0.00176873	0.041959	Down
ENSG00000240429.1	LRRFIP1P1	processed_pseudogene	0.248482	0.00176978	0.041959	Up
ENSG00000125779.22	PANK2	protein_coding	0.132836	0.00177241	0.0419778	Up
ENSG00000071282.12	LMCD1	protein_coding	-0.297563	0.00177826	0.0420725	Down
ENSG00000119729.12	RHOQ	protein_coding	0.187443	0.00179798	0.0424949	Up
ENSG00000257122.5	RRN3P3	transcribed_unprocessed_pseudogene	0.176978	0.00181255	0.0427506	Up
ENSG00000279951.1	AL138688.2	TEC	0.242263	0.00181221	0.0427506	Up
ENSG00000079101.16	CLUL1	protein_coding	-0.338128	0.00182572	0.0430168	Down
ENSG00000213062.5	Z99572.1	lncRNA	-0.169339	0.00183017	0.043077	Down
ENSG00000111269.3	CREBL2	protein_coding	0.133995	0.00183338	0.0431082	Up
ENSG00000131504.17	DIAPH1	protein_coding	0.0890837	0.00183582	0.0431209	Up
ENSG00000120915.14	EPHX2	protein_coding	-0.17242	0.0018463	0.0433224	Down
ENSG00000125734.15	GPR108	protein_coding	0.130559	0.00184883	0.0433372	Up
ENSG00000100897.17	DCAF11	protein_coding	-0.0789203	0.00186739	0.0437273	Down
ENSG00000145491.12	ROPN1L	protein_coding	0.220636	0.00187323	0.043819	Up
ENSG00000138135.7	CH25H	protein_coding	-0.508066	0.00188027	0.0439385	Down
ENSG00000204977.10	TRIM13	protein_coding	0.118548	0.0018865	0.0440389	Up
ENSG00000028310.18	BRD9	protein_coding	-0.124029	0.00189293	0.0440988	Down
ENSG00000271204.1	AC016831.4	lncRNA	0.288613	0.00189102	0.0440988	Up
ENSG00000081052.13	COL4A4	protein_coding	-0.270684	0.00189524	0.0441074	Down
ENSG00000156931.15	VPS8	protein_coding	-0.0845599	0.00189754	0.0441159	Down
ENSG00000074621.14	SLC24A1	protein_coding	-0.141256	0.0019059	0.044126	Down
ENSG00000090487.11	SPG21	protein_coding	0.079565	0.00190507	0.044126	Up
ENSG00000116761.12	CTH	protein_coding	-0.19566	0.00190761	0.044126	Down
ENSG00000160305.18	DIP2A	protein_coding	-0.0922627	0.0019052	0.044126	Down
ENSG00000261340.1	LINC01616	lncRNA	0.200673	0.0019096	0.044126	Up
ENSG00000265681.7	RPL17	protein_coding	-0.205802	0.00190928	0.044126	Down
ENSG00000280800.1	FP671120.7	lncRNA	0.645627	0.00191409	0.0441849	Up
ENSG00000145358.6	DDIT4L	protein_coding	0.385912	0.00192918	0.0444339	Up
ENSG00000205771.6	CATSPER2P1	transcribed_unprocessed_pseudogene	-0.174626	0.00193105	0.0444339	Down
ENSG00000221598.3	MIR1249	miRNA	0.276907	0.00193044	0.0444339	Up
ENSG00000279943.1	AC110771.1	TEC	-0.22829	0.00193267	0.0444339	Down
ENSG00000183760.11	ACP7	protein_coding	0.373835	0.00193809	0.0445135	Up
ENSG00000187535.14	IFT140	protein_coding	0.119094	0.00194916	0.0447227	Up
ENSG00000139218.18	SCAF11	protein_coding	-0.0946703	0.00195231	0.0447499	Down
ENSG00000115594.12	IL1R1	protein_coding	-0.373006	0.0019645	0.0448939	Down
ENSG00000261560.1	AC007216.3	lncRNA	0.227082	0.00196322	0.0448939	Up
ENSG00000284526.1	AC015802.6	protein_coding	0.384962	0.00196124	0.0448939	Up
ENSG00000252370.1	RNA5SP438	rRNA_pseudogene	0.275833	0.00197111	0.0449998	Up
ENSG00000260426.1	AC008060.4	lncRNA	0.350539	0.00197557	0.0450564	Up
ENSG00000185842.15	DNAH14	protein_coding	0.187351	0.001978	0.0450668	Up
ENSG00000083845.9	RPS5	protein_coding	-0.122348	0.00199531	0.0453252	Down
ENSG00000196295.12	GARS-DT	lncRNA	-0.119395	0.00199374	0.0453252	Down
ENSG00000197956.10	S100A6	protein_coding	0.191657	0.0019935	0.0453252	Up
ENSG00000122877.16	EGR2	protein_coding	-0.809694	0.00199859	0.0453424	Down
ENSG00000147133.15	TAF1	protein_coding	-0.100068	0.00200005	0.0453424	Down
ENSG00000183850.14	ZNF730	protein_coding	-0.426931	0.00200744	0.0454648	Down
ENSG00000234444.10	ZNF736	protein_coding	-0.156026	0.00201751	0.0456474	Down
ENSG00000163040.14	CCDC74A	protein_coding	0.154521	0.00202284	0.0456874	Up
ENSG00000253521.2	HPYR1	lncRNA	0.288294	0.00202329	0.0456874	Up
ENSG00000101447.15	FAM83D	protein_coding	0.247848	0.00202559	0.0456941	Up
ENSG00000159131.17	GART	protein_coding	-0.09502	0.00203272	0.0458096	Down
ENSG00000104415.14	CCN4	protein_coding	0.450739	0.00204324	0.0460012	Up
ENSG00000137831.15	UACA	protein_coding	-0.185517	0.00205149	0.0460503	Down
ENSG00000198736.11	MSRB1	protein_coding	-0.144231	0.00205099	0.0460503	Down
ENSG00000246731.3	AC100786.1	lncRNA	-0.310696	0.00205005	0.0460503	Down
ENSG00000253161.5	LINC01605	lncRNA	-0.41564	0.00207825	0.0465594	Down
ENSG00000270362.1	HMGN3-AS1	lncRNA	-0.211491	0.0020765	0.0465594	Down
ENSG00000100600.15	LGMN	protein_coding	-0.125324	0.00208047	0.0465633	Down
ENSG00000116237.16	ICMT	protein_coding	0.105843	0.00208426	0.0466023	Up
ENSG00000144724.20	PTPRG	protein_coding	-0.146535	0.00208891	0.0466606	Down
ENSG00000169715.15	MT1E	protein_coding	0.288905	0.00210183	0.0469031	Up
ENSG00000048052.21	HDAC9	protein_coding	-0.157101	0.00210466	0.0469204	Down
ENSG00000276746.1	Z93017.1	misc_RNA	-0.445745	0.00210763	0.0469406	Down
ENSG00000198498.10	TMA16	protein_coding	-0.117674	0.00211116	0.0469732	Down
ENSG00000180815.14	MAP3K15	protein_coding	0.282009	0.00211444	0.0470004	Up
ENSG00000071054.16	MAP4K4	protein_coding	0.173515	0.00211995	0.047038	Up
ENSG00000145882.11	PCYOX1L	protein_coding	-0.24577	0.00212026	0.047038	Down
ENSG00000279207.1	AC015813.6	TEC	0.239031	0.0021233	0.0470597	Up
ENSG00000163882.9	POLR2H	protein_coding	0.0909394	0.00212664	0.0470879	Up
ENSG00000174990.7	CA5A	protein_coding	-0.381225	0.00213447	0.0472153	Down
ENSG00000230054.3	TEX53	protein_coding	0.301215	0.00213668	0.0472184	Up
ENSG00000171757.17	LRRC34	protein_coding	-0.14108	0.00215303	0.0475335	Down
ENSG00000116717.13	GADD45A	protein_coding	-0.435297	0.0021582	0.0475889	Down
ENSG00000158423.17	RIBC1	protein_coding	-0.237479	0.00215971	0.0475889	Down
ENSG00000075073.15	TACR2	protein_coding	-0.192346	0.00216428	0.0476435	Down
ENSG00000142449.13	FBN3	protein_coding	-0.312531	0.00217468	0.0478261	Down
ENSG00000109971.14	HSPA8	protein_coding	-0.294846	0.00217711	0.0478334	Down
ENSG00000125810.10	CD93	protein_coding	-0.521682	0.00218259	0.0478529	Down
ENSG00000163239.12	TDRD10	protein_coding	-0.237811	0.00218235	0.0478529	Down
ENSG00000254602.2	AP000662.1	lncRNA	-0.221887	0.0021843	0.0478529	Down
ENSG00000276259.1	AC009118.3	lncRNA	0.176615	0.00219069	0.0479468	Up
ENSG00000124491.16	F13A1	protein_coding	-0.390746	0.00219481	0.0479909	Down
ENSG00000103404.14	USP31	protein_coding	0.171689	0.00221341	0.0482125	Up
ENSG00000251887.2	RNU6-760P	snRNA	0.345997	0.00221186	0.0482125	Up
ENSG00000276649.1	AL117335.1	lncRNA	-0.183362	0.00220841	0.0482125	Down
ENSG00000279253.1	AL121753.2	TEC	0.139129	0.00221324	0.0482125	Up
ENSG00000197128.11	ZNF772	protein_coding	-0.114418	0.00221632	0.0482298	Down
ENSG00000064961.19	HMG20B	protein_coding	0.14754	0.00224898	0.0486786	Up
ENSG00000101109.12	STK4	protein_coding	0.085079	0.00224425	0.0486786	Up
ENSG00000166912.17	MTMR10	protein_coding	0.188529	0.00224441	0.0486786	Up
ENSG00000180008.9	SOCS4	protein_coding	0.152382	0.00224748	0.0486786	Up
ENSG00000229694.7	AL158071.1	lncRNA	0.326469	0.00224976	0.0486786	Up
ENSG00000272990.1	AC084036.1	lncRNA	0.204772	0.00224906	0.0486786	Up
ENSG00000138495.6	COX17	protein_coding	0.131729	0.00225199	0.0486807	Up
ENSG00000112078.14	KCTD20	protein_coding	-0.086598	0.00225812	0.0487488	Down
ENSG00000197429.11	IPP	protein_coding	-0.129894	0.00225943	0.0487488	Down
ENSG00000162999.13	DUSP19	protein_coding	0.180082	0.00226279	0.0487752	Up
ENSG00000280182.1	AC131888.1	TEC	-0.323066	0.00226601	0.0487985	Down
ENSG00000227543.5	SPAG5-AS1	lncRNA	0.186904	0.00227474	0.0489403	Up
ENSG00000164181.14	ELOVL7	protein_coding	-0.254039	0.00228138	0.0490367	Down
ENSG00000042062.13	RIPOR3	protein_coding	0.259417	0.00228906	0.0490712	Up
ENSG00000143061.17	IGSF3	protein_coding	-0.160522	0.00228847	0.0490712	Down
ENSG00000236753.7	MKLN1-AS	lncRNA	0.156432	0.00228945	0.0490712	Up
ENSG00000129472.15	RAB2B	protein_coding	0.0825575	0.00231369	0.0495442	Up
ENSG00000196878.15	LAMB3	protein_coding	-0.392542	0.00232338	0.0497051	Down
ENSG00000111728.10	ST8SIA1	protein_coding	0.132303	0.00233533	0.0497807	Up
ENSG00000160606.11	TLCD1	protein_coding	-0.284014	0.00234003	0.0497807	Down
ENSG00000196860.8	TOMM20L	protein_coding	0.235704	0.00233189	0.0497807	Up
ENSG00000235092.6	ID2-AS1	lncRNA	-0.256056	0.0023303	0.0497807	Down
ENSG00000237720.2	AC011995.2	lncRNA	-0.306165	0.00233864	0.0497807	Down
ENSG00000253669.4	GASAL1	lncRNA	-0.309252	0.00233613	0.0497807	Down
ENSG00000142686.8	C1orf216	protein_coding	0.123567	0.00234739	0.0498444	Up
ENSG00000196821.10	ILRUN	protein_coding	0.125437	0.00234691	0.0498444	Up
ENSG00000175416.14	CLTB	protein_coding	0.140789	0.0023497	0.0498468	Up
ENSG00000172172.8	MRPL13	protein_coding	-0.163107	0.00235441	0.0499005	Down

## Sheet: C1vsC2
S6 Data. Differentially expressed genes in ROSMAP cohort (ROSMAP-C1 vs ROSMAP-C2)
Gene ID	GeneName	Gene Biotype	Log2(Fold Change)	PValue	Adjusted.PValue	Direction
ENSG00000014641.20	MDH1	polymorphic_pseudogene	-0.664528	1.18085e-19	1.35491e-15	Down
ENSG00000165704.15	HPRT1	protein_coding	-0.499661	8.49771e-20	1.35491e-15	Down
ENSG00000163032.12	VSNL1	protein_coding	-0.749273	3.8785e-19	2.9668e-15	Down
ENSG00000132639.12	SNAP25	protein_coding	-0.708713	1.08558e-18	6.22796e-15	Down
ENSG00000186310.10	NAP1L3	protein_coding	-0.563134	2.70607e-18	1.24198e-14	Down
ENSG00000128656.14	CHN1	protein_coding	-0.411558	1.50262e-17	5.62876e-14	Down
ENSG00000198934.5	MAGEE1	protein_coding	-0.622341	1.71698e-17	5.62876e-14	Down
ENSG00000225972.1	MTND1P23	unprocessed_pseudogene	2.05528	3.60883e-17	1.03519e-13	Up
ENSG00000145428.15	RNF175	protein_coding	-0.455245	1.02644e-16	2.61719e-13	Down
ENSG00000133318.14	RTN3	protein_coding	-0.378944	1.59489e-16	3.65996e-13	Down
ENSG00000156976.17	EIF4A2	protein_coding	-0.354219	4.02729e-16	8.40165e-13	Down
ENSG00000149313.11	AASDHPPT	protein_coding	-0.429856	6.33221e-16	1.21093e-12	Down
ENSG00000086289.12	EPDR1	protein_coding	-0.5791	6.88965e-16	1.21618e-12	Down
ENSG00000158301.18	GPRASP2	protein_coding	-0.485209	7.65227e-16	1.25432e-12	Down
ENSG00000127824.14	TUBA4A	protein_coding	-0.711173	8.54469e-16	1.30722e-12	Down
ENSG00000147642.17	SYBU	protein_coding	-0.352272	1.3969e-15	2.0035e-12	Down
ENSG00000166922.8	SCG5	protein_coding	-0.570665	1.60259e-15	2.1633e-12	Down
ENSG00000103316.11	CRYM	protein_coding	-0.778477	1.9689e-15	2.37801e-12	Down
ENSG00000133169.6	BEX1	protein_coding	-0.542418	1.94053e-15	2.37801e-12	Down
ENSG00000096092.6	TMEM14A	protein_coding	-0.356706	2.52607e-15	2.89841e-12	Down
ENSG00000144959.10	NCEH1	protein_coding	-0.457385	2.69838e-15	2.94869e-12	Down
ENSG00000109738.11	GLRB	protein_coding	-0.524403	3.28178e-15	3.4232e-12	Down
ENSG00000186462.9	NAP1L2	protein_coding	-0.443456	3.93353e-15	3.92463e-12	Down
ENSG00000163536.12	SERPINI1	protein_coding	-0.530397	4.15382e-15	3.97175e-12	Down
ENSG00000139970.17	RTN1	protein_coding	-0.57962	5.42384e-15	4.97865e-12	Down
ENSG00000169744.13	LDB2	protein_coding	-0.431332	6.05103e-15	5.34073e-12	Down
ENSG00000128654.14	MTX2	protein_coding	-0.320806	7.83274e-15	6.65725e-12	Down
ENSG00000189241.7	TSPYL1	protein_coding	-0.362893	9.14164e-15	7.49223e-12	Down
ENSG00000143153.13	ATP1B1	protein_coding	-0.625859	1.01682e-14	8.04622e-12	Down
ENSG00000047249.18	ATP6V1H	protein_coding	-0.36812	1.63366e-14	1.20933e-11	Down
ENSG00000070087.14	PFN2	protein_coding	-0.345962	1.60166e-14	1.20933e-11	Down
ENSG00000078668.14	VDAC3	protein_coding	-0.299058	1.76536e-14	1.25573e-11	Down
ENSG00000123178.15	SPRYD7	protein_coding	-0.307935	1.80578e-14	1.25573e-11	Down
ENSG00000129682.16	FGF13	protein_coding	-0.434237	2.33269e-14	1.57443e-11	Down
ENSG00000100554.12	ATP6V1D	protein_coding	-0.290327	2.51567e-14	1.64942e-11	Down
ENSG00000091972.18	CD200	protein_coding	-0.455214	2.81182e-14	1.79238e-11	Down
ENSG00000128245.15	YWHAH	protein_coding	-0.476337	3.44769e-14	2.13831e-11	Down
ENSG00000123562.17	MORF4L2	protein_coding	-0.301493	4.15193e-14	2.50733e-11	Down
ENSG00000184831.14	APOO	protein_coding	-0.334639	5.31105e-14	3.12508e-11	Down
ENSG00000117632.23	STMN1	protein_coding	-0.433266	5.77824e-14	3.31497e-11	Down
ENSG00000197170.10	PSMD12	protein_coding	-0.308735	6.22121e-14	3.48205e-11	Down
ENSG00000106537.8	TSPAN13	protein_coding	-0.486144	7.50379e-14	4.09993e-11	Down
ENSG00000136854.21	STXBP1	protein_coding	-0.472789	8.097e-14	4.20628e-11	Down
ENSG00000167863.12	ATP5PD	protein_coding	-0.37989	8.24833e-14	4.20628e-11	Down
ENSG00000177432.8	NAP1L5	protein_coding	-0.59168	8.24039e-14	4.20628e-11	Down
ENSG00000136521.13	NDUFB5	protein_coding	-0.26975	1.24505e-13	6.21116e-11	Down
ENSG00000136099.13	PCDH8	protein_coding	-0.981374	1.39561e-13	6.81412e-11	Down
ENSG00000108349.17	CASC3	protein_coding	0.347281	1.49063e-13	6.98103e-11	Up
ENSG00000174132.9	FAM174A	protein_coding	-0.338374	1.46559e-13	6.98103e-11	Down
ENSG00000157214.14	STEAP2	protein_coding	-0.446636	1.86362e-13	8.38555e-11	Down
ENSG00000198886.2	MT-ND4	protein_coding	0.618342	1.84172e-13	8.38555e-11	Up
ENSG00000112290.13	WASF1	protein_coding	-0.464152	2.00029e-13	8.82743e-11	Down
ENSG00000099901.17	RANBP1	protein_coding	-0.29964	2.33921e-13	1.01283e-10	Down
ENSG00000172465.14	TCEAL1	protein_coding	-0.320587	2.63401e-13	1.09901e-10	Down
ENSG00000177889.10	UBE2N	protein_coding	-0.287685	2.61398e-13	1.09901e-10	Down
ENSG00000198712.1	MT-CO2	protein_coding	0.568283	3.03823e-13	1.24502e-10	Up
ENSG00000198938.2	MT-CO3	protein_coding	0.574638	3.14331e-13	1.26548e-10	Up
ENSG00000198689.11	SLC9A6	protein_coding	-0.320368	3.817e-13	1.51022e-10	Down
ENSG00000125814.17	NAPB	protein_coding	-0.461638	3.92042e-13	1.52485e-10	Down
ENSG00000212232.1	SNORD17	snoRNA	0.986275	4.72474e-13	1.80705e-10	Up
ENSG00000107295.10	SH3GL2	protein_coding	-0.520807	4.9989e-13	1.88057e-10	Down
ENSG00000073969.18	NSF	protein_coding	-0.491486	5.13977e-13	1.90238e-10	Down
ENSG00000213760.10	ATP6V1G2	protein_coding	-0.433213	6.48215e-13	2.36115e-10	Down
ENSG00000132975.8	GPR12	protein_coding	-0.458625	6.61767e-13	2.37285e-10	Down
ENSG00000144746.7	ARL6IP5	protein_coding	-0.285919	7.77594e-13	2.74527e-10	Down
ENSG00000076554.15	TPD52	protein_coding	-0.37229	8.22829e-13	2.81825e-10	Down
ENSG00000138311.17	ZNF365	protein_coding	-0.503477	8.18924e-13	2.81825e-10	Down
ENSG00000157064.11	NMNAT2	protein_coding	-0.501748	8.51123e-13	2.87229e-10	Down
ENSG00000129625.13	REEP5	protein_coding	-0.327926	9.18939e-13	3.05621e-10	Down
ENSG00000170027.7	YWHAG	protein_coding	-0.395576	1.15933e-12	3.80061e-10	Down
ENSG00000138078.15	PREPL	protein_coding	-0.378575	1.2549e-12	4.05597e-10	Down
ENSG00000188021.8	UBQLN2	protein_coding	-0.267965	1.3672e-12	4.35758e-10	Down
ENSG00000101911.12	PRPS2	protein_coding	-0.464021	1.50225e-12	4.69424e-10	Down
ENSG00000131779.11	PEX11B	protein_coding	-0.300526	1.51374e-12	4.69424e-10	Down
ENSG00000118733.16	OLFM3	protein_coding	-0.566173	1.59349e-12	4.8071e-10	Down
ENSG00000131100.13	ATP6V1E1	protein_coding	-0.364153	1.61298e-12	4.8071e-10	Down
ENSG00000213190.4	MLLT11	protein_coding	-0.483223	1.59292e-12	4.8071e-10	Down
ENSG00000149269.9	PAK1	protein_coding	-0.510447	1.73273e-12	5.09779e-10	Down
ENSG00000163875.15	MEAF6	protein_coding	-0.270054	1.94334e-12	5.64504e-10	Down
ENSG00000184672.12	RALYL	protein_coding	-0.383526	1.97401e-12	5.66245e-10	Down
ENSG00000101132.10	PFDN4	protein_coding	-0.288377	2.16883e-12	6.1445e-10	Down
ENSG00000082397.17	EPB41L3	protein_coding	-0.448172	2.65249e-12	7.42309e-10	Down
ENSG00000138430.16	OLA1	protein_coding	-0.318047	3.10605e-12	8.58768e-10	Down
ENSG00000268182.6	SMIM17	protein_coding	-0.486385	3.40323e-12	9.29731e-10	Down
ENSG00000124140.13	SLC12A5	protein_coding	-0.504209	3.4935e-12	9.43163e-10	Down
ENSG00000115419.13	GLS	protein_coding	-0.38283	3.99579e-12	1.06623e-09	Down
ENSG00000185760.15	KCNQ5	protein_coding	-0.512097	4.68709e-12	1.23632e-09	Down
ENSG00000204396.11	VWA7	protein_coding	-0.61789	4.84696e-12	1.26396e-09	Down
ENSG00000188674.11	C2orf80	protein_coding	-0.482367	5.115e-12	1.31887e-09	Down
ENSG00000198331.10	HYLS1	protein_coding	-0.3375	5.21867e-12	1.33065e-09	Down
ENSG00000115840.14	SLC25A12	protein_coding	-0.418745	5.63819e-12	1.39682e-09	Down
ENSG00000133134.11	BEX2	protein_coding	-0.44528	5.59987e-12	1.39682e-09	Down
ENSG00000166508.18	MCM7	protein_coding	0.401269	5.66082e-12	1.39682e-09	Up
ENSG00000089818.18	NECAP1	protein_coding	-0.342615	5.84474e-12	1.41539e-09	Down
ENSG00000279090.1	AP000843.1	TEC	-0.584958	5.85942e-12	1.41539e-09	Down
ENSG00000186212.4	SOWAHB	protein_coding	-0.747785	7.13128e-12	1.70467e-09	Down
ENSG00000072201.14	LNX1	protein_coding	-0.560185	7.22877e-12	1.71016e-09	Down
ENSG00000198888.2	MT-ND1	protein_coding	0.645944	7.61703e-12	1.78363e-09	Up
ENSG00000139190.16	VAMP1	protein_coding	-0.714327	8.44327e-12	1.95713e-09	Down
ENSG00000082213.18	C5orf22	protein_coding	-0.318626	8.76858e-12	2.01221e-09	Down
ENSG00000152503.9	TRIM36	protein_coding	-0.427654	9.07772e-12	2.06253e-09	Down
ENSG00000086300.15	SNX10	protein_coding	-0.509002	9.30407e-12	2.09323e-09	Down
ENSG00000138378.19	STAT4	protein_coding	-0.537803	1.13047e-11	2.49442e-09	Down
ENSG00000198899.2	MT-ATP6	protein_coding	0.59127	1.11976e-11	2.49442e-09	Up
ENSG00000115944.15	COX7A2L	protein_coding	-0.244145	1.17918e-11	2.55281e-09	Down
ENSG00000120053.12	GOT1	protein_coding	-0.458144	1.17606e-11	2.55281e-09	Down
ENSG00000136003.15	ISCU	protein_coding	-0.314121	1.19767e-11	2.5686e-09	Down
ENSG00000223403.6	MEG9	lncRNA	-0.806747	1.37577e-11	2.92325e-09	Down
ENSG00000112186.12	CAP2	protein_coding	-0.475345	1.4457e-11	3.04367e-09	Down
ENSG00000164951.16	PDP1	protein_coding	-0.453282	1.54949e-11	3.2034e-09	Down
ENSG00000198825.15	INPP5F	protein_coding	-0.391335	1.54723e-11	3.2034e-09	Down
ENSG00000126733.21	DACH2	protein_coding	-0.497838	1.8254e-11	3.74011e-09	Down
ENSG00000143933.18	CALM2	protein_coding	-0.210821	2.09883e-11	4.22491e-09	Down
ENSG00000198727.2	MT-CYB	protein_coding	0.611393	2.09192e-11	4.22491e-09	Up
ENSG00000050748.17	MAPK9	protein_coding	-0.313279	2.2256e-11	4.44113e-09	Down
ENSG00000181789.14	COPG1	protein_coding	-0.344265	2.26053e-11	4.44575e-09	Down
ENSG00000204856.12	FAM216A	protein_coding	-0.296391	2.26666e-11	4.44575e-09	Down
ENSG00000065154.12	OAT	protein_coding	-0.371168	2.45378e-11	4.77198e-09	Down
ENSG00000145545.12	SRD5A1	protein_coding	-0.308139	2.5445e-11	4.90683e-09	Down
ENSG00000156261.13	CCT8	protein_coding	-0.278422	2.92882e-11	5.60089e-09	Down
ENSG00000170786.12	SDR16C5	protein_coding	-0.535556	3.39255e-11	6.43408e-09	Down
ENSG00000102409.10	BEX4	protein_coding	-0.320021	3.60782e-11	6.78625e-09	Down
ENSG00000129596.5	CDO1	protein_coding	-0.306049	3.84238e-11	7.1687e-09	Down
ENSG00000286671.1	AC025253.2	lncRNA	-0.666286	4.06972e-11	7.5316e-09	Down
ENSG00000131507.11	NDFIP1	protein_coding	-0.304735	4.18965e-11	7.63049e-09	Down
ENSG00000154277.13	UCHL1	protein_coding	-0.479639	4.18017e-11	7.63049e-09	Down
ENSG00000182901.16	RGS7	protein_coding	-0.456497	4.52176e-11	8.1705e-09	Down
ENSG00000114948.13	ADAM23	protein_coding	-0.419599	4.86555e-11	8.72302e-09	Down
ENSG00000105649.10	RAB3A	protein_coding	-0.565289	5.06868e-11	9.01675e-09	Down
ENSG00000124659.7	TBCC	protein_coding	-0.290513	6.16257e-11	1.08783e-08	Down
ENSG00000157219.5	HTR5A	protein_coding	-0.575543	6.98379e-11	1.21412e-08	Down
ENSG00000198585.11	NUDT16	protein_coding	0.249379	6.97338e-11	1.21412e-08	Up
ENSG00000047849.21	MAP4	protein_coding	0.278803	7.28945e-11	1.25773e-08	Up
ENSG00000143158.11	MPC2	protein_coding	-0.277884	7.86041e-11	1.34612e-08	Down
ENSG00000124613.8	ZNF391	protein_coding	-0.328841	8.35632e-11	1.42045e-08	Down
ENSG00000176396.11	EID2	protein_coding	-0.317497	9.00825e-11	1.52001e-08	Down
ENSG00000184867.14	ARMCX2	protein_coding	-0.247449	9.43014e-11	1.56814e-08	Down
ENSG00000187094.12	CCK	protein_coding	-0.516904	9.38325e-11	1.56814e-08	Down
ENSG00000156298.12	TSPAN7	protein_coding	-0.282335	9.74137e-11	1.60824e-08	Down
ENSG00000170275.15	CRTAP	protein_coding	0.313379	1.03037e-10	1.68892e-08	Up
ENSG00000113327.16	GABRG2	protein_coding	-0.526384	1.104e-10	1.79677e-08	Down
ENSG00000106591.4	MRPL32	protein_coding	-0.297478	1.23684e-10	1.9988e-08	Down
ENSG00000146386.8	ABRACL	protein_coding	-0.35101	1.5393e-10	2.45969e-08	Down
ENSG00000165731.20	RET	protein_coding	-0.517624	1.54347e-10	2.45969e-08	Down
ENSG00000189195.13	BTBD8	protein_coding	-0.381292	1.57769e-10	2.49688e-08	Down
ENSG00000118402.6	ELOVL4	protein_coding	-0.379163	1.5997e-10	2.51438e-08	Down
ENSG00000104435.13	STMN2	protein_coding	-0.491021	1.62752e-10	2.5407e-08	Down
ENSG00000185272.14	RBM11	protein_coding	-0.532206	1.70958e-10	2.65078e-08	Down
ENSG00000107745.19	MICU1	protein_coding	-0.199214	1.73166e-10	2.66699e-08	Down
ENSG00000146063.20	TRIM41	protein_coding	0.287421	1.76559e-10	2.6773e-08	Up
ENSG00000148798.11	INA	protein_coding	-0.50677	1.75877e-10	2.6773e-08	Down
ENSG00000196542.8	SPTSSB	protein_coding	-0.512342	1.77335e-10	2.6773e-08	Down
ENSG00000147416.11	ATP6V1B2	protein_coding	-0.379765	1.84067e-10	2.76076e-08	Down
ENSG00000097007.19	ABL1	protein_coding	0.257511	1.93868e-10	2.88025e-08	Up
ENSG00000097021.19	ACOT7	protein_coding	-0.475268	1.94544e-10	2.88025e-08	Down
ENSG00000184208.12	C22orf46	transcribed_unitary_pseudogene	0.357698	2.09214e-10	3.07759e-08	Up
ENSG00000212907.2	MT-ND4L	protein_coding	0.605527	2.36603e-10	3.45833e-08	Up
ENSG00000172209.6	GPR22	protein_coding	-0.493628	2.64257e-10	3.83809e-08	Down
ENSG00000156642.17	NPTN	protein_coding	-0.313154	2.80446e-10	4.02165e-08	Down
ENSG00000160801.14	PTH1R	protein_coding	0.503633	2.85659e-10	4.02165e-08	Up
ENSG00000168032.10	ENTPD3	protein_coding	-0.467776	2.84987e-10	4.02165e-08	Down
ENSG00000186288.5	PABPC1L2A	protein_coding	-0.477233	2.84414e-10	4.02165e-08	Down
ENSG00000196872.12	KIAA1211L	protein_coding	-0.410569	2.82559e-10	4.02165e-08	Down
ENSG00000130830.15	MPP1	protein_coding	-0.305447	2.93804e-10	4.1111e-08	Down
ENSG00000188229.6	TUBB4B	protein_coding	-0.412564	3.12413e-10	4.345e-08	Down
ENSG00000154027.19	AK5	protein_coding	-0.391764	3.22389e-10	4.45673e-08	Down
ENSG00000166681.14	BEX3	protein_coding	-0.326682	3.49476e-10	4.80226e-08	Down
ENSG00000144834.14	TAGLN3	protein_coding	-0.488882	3.60398e-10	4.92287e-08	Down
ENSG00000102078.16	SLC25A14	protein_coding	-0.260035	3.69121e-10	5.01218e-08	Down
ENSG00000104381.13	GDAP1	protein_coding	-0.348699	4.04733e-10	5.46341e-08	Down
ENSG00000164924.18	YWHAZ	protein_coding	-0.278761	4.1333e-10	5.51459e-08	Down
ENSG00000198673.10	TAFA2	protein_coding	-0.417333	4.1214e-10	5.51459e-08	Down
ENSG00000154914.17	USP43	protein_coding	-0.46098	4.42179e-10	5.86539e-08	Down
ENSG00000111490.14	TBC1D30	protein_coding	-0.346906	4.56926e-10	6.02617e-08	Down
ENSG00000160014.17	CALM3	protein_coding	-0.449606	4.96363e-10	6.50888e-08	Down
ENSG00000221823.11	PPP3R1	protein_coding	-0.370019	5.09665e-10	6.64533e-08	Down
ENSG00000196262.14	PPIA	protein_coding	-0.293681	5.16022e-10	6.69021e-08	Down
ENSG00000144283.21	PKP4	protein_coding	0.448845	5.66902e-10	7.30857e-08	Up
ENSG00000127589.4	TUBBP1	transcribed_processed_pseudogene	-0.62042	5.84009e-10	7.48706e-08	Down
ENSG00000163798.13	SLC4A1AP	protein_coding	-0.236145	5.90216e-10	7.5246e-08	Down
ENSG00000213585.11	VDAC1	protein_coding	-0.289874	6.5798e-10	8.34216e-08	Down
ENSG00000061918.13	GUCY1B1	protein_coding	-0.317058	6.6697e-10	8.40968e-08	Down
ENSG00000104723.21	TUSC3	protein_coding	-0.351526	6.87193e-10	8.6164e-08	Down
ENSG00000126950.8	TMEM35A	protein_coding	-0.363894	6.90874e-10	8.6164e-08	Down
ENSG00000152784.16	PRDM8	protein_coding	-0.434641	6.95933e-10	8.63258e-08	Down
ENSG00000151500.15	THYN1	protein_coding	-0.21985	7.03587e-10	8.6806e-08	Down
ENSG00000150051.14	MKX	protein_coding	-0.492827	7.53123e-10	9.24207e-08	Down
ENSG00000189369.9	GSPT2	protein_coding	-0.25645	7.61009e-10	9.28917e-08	Down
ENSG00000188352.12	FOCAD	protein_coding	-0.303919	8.08122e-10	9.80499e-08	Down
ENSG00000231407.6	GORAB-AS1	lncRNA	0.945455	8.11813e-10	9.80499e-08	Up
ENSG00000065802.12	ASB1	protein_coding	0.306427	8.51926e-10	1.02356e-07	Up
ENSG00000165629.20	ATP5F1C	protein_coding	-0.296444	8.71392e-10	1.04149e-07	Down
ENSG00000142168.14	SOD1	protein_coding	-0.24755	9.2809e-10	1.10351e-07	Down
ENSG00000130770.18	ATP5IF1	protein_coding	-0.309398	9.47351e-10	1.12061e-07	Down
ENSG00000163661.4	PTX3	protein_coding	-1.50939	1.01929e-09	1.19952e-07	Down
ENSG00000165169.11	DYNLT3	protein_coding	-0.419117	1.02757e-09	1.20309e-07	Down
ENSG00000047597.7	XK	protein_coding	-0.448783	1.10023e-09	1.28163e-07	Down
ENSG00000163947.11	ARHGEF3	protein_coding	-0.40064	1.15283e-09	1.33612e-07	Down
ENSG00000065609.14	SNAP91	protein_coding	-0.351126	1.21783e-09	1.40436e-07	Down
ENSG00000149927.18	DOC2A	protein_coding	-0.495729	1.35034e-09	1.54938e-07	Down
ENSG00000176749.9	CDK5R1	protein_coding	-0.314285	1.37615e-09	1.57114e-07	Down
ENSG00000196072.12	BLOC1S2	protein_coding	-0.242853	1.41184e-09	1.60391e-07	Down
ENSG00000117395.12	EBNA1BP2	protein_coding	-0.289833	1.5639e-09	1.7679e-07	Down
ENSG00000132872.12	SYT4	protein_coding	-0.467114	1.6072e-09	1.80794e-07	Down
ENSG00000103034.14	NDRG4	protein_coding	-0.354611	1.65906e-09	1.85718e-07	Down
ENSG00000011677.13	GABRA3	protein_coding	-0.421081	1.66757e-09	1.85764e-07	Down
ENSG00000186377.8	CYP4X1	protein_coding	-0.363424	1.75781e-09	1.9487e-07	Down
ENSG00000265354.4	TIMM23	protein_coding	-0.239717	1.77099e-09	1.95388e-07	Down
ENSG00000113575.10	PPP2CA	protein_coding	-0.227233	1.82251e-09	1.99816e-07	Down
ENSG00000240409.1	MTATP8P1	unprocessed_pseudogene	0.947881	1.82854e-09	1.99816e-07	Up
ENSG00000146966.13	DENND2A	protein_coding	0.281297	1.83974e-09	2.00087e-07	Up
ENSG00000107758.15	PPP3CB	protein_coding	-0.27559	1.89765e-09	2.05411e-07	Down
ENSG00000101210.12	EEF1A2	protein_coding	-0.49163	1.97252e-09	2.1152e-07	Down
ENSG00000111674.9	ENO2	protein_coding	-0.433171	1.96383e-09	2.1152e-07	Down
ENSG00000111726.13	CMAS	protein_coding	-0.231755	2.03523e-09	2.16888e-07	Down
ENSG00000130540.14	SULT4A1	protein_coding	-0.408743	2.04147e-09	2.16888e-07	Down
ENSG00000166105.16	GLB1L3	protein_coding	-0.317336	2.1035e-09	2.22448e-07	Down
ENSG00000101474.12	APMAP	protein_coding	-0.269346	2.12034e-09	2.232e-07	Down
ENSG00000054803.4	CBLN4	protein_coding	-0.600996	2.15724e-09	2.25722e-07	Down
ENSG00000132386.11	SERPINF1	protein_coding	-0.398792	2.16398e-09	2.25722e-07	Down
ENSG00000174469.23	CNTNAP2	protein_coding	-0.373566	2.27891e-09	2.36635e-07	Down
ENSG00000164794.9	KCNV1	protein_coding	-0.467668	2.29881e-09	2.37626e-07	Down
ENSG00000148090.11	AUH	protein_coding	-0.314411	2.44998e-09	2.52117e-07	Down
ENSG00000140280.14	LYSMD2	protein_coding	-0.246214	2.49323e-09	2.55422e-07	Down
ENSG00000169490.17	TM2D2	protein_coding	-0.239944	2.67587e-09	2.72915e-07	Down
ENSG00000175606.11	TMEM70	protein_coding	-0.391863	2.72568e-09	2.76765e-07	Down
ENSG00000180543.5	TSPYL5	protein_coding	-0.299702	2.79008e-09	2.80819e-07	Down
ENSG00000272505.1	AC104964.4	lncRNA	-0.487231	2.78894e-09	2.80819e-07	Down
ENSG00000169116.11	PARM1	protein_coding	-0.463028	2.85861e-09	2.8646e-07	Down
ENSG00000158560.14	DYNC1I1	protein_coding	-0.41755	2.95298e-09	2.9463e-07	Down
ENSG00000147669.11	POLR2K	protein_coding	-0.301322	2.96827e-09	2.94874e-07	Down
ENSG00000184156.17	KCNQ3	protein_coding	-0.354977	3.02832e-09	2.99543e-07	Down
ENSG00000118276.11	B4GALT6	protein_coding	-0.409512	3.18412e-09	3.13602e-07	Down
ENSG00000164588.8	HCN1	protein_coding	-0.457378	3.23467e-09	3.17219e-07	Down
ENSG00000108666.10	C17orf75	protein_coding	-0.216006	3.40786e-09	3.32781e-07	Down
ENSG00000136485.15	DCAF7	protein_coding	0.161216	3.44905e-09	3.35377e-07	Up
ENSG00000171617.14	ENC1	protein_coding	-0.493408	3.5806e-09	3.46699e-07	Down
ENSG00000107829.15	FBXW4	protein_coding	0.273033	3.69019e-09	3.5432e-07	Up
ENSG00000198910.14	L1CAM	protein_coding	-0.480802	3.67541e-09	3.5432e-07	Down
ENSG00000155097.12	ATP6V1C1	protein_coding	-0.263081	3.72406e-09	3.55699e-07	Down
ENSG00000259153.2	AC004816.1	lncRNA	-0.343258	3.73555e-09	3.55699e-07	Down
ENSG00000133135.14	RNF128	protein_coding	-0.501177	4.31081e-09	4.07096e-07	Down
ENSG00000184905.9	TCEAL2	protein_coding	-0.273027	4.31058e-09	4.07096e-07	Down
ENSG00000106078.19	COBL	protein_coding	0.33016	4.40887e-09	4.14651e-07	Up
ENSG00000140848.17	CPNE2	protein_coding	0.294827	4.82543e-09	4.51976e-07	Up
ENSG00000204147.10	ASAH2B	protein_coding	-0.424722	5.28252e-09	4.92778e-07	Down
ENSG00000275004.4	ZNF280B	protein_coding	-0.261518	5.31441e-09	4.93745e-07	Down
ENSG00000173473.11	SMARCC1	protein_coding	0.301609	5.40955e-09	4.98548e-07	Up
ENSG00000174684.7	B4GAT1	protein_coding	-0.347336	5.39992e-09	4.98548e-07	Down
ENSG00000104427.12	ZC2HC1A	protein_coding	-0.334547	5.66459e-09	5.19964e-07	Down
ENSG00000101846.7	STS	protein_coding	-0.35176	5.73533e-09	5.2436e-07	Down
ENSG00000151025.11	GPR158	protein_coding	-0.411861	5.873e-09	5.34816e-07	Down
ENSG00000138867.16	GUCD1	protein_coding	0.217861	6.00271e-09	5.44467e-07	Up
ENSG00000156735.11	BAG4	protein_coding	-0.307269	6.0308e-09	5.44862e-07	Down
ENSG00000139973.16	SYT16	protein_coding	-0.374414	6.23763e-09	5.61338e-07	Down
ENSG00000168824.14	NSG1	protein_coding	-0.496269	7.0258e-09	6.29797e-07	Down
ENSG00000108395.14	TRIM37	protein_coding	-0.324018	7.44776e-09	6.65024e-07	Down
ENSG00000113719.16	ERGIC1	protein_coding	0.241658	7.70891e-09	6.85675e-07	Up
ENSG00000186675.7	MAGEE2	protein_coding	-0.607862	7.78635e-09	6.87235e-07	Down
ENSG00000198695.2	MT-ND6	protein_coding	0.506885	7.76745e-09	6.87235e-07	Up
ENSG00000160392.13	C19orf47	protein_coding	0.251559	7.94103e-09	6.95537e-07	Up
ENSG00000163577.8	EIF5A2	protein_coding	-0.380055	7.93397e-09	6.95537e-07	Down
ENSG00000124785.9	NRN1	protein_coding	-0.45423	8.01977e-09	6.99763e-07	Down
ENSG00000146267.12	FAXC	protein_coding	-0.317051	8.17948e-09	7.10995e-07	Down
ENSG00000004059.11	ARF5	protein_coding	-0.381713	8.26433e-09	7.1566e-07	Down
ENSG00000152214.14	RIT2	protein_coding	-0.438192	8.36252e-09	7.18738e-07	Down
ENSG00000170445.15	HARS1	protein_coding	-0.216742	8.35061e-09	7.18738e-07	Down
ENSG00000089199.10	CHGB	protein_coding	-0.560094	8.703e-09	7.45211e-07	Down
ENSG00000118432.12	CNR1	protein_coding	-0.492737	8.77921e-09	7.48942e-07	Down
ENSG00000131174.7	COX7B	protein_coding	-0.218913	9.18044e-09	7.79574e-07	Down
ENSG00000196776.16	CD47	protein_coding	-0.262418	9.20622e-09	7.79574e-07	Down
ENSG00000129250.12	KIF1C	protein_coding	0.411433	9.80075e-09	8.26866e-07	Up
ENSG00000180354.16	MTURN	protein_coding	0.35411	9.85811e-09	8.28659e-07	Up
ENSG00000168234.13	TTC39C	protein_coding	-0.309043	9.89535e-09	8.28754e-07	Down
ENSG00000254585.5	MAGEL2	protein_coding	-0.510407	9.98416e-09	8.33151e-07	Down
ENSG00000114279.13	FGF12	protein_coding	-0.377592	1.03705e-08	8.62256e-07	Down
ENSG00000057757.10	PITHD1	protein_coding	-0.266187	1.046e-08	8.66555e-07	Down
ENSG00000173915.16	ATP5MD	protein_coding	-0.277848	1.07353e-08	8.86166e-07	Down
ENSG00000164815.11	ORC5	protein_coding	-0.267267	1.10588e-08	9.09593e-07	Down
ENSG00000164611.13	PTTG1	protein_coding	-0.493557	1.14761e-08	9.40546e-07	Down
ENSG00000248923.1	MTND5P11	processed_pseudogene	0.540949	1.15673e-08	9.44646e-07	Up
ENSG00000137821.11	LRRC49	protein_coding	-0.307236	1.20373e-08	9.77975e-07	Down
ENSG00000184613.10	NELL2	protein_coding	-0.450818	1.20606e-08	9.77975e-07	Down
ENSG00000173418.12	NAA20	protein_coding	-0.245038	1.21467e-08	9.8149e-07	Down
ENSG00000136153.20	LMO7	protein_coding	-0.320085	1.22409e-08	9.85627e-07	Down
ENSG00000196368.5	NUDT11	protein_coding	-0.485685	1.26524e-08	1.0152e-06	Down
ENSG00000117069.15	ST6GALNAC5	protein_coding	-0.391854	1.33242e-08	1.06168e-06	Down
ENSG00000204789.4	ZNF204P	processed_pseudogene	-0.347303	1.32848e-08	1.06168e-06	Down
ENSG00000168016.14	TRANK1	protein_coding	-0.458379	1.38984e-08	1.1036e-06	Down
ENSG00000112996.11	MRPS30	protein_coding	-0.213788	1.40678e-08	1.1132e-06	Down
ENSG00000047936.10	ROS1	protein_coding	-0.73735	1.48992e-08	1.17494e-06	Down
ENSG00000117713.20	ARID1A	protein_coding	0.148873	1.50941e-08	1.1838e-06	Up
ENSG00000140284.11	SLC27A2	protein_coding	-0.515964	1.51147e-08	1.1838e-06	Down
ENSG00000137267.6	TUBB2A	protein_coding	-0.479129	1.59748e-08	1.2469e-06	Down
ENSG00000143155.13	TIPRL	protein_coding	-0.211668	1.65078e-08	1.28414e-06	Down
ENSG00000129028.9	THAP10	protein_coding	-0.385974	1.66106e-08	1.28777e-06	Down
ENSG00000113068.10	PFDN1	protein_coding	-0.236999	1.70067e-08	1.31404e-06	Down
ENSG00000115661.14	STK16	protein_coding	0.243977	1.8346e-08	1.41277e-06	Up
ENSG00000225217.1	HSPA7	unprocessed_pseudogene	1.35556	1.903e-08	1.46053e-06	Up
ENSG00000273156.2	AC124016.3	lncRNA	-0.385278	1.93253e-08	1.47825e-06	Down
ENSG00000181195.11	PENK	protein_coding	-1.02523	2.01806e-08	1.53855e-06	Down
ENSG00000105655.19	ISYNA1	protein_coding	0.517072	2.05037e-08	1.55801e-06	Up
ENSG00000019505.8	SYT13	protein_coding	-0.380191	2.09931e-08	1.58993e-06	Down
ENSG00000172348.14	RCAN2	protein_coding	-0.399777	2.18029e-08	1.64584e-06	Down
ENSG00000075945.13	KIFAP3	protein_coding	-0.259739	2.25796e-08	1.69888e-06	Down
ENSG00000107263.18	RAPGEF1	protein_coding	0.258143	2.27186e-08	1.70374e-06	Up
ENSG00000077152.11	UBE2T	protein_coding	-0.366504	2.33325e-08	1.74409e-06	Down
ENSG00000091651.9	ORC6	protein_coding	-0.412412	2.35735e-08	1.75638e-06	Down
ENSG00000004660.15	CAMKK1	protein_coding	-0.443178	2.36676e-08	1.75768e-06	Down
ENSG00000168546.11	GFRA2	protein_coding	-0.408924	2.38864e-08	1.76821e-06	Down
ENSG00000185115.6	NSMCE3	protein_coding	-0.244214	2.46711e-08	1.82043e-06	Down
ENSG00000134108.13	ARL8B	protein_coding	-0.222746	2.49638e-08	1.83612e-06	Down
ENSG00000150787.8	PTS	protein_coding	-0.246842	2.54697e-08	1.86735e-06	Down
ENSG00000166111.10	SVOP	protein_coding	-0.478058	2.58268e-08	1.88749e-06	Down
ENSG00000170579.17	DLGAP1	protein_coding	-0.340441	2.62222e-08	1.90426e-06	Down
ENSG00000186106.11	ANKRD46	protein_coding	-0.2028	2.61801e-08	1.90426e-06	Down
ENSG00000181061.13	HIGD1A	protein_coding	-0.349739	2.67494e-08	1.93642e-06	Down
ENSG00000004779.10	NDUFAB1	protein_coding	-0.283526	2.85657e-08	2.0614e-06	Down
ENSG00000112367.10	FIG4	protein_coding	-0.215011	2.97064e-08	2.13032e-06	Down
ENSG00000157445.15	CACNA2D3	protein_coding	-0.330528	2.96949e-08	2.13032e-06	Down
ENSG00000113558.18	SKP1	protein_coding	-0.200229	2.99294e-08	2.13963e-06	Down
ENSG00000165023.7	DIRAS2	protein_coding	-0.463926	3.03381e-08	2.16211e-06	Down
ENSG00000117643.14	MAN1C1	protein_coding	-0.272921	3.141e-08	2.23157e-06	Down
ENSG00000137273.6	FOXF2	protein_coding	0.409877	3.17353e-08	2.24772e-06	Up
ENSG00000130741.11	EIF2S3	protein_coding	-0.158303	3.24027e-08	2.28793e-06	Down
ENSG00000134996.12	OSTF1	protein_coding	-0.264339	3.25252e-08	2.28954e-06	Down
ENSG00000134440.12	NARS1	protein_coding	-0.22664	3.29742e-08	2.31404e-06	Down
ENSG00000130347.13	RTN4IP1	protein_coding	-0.296588	3.33278e-08	2.33173e-06	Down
ENSG00000091157.13	WDR7	protein_coding	-0.251308	3.43766e-08	2.39779e-06	Down
ENSG00000112149.10	CD83	protein_coding	-0.418077	3.47965e-08	2.41973e-06	Down
ENSG00000171243.8	SOSTDC1	protein_coding	-0.731275	3.56104e-08	2.46884e-06	Down
ENSG00000186469.8	GNG2	protein_coding	-0.449574	3.72609e-08	2.57549e-06	Down
ENSG00000125869.10	LAMP5	protein_coding	-0.573176	3.84535e-08	2.64995e-06	Down
ENSG00000196230.13	TUBB	protein_coding	-0.318708	4.02408e-08	2.76481e-06	Down
ENSG00000163399.16	ATP1A1	protein_coding	-0.343742	4.04879e-08	2.76522e-06	Down
ENSG00000164326.5	CARTPT	protein_coding	-1.10771	4.03995e-08	2.76522e-06	Down
ENSG00000240463.1	RPS19P3	processed_pseudogene	0.429396	4.07511e-08	2.77495e-06	Up
ENSG00000170091.11	NSG2	protein_coding	-0.322762	4.09753e-08	2.78196e-06	Down
ENSG00000144407.9	PTH2R	protein_coding	-0.444585	4.3342e-08	2.93396e-06	Down
ENSG00000256148.1	AP000763.2	processed_pseudogene	0.554583	4.45568e-08	3.00732e-06	Up
ENSG00000109180.14	OCIAD1	protein_coding	-0.200058	4.57566e-08	3.075e-06	Down
ENSG00000132275.11	RRP8	protein_coding	0.189789	4.58275e-08	3.075e-06	Up
ENSG00000100604.13	CHGA	protein_coding	-0.528567	4.74148e-08	3.17223e-06	Down
ENSG00000197885.10	NKIRAS1	protein_coding	-0.24687	5.18601e-08	3.45955e-06	Down
ENSG00000148154.10	UGCG	protein_coding	-0.324079	5.39215e-08	3.58664e-06	Down
ENSG00000162105.19	SHANK2	protein_coding	-0.293775	5.63607e-08	3.73805e-06	Down
ENSG00000075624.16	ACTB	protein_coding	-0.312645	5.89613e-08	3.88806e-06	Down
ENSG00000143198.13	MGST3	protein_coding	-0.206992	5.89219e-08	3.88806e-06	Down
ENSG00000170419.10	VSTM2A	protein_coding	-0.433324	5.99064e-08	3.93906e-06	Down
ENSG00000168778.12	TCTN2	protein_coding	-0.321933	6.01542e-08	3.94405e-06	Down
ENSG00000115306.16	SPTBN1	protein_coding	0.289294	6.21287e-08	4.06191e-06	Up
ENSG00000258947.7	TUBB3	protein_coding	-0.71775	6.29222e-08	4.1021e-06	Down
ENSG00000247627.2	MTND4P12	processed_pseudogene	0.588091	6.32767e-08	4.11352e-06	Up
ENSG00000117152.13	RGS4	protein_coding	-0.407295	6.37338e-08	4.13154e-06	Down
ENSG00000164953.16	TMEM67	protein_coding	-0.280522	6.57757e-08	4.25189e-06	Down
ENSG00000237973.1	MTCO1P12	unprocessed_pseudogene	0.575021	6.7005e-08	4.31918e-06	Up
ENSG00000198039.11	ZNF273	protein_coding	-0.247274	6.72033e-08	4.31984e-06	Down
ENSG00000082805.20	ERC1	protein_coding	0.22224	6.8855e-08	4.41364e-06	Up
ENSG00000066248.15	NGEF	protein_coding	-0.41063	7.075e-08	4.52248e-06	Down
ENSG00000172031.7	EPHX4	protein_coding	-0.315524	7.22408e-08	4.60495e-06	Down
ENSG00000079785.15	DDX1	protein_coding	-0.233633	7.32137e-08	4.64466e-06	Down
ENSG00000114853.14	ZBTB47	protein_coding	0.31481	7.32686e-08	4.64466e-06	Up
ENSG00000048991.16	R3HDM1	protein_coding	-0.275091	7.40739e-08	4.68277e-06	Down
ENSG00000108797.12	CNTNAP1	protein_coding	-0.354613	7.49042e-08	4.72225e-06	Down
ENSG00000204851.7	PNMA8B	protein_coding	-0.417869	7.86609e-08	4.94551e-06	Down
ENSG00000074416.14	MGLL	protein_coding	0.271434	7.88893e-08	4.94632e-06	Up
ENSG00000100330.15	MTMR3	protein_coding	0.234603	7.96225e-08	4.96516e-06	Up
ENSG00000125675.18	GRIA3	protein_coding	-0.259338	7.95753e-08	4.96516e-06	Down
ENSG00000087470.18	DNM1L	protein_coding	-0.239178	8.13326e-08	5.04712e-06	Down
ENSG00000154174.8	TOMM70	protein_coding	-0.219725	8.15967e-08	5.04712e-06	Down
ENSG00000233508.3	AL021395.1	lncRNA	-0.399835	8.15959e-08	5.04712e-06	Down
ENSG00000288062.1	AL136981.3	lncRNA	-0.459405	8.31168e-08	5.12733e-06	Down
ENSG00000101977.21	MCF2	protein_coding	-0.347166	8.63273e-08	5.2969e-06	Down
ENSG00000185721.13	DRG1	protein_coding	-0.16928	8.63041e-08	5.2969e-06	Down
ENSG00000134057.15	CCNB1	protein_coding	-0.317884	8.67343e-08	5.30767e-06	Down
ENSG00000135720.13	DYNC1LI2	protein_coding	0.350629	8.7876e-08	5.36324e-06	Up
ENSG00000147676.14	MAL2	protein_coding	-0.38061	8.92493e-08	5.41702e-06	Down
ENSG00000156469.9	MTERF3	protein_coding	-0.263884	8.91939e-08	5.41702e-06	Down
ENSG00000182916.8	TCEAL7	protein_coding	-0.263153	8.94653e-08	5.41702e-06	Down
ENSG00000119801.13	YPEL5	protein_coding	-0.220138	9.329e-08	5.63373e-06	Down
ENSG00000110917.8	MLEC	protein_coding	0.177693	9.52502e-08	5.73701e-06	Up
ENSG00000068615.18	REEP1	protein_coding	-0.316931	9.76556e-08	5.8665e-06	Down
ENSG00000189212.12	DPY19L2P1	transcribed_unprocessed_pseudogene	-0.370201	9.85095e-08	5.88697e-06	Down
ENSG00000204116.11	CHIC1	protein_coding	-0.223324	9.8352e-08	5.88697e-06	Down
ENSG00000102471.14	NDFIP2	protein_coding	-0.338069	1.00837e-07	6.0104e-06	Down
ENSG00000139990.18	DCAF5	protein_coding	0.149363	1.02626e-07	6.10118e-06	Up
ENSG00000126067.12	PSMB2	protein_coding	-0.244454	1.05568e-07	6.25048e-06	Down
ENSG00000183696.14	UPP1	protein_coding	-0.32194	1.05682e-07	6.25048e-06	Down
ENSG00000167699.13	GLOD4	protein_coding	-0.222405	1.07728e-07	6.34392e-06	Down
ENSG00000198618.5	PPIAP22	processed_pseudogene	-0.417894	1.07815e-07	6.34392e-06	Down
ENSG00000159377.11	PSMB4	protein_coding	-0.232961	1.08794e-07	6.38518e-06	Down
ENSG00000169032.9	MAP2K1	protein_coding	-0.291974	1.11228e-07	6.51136e-06	Down
ENSG00000153558.16	FBXL2	protein_coding	-0.25523	1.11644e-07	6.51911e-06	Down
ENSG00000116120.11	FARSB	protein_coding	-0.277309	1.12589e-07	6.55759e-06	Down
ENSG00000109158.11	GABRA4	protein_coding	-0.376224	1.17559e-07	6.82971e-06	Down
ENSG00000115271.11	GCA	protein_coding	-0.30604	1.18675e-07	6.87713e-06	Down
ENSG00000069345.12	DNAJA2	protein_coding	-0.188086	1.2172e-07	7.01815e-06	Down
ENSG00000177721.4	ANXA2R	protein_coding	0.457411	1.2169e-07	7.01815e-06	Up
ENSG00000184277.13	TM2D3	protein_coding	-0.225808	1.26294e-07	7.26363e-06	Down
ENSG00000135454.14	B4GALNT1	protein_coding	-0.320181	1.27829e-07	7.33352e-06	Down
ENSG00000175582.19	RAB6A	protein_coding	-0.229787	1.30538e-07	7.47029e-06	Down
ENSG00000163001.11	CFAP36	protein_coding	-0.202413	1.31726e-07	7.51953e-06	Down
ENSG00000113638.14	TTC33	protein_coding	-0.279778	1.33242e-07	7.57241e-06	Down
ENSG00000114573.10	ATP6V1A	protein_coding	-0.274202	1.33312e-07	7.57241e-06	Down
ENSG00000183783.7	KCTD8	protein_coding	-0.310489	1.35148e-07	7.6577e-06	Down
ENSG00000117598.13	PLPPR5	protein_coding	-0.309665	1.36023e-07	7.6883e-06	Down
ENSG00000175497.17	DPP10	protein_coding	-0.276988	1.38299e-07	7.79773e-06	Down
ENSG00000042062.13	RIPOR3	protein_coding	0.536854	1.40196e-07	7.88533e-06	Up
ENSG00000170540.15	ARL6IP1	protein_coding	-0.24809	1.41905e-07	7.96192e-06	Down
ENSG00000163273.4	NPPC	protein_coding	-0.674008	1.43524e-07	8.03313e-06	Down
ENSG00000136842.14	TMOD1	protein_coding	-0.360172	1.43931e-07	8.0363e-06	Down
ENSG00000081803.16	CADPS2	protein_coding	-0.333607	1.46339e-07	8.11155e-06	Down
ENSG00000157693.15	TMEM268	protein_coding	-0.255643	1.45888e-07	8.11155e-06	Down
ENSG00000189159.16	JPT1	protein_coding	-0.298152	1.46067e-07	8.11155e-06	Down
ENSG00000135211.6	TMEM60	protein_coding	-0.213057	1.47408e-07	8.15112e-06	Down
ENSG00000197043.14	ANXA6	protein_coding	-0.304752	1.5051e-07	8.30263e-06	Down
ENSG00000161057.12	PSMC2	protein_coding	-0.212405	1.55596e-07	8.56263e-06	Down
ENSG00000285476.1	AC139491.7	protein_coding	-0.367319	1.58038e-07	8.67622e-06	Down
ENSG00000071246.11	VASH1	protein_coding	0.364152	1.62499e-07	8.89985e-06	Up
ENSG00000085433.15	WDR47	protein_coding	-0.305497	1.67607e-07	9.11911e-06	Down
ENSG00000137996.12	RTCA	protein_coding	-0.215461	1.67695e-07	9.11911e-06	Down
ENSG00000254132.1	MTND6P3	processed_pseudogene	0.689601	1.67052e-07	9.11911e-06	Up
ENSG00000151366.13	NDUFC2	protein_coding	-0.296075	1.72773e-07	9.37304e-06	Down
ENSG00000103769.10	RAB11A	protein_coding	-0.210395	1.73229e-07	9.37563e-06	Down
ENSG00000134330.19	IAH1	protein_coding	-0.156466	1.73801e-07	9.38443e-06	Down
ENSG00000261340.1	LINC01616	lncRNA	-0.431609	1.76e-07	9.48084e-06	Down
ENSG00000170899.11	GSTA4	protein_coding	-0.234557	1.76879e-07	9.50591e-06	Down
ENSG00000184178.16	SCFD2	protein_coding	-0.248472	1.78768e-07	9.58495e-06	Down
ENSG00000156345.17	CDK20	protein_coding	-0.278826	1.79546e-07	9.60424e-06	Down
ENSG00000041353.10	RAB27B	protein_coding	-0.439467	1.85721e-07	9.91146e-06	Down
ENSG00000187189.11	TSPYL4	protein_coding	-0.216695	1.86507e-07	9.93029e-06	Down
ENSG00000141668.10	CBLN2	protein_coding	-0.412599	1.87881e-07	9.9803e-06	Down
ENSG00000136938.9	ANP32B	protein_coding	0.235882	1.88899e-07	1.00112e-05	Up
ENSG00000065559.15	MAP2K4	protein_coding	-0.263698	1.9294e-07	1.02018e-05	Down
ENSG00000071205.12	ARHGAP10	protein_coding	0.283574	1.94235e-07	1.02467e-05	Up
ENSG00000116205.14	TCEANC2	protein_coding	0.238267	1.97318e-07	1.03854e-05	Up
ENSG00000143499.14	SMYD2	protein_coding	-0.323907	2.02445e-07	1.06309e-05	Down
ENSG00000228253.1	MT-ATP8	protein_coding	0.486063	2.08898e-07	1.09447e-05	Up
ENSG00000133101.10	CCNA1	protein_coding	-0.379851	2.10302e-07	1.09932e-05	Down
ENSG00000153956.16	CACNA2D1	protein_coding	-0.307633	2.15737e-07	1.12482e-05	Down
ENSG00000180525.12	PRR26	protein_coding	0.434154	2.16161e-07	1.12482e-05	Up
ENSG00000134717.18	BTF3L4	protein_coding	-0.17609	2.19594e-07	1.1401e-05	Down
ENSG00000187730.9	GABRD	protein_coding	-0.435956	2.20486e-07	1.14215e-05	Down
ENSG00000165678.21	GHITM	protein_coding	-0.216282	2.27661e-07	1.17666e-05	Down
ENSG00000059691.12	GATB	protein_coding	-0.213774	2.28199e-07	1.17679e-05	Down
ENSG00000196730.13	DAPK1	protein_coding	-0.337733	2.32982e-07	1.19876e-05	Down
ENSG00000205629.12	LCMT1	protein_coding	-0.209116	2.33712e-07	1.19982e-05	Down
ENSG00000145491.12	ROPN1L	protein_coding	-0.507667	2.36115e-07	1.20946e-05	Down
ENSG00000001631.15	KRIT1	protein_coding	-0.221932	2.40472e-07	1.22903e-05	Down
ENSG00000114686.9	MRPL3	protein_coding	-0.239274	2.44745e-07	1.24809e-05	Down
ENSG00000174460.4	ZCCHC12	protein_coding	-0.481368	2.53773e-07	1.29126e-05	Down
ENSG00000077522.13	ACTN2	protein_coding	-0.312365	2.58576e-07	1.31279e-05	Down
ENSG00000135686.13	KLHL36	protein_coding	0.212466	2.59985e-07	1.31703e-05	Up
ENSG00000167283.8	ATP5MG	protein_coding	-0.197478	2.60849e-07	1.3185e-05	Down
ENSG00000198354.7	DCAF12L2	protein_coding	-0.511374	2.66379e-07	1.34349e-05	Down
ENSG00000104140.7	RHOV	protein_coding	-0.516599	2.68202e-07	1.34971e-05	Down
ENSG00000071054.16	MAP4K4	protein_coding	0.348692	2.72118e-07	1.36643e-05	Up
ENSG00000180044.5	C3orf80	protein_coding	-0.430823	2.84713e-07	1.42655e-05	Down
ENSG00000165983.14	PTER	protein_coding	-0.418341	2.85363e-07	1.42669e-05	Down
ENSG00000151376.16	ME3	protein_coding	-0.279376	2.87595e-07	1.43473e-05	Down
ENSG00000102096.9	PIM2	protein_coding	-0.350446	3.01253e-07	1.4996e-05	Down
ENSG00000233087.7	RAB6D	protein_coding	-0.531248	3.04256e-07	1.50801e-05	Down
ENSG00000237737.6	DCTN1-AS1	lncRNA	-0.40294	3.0388e-07	1.50801e-05	Down
ENSG00000127995.17	CASD1	protein_coding	-0.225103	3.05344e-07	1.51013e-05	Down
ENSG00000152932.8	RAB3C	protein_coding	-0.365413	3.08056e-07	1.52027e-05	Down
ENSG00000067842.17	ATP2B3	protein_coding	-0.311361	3.12519e-07	1.53899e-05	Down
ENSG00000007171.18	NOS2	protein_coding	-0.465721	3.14978e-07	1.54118e-05	Down
ENSG00000111110.12	PPM1H	protein_coding	-0.233681	3.14374e-07	1.54118e-05	Down
ENSG00000185518.11	SV2B	protein_coding	-0.33788	3.13674e-07	1.54118e-05	Down
ENSG00000116752.6	BCAS2	protein_coding	-0.263081	3.17214e-07	1.54539e-05	Down
ENSG00000128683.14	GAD1	protein_coding	-0.548373	3.16609e-07	1.54539e-05	Down
ENSG00000197971.16	MBP	protein_coding	0.435534	3.17859e-07	1.54539e-05	Up
ENSG00000147655.12	RSPO2	protein_coding	-0.378918	3.30514e-07	1.60352e-05	Down
ENSG00000135365.15	PHF21A	protein_coding	0.183344	3.32757e-07	1.61099e-05	Up
ENSG00000133083.14	DCLK1	protein_coding	-0.403731	3.40024e-07	1.64271e-05	Down
ENSG00000248485.2	PCP4L1	protein_coding	-0.490773	3.442e-07	1.65939e-05	Down
ENSG00000101079.21	NDRG3	protein_coding	-0.225026	3.45759e-07	1.65955e-05	Down
ENSG00000156411.9	ATP5MPL	protein_coding	-0.20619	3.47848e-07	1.65955e-05	Down
ENSG00000210196.2	MT-TP	Mt_tRNA	0.645642	3.45231e-07	1.65955e-05	Up
ENSG00000214376.6	VSTM5	protein_coding	-0.419999	3.469e-07	1.65955e-05	Down
ENSG00000255916.1	AC148477.1	lncRNA	-0.611368	3.47445e-07	1.65955e-05	Down
ENSG00000166206.15	GABRB3	protein_coding	-0.276138	3.50679e-07	1.66958e-05	Down
ENSG00000108176.15	DNAJC12	protein_coding	-0.289327	3.55907e-07	1.6833e-05	Down
ENSG00000135414.10	GDF11	protein_coding	0.379411	3.559e-07	1.6833e-05	Up
ENSG00000164172.19	MOCS2	protein_coding	-0.186681	3.56496e-07	1.6833e-05	Down
ENSG00000183117.19	CSMD1	protein_coding	-0.26774	3.54662e-07	1.6833e-05	Down
ENSG00000129472.15	RAB2B	protein_coding	-0.170935	3.60894e-07	1.70057e-05	Down
ENSG00000128000.16	ZNF780B	protein_coding	-0.198469	3.63015e-07	1.70706e-05	Down
ENSG00000178567.8	EPM2AIP1	protein_coding	-0.21296	3.65742e-07	1.71637e-05	Down
ENSG00000180964.17	TCEAL8	protein_coding	-0.151165	3.67372e-07	1.7205e-05	Down
ENSG00000240694.9	PNMA2	protein_coding	-0.288855	3.9417e-07	1.83869e-05	Down
ENSG00000279283.1	AC131009.4	TEC	0.411736	3.94212e-07	1.83869e-05	Up
ENSG00000114784.4	EIF1B	protein_coding	-0.222665	3.98156e-07	1.85332e-05	Down
ENSG00000206561.13	COLQ	protein_coding	-0.333006	4.11999e-07	1.91388e-05	Down
ENSG00000157470.12	FAM81A	protein_coding	-0.32579	4.18484e-07	1.93685e-05	Down
ENSG00000166902.5	MRPL16	protein_coding	-0.184001	4.18632e-07	1.93685e-05	Down
ENSG00000106399.11	RPA3	protein_coding	-0.303021	4.23365e-07	1.95088e-05	Down
ENSG00000164465.18	DCBLD1	protein_coding	-0.230757	4.2279e-07	1.95088e-05	Down
ENSG00000119699.7	TGFB3	protein_coding	0.387117	4.29351e-07	1.9745e-05	Up
ENSG00000078328.21	RBFOX1	protein_coding	-0.276517	4.30626e-07	1.9764e-05	Down
ENSG00000113460.13	BRIX1	protein_coding	-0.228608	4.37903e-07	2.00579e-05	Down
ENSG00000182220.15	ATP6AP2	protein_coding	-0.233717	4.55403e-07	2.08179e-05	Down
ENSG00000110427.16	KIAA1549L	protein_coding	-0.292448	4.58312e-07	2.09092e-05	Down
ENSG00000136535.15	TBR1	protein_coding	-0.326107	4.62588e-07	2.10625e-05	Down
ENSG00000074706.13	IPCEF1	protein_coding	-0.35845	4.64215e-07	2.10947e-05	Down
ENSG00000160145.15	KALRN	protein_coding	-0.224587	4.75236e-07	2.15288e-05	Down
ENSG00000178015.5	GPR150	protein_coding	-0.531227	4.75646e-07	2.15288e-05	Down
ENSG00000135547.9	HEY2	protein_coding	0.358195	4.78287e-07	2.16058e-05	Up
ENSG00000101193.8	GID8	protein_coding	0.155566	4.83937e-07	2.1818e-05	Up
ENSG00000233966.1	UBE2SP1	processed_pseudogene	-0.602872	4.93226e-07	2.21932e-05	Down
ENSG00000170085.18	SIMC1	protein_coding	-0.180225	4.96678e-07	2.23048e-05	Down
ENSG00000134343.14	ANO3	protein_coding	-0.327562	4.98293e-07	2.23336e-05	Down
ENSG00000172336.5	POP7	protein_coding	-0.31995	5.00244e-07	2.23774e-05	Down
ENSG00000089775.11	ZBTB25	protein_coding	-0.181781	5.0242e-07	2.23874e-05	Down
ENSG00000270808.1	AC022400.4	processed_pseudogene	0.539052	5.02329e-07	2.23874e-05	Up
ENSG00000078018.20	MAP2	protein_coding	-0.287021	5.05078e-07	2.24623e-05	Down
ENSG00000106484.16	MEST	protein_coding	-0.265603	5.20823e-07	2.31177e-05	Down
ENSG00000104738.18	MCM4	protein_coding	-0.246166	5.22394e-07	2.31427e-05	Down
ENSG00000184481.17	FOXO4	protein_coding	0.378676	5.25374e-07	2.32298e-05	Up
ENSG00000136888.7	ATP6V1G1	protein_coding	-0.18042	5.26571e-07	2.3238e-05	Down
ENSG00000104331.9	IMPAD1	protein_coding	-0.192447	5.44554e-07	2.38937e-05	Down
ENSG00000162636.16	FAM102B	protein_coding	-0.324382	5.4356e-07	2.38937e-05	Down
ENSG00000171004.18	HS6ST2	protein_coding	-0.474258	5.43699e-07	2.38937e-05	Down
ENSG00000104388.15	RAB2A	protein_coding	-0.173437	5.48421e-07	2.40175e-05	Down
ENSG00000070761.8	CFAP20	protein_coding	-0.197772	5.59496e-07	2.44556e-05	Down
ENSG00000166006.13	KCNC2	protein_coding	-0.329533	5.60557e-07	2.44556e-05	Down
ENSG00000127588.5	GNG13	protein_coding	-0.571543	5.61953e-07	2.44669e-05	Down
ENSG00000203875.13	SNHG5	lncRNA	0.235235	5.62949e-07	2.44669e-05	Up
ENSG00000161547.16	SRSF2	protein_coding	-0.211816	5.71491e-07	2.4755e-05	Down
ENSG00000277531.2	PNMA8C	protein_coding	-0.267003	5.71735e-07	2.4755e-05	Down
ENSG00000124194.16	GDAP1L1	protein_coding	-0.337515	5.99192e-07	2.5895e-05	Down
ENSG00000178974.10	FBXO34	protein_coding	-0.248761	6.06971e-07	2.61819e-05	Down
ENSG00000166579.15	NDEL1	protein_coding	-0.237087	6.26403e-07	2.69694e-05	Down
ENSG00000144406.19	UNC80	protein_coding	-0.27222	6.28606e-07	2.70136e-05	Down
ENSG00000008710.20	PKD1	protein_coding	-0.419274	6.34985e-07	2.72367e-05	Down
ENSG00000148834.13	GSTO1	protein_coding	-0.262641	6.38815e-07	2.73499e-05	Down
ENSG00000138801.9	PAPSS1	protein_coding	-0.215936	6.44312e-07	2.75338e-05	Down
ENSG00000176788.9	BASP1	protein_coding	-0.254688	6.71143e-07	2.8574e-05	Down
ENSG00000183715.13	OPCML	protein_coding	-0.281387	6.70507e-07	2.8574e-05	Down
ENSG00000184388.5	PABPC1L2B	protein_coding	-0.354072	6.85295e-07	2.91225e-05	Down
ENSG00000132429.10	POPDC3	protein_coding	-0.382631	6.94307e-07	2.94509e-05	Down
ENSG00000270607.1	AC009549.1	lncRNA	-0.383717	6.96016e-07	2.94689e-05	Down
ENSG00000049283.18	EPN3	protein_coding	-0.557357	7.02999e-07	2.97098e-05	Down
ENSG00000156475.18	PPP2R2B	protein_coding	-0.188637	7.21548e-07	3.04377e-05	Down
ENSG00000164647.9	STEAP1	protein_coding	-0.467303	7.23633e-07	3.04696e-05	Down
ENSG00000105402.8	NAPA	protein_coding	-0.308926	7.28069e-07	3.06002e-05	Down
ENSG00000040341.18	STAU2	protein_coding	-0.247176	7.3484e-07	3.08283e-05	Down
ENSG00000099960.13	SLC7A4	protein_coding	-0.512683	7.3668e-07	3.08492e-05	Down
ENSG00000120533.13	ENY2	protein_coding	-0.168927	7.56143e-07	3.13945e-05	Down
ENSG00000125851.10	PCSK2	protein_coding	-0.330115	7.57911e-07	3.13945e-05	Down
ENSG00000128789.21	PSMG2	protein_coding	-0.136634	7.53759e-07	3.13945e-05	Down
ENSG00000143157.11	POGK	protein_coding	0.303641	7.54763e-07	3.13945e-05	Up
ENSG00000169282.17	KCNAB1	protein_coding	-0.288264	7.56692e-07	3.13945e-05	Down
ENSG00000273841.5	TAF9	protein_coding	-0.271791	7.55212e-07	3.13945e-05	Down
ENSG00000173457.11	PPP1R14B	protein_coding	0.339141	7.601e-07	3.14284e-05	Up
ENSG00000288523.1	AC025160.1	lncRNA	-0.77074	7.62248e-07	3.14605e-05	Down
ENSG00000154975.14	CA10	protein_coding	-0.270026	7.90479e-07	3.25672e-05	Down
ENSG00000198513.12	ATL1	protein_coding	-0.374599	8.02769e-07	3.30142e-05	Down
ENSG00000147894.17	C9orf72	protein_coding	-0.333975	8.06179e-07	3.30361e-05	Down
ENSG00000181656.7	GPR88	protein_coding	-0.460225	8.05495e-07	3.30361e-05	Down
ENSG00000125817.8	CENPB	protein_coding	0.276001	8.16254e-07	3.32832e-05	Up
ENSG00000141378.14	PTRH2	protein_coding	-0.196013	8.15324e-07	3.32832e-05	Down
ENSG00000144285.21	SCN1A	protein_coding	-0.335667	8.16561e-07	3.32832e-05	Down
ENSG00000164620.9	RELL2	protein_coding	-0.502861	8.31827e-07	3.38453e-05	Down
ENSG00000255112.3	CHMP1B	protein_coding	-0.214058	8.44872e-07	3.43153e-05	Down
ENSG00000009709.12	PAX7	protein_coding	-0.454947	8.48117e-07	3.43709e-05	Down
ENSG00000249119.1	MTND6P4	processed_pseudogene	0.526595	8.49238e-07	3.43709e-05	Up
ENSG00000215218.4	UBE2QL1	protein_coding	-0.326731	8.59128e-07	3.471e-05	Down
ENSG00000279253.1	AL121753.2	TEC	0.27073	8.63301e-07	3.48173e-05	Up
ENSG00000176533.13	GNG7	protein_coding	0.232944	8.84528e-07	3.56108e-05	Up
ENSG00000134186.12	PRPF38B	protein_coding	0.237998	8.88012e-07	3.5626e-05	Up
ENSG00000183520.12	UTP11	protein_coding	-0.173995	8.87145e-07	3.5626e-05	Down
ENSG00000230728.1	AL590093.1	lncRNA	0.658498	9.04695e-07	3.6232e-05	Up
ENSG00000111731.12	C2CD5	protein_coding	-0.252735	9.09383e-07	3.63563e-05	Down
ENSG00000275700.5	AATF	protein_coding	0.164622	9.1481e-07	3.65097e-05	Up
ENSG00000164330.17	EBF1	protein_coding	0.436461	9.21496e-07	3.67127e-05	Up
ENSG00000166272.18	WBP1L	protein_coding	0.173286	9.27282e-07	3.68791e-05	Up
ENSG00000158186.13	MRAS	protein_coding	0.362226	9.4006e-07	3.73227e-05	Up
ENSG00000171680.22	PLEKHG5	protein_coding	-0.37731	9.65773e-07	3.82773e-05	Down
ENSG00000175832.13	ETV4	protein_coding	0.703379	9.69312e-07	3.83513e-05	Up
ENSG00000131263.13	RLIM	protein_coding	-0.18227	9.74253e-07	3.84144e-05	Down
ENSG00000143502.15	SUSD4	protein_coding	-0.272179	9.73701e-07	3.84144e-05	Down
ENSG00000169139.12	UBE2V2	protein_coding	-0.22061	9.87545e-07	3.88051e-05	Down
ENSG00000170500.13	LONRF2	protein_coding	-0.271812	9.85871e-07	3.88051e-05	Down
ENSG00000280216.1	AL022326.2	TEC	0.401888	9.91201e-07	3.88822e-05	Up
ENSG00000112981.5	NME5	protein_coding	-0.309681	9.95507e-07	3.89845e-05	Down
ENSG00000183837.9	PNMA3	protein_coding	-0.467862	1.00516e-06	3.92955e-05	Down
ENSG00000155876.6	RRAGA	protein_coding	-0.219575	1.02404e-06	3.99655e-05	Down
ENSG00000100285.10	NEFH	protein_coding	-0.665568	1.0421e-06	4.06011e-05	Down
ENSG00000168843.14	FSTL5	protein_coding	-0.422779	1.04441e-06	4.06223e-05	Down
ENSG00000064393.16	HIPK2	protein_coding	0.411274	1.05142e-06	4.0808e-05	Up
ENSG00000253719.4	ATXN7L3B	protein_coding	-0.144504	1.05274e-06	4.0808e-05	Down
ENSG00000104490.18	NCALD	protein_coding	-0.365589	1.06904e-06	4.13697e-05	Down
ENSG00000244723.3	ASLP1	unprocessed_pseudogene	0.414251	1.07567e-06	4.15562e-05	Up
ENSG00000163634.12	THOC7	protein_coding	-0.198438	1.09607e-06	4.22734e-05	Down
ENSG00000033327.13	GAB2	protein_coding	0.28573	1.13635e-06	4.37532e-05	Up
ENSG00000270728.1	AL035413.1	processed_pseudogene	0.335651	1.14293e-06	4.39331e-05	Up
ENSG00000113621.14	TXNDC15	protein_coding	-0.20351	1.14596e-06	4.39759e-05	Down
ENSG00000126249.8	PDCD2L	protein_coding	-0.348715	1.15184e-06	4.41249e-05	Down
ENSG00000138115.14	CYP2C8	protein_coding	-0.540123	1.15543e-06	4.41249e-05	Down
ENSG00000158321.18	AUTS2	protein_coding	0.165701	1.15562e-06	4.41249e-05	Up
ENSG00000162694.14	EXTL2	protein_coding	-0.254034	1.17249e-06	4.46949e-05	Down
ENSG00000145248.7	SLC10A4	protein_coding	-0.430602	1.18562e-06	4.51055e-05	Down
ENSG00000225670.4	CADM3-AS1	lncRNA	-0.494691	1.18719e-06	4.51055e-05	Down
ENSG00000186260.16	MRTFB	protein_coding	-0.266514	1.22134e-06	4.6326e-05	Down
ENSG00000279057.1	AC141586.4	TEC	0.612022	1.24124e-06	4.70033e-05	Up
ENSG00000196290.15	NIF3L1	protein_coding	-0.247709	1.25468e-06	4.73561e-05	Down
ENSG00000251495.1	PPIAP11	processed_pseudogene	-0.51976	1.25371e-06	4.73561e-05	Down
ENSG00000074317.11	SNCB	protein_coding	-0.406691	1.25967e-06	4.74664e-05	Down
ENSG00000234373.1	SNX18P7	processed_pseudogene	-0.760099	1.26414e-06	4.75564e-05	Down
ENSG00000153391.15	INO80C	protein_coding	-0.2127	1.27049e-06	4.77171e-05	Down
ENSG00000120265.17	PCMT1	protein_coding	-0.24163	1.27968e-06	4.77496e-05	Down
ENSG00000147036.11	LANCL3	protein_coding	-0.416601	1.27717e-06	4.77496e-05	Down
ENSG00000162543.6	UBXN10	protein_coding	-0.382489	1.27377e-06	4.77496e-05	Down
ENSG00000246451.2	AL049840.2	lncRNA	0.313923	1.27939e-06	4.77496e-05	Up
ENSG00000262902.1	MTCO1P40	processed_pseudogene	0.498053	1.29855e-06	4.83754e-05	Up
ENSG00000198453.13	ZNF568	protein_coding	0.181274	1.30106e-06	4.83903e-05	Up
ENSG00000173660.12	UQCRH	protein_coding	-0.215154	1.3127e-06	4.8744e-05	Down
ENSG00000144677.15	CTDSPL	protein_coding	0.251695	1.32487e-06	4.91164e-05	Up
ENSG00000004766.17	VPS50	protein_coding	-0.240501	1.33367e-06	4.93629e-05	Down
ENSG00000186732.14	MPPED1	protein_coding	-0.305955	1.33629e-06	4.93802e-05	Down
ENSG00000138686.10	BBS7	protein_coding	-0.286431	1.34653e-06	4.96786e-05	Down
ENSG00000174446.13	SNAPC5	protein_coding	-0.157206	1.36139e-06	5.01462e-05	Down
ENSG00000106976.20	DNM1	protein_coding	-0.346162	1.37113e-06	5.04241e-05	Down
ENSG00000156711.17	MAPK13	protein_coding	-0.276939	1.39523e-06	5.12282e-05	Down
ENSG00000056050.7	HPF1	protein_coding	-0.234785	1.40225e-06	5.13043e-05	Down
ENSG00000185745.10	IFIT1	protein_coding	-0.393978	1.40401e-06	5.13043e-05	Down
ENSG00000233900.1	RPL17P35	processed_pseudogene	-0.735415	1.40305e-06	5.13043e-05	Down
ENSG00000151729.11	SLC25A4	protein_coding	-0.212675	1.42419e-06	5.1959e-05	Down
ENSG00000131634.14	TMEM204	protein_coding	0.40593	1.44528e-06	5.2645e-05	Up
ENSG00000177971.8	IMP3	protein_coding	-0.215616	1.45015e-06	5.2688e-05	Down
ENSG00000204564.12	C6orf136	protein_coding	-0.21988	1.45106e-06	5.2688e-05	Down
ENSG00000008056.14	SYN1	protein_coding	-0.385649	1.46409e-06	5.30709e-05	Down
ENSG00000102900.13	NUP93	protein_coding	-0.245192	1.46623e-06	5.30709e-05	Down
ENSG00000092068.20	SLC7A8	protein_coding	-0.27646	1.48384e-06	5.34554e-05	Down
ENSG00000204588.5	LINC01123	lncRNA	-0.336962	1.4821e-06	5.34554e-05	Down
ENSG00000256060.3	TRAPPC2B	protein_coding	-0.324109	1.47929e-06	5.34554e-05	Down
ENSG00000115993.13	TRAK2	protein_coding	0.301053	1.50215e-06	5.38617e-05	Up
ENSG00000182013.18	PNMA8A	protein_coding	-0.273111	1.49994e-06	5.38617e-05	Down
ENSG00000272971.1	AL365181.4	lncRNA	-0.347714	1.50216e-06	5.38617e-05	Down
ENSG00000102003.10	SYP	protein_coding	-0.33729	1.52047e-06	5.44334e-05	Down
ENSG00000165028.12	NIPSNAP3B	protein_coding	-0.308371	1.52732e-06	5.45934e-05	Down
ENSG00000064787.13	BCAS1	protein_coding	0.429616	1.53599e-06	5.48179e-05	Up
ENSG00000198010.12	DLGAP2	protein_coding	-0.247039	1.56866e-06	5.5897e-05	Down
ENSG00000154511.12	DIPK1A	protein_coding	-0.226034	1.5753e-06	5.60464e-05	Down
ENSG00000277791.5	PSMB3	protein_coding	-0.251607	1.595e-06	5.66019e-05	Down
ENSG00000279700.1	AC131212.2	TEC	0.428034	1.59584e-06	5.66019e-05	Up
ENSG00000269028.3	MTRNR2L12	protein_coding	0.49926	1.60238e-06	5.6746e-05	Up
ENSG00000197879.17	MYO1C	protein_coding	0.262408	1.61165e-06	5.69863e-05	Up
ENSG00000198668.12	CALM1	protein_coding	-0.157869	1.6315e-06	5.75993e-05	Down
ENSG00000136750.13	GAD2	protein_coding	-0.603633	1.6679e-06	5.86142e-05	Down
ENSG00000165995.20	CACNB2	protein_coding	-0.200812	1.66708e-06	5.86142e-05	Down
ENSG00000198932.13	GPRASP1	protein_coding	-0.325353	1.66584e-06	5.86142e-05	Down
ENSG00000100227.18	POLDIP3	protein_coding	0.233237	1.68105e-06	5.8986e-05	Up
ENSG00000183454.17	GRIN2A	protein_coding	-0.286687	1.71187e-06	5.99754e-05	Down
ENSG00000239672.7	NME1	protein_coding	-0.347762	1.72272e-06	6.02635e-05	Down
ENSG00000055070.17	SZRD1	protein_coding	0.205266	1.7346e-06	6.05869e-05	Up
ENSG00000255435.7	AP001267.3	lncRNA	0.405962	1.74886e-06	6.09921e-05	Up
ENSG00000130517.14	PGPEP1	protein_coding	0.236962	1.7592e-06	6.12595e-05	Up
ENSG00000085377.14	PREP	protein_coding	-0.226408	1.77109e-06	6.14873e-05	Down
ENSG00000130649.10	CYP2E1	protein_coding	-0.440255	1.7704e-06	6.14873e-05	Down
ENSG00000177511.6	ST8SIA3	protein_coding	-0.282167	1.802e-06	6.24655e-05	Down
ENSG00000168653.11	NDUFS5	protein_coding	-0.250231	1.82558e-06	6.31878e-05	Down
ENSG00000124507.11	PACSIN1	protein_coding	-0.327241	1.8393e-06	6.35668e-05	Down
ENSG00000112812.16	PRSS16	protein_coding	-0.440719	1.86134e-06	6.42318e-05	Down
ENSG00000166924.9	NYAP1	protein_coding	-0.301635	1.8911e-06	6.51608e-05	Down
ENSG00000106105.14	GARS1	protein_coding	-0.21498	1.95067e-06	6.70119e-05	Down
ENSG00000269958.1	AL049840.6	lncRNA	0.294156	1.94923e-06	6.70119e-05	Up
ENSG00000125538.12	IL1B	protein_coding	-1.76307	1.9747e-06	6.7635e-05	Down
ENSG00000172771.12	EFCAB12	protein_coding	-0.303108	1.97325e-06	6.7635e-05	Down
ENSG00000082781.12	ITGB5	protein_coding	0.311365	1.98133e-06	6.7761e-05	Up
ENSG00000122705.17	CLTA	protein_coding	-0.174889	1.9926e-06	6.80451e-05	Down
ENSG00000069509.6	FUNDC1	protein_coding	-0.219332	1.99904e-06	6.80623e-05	Down
ENSG00000253106.1	AC090198.1	lncRNA	0.275488	1.99712e-06	6.80623e-05	Up
ENSG00000164885.13	CDK5	protein_coding	-0.30322	2.00856e-06	6.82852e-05	Down
ENSG00000253649.5	PRSS51	protein_coding	-0.379165	2.01775e-06	6.84961e-05	Down
ENSG00000129055.12	ANAPC13	protein_coding	-0.184526	2.04008e-06	6.91516e-05	Down
ENSG00000107105.15	ELAVL2	protein_coding	-0.302688	2.04735e-06	6.92959e-05	Down
ENSG00000286093.1	AC022267.1	lncRNA	0.542181	2.05183e-06	6.93453e-05	Up
ENSG00000130643.9	CALY	protein_coding	-0.461345	2.08321e-06	7.02452e-05	Down
ENSG00000254034.2	INTS9-AS1	lncRNA	0.518532	2.08458e-06	7.02452e-05	Up
ENSG00000115252.18	PDE1A	protein_coding	-0.306193	2.09689e-06	7.05564e-05	Down
ENSG00000233932.6	CTXN2	protein_coding	-0.452036	2.10586e-06	7.07546e-05	Down
ENSG00000165424.7	ZCCHC24	protein_coding	0.286389	2.12647e-06	7.13424e-05	Up
ENSG00000121390.19	PSPC1	protein_coding	-0.23523	2.13357e-06	7.1476e-05	Down
ENSG00000081870.11	HSPB11	protein_coding	-0.185541	2.18729e-06	7.29563e-05	Down
ENSG00000088881.20	EBF4	protein_coding	0.269867	2.18721e-06	7.29563e-05	Up
ENSG00000163950.13	SLBP	protein_coding	-0.188419	2.18332e-06	7.29563e-05	Down
ENSG00000182674.6	KCNB2	protein_coding	-0.355178	2.20807e-06	7.35425e-05	Down
ENSG00000100749.8	VRK1	protein_coding	-0.285042	2.2152e-06	7.36731e-05	Down
ENSG00000248527.1	MTATP6P1	unprocessed_pseudogene	0.390922	2.23728e-06	7.42996e-05	Up
ENSG00000127838.14	PNKD	protein_coding	-0.26437	2.24549e-06	7.44645e-05	Down
ENSG00000070159.14	PTPN3	protein_coding	-0.315033	2.25993e-06	7.48126e-05	Down
ENSG00000150054.18	MPP7	protein_coding	-0.359991	2.2625e-06	7.48126e-05	Down
ENSG00000172020.12	GAP43	protein_coding	-0.282457	2.31294e-06	7.63703e-05	Down
ENSG00000124374.9	PAIP2B	protein_coding	0.478655	2.32563e-06	7.66791e-05	Up
ENSG00000232487.1	RASA3-IT1	lncRNA	0.590515	2.33664e-06	7.68315e-05	Up
ENSG00000264281.3	AC016596.3	processed_pseudogene	0.636532	2.33695e-06	7.68315e-05	Up
ENSG00000088538.13	DOCK3	protein_coding	-0.208152	2.3834e-06	7.82464e-05	Down
ENSG00000151952.16	TMEM132D	protein_coding	-0.289519	2.42597e-06	7.95302e-05	Down
ENSG00000175175.6	PPM1E	protein_coding	-0.382053	2.47856e-06	8.11385e-05	Down
ENSG00000072182.12	ASIC4	protein_coding	0.323016	2.49052e-06	8.11937e-05	Up
ENSG00000139112.11	GABARAPL1	protein_coding	-0.255714	2.48597e-06	8.11937e-05	Down
ENSG00000159082.17	SYNJ1	protein_coding	-0.328846	2.49086e-06	8.11937e-05	Down
ENSG00000259891.1	AC107375.1	lncRNA	0.310038	2.51272e-06	8.179e-05	Up
ENSG00000112305.15	SMAP1	protein_coding	0.327665	2.53699e-06	8.2463e-05	Up
ENSG00000101003.10	GINS1	protein_coding	-0.292272	2.54579e-06	8.26319e-05	Down
ENSG00000167037.18	SGSM1	protein_coding	-0.292268	2.56079e-06	8.30014e-05	Down
ENSG00000287725.1	AP003071.5	protein_coding	-0.479338	2.58532e-06	8.36782e-05	Down
ENSG00000085415.16	SEH1L	protein_coding	-0.181585	2.60124e-06	8.40749e-05	Down
ENSG00000139197.10	PEX5	protein_coding	0.234754	2.61333e-06	8.43471e-05	Up
ENSG00000197345.13	MRPL21	protein_coding	-0.258064	2.61837e-06	8.4391e-05	Down
ENSG00000061794.13	MRPS35	protein_coding	-0.162313	2.63333e-06	8.4742e-05	Down
ENSG00000185621.11	LMLN	protein_coding	-0.228749	2.63665e-06	8.4742e-05	Down
ENSG00000121481.11	RNF2	protein_coding	-0.222811	2.67542e-06	8.57341e-05	Down
ENSG00000134287.10	ARF3	protein_coding	-0.206544	2.67872e-06	8.57341e-05	Down
ENSG00000162664.17	ZNF326	protein_coding	0.198914	2.67307e-06	8.57341e-05	Up
ENSG00000078053.17	AMPH	protein_coding	-0.339698	2.69788e-06	8.59383e-05	Down
ENSG00000141655.17	TNFRSF11A	protein_coding	-0.335114	2.68987e-06	8.59383e-05	Down
ENSG00000163171.8	CDC42EP3	protein_coding	-0.253352	2.70711e-06	8.59383e-05	Down
ENSG00000163281.12	GNPDA2	protein_coding	-0.233244	2.69393e-06	8.59383e-05	Down
ENSG00000253368.4	TRNP1	protein_coding	-0.310186	2.70757e-06	8.59383e-05	Down
ENSG00000254377.6	MIR124-2HG	lncRNA	-0.279451	2.70389e-06	8.59383e-05	Down
ENSG00000261786.1	AC006058.1	lncRNA	-0.366034	2.73059e-06	8.65492e-05	Down
ENSG00000160753.16	RUSC1	protein_coding	-0.277489	2.74534e-06	8.67769e-05	Down
ENSG00000168502.17	MTCL1	protein_coding	-0.257855	2.74402e-06	8.67769e-05	Down
ENSG00000223566.1	TNRC18P2	unprocessed_pseudogene	-0.871092	2.75653e-06	8.70108e-05	Down
ENSG00000135426.16	TESPA1	protein_coding	-0.383386	2.77649e-06	8.74004e-05	Down
ENSG00000214043.8	LINC02347	lncRNA	-0.544137	2.77518e-06	8.74004e-05	Down
ENSG00000181722.16	ZBTB20	protein_coding	0.339865	2.84874e-06	8.95518e-05	Up
ENSG00000264028.2	RN7SL744P	misc_RNA	0.828924	2.89165e-06	9.07764e-05	Up
ENSG00000161010.15	MRNIP	protein_coding	-0.212929	2.9006e-06	9.09331e-05	Down
ENSG00000110888.17	CAPRIN2	protein_coding	-0.230633	2.95777e-06	9.25987e-05	Down
ENSG00000139651.11	ZNF740	protein_coding	0.162578	2.98984e-06	9.34754e-05	Up
ENSG00000153310.19	FAM49B	protein_coding	-0.227925	3.00317e-06	9.36367e-05	Down
ENSG00000181163.13	NPM1	protein_coding	-0.192637	3.00013e-06	9.36367e-05	Down
ENSG00000107282.8	APBA1	protein_coding	-0.23467	3.02735e-06	9.41774e-05	Down
ENSG00000259045.1	MTCO1P2	unprocessed_pseudogene	0.52362	3.02871e-06	9.41774e-05	Up
ENSG00000186047.10	DLEU7	protein_coding	-0.286533	3.09807e-06	9.62035e-05	Down
ENSG00000145882.11	PCYOX1L	protein_coding	-0.452993	3.14837e-06	9.75018e-05	Down
ENSG00000150394.14	CDH8	protein_coding	-0.259751	3.14458e-06	9.75018e-05	Down
ENSG00000105287.12	PRKD2	protein_coding	0.336693	3.17766e-06	9.81587e-05	Up
ENSG00000183770.7	FOXL2	protein_coding	0.486546	3.17814e-06	9.81587e-05	Up
ENSG00000131446.16	MGAT1	protein_coding	0.199057	3.18288e-06	9.81731e-05	Up
ENSG00000220161.4	LINC02076	lncRNA	0.488298	3.19498e-06	9.84141e-05	Up
ENSG00000225840.2	AC010970.1	processed_pseudogene	-1.77049	3.22815e-06	9.93025e-05	Down
ENSG00000143614.10	GATAD2B	protein_coding	0.134221	3.26006e-06	0.00010015	Up
ENSG00000119125.16	GDA	protein_coding	-0.325685	3.27202e-06	0.000100383	Down
ENSG00000071242.12	RPS6KA2	protein_coding	0.159293	3.29395e-06	0.000100921	Up
ENSG00000128609.15	NDUFA5	protein_coding	-0.248956	3.30485e-06	0.000101104	Down
ENSG00000165264.11	NDUFB6	protein_coding	-0.19817	3.31042e-06	0.000101104	Down
ENSG00000165795.23	NDRG2	protein_coding	0.324746	3.31314e-06	0.000101104	Up
ENSG00000136810.13	TXN	protein_coding	-0.248151	3.33132e-06	0.000101523	Down
ENSG00000275342.5	PRAG1	protein_coding	-0.433245	3.35236e-06	0.000102029	Down
ENSG00000121064.13	SCPEP1	protein_coding	-0.297655	3.36838e-06	0.000102381	Down
ENSG00000091664.9	SLC17A6	protein_coding	-0.506394	3.37878e-06	0.000102426	Down
ENSG00000183654.9	MARCHF11	protein_coding	-0.336487	3.37455e-06	0.000102426	Down
ENSG00000117118.10	SDHB	protein_coding	-0.209191	3.39221e-06	0.000102697	Down
ENSG00000100266.19	PACSIN2	protein_coding	0.182504	3.40086e-06	0.000102823	Up
ENSG00000111218.12	PRMT8	protein_coding	-0.400783	3.41315e-06	0.000103059	Down
ENSG00000177570.14	SAMD12	protein_coding	-0.202503	3.41972e-06	0.000103122	Down
ENSG00000104722.14	NEFM	protein_coding	-0.350637	3.43998e-06	0.000103597	Down
ENSG00000006530.18	AGK	protein_coding	-0.163069	3.45829e-06	0.000104011	Down
ENSG00000134121.10	CHL1	protein_coding	-0.267575	3.50365e-06	0.000105238	Down
ENSG00000006116.3	CACNG3	protein_coding	-0.356762	3.58528e-06	0.000107409	Down
ENSG00000134056.12	MRPS36	protein_coding	-0.171118	3.58386e-06	0.000107409	Down
ENSG00000179314.14	WSCD1	protein_coding	0.361989	3.6299e-06	0.000108604	Up
ENSG00000123737.12	EXOSC9	protein_coding	-0.224532	3.63627e-06	0.000108653	Down
ENSG00000177234.7	LINC01561	lncRNA	0.516963	3.65279e-06	0.000109004	Up
ENSG00000145632.15	PLK2	protein_coding	-0.305709	3.73295e-06	0.000111252	Down
ENSG00000103111.15	MON1B	protein_coding	0.124277	3.75994e-06	0.000111895	Up
ENSG00000117523.16	PRRC2C	protein_coding	0.227479	3.7681e-06	0.000111895	Up
ENSG00000159248.5	GJD2	protein_coding	-0.540028	3.76917e-06	0.000111895	Down
ENSG00000213023.11	SYT3	protein_coding	-0.33247	3.79477e-06	0.00011251	Down
ENSG00000213398.8	LCAT	protein_coding	0.307241	3.82688e-06	0.000113315	Up
ENSG00000111077.17	TNS2	protein_coding	0.268847	3.88605e-06	0.000114919	Up
ENSG00000091482.8	SMPX	protein_coding	-0.508069	3.94142e-06	0.000116406	Down
ENSG00000180440.4	SERTM1	protein_coding	-0.519368	3.99153e-06	0.000117735	Down
ENSG00000198804.2	MT-CO1	protein_coding	0.616121	4.03979e-06	0.000118853	Up
ENSG00000220575.8	HTR5A-AS1	lncRNA	-0.415102	4.03551e-06	0.000118853	Down
ENSG00000160124.9	CCDC58	protein_coding	-0.245226	4.06346e-06	0.000119396	Down
ENSG00000070831.17	CDC42	protein_coding	-0.156257	4.08682e-06	0.000119929	Down
ENSG00000143412.10	ANXA9	protein_coding	0.348621	4.09859e-06	0.0001201	Up
ENSG00000171132.14	PRKCE	protein_coding	-0.255233	4.10313e-06	0.0001201	Down
ENSG00000247556.6	OIP5-AS1	lncRNA	-0.206618	4.11474e-06	0.000120287	Down
ENSG00000180871.8	CXCR2	protein_coding	0.930078	4.12486e-06	0.000120429	Up
ENSG00000162639.16	HENMT1	protein_coding	-0.245338	4.1326e-06	0.000120502	Down
ENSG00000146151.13	HMGCLL1	protein_coding	-0.354253	4.18326e-06	0.000121719	Down
ENSG00000188786.10	MTF1	protein_coding	0.154138	4.18494e-06	0.000121719	Up
ENSG00000256030.1	CBX3P4	transcribed_processed_pseudogene	0.596211	4.22447e-06	0.000122713	Up
ENSG00000148408.13	CACNA1B	protein_coding	-0.307922	4.27824e-06	0.000124118	Down
ENSG00000239521.8	CASTOR3	protein_coding	0.181116	4.3441e-06	0.000125869	Up
ENSG00000140941.14	MAP1LC3B	protein_coding	-0.174798	4.37518e-06	0.00012661	Down
ENSG00000282164.3	PEG13	lncRNA	-0.345916	4.38486e-06	0.00012673	Down
ENSG00000106069.22	CHN2	protein_coding	0.381071	4.4606e-06	0.000128757	Up
ENSG00000205981.8	DNAJC19	protein_coding	-0.144022	4.47884e-06	0.000129121	Down
ENSG00000226953.8	NCKAP5-AS2	lncRNA	0.384011	4.68867e-06	0.000135001	Up
ENSG00000075461.6	CACNG4	protein_coding	0.387048	4.72332e-06	0.000135828	Up
ENSG00000247809.9	NR2F2-AS1	lncRNA	0.417239	4.80016e-06	0.000137865	Up
ENSG00000175215.11	CTDSP2	protein_coding	0.241351	4.81099e-06	0.000138003	Up
ENSG00000231754.2	AL512380.1	lncRNA	-0.535202	4.86503e-06	0.000139379	Down
ENSG00000148143.13	ZNF462	protein_coding	0.236056	4.92982e-06	0.000140884	Up
ENSG00000186416.16	NKRF	protein_coding	-0.212148	4.92542e-06	0.000140884	Down
ENSG00000010295.19	IFFO1	protein_coding	-0.231334	4.99011e-06	0.000142429	Down
ENSG00000228566.2	AC013287.1	lncRNA	-0.417576	5.0203e-06	0.000143113	Down
ENSG00000169884.14	WNT10B	protein_coding	-0.306002	5.07529e-06	0.00014449	Down
ENSG00000254270.1	ERHP1	processed_pseudogene	-0.422398	5.08121e-06	0.00014449	Down
ENSG00000261884.2	AC040162.1	protein_coding	0.327745	5.1239e-06	0.000145524	Up
ENSG00000173726.11	TOMM20	protein_coding	-0.235024	5.15876e-06	0.000146333	Down
ENSG00000175931.13	UBE2O	protein_coding	-0.218452	5.19894e-06	0.00014729	Down
ENSG00000112182.15	BACH2	protein_coding	0.208197	5.20894e-06	0.000147392	Up
ENSG00000115520.8	COQ10B	protein_coding	-0.165776	5.24653e-06	0.000148273	Down
ENSG00000119640.9	ACYP1	protein_coding	-0.211472	5.25922e-06	0.000148448	Down
ENSG00000273611.5	ZNHIT3	protein_coding	-0.150043	5.30909e-06	0.000149672	Down
ENSG00000123342.16	MMP19	protein_coding	0.598739	5.32986e-06	0.000150073	Up
ENSG00000174840.9	PDE12	protein_coding	-0.153211	5.35501e-06	0.000150597	Down
ENSG00000278897.1	AC020951.1	TEC	0.343523	5.40559e-06	0.000151833	Up
ENSG00000100442.11	FKBP3	protein_coding	-0.158988	5.41819e-06	0.000152001	Down
ENSG00000260920.2	AL031985.3	lncRNA	-0.24478	5.44554e-06	0.000152581	Down
ENSG00000146147.15	MLIP	protein_coding	-0.367677	5.45638e-06	0.000152699	Down
ENSG00000133958.13	UNC79	protein_coding	-0.203082	5.47441e-06	0.000152831	Down
ENSG00000160716.6	CHRNB2	protein_coding	-0.401397	5.46963e-06	0.000152831	Down
ENSG00000137338.5	PGBD1	protein_coding	-0.195413	5.50437e-06	0.00015348	Down
ENSG00000145920.15	CPLX2	protein_coding	-0.299789	5.56717e-06	0.000155043	Down
ENSG00000152128.13	TMEM163	protein_coding	-0.249033	5.63493e-06	0.000156485	Down
ENSG00000189316.3	AC073349.1	lncRNA	0.478678	5.6394e-06	0.000156485	Up
ENSG00000210049.1	MT-TF	Mt_tRNA	0.56673	5.63498e-06	0.000156485	Up
ENSG00000067715.14	SYT1	protein_coding	-0.287139	5.6713e-06	0.00015718	Down
ENSG00000255302.5	EID1	protein_coding	-0.193317	5.74062e-06	0.000158909	Down
ENSG00000113100.10	CDH9	protein_coding	-0.401034	5.75974e-06	0.000159247	Down
ENSG00000171634.18	BPTF	protein_coding	0.189613	5.78325e-06	0.000159704	Up
ENSG00000076108.11	BAZ2A	protein_coding	0.134142	5.82002e-06	0.000160334	Up
ENSG00000116030.16	SUMO1	protein_coding	-0.154846	5.81371e-06	0.000160334	Down
ENSG00000157152.17	SYN2	protein_coding	-0.350106	5.86511e-06	0.000161382	Down
ENSG00000171723.15	GPHN	protein_coding	-0.193576	5.90873e-06	0.000162388	Down
ENSG00000162817.7	C1orf115	protein_coding	-0.253706	5.92339e-06	0.000162596	Down
ENSG00000185942.11	NKAIN3	protein_coding	0.451554	5.94727e-06	0.000163056	Up
ENSG00000286084.2	AL096794.1	lncRNA	-0.472467	5.96335e-06	0.000163302	Down
ENSG00000166825.14	ANPEP	protein_coding	0.483468	6.08538e-06	0.000166445	Up
ENSG00000066557.6	LRRC40	protein_coding	-0.297863	6.13021e-06	0.000167074	Down
ENSG00000154518.9	ATP5MC3	protein_coding	-0.217613	6.12479e-06	0.000167074	Down
ENSG00000236054.1	Z82246.1	lncRNA	-0.57273	6.12009e-06	0.000167074	Down
ENSG00000162961.14	DPY30	protein_coding	-0.142603	6.13995e-06	0.000167141	Down
ENSG00000162174.12	ASRGL1	protein_coding	0.293059	6.16069e-06	0.000167308	Up
ENSG00000272420.1	AL513477.2	lncRNA	-0.377902	6.15967e-06	0.000167308	Down
ENSG00000151320.11	AKAP6	protein_coding	-0.264798	6.16935e-06	0.000167346	Down
ENSG00000007237.18	AC005747.1	protein_coding	-0.2402	6.22536e-06	0.000168665	Down
ENSG00000156486.8	KCNS2	protein_coding	-0.400848	6.27034e-06	0.000169684	Down
ENSG00000072858.10	SIDT1	protein_coding	-0.336361	6.28622e-06	0.000169913	Down
ENSG00000116750.13	UCHL5	protein_coding	-0.225438	6.31481e-06	0.000170485	Down
ENSG00000119596.18	YLPM1	protein_coding	0.111218	6.35565e-06	0.000171386	Up
ENSG00000163960.12	UBXN7	protein_coding	0.181796	6.37045e-06	0.000171583	Up
ENSG00000228672.4	PROB1	protein_coding	0.319992	6.39964e-06	0.000172168	Up
ENSG00000144597.14	EAF1	protein_coding	-0.183116	6.41563e-06	0.000172396	Down
ENSG00000253210.2	AC040970.1	lncRNA	-0.44895	6.44695e-06	0.000173035	Down
ENSG00000131097.7	HIGD1B	protein_coding	0.470195	6.6348e-06	0.000177869	Up
ENSG00000138018.18	SELENOI	protein_coding	-0.219999	6.66921e-06	0.000178582	Down
ENSG00000198763.3	MT-ND2	protein_coding	0.61303	6.69964e-06	0.000179188	Up
ENSG00000108830.10	RND2	protein_coding	0.239633	6.74276e-06	0.000179922	Up
ENSG00000111181.12	SLC6A12	protein_coding	0.446605	6.73539e-06	0.000179922	Up
ENSG00000109083.13	IFT20	protein_coding	-0.167113	6.77103e-06	0.000180274	Down
ENSG00000124191.18	TOX2	protein_coding	-0.288173	6.77168e-06	0.000180274	Down
ENSG00000113946.3	CLDN16	protein_coding	-0.692833	6.81238e-06	0.000181148	Down
ENSG00000005249.13	PRKAR2B	protein_coding	-0.236548	6.93241e-06	0.000183974	Down
ENSG00000171714.11	ANO5	protein_coding	-0.234063	6.93469e-06	0.000183974	Down
ENSG00000070808.16	CAMK2A	protein_coding	-0.260166	6.97952e-06	0.000184949	Down
ENSG00000178467.18	P4HTM	protein_coding	-0.247308	7.01335e-06	0.000185631	Down
ENSG00000205755.12	CRLF2	protein_coding	0.814179	7.02739e-06	0.000185789	Up
ENSG00000166224.17	SGPL1	protein_coding	0.166869	7.05767e-06	0.000186375	Up
ENSG00000169567.12	HINT1	protein_coding	-0.205394	7.06913e-06	0.000186463	Down
ENSG00000157796.18	WDR19	protein_coding	-0.183195	7.09393e-06	0.000186902	Down
ENSG00000198844.12	ARHGEF15	protein_coding	0.357324	7.13512e-06	0.000187772	Up
ENSG00000263818.5	RDM1P5	transcribed_processed_pseudogene	0.433676	7.16849e-06	0.000188434	Up
ENSG00000277586.2	NEFL	protein_coding	-0.330578	7.19047e-06	0.000188795	Down
ENSG00000224713.4	AC025165.1	lncRNA	-0.514338	7.20234e-06	0.000188891	Down
ENSG00000135119.14	RNFT2	protein_coding	-0.196404	7.25455e-06	0.000190043	Down
ENSG00000115233.12	PSMD14	protein_coding	-0.177473	7.31783e-06	0.000191482	Down
ENSG00000169871.13	TRIM56	protein_coding	0.266516	7.34111e-06	0.000191872	Up
ENSG00000125166.13	GOT2	protein_coding	-0.188122	7.42407e-06	0.00019382	Down
ENSG00000228434.1	AC004951.1	lncRNA	0.334209	7.52061e-06	0.000196117	Up
ENSG00000131966.14	ACTR10	protein_coding	-0.223326	7.55272e-06	0.00019652	Down
ENSG00000175643.10	RMI2	protein_coding	-0.580482	7.55319e-06	0.00019652	Down
ENSG00000233705.7	SLC26A4-AS1	lncRNA	-0.278798	7.59155e-06	0.000197294	Down
ENSG00000251621.1	AC009487.3	lncRNA	-0.849993	7.69135e-06	0.000199436	Down
ENSG00000258536.1	FKBP1BP1	processed_pseudogene	-0.650189	7.6864e-06	0.000199436	Down
ENSG00000130368.6	MAS1	protein_coding	-0.444084	7.77203e-06	0.000201301	Down
ENSG00000144712.12	CAND2	protein_coding	-0.269734	7.80795e-06	0.000202003	Down
ENSG00000152284.5	TCF7L1	protein_coding	0.293923	7.88933e-06	0.00020375	Up
ENSG00000169258.7	GPRIN1	protein_coding	-0.352448	7.89324e-06	0.00020375	Down
ENSG00000060709.15	RIMBP2	protein_coding	-0.331907	7.93e-06	0.00020424	Down
ENSG00000278727.1	AC000403.1	lncRNA	-0.502861	7.92629e-06	0.00020424	Down
ENSG00000185567.7	AHNAK2	protein_coding	-0.36847	7.95214e-06	0.00020458	Down
ENSG00000240891.8	PLCXD2	protein_coding	-0.396591	7.98444e-06	0.000205181	Down
ENSG00000183527.12	PSMG1	protein_coding	-0.283412	8.16635e-06	0.000209621	Down
ENSG00000223572.9	CKMT1A	protein_coding	-0.335908	8.21585e-06	0.000210656	Down
ENSG00000107643.16	MAPK8	protein_coding	-0.161304	8.25308e-06	0.000211183	Down
ENSG00000165973.19	NELL1	protein_coding	-0.371386	8.25479e-06	0.000211183	Down
ENSG00000123570.4	RAB9B	protein_coding	-0.227564	8.49832e-06	0.000217171	Down
ENSG00000101842.13	VSIG1	protein_coding	-0.550864	8.59791e-06	0.000219471	Down
ENSG00000206418.4	RAB12	protein_coding	-0.215946	8.67237e-06	0.000221126	Down
ENSG00000113387.12	SUB1	protein_coding	-0.2067	8.80057e-06	0.000224146	Down
ENSG00000149177.13	PTPRJ	protein_coding	0.182433	8.83586e-06	0.000224795	Up
ENSG00000122012.14	SV2C	protein_coding	-0.742589	8.87526e-06	0.000225548	Down
ENSG00000110675.13	ELMOD1	protein_coding	-0.264313	8.90529e-06	0.00022606	Down
ENSG00000278989.1	AP001148.1	TEC	-0.274762	8.92325e-06	0.000226266	Down
ENSG00000106665.16	CLIP2	protein_coding	0.233773	8.98926e-06	0.000227688	Up
ENSG00000100216.6	TOMM22	protein_coding	-0.191789	9.0466e-06	0.000228888	Down
ENSG00000131437.15	KIF3A	protein_coding	-0.185374	9.07843e-06	0.000228936	Down
ENSG00000178171.10	AMER3	protein_coding	-0.288843	9.07508e-06	0.000228936	Down
ENSG00000250156.3	LINC02060	lncRNA	0.540596	9.07565e-06	0.000228936	Up
ENSG00000136950.13	ARPC5L	protein_coding	-0.205301	9.12579e-06	0.000229626	Down
ENSG00000149305.7	HTR3B	protein_coding	-0.454108	9.12263e-06	0.000229626	Down
ENSG00000040933.15	INPP4A	protein_coding	-0.165785	9.13616e-06	0.000229635	Down
ENSG00000163170.12	BOLA3	protein_coding	-0.309684	9.15383e-06	0.000229827	Down
ENSG00000141030.13	COPS3	protein_coding	-0.189083	9.17957e-06	0.000230222	Down
ENSG00000151461.20	UPF2	protein_coding	0.240684	9.2169e-06	0.000230654	Up
ENSG00000164109.14	MAD2L1	protein_coding	-0.337686	9.2137e-06	0.000230654	Down
ENSG00000123600.19	METTL8	protein_coding	0.175177	9.27508e-06	0.000231857	Up
ENSG00000270647.6	TAF15	protein_coding	0.151819	9.37389e-06	0.000234072	Up
ENSG00000162981.14	LRATD1	protein_coding	-0.294348	9.41995e-06	0.000234966	Down
ENSG00000145349.17	CAMK2D	protein_coding	-0.247291	9.45739e-06	0.000235644	Down
ENSG00000182247.10	UBE2E2	protein_coding	-0.192455	9.52264e-06	0.000237013	Down
ENSG00000142197.12	DOP1B	protein_coding	-0.207	9.53964e-06	0.000237178	Down
ENSG00000153130.17	SCOC	protein_coding	-0.238874	9.59069e-06	0.000238189	Down
ENSG00000164506.14	STXBP5	protein_coding	-0.246749	9.69807e-06	0.000240596	Down
ENSG00000157168.20	NRG1	protein_coding	-0.355426	9.72739e-06	0.000241063	Down
ENSG00000170571.12	EMB	protein_coding	-0.328269	9.86309e-06	0.000244162	Down
ENSG00000134490.14	TMEM241	protein_coding	-0.220005	9.88163e-06	0.000244357	Down
ENSG00000164112.13	TMEM155	protein_coding	-0.301326	9.90652e-06	0.000244709	Down
ENSG00000116106.12	EPHA4	protein_coding	-0.23046	9.95823e-06	0.000245722	Down
ENSG00000261553.5	AL137782.1	lncRNA	-0.612567	9.97632e-06	0.000245904	Down
ENSG00000153814.13	JAZF1	protein_coding	-0.20406	9.99024e-06	0.000245983	Down
ENSG00000117298.16	ECE1	protein_coding	0.194015	1.00069e-05	0.000246129	Up
ENSG00000239911.2	PRKAG2-AS1	lncRNA	-0.282212	1.01101e-05	0.000248402	Down
ENSG00000237766.2	GGTA2P	processed_pseudogene	0.515347	1.01564e-05	0.000249271	Up
ENSG00000238243.3	OR2W3	protein_coding	-0.622785	1.01876e-05	0.000249771	Down
ENSG00000172350.10	ABCG4	protein_coding	-0.332373	1.02493e-05	0.000251016	Down
ENSG00000225953.3	SATB2-AS1	lncRNA	-0.224697	1.02619e-05	0.000251056	Down
ENSG00000168781.22	PPIP5K1	protein_coding	-0.179911	1.02731e-05	0.000251062	Down
ENSG00000165832.6	TRUB1	protein_coding	-0.281711	1.02842e-05	0.000251067	Down
ENSG00000157999.6	ANKRD61	protein_coding	0.353333	1.04993e-05	0.000256043	Up
ENSG00000004897.12	CDC27	protein_coding	-0.1675	1.06019e-05	0.000257997	Down
ENSG00000103415.12	HMOX2	protein_coding	-0.238437	1.05962e-05	0.000257997	Down
ENSG00000114353.17	GNAI2	protein_coding	0.180664	1.06287e-05	0.000258375	Up
ENSG00000179222.17	MAGED1	protein_coding	-0.284319	1.066e-05	0.000258864	Down
ENSG00000241889.1	AC079944.2	processed_pseudogene	0.364672	1.06949e-05	0.000259436	Up
ENSG00000135127.11	BICDL1	protein_coding	-0.279449	1.07389e-05	0.000260229	Down
ENSG00000171316.12	CHD7	protein_coding	0.218616	1.07785e-05	0.000260913	Up
ENSG00000129636.13	ITFG1	protein_coding	-0.223648	1.08421e-05	0.0002619	Down
ENSG00000204065.3	TCEAL5	protein_coding	-0.23613	1.08309e-05	0.0002619	Down
ENSG00000108219.15	TSPAN14	protein_coding	0.194175	1.09045e-05	0.000262772	Up
ENSG00000171161.13	ZNF672	protein_coding	0.216385	1.09126e-05	0.000262772	Up
ENSG00000229990.3	AC022400.2	lncRNA	0.375127	1.08939e-05	0.000262772	Up
ENSG00000286024.1	AC026803.3	lncRNA	0.369574	1.09539e-05	0.000263491	Up
ENSG00000152969.20	JAKMIP1	protein_coding	-0.364753	1.09692e-05	0.000263581	Down
ENSG00000175701.10	MTLN	protein_coding	-0.360015	1.10103e-05	0.000264294	Down
ENSG00000136738.15	STAM	protein_coding	-0.198127	1.10355e-05	0.000264622	Down
ENSG00000168490.14	PHYHIP	protein_coding	-0.354647	1.11021e-05	0.000265941	Down
ENSG00000132613.15	MTSS2	protein_coding	0.392949	1.11259e-05	0.000266233	Up
ENSG00000112773.16	TENT5A	protein_coding	0.483505	1.11623e-05	0.000266826	Up
ENSG00000151948.12	GLT1D1	protein_coding	-0.311729	1.11974e-05	0.000267387	Down
ENSG00000185551.15	NR2F2	protein_coding	0.376067	1.1225e-05	0.000267765	Up
ENSG00000071575.11	TRIB2	protein_coding	0.291668	1.12522e-05	0.000268136	Up
ENSG00000213619.10	NDUFS3	protein_coding	-0.198943	1.13405e-05	0.00026996	Down
ENSG00000113966.10	ARL6	protein_coding	-0.2914	1.13589e-05	0.000269968	Down
ENSG00000205500.8	MAPRE3-AS1	lncRNA	0.451151	1.13643e-05	0.000269968	Up
ENSG00000137809.17	ITGA11	protein_coding	0.296377	1.13978e-05	0.000270272	Up
ENSG00000163938.17	GNL3	protein_coding	-0.155459	1.14155e-05	0.000270272	Down
ENSG00000166848.7	TERF2IP	protein_coding	-0.15826	1.14243e-05	0.000270272	Down
ENSG00000189410.12	SH2D5	protein_coding	-0.361099	1.14028e-05	0.000270272	Down
ENSG00000128578.10	STRIP2	protein_coding	-0.222386	1.14393e-05	0.000270349	Down
ENSG00000006128.12	TAC1	protein_coding	-0.700112	1.15671e-05	0.000273089	Down
ENSG00000021300.14	PLEKHB1	protein_coding	0.242803	1.16426e-05	0.000274589	Up
ENSG00000265678.1	AC129510.1	lncRNA	-0.75221	1.17129e-05	0.000275962	Down
ENSG00000092096.16	SLC22A17	protein_coding	-0.271966	1.17606e-05	0.000276802	Down
ENSG00000250007.7	AC087457.1	lncRNA	-0.460843	1.1807e-05	0.000277611	Down
ENSG00000177738.4	AC025171.1	lncRNA	0.214694	1.18661e-05	0.000278713	Up
ENSG00000125084.12	WNT1	protein_coding	-0.775235	1.18913e-05	0.00027902	Down
ENSG00000084444.14	FAM234B	protein_coding	-0.231526	1.19889e-05	0.000281023	Down
ENSG00000107518.18	ATRNL1	protein_coding	-0.3031	1.20271e-05	0.000281631	Down
ENSG00000166352.16	C11orf74	protein_coding	-0.204433	1.2189e-05	0.00028513	Down
ENSG00000133816.15	MICAL2	protein_coding	-0.313983	1.22421e-05	0.0002855	Down
ENSG00000177875.5	CCDC184	protein_coding	-0.378733	1.22371e-05	0.0002855	Down
ENSG00000203761.5	MSTO2P	unprocessed_pseudogene	-0.283531	1.22318e-05	0.0002855	Down
ENSG00000068028.17	RASSF1	protein_coding	0.213829	1.2356e-05	0.000287862	Up
ENSG00000167702.12	KIFC2	protein_coding	-0.31199	1.24183e-05	0.000289022	Down
ENSG00000152595.16	MEPE	protein_coding	-0.622185	1.24396e-05	0.000289224	Down
ENSG00000166448.14	TMEM130	protein_coding	-0.279491	1.24907e-05	0.000290118	Down
ENSG00000183036.11	PCP4	protein_coding	-0.413823	1.26176e-05	0.000292769	Down
ENSG00000118898.16	PPL	protein_coding	-0.318961	1.26599e-05	0.000293455	Down
ENSG00000101337.16	TM9SF4	protein_coding	-0.135066	1.26917e-05	0.000293894	Down
ENSG00000198961.10	PJA2	protein_coding	-0.237956	1.28373e-05	0.000296966	Down
ENSG00000176383.9	B3GNT4	protein_coding	-0.377247	1.291e-05	0.000298348	Down
ENSG00000079308.19	TNS1	protein_coding	0.315011	1.29302e-05	0.000298513	Up
ENSG00000197965.12	MPZL1	protein_coding	0.199918	1.29462e-05	0.000298582	Up
ENSG00000130638.17	ATXN10	protein_coding	-0.207139	1.29954e-05	0.000299355	Down
ENSG00000183955.13	KMT5A	protein_coding	0.170096	1.30058e-05	0.000299355	Up
ENSG00000185742.7	C11orf87	protein_coding	-0.290474	1.31552e-05	0.000302491	Down
ENSG00000214193.11	SH3D21	protein_coding	-0.25861	1.3172e-05	0.000302573	Down
ENSG00000175426.11	PCSK1	protein_coding	-0.505265	1.32856e-05	0.000304877	Down
ENSG00000083750.12	RRAGB	protein_coding	-0.230529	1.33341e-05	0.000305685	Down
ENSG00000071564.16	TCF3	protein_coding	0.21001	1.33617e-05	0.000305708	Up
ENSG00000122824.11	NUDT10	protein_coding	-0.308751	1.3351e-05	0.000305708	Down
ENSG00000139182.15	CLSTN3	protein_coding	-0.338656	1.34936e-05	0.000308418	Down
ENSG00000165606.8	DRGX	protein_coding	-0.543376	1.3576e-05	0.000309992	Down
ENSG00000185215.9	TNFAIP2	protein_coding	-0.720747	1.36224e-05	0.000310743	Down
ENSG00000126267.11	COX6B1	protein_coding	-0.230371	1.36643e-05	0.000311389	Down
ENSG00000284713.1	SMIM38	protein_coding	-0.695932	1.37457e-05	0.000312934	Down
ENSG00000196636.8	SDHAF3	protein_coding	-0.253447	1.38407e-05	0.000314782	Down
ENSG00000087095.13	NLK	protein_coding	-0.182126	1.38559e-05	0.000314818	Down
ENSG00000274253.5	AC138649.1	lncRNA	-0.287758	1.39496e-05	0.000316632	Down
ENSG00000174842.17	GLMN	protein_coding	-0.262684	1.40731e-05	0.00031912	Down
ENSG00000143842.15	SOX13	protein_coding	0.312916	1.41065e-05	0.000319561	Up
ENSG00000145864.13	GABRB2	protein_coding	-0.282816	1.41877e-05	0.000320813	Down
ENSG00000197959.14	DNM3	protein_coding	-0.210343	1.41897e-05	0.000320813	Down
ENSG00000158042.9	MRPL17	protein_coding	-0.176951	1.42368e-05	0.00032156	Down
ENSG00000013392.8	RWDD2A	protein_coding	-0.190018	1.42684e-05	0.000321959	Down
ENSG00000148498.16	PARD3	protein_coding	0.327167	1.43779e-05	0.000323793	Up
ENSG00000184221.13	OLIG1	protein_coding	0.320899	1.43725e-05	0.000323793	Up
ENSG00000140465.14	CYP1A1	protein_coding	0.751508	1.43994e-05	0.000323958	Up
ENSG00000175029.17	CTBP2	protein_coding	0.19288	1.44668e-05	0.000325157	Up
ENSG00000105697.9	HAMP	protein_coding	-1.13669	1.45011e-05	0.000325609	Down
ENSG00000125868.16	DSTN	protein_coding	-0.196034	1.45573e-05	0.000326549	Down
ENSG00000172057.10	ORMDL3	protein_coding	0.169974	1.45958e-05	0.000327094	Up
ENSG00000122025.15	FLT3	protein_coding	-0.736406	1.46132e-05	0.000327164	Down
ENSG00000103994.17	ZNF106	protein_coding	0.201333	1.46808e-05	0.000328039	Up
ENSG00000162929.14	KIAA1841	protein_coding	-0.208694	1.46709e-05	0.000328039	Down
ENSG00000140807.7	NKD1	protein_coding	0.309425	1.47052e-05	0.000328264	Up
ENSG00000082515.18	MRPL22	protein_coding	-0.173101	1.47679e-05	0.000329267	Down
ENSG00000242265.5	PEG10	protein_coding	-0.303714	1.47789e-05	0.000329267	Down
ENSG00000279675.1	AC080100.1	TEC	-0.294828	1.48029e-05	0.000329482	Down
ENSG00000173113.6	TRMT112	protein_coding	-0.253584	1.48543e-05	0.000330306	Down
ENSG00000265787.2	CYP4F35P	transcribed_unprocessed_pseudogene	-0.658116	1.4916e-05	0.000331359	Down
ENSG00000107242.19	PIP5K1B	protein_coding	-0.3134	1.51518e-05	0.000336271	Down
ENSG00000205279.8	CTXN3	protein_coding	-0.541969	1.52278e-05	0.00033763	Down
ENSG00000011114.15	BTBD7	protein_coding	0.177317	1.5277e-05	0.000337743	Up
ENSG00000164542.12	KIAA0895	protein_coding	-0.242997	1.52745e-05	0.000337743	Down
ENSG00000225630.1	MTND2P28	unprocessed_pseudogene	0.762911	1.52693e-05	0.000337743	Up
ENSG00000185052.12	SLC24A3	protein_coding	0.278333	1.54038e-05	0.000340217	Up
ENSG00000160401.15	CFAP157	protein_coding	0.310914	1.54445e-05	0.000340533	Up
ENSG00000204179.10	PTPN20	protein_coding	-0.59044	1.54477e-05	0.000340533	Down
ENSG00000116793.16	PHTF1	protein_coding	-0.178838	1.56212e-05	0.000344027	Down
ENSG00000272163.1	AF106564.1	lncRNA	-0.27218	1.56559e-05	0.000344461	Down
ENSG00000132749.11	TESMIN	protein_coding	-0.540345	1.56913e-05	0.000344907	Down
ENSG00000170837.3	GPR27	protein_coding	-0.219988	1.57757e-05	0.0003461	Down
ENSG00000173930.9	SLCO4C1	protein_coding	-0.470796	1.57745e-05	0.0003461	Down
ENSG00000137547.9	MRPL15	protein_coding	-0.187782	1.58138e-05	0.000346604	Down
ENSG00000263220.1	AC015727.1	lncRNA	0.41281	1.60134e-05	0.000350646	Up
ENSG00000105694.3	ELOCP28	processed_pseudogene	0.507282	1.61603e-05	0.000353523	Up
ENSG00000183943.6	PRKX	protein_coding	0.323731	1.63231e-05	0.000356744	Up
ENSG00000124217.5	MOCS3	protein_coding	-0.207341	1.6493e-05	0.000360116	Down
ENSG00000084070.12	SMAP2	protein_coding	-0.201348	1.67379e-05	0.000364422	Down
ENSG00000164418.20	GRIK2	protein_coding	-0.291966	1.67341e-05	0.000364422	Down
ENSG00000170100.13	ZNF778	protein_coding	0.172002	1.67163e-05	0.000364422	Up
ENSG00000142875.19	PRKACB	protein_coding	-0.192877	1.67566e-05	0.000364485	Down
ENSG00000130717.13	UCK1	protein_coding	0.178207	1.6862e-05	0.000366428	Up
ENSG00000154783.12	FGD5	protein_coding	0.284033	1.69318e-05	0.000367597	Up
ENSG00000236859.7	NIFK-AS1	lncRNA	0.240542	1.70174e-05	0.000369108	Up
ENSG00000182963.10	GJC1	protein_coding	0.32982	1.70842e-05	0.000370205	Up
ENSG00000168275.15	COA6	protein_coding	-0.24529	1.71837e-05	0.00037201	Down
ENSG00000118596.12	SLC16A7	protein_coding	-0.278823	1.72167e-05	0.000372287	Down
ENSG00000230916.2	MTCO1P53	processed_pseudogene	0.620973	1.72289e-05	0.000372287	Up
ENSG00000102678.7	FGF9	protein_coding	-0.287048	1.75102e-05	0.000378009	Down
ENSG00000138835.22	RGS3	protein_coding	0.238565	1.77282e-05	0.000381997	Up
ENSG00000165868.14	HSPA12A	protein_coding	-0.203649	1.77129e-05	0.000381997	Down
ENSG00000267541.1	MTCO2P2	processed_pseudogene	0.642719	1.80004e-05	0.000387498	Up
ENSG00000235641.5	LINC00484	lncRNA	0.592007	1.80746e-05	0.00038873	Up
ENSG00000204256.13	BRD2	protein_coding	0.150225	1.81249e-05	0.000389449	Up
ENSG00000236901.6	MIR600HG	lncRNA	-0.281621	1.81465e-05	0.000389548	Down
ENSG00000125779.22	PANK2	protein_coding	0.219043	1.82003e-05	0.000389678	Up
ENSG00000167549.18	CORO6	protein_coding	-0.38128	1.82035e-05	0.000389678	Down
ENSG00000173825.7	TIGD3	protein_coding	-0.359493	1.81937e-05	0.000389678	Down
ENSG00000171530.14	TBCA	protein_coding	-0.165824	1.82459e-05	0.000389917	Down
ENSG00000261669.1	AC008731.1	lncRNA	0.362114	1.82487e-05	0.000389917	Up
ENSG00000162711.17	NLRP3	protein_coding	-0.475799	1.83509e-05	0.000391737	Down
ENSG00000287252.1	AL009179.2	lncRNA	-0.451281	1.84794e-05	0.000394112	Down
ENSG00000003137.8	CYP26B1	protein_coding	-0.36615	1.86541e-05	0.000397101	Down
ENSG00000104951.16	IL4I1	protein_coding	-0.864152	1.86467e-05	0.000397101	Down
ENSG00000185495.10	AC138393.1	transcribed_unprocessed_pseudogene	-0.335993	1.86779e-05	0.000397238	Down
ENSG00000154945.7	ANKRD40	protein_coding	0.334108	1.86969e-05	0.000397275	Up
ENSG00000109133.13	TMEM33	protein_coding	-0.165178	1.88602e-05	0.000400374	Down
ENSG00000135002.12	RFK	protein_coding	-0.241251	1.89974e-05	0.000402544	Down
ENSG00000182944.17	EWSR1	protein_coding	-0.126413	1.89975e-05	0.000402544	Down
ENSG00000146197.9	SCUBE3	protein_coding	0.386483	1.90159e-05	0.000402562	Up
ENSG00000144227.5	NXPH2	protein_coding	-0.529027	1.91063e-05	0.000404102	Down
ENSG00000169891.18	REPS2	protein_coding	-0.228322	1.91455e-05	0.000404186	Down
ENSG00000198517.10	MAFK	protein_coding	0.337364	1.91334e-05	0.000404186	Up
ENSG00000175970.11	UNC119B	protein_coding	0.287666	1.91718e-05	0.000404369	Up
ENSG00000251022.6	THAP9-AS1	lncRNA	-0.350008	1.92482e-05	0.000405609	Down
ENSG00000159259.8	CHAF1B	protein_coding	-0.245715	1.93156e-05	0.000406655	Down
ENSG00000198663.16	C6orf89	protein_coding	0.121048	1.93764e-05	0.000407562	Up
ENSG00000204764.14	RANBP17	protein_coding	-0.383357	1.96826e-05	0.000413623	Down
ENSG00000131089.17	ARHGEF9	protein_coding	-0.178722	1.98094e-05	0.000415907	Down
ENSG00000276786.1	BX640515.1	lncRNA	0.672999	1.98788e-05	0.000416982	Up
ENSG00000149100.13	EIF3M	protein_coding	-0.16372	1.99281e-05	0.000417634	Down
ENSG00000166025.18	AMOTL1	protein_coding	0.242152	2.01069e-05	0.000420649	Up
ENSG00000168214.20	RBPJ	protein_coding	0.181377	2.01086e-05	0.000420649	Up
ENSG00000089091.16	DZANK1	protein_coding	-0.194604	2.02505e-05	0.000422847	Down
ENSG00000158195.11	WASF2	protein_coding	0.214648	2.02435e-05	0.000422847	Up
ENSG00000287367.1	AC016583.2	lncRNA	-0.630393	2.02967e-05	0.000423426	Down
ENSG00000120899.18	PTK2B	protein_coding	-0.301071	2.0377e-05	0.000424716	Down
ENSG00000257923.11	CUX1	protein_coding	0.122891	2.04449e-05	0.000425744	Up
ENSG00000174516.15	PELI3	protein_coding	-0.277156	2.05507e-05	0.00042756	Down
ENSG00000214050.8	FBXO16	protein_coding	-0.253576	2.06397e-05	0.000429021	Down
ENSG00000115966.17	ATF2	protein_coding	-0.162837	2.0766e-05	0.000431256	Down
ENSG00000243854.3	RN7SL67P	misc_RNA	-0.453829	2.08675e-05	0.000432973	Down
ENSG00000176454.14	LPCAT4	protein_coding	-0.26153	2.09176e-05	0.000433621	Down
ENSG00000146242.8	TPBG	protein_coding	-0.40115	2.1038e-05	0.000435722	Down
ENSG00000102221.14	JADE3	protein_coding	0.343689	2.108e-05	0.000436198	Up
ENSG00000006451.8	RALA	protein_coding	0.142468	2.12667e-05	0.000439268	Up
ENSG00000152193.8	OBI1	protein_coding	-0.208587	2.12538e-05	0.000439268	Down
ENSG00000155849.15	ELMO1	protein_coding	-0.19882	2.13447e-05	0.000440354	Down
ENSG00000255045.1	AP000866.5	lncRNA	-0.448499	2.13576e-05	0.000440354	Down
ENSG00000138279.16	ANXA7	protein_coding	-0.177966	2.13825e-05	0.000440473	Down
ENSG00000107864.15	CPEB3	protein_coding	-0.195774	2.14292e-05	0.000441037	Down
ENSG00000263874.2	LINC00672	protein_coding	-0.18571	2.17425e-05	0.000447086	Down
ENSG00000054654.17	SYNE2	protein_coding	0.256541	2.18692e-05	0.000449289	Up
ENSG00000075415.12	SLC25A3	protein_coding	-0.186444	2.20571e-05	0.000452742	Down
ENSG00000162188.6	GNG3	protein_coding	-0.388829	2.21075e-05	0.000453372	Down
ENSG00000120868.13	APAF1	protein_coding	-0.183731	2.22148e-05	0.000455165	Down
ENSG00000119865.9	CNRIP1	protein_coding	-0.151611	2.23794e-05	0.000458129	Down
ENSG00000135638.14	EMX1	protein_coding	-0.339332	2.25927e-05	0.000462083	Down
ENSG00000103852.13	TTC23	protein_coding	0.20403	2.26798e-05	0.000462628	Up
ENSG00000104888.10	SLC17A7	protein_coding	-0.274823	2.26719e-05	0.000462628	Down
ENSG00000198909.7	MAP3K3	protein_coding	0.132052	2.26473e-05	0.000462628	Up
ENSG00000270307.1	MTATP6P2	processed_pseudogene	0.572109	2.27513e-05	0.000463674	Up
ENSG00000173517.10	PEAK1	protein_coding	0.213335	2.29597e-05	0.000467507	Up
ENSG00000111229.16	ARPC3	protein_coding	-0.157216	2.30969e-05	0.000469883	Down
ENSG00000064042.18	LIMCH1	protein_coding	0.174829	2.31481e-05	0.00047012	Up
ENSG00000286418.1	AC018716.2	lncRNA	-0.50788	2.31495e-05	0.00047012	Down
ENSG00000178741.12	COX5A	protein_coding	-0.215134	2.31823e-05	0.000470369	Down
ENSG00000260838.3	AC022893.2	lncRNA	-0.342029	2.35155e-05	0.000476709	Down
ENSG00000161298.18	ZNF382	protein_coding	-0.180975	2.35636e-05	0.000477261	Down
ENSG00000006831.10	ADIPOR2	protein_coding	0.253522	2.37317e-05	0.000478975	Up
ENSG00000152484.14	USP12	protein_coding	0.221549	2.36915e-05	0.000478975	Up
ENSG00000179988.14	PSTK	protein_coding	-0.173669	2.36962e-05	0.000478975	Down
ENSG00000184203.8	PPP1R2	protein_coding	-0.235605	2.37225e-05	0.000478975	Down
ENSG00000069424.15	KCNAB2	protein_coding	-0.284597	2.38874e-05	0.000481695	Down
ENSG00000135218.19	CD36	protein_coding	0.652928	2.44387e-05	0.000492379	Up
ENSG00000149925.20	ALDOA	protein_coding	-0.46275	2.46297e-05	0.000495792	Down
ENSG00000102181.21	CD99L2	protein_coding	-0.242689	2.47046e-05	0.000496747	Down
ENSG00000122512.16	PMS2	protein_coding	-0.295211	2.47217e-05	0.000496747	Down
ENSG00000182195.9	LDOC1	protein_coding	-0.25626	2.47421e-05	0.000496747	Down
ENSG00000049769.14	PPP1R3F	protein_coding	-0.210107	2.4807e-05	0.000497614	Down
ENSG00000164100.9	NDST3	protein_coding	-0.281648	2.48559e-05	0.00049816	Down
ENSG00000135502.18	SLC26A10	protein_coding	-0.606872	2.49121e-05	0.00049885	Down
ENSG00000274883.1	CR936218.3	misc_RNA	0.499649	2.49382e-05	0.000498938	Up
ENSG00000147465.12	STAR	protein_coding	-0.286036	2.49767e-05	0.000499272	Down
ENSG00000203965.13	EFCAB7	protein_coding	-0.225402	2.50173e-05	0.000499648	Down
ENSG00000128335.14	APOL2	protein_coding	-0.291558	2.50861e-05	0.000500588	Down
ENSG00000117533.15	VAMP4	protein_coding	-0.165151	2.51342e-05	0.000501111	Down
ENSG00000286722.1	AC009244.2	lncRNA	0.446909	2.52555e-05	0.000503094	Up
ENSG00000242485.6	MRPL20	protein_coding	-0.168635	2.52837e-05	0.000503217	Down
ENSG00000161249.21	DMKN	protein_coding	-0.33769	2.53983e-05	0.000505061	Down
ENSG00000147421.18	HMBOX1	protein_coding	0.285347	2.5441e-05	0.000505472	Up
ENSG00000100429.18	HDAC10	protein_coding	0.403173	2.55102e-05	0.000506409	Up
ENSG00000240204.3	SMKR1	protein_coding	-0.283738	2.5539e-05	0.000506542	Down
ENSG00000271771.1	AC139792.1	lncRNA	0.522032	2.56581e-05	0.000508465	Up
ENSG00000129159.7	KCNC1	protein_coding	-0.295521	2.57465e-05	0.000508898	Down
ENSG00000149972.11	CNTN5	protein_coding	-0.378578	2.57385e-05	0.000508898	Down
ENSG00000175395.16	ZNF25	protein_coding	-0.269917	2.57119e-05	0.000508898	Down
ENSG00000157657.14	ZNF618	protein_coding	0.272872	2.59198e-05	0.000511443	Up
ENSG00000184007.21	PTP4A2	protein_coding	0.207137	2.59052e-05	0.000511443	Up
ENSG00000065978.19	YBX1	protein_coding	0.227902	2.60281e-05	0.000513138	Up
ENSG00000135709.12	KIAA0513	protein_coding	-0.23984	2.62116e-05	0.000516312	Down
ENSG00000042753.11	AP2S1	protein_coding	-0.268091	2.62654e-05	0.000516928	Down
ENSG00000107815.10	TWNK	protein_coding	0.267423	2.63457e-05	0.000518065	Up
ENSG00000106605.11	BLVRA	protein_coding	-0.207351	2.6501e-05	0.000520672	Down
ENSG00000204071.10	TCEAL6	protein_coding	-0.238319	2.65801e-05	0.00052178	Down
ENSG00000108561.8	C1QBP	protein_coding	-0.207024	2.67479e-05	0.000524625	Down
ENSG00000254505.10	CHMP4A	protein_coding	0.363251	2.70166e-05	0.00052899	Up
ENSG00000260425.1	AL031709.1	lncRNA	-0.321502	2.70115e-05	0.00052899	Down
ENSG00000186665.9	C17orf58	protein_coding	-0.229694	2.7373e-05	0.000535511	Down
ENSG00000112139.16	MDGA1	protein_coding	0.342174	2.7521e-05	0.00053795	Up
ENSG00000288568.1	AC092720.3	lncRNA	-0.288888	2.76312e-05	0.000539643	Down
ENSG00000285572.2	AL136441.1	lncRNA	-0.778169	2.80316e-05	0.000546998	Down
ENSG00000123545.6	NDUFAF4	protein_coding	-0.2104	2.81246e-05	0.000547881	Down
ENSG00000184414.2	IRS3P	processed_pseudogene	0.547772	2.81232e-05	0.000547881	Up
ENSG00000174808.12	BTC	protein_coding	-0.430006	2.81527e-05	0.000547963	Down
ENSG00000132155.12	RAF1	protein_coding	0.11463	2.81953e-05	0.000548328	Up
ENSG00000083845.9	RPS5	protein_coding	0.199483	2.82315e-05	0.000548566	Up
ENSG00000165943.5	MOAP1	protein_coding	-0.251917	2.84211e-05	0.000551784	Down
ENSG00000129197.14	RPAIN	protein_coding	-0.197271	2.85525e-05	0.000553864	Down
ENSG00000120279.6	MYCT1	protein_coding	0.425612	2.8656e-05	0.000555404	Up
ENSG00000103657.14	HERC1	protein_coding	-0.13259	2.88598e-05	0.000558882	Down
ENSG00000171724.3	VAT1L	protein_coding	-0.386296	2.90612e-05	0.000562308	Down
ENSG00000105088.8	OLFM2	protein_coding	0.295746	2.93327e-05	0.000567083	Up
ENSG00000114999.8	TTL	protein_coding	0.157342	2.94424e-05	0.000567767	Up
ENSG00000126947.13	ARMCX1	protein_coding	-0.181833	2.94174e-05	0.000567767	Down
ENSG00000255836.1	AC131206.1	processed_pseudogene	0.399199	2.94365e-05	0.000567767	Up
ENSG00000170144.20	HNRNPA3	protein_coding	0.147733	2.94904e-05	0.000567811	Up
ENSG00000207003.1	RNU6-611P	snRNA	0.461671	2.94941e-05	0.000567811	Up
ENSG00000286733.1	AC090164.5	lncRNA	0.798684	2.95697e-05	0.000568789	Up
ENSG00000156687.11	UNC5D	protein_coding	-0.281171	2.99033e-05	0.000574725	Down
ENSG00000179841.8	AKAP5	protein_coding	-0.307145	3.00071e-05	0.000576237	Down
ENSG00000090539.15	CHRD	protein_coding	-0.280396	3.00526e-05	0.000576628	Down
ENSG00000251340.1	MTCYBP35	processed_pseudogene	0.452367	3.00778e-05	0.000576629	Up
ENSG00000103591.13	AAGAB	protein_coding	-0.177064	3.02072e-05	0.000578626	Down
ENSG00000116138.13	DNAJC16	protein_coding	-0.132489	3.04318e-05	0.000582443	Down
ENSG00000064763.11	FAR2	protein_coding	-0.279262	3.05393e-05	0.000584012	Down
ENSG00000129484.13	PARP2	protein_coding	-0.232191	3.05716e-05	0.000584144	Down
ENSG00000129084.17	PSMA1	protein_coding	-0.243903	3.06608e-05	0.000585097	Down
ENSG00000169925.17	BRD3	protein_coding	0.156181	3.06725e-05	0.000585097	Up
ENSG00000237190.4	CDKN2AIPNL	protein_coding	-0.207119	3.09339e-05	0.000589594	Down
ENSG00000100526.20	CDKN3	protein_coding	-0.338245	3.10833e-05	0.00059195	Down
ENSG00000115828.17	QPCT	protein_coding	-0.339812	3.11286e-05	0.000592321	Down
ENSG00000133030.21	MPRIP	protein_coding	0.180357	3.12438e-05	0.000594021	Up
ENSG00000130669.17	PAK4	protein_coding	0.209034	3.12991e-05	0.000594578	Up
ENSG00000286457.1	AC009560.3	lncRNA	0.405044	3.14677e-05	0.000597288	Up
ENSG00000101849.17	TBL1X	protein_coding	0.222474	3.1563e-05	0.000598331	Up
ENSG00000153179.13	RASSF3	protein_coding	0.370133	3.15748e-05	0.000598331	Up
ENSG00000176194.18	CIDEA	protein_coding	-0.395507	3.17589e-05	0.000601322	Down
ENSG00000132622.11	HSPA12B	protein_coding	0.351151	3.17865e-05	0.000601349	Up
ENSG00000275940.1	MRPL57P3	processed_pseudogene	0.592269	3.18242e-05	0.000601566	Up
ENSG00000259834.1	AL365361.1	lncRNA	-0.309997	3.18873e-05	0.000602263	Down
ENSG00000107882.11	SUFU	protein_coding	0.163786	3.20224e-05	0.000604317	Up
ENSG00000164600.7	NEUROD6	protein_coding	-0.452929	3.21661e-05	0.00060653	Down
ENSG00000176401.6	EID2B	protein_coding	-0.310798	3.22311e-05	0.000607257	Down
ENSG00000171224.9	FAM241B	protein_coding	-0.242197	3.27574e-05	0.000616667	Down
ENSG00000100567.13	PSMA3	protein_coding	-0.139023	3.30794e-05	0.000622218	Down
ENSG00000279289.1	AL136164.3	TEC	0.50863	3.32336e-05	0.000624607	Up
ENSG00000154781.16	CCDC174	protein_coding	0.137769	3.32732e-05	0.000624839	Up
ENSG00000127561.15	SYNGR3	protein_coding	-0.34097	3.34966e-05	0.00062852	Down
ENSG00000081189.15	MEF2C	protein_coding	-0.222768	3.38419e-05	0.00063448	Down
ENSG00000092847.12	AGO1	protein_coding	0.142992	3.3883e-05	0.000634732	Up
ENSG00000134779.15	TPGS2	protein_coding	-0.14986	3.40253e-05	0.000636878	Down
ENSG00000122786.20	CALD1	protein_coding	0.262097	3.42142e-05	0.000639371	Up
ENSG00000163735.7	CXCL5	protein_coding	-0.522346	3.41902e-05	0.000639371	Down
ENSG00000085831.15	TTC39A	protein_coding	-0.286955	3.45593e-05	0.000645295	Down
ENSG00000147100.11	SLC16A2	protein_coding	0.232932	3.462e-05	0.000645378	Up
ENSG00000166398.13	KIAA0355	protein_coding	0.14319	3.4592e-05	0.000645378	Up
ENSG00000267632.1	AC067852.3	lncRNA	0.291309	3.46901e-05	0.00064616	Up
ENSG00000004838.14	ZMYND10	protein_coding	0.321205	3.47271e-05	0.000646323	Up
ENSG00000114902.14	SPCS1	protein_coding	-0.206756	3.4833e-05	0.000647769	Down
ENSG00000233225.3	AC004987.2	processed_pseudogene	-0.403687	3.51988e-05	0.000654043	Down
ENSG00000144895.12	EIF2A	protein_coding	-0.204569	3.53249e-05	0.000655854	Down
ENSG00000187800.13	PEAR1	protein_coding	0.418156	3.56503e-05	0.00066136	Up
ENSG00000101247.18	NDUFAF5	protein_coding	-0.156608	3.60091e-05	0.000667478	Down
ENSG00000235376.5	RPEL1	protein_coding	-0.491072	3.60559e-05	0.000667805	Down
ENSG00000162065.14	TBC1D24	protein_coding	-0.193477	3.6222e-05	0.000670341	Down
ENSG00000198729.5	PPP1R14C	protein_coding	-0.292744	3.63391e-05	0.000671966	Down
ENSG00000184014.8	DENND5A	protein_coding	0.223488	3.63715e-05	0.000672023	Up
ENSG00000166342.19	NETO1	protein_coding	-0.299894	3.72539e-05	0.000686183	Down
ENSG00000185010.15	F8	protein_coding	-0.209939	3.72535e-05	0.000686183	Down
ENSG00000187244.12	BCAM	protein_coding	0.304964	3.72093e-05	0.000686183	Up
ENSG00000280485.1	AL358154.1	lncRNA	0.470766	3.72575e-05	0.000686183	Up
ENSG00000137819.14	PAQR5	protein_coding	0.379817	3.73979e-05	0.000687777	Up
ENSG00000178965.14	ERICH3	protein_coding	-0.248486	3.74039e-05	0.000687777	Down
ENSG00000226744.1	AC005326.1	processed_pseudogene	-0.560621	3.74372e-05	0.000687838	Down
ENSG00000267530.3	LINC01836	lncRNA	0.640396	3.76768e-05	0.000691686	Up
ENSG00000170545.17	SMAGP	protein_coding	0.401163	3.78283e-05	0.000693912	Up
ENSG00000229320.3	KRT8P12	transcribed_processed_pseudogene	0.251564	3.80012e-05	0.000696527	Up
ENSG00000164919.11	COX6C	protein_coding	-0.221398	3.81843e-05	0.000699325	Down
ENSG00000155970.12	MICU3	protein_coding	-0.24767	3.82306e-05	0.000699614	Down
ENSG00000078804.13	TP53INP2	protein_coding	0.371046	3.83098e-05	0.000700505	Up
ENSG00000146535.14	GNA12	protein_coding	0.240108	3.83907e-05	0.000700867	Up
ENSG00000185352.8	HS6ST3	protein_coding	-0.28871	3.83692e-05	0.000700867	Down
ENSG00000163516.14	ANKZF1	protein_coding	-0.201068	3.85515e-05	0.000703243	Down
ENSG00000137076.21	TLN1	protein_coding	0.229997	3.86523e-05	0.000703962	Up
ENSG00000277159.1	AL139384.2	lncRNA	-0.310801	3.86254e-05	0.000703962	Down
ENSG00000179144.5	GIMAP7	protein_coding	0.394711	3.87199e-05	0.000704634	Up
ENSG00000270091.1	AC015726.1	lncRNA	-0.298539	3.88014e-05	0.000705558	Down
ENSG00000137494.14	ANKRD42	protein_coding	-0.149489	3.90063e-05	0.000708722	Down
ENSG00000141858.12	SAMD1	protein_coding	0.234657	3.90406e-05	0.000708784	Up
ENSG00000246877.1	DNM1P35	lncRNA	-0.446919	3.92207e-05	0.000711491	Down
ENSG00000162747.11	FCGR3B	protein_coding	1.23184	3.93764e-05	0.000713752	Up
ENSG00000096746.17	HNRNPH3	protein_coding	0.202246	3.9587e-05	0.000716437	Up
ENSG00000255693.3	LINC02389	lncRNA	-0.334989	3.95772e-05	0.000716437	Down
ENSG00000005339.15	CREBBP	protein_coding	0.170938	3.98285e-05	0.000720241	Up
ENSG00000186908.14	ZDHHC17	protein_coding	-0.191748	3.98941e-05	0.000720859	Down
ENSG00000109436.8	TBC1D9	protein_coding	-0.233149	4.00688e-05	0.000723445	Down
ENSG00000169181.13	GSG1L	protein_coding	0.236286	4.03144e-05	0.00072726	Up
ENSG00000182636.8	NDN	protein_coding	-0.24695	4.03435e-05	0.00072726	Down
ENSG00000117569.18	PTBP2	protein_coding	-0.170747	4.04553e-05	0.000727615	Down
ENSG00000138028.16	CGREF1	protein_coding	-0.280592	4.04274e-05	0.000727615	Down
ENSG00000166159.11	LRTM2	protein_coding	-0.347571	4.04583e-05	0.000727615	Down
ENSG00000117600.12	PLPPR4	protein_coding	-0.320498	4.06761e-05	0.00073096	Down
ENSG00000243560.3	RN7SL364P	misc_RNA	0.704521	4.08612e-05	0.000733546	Up
ENSG00000265298.1	AC132812.1	unprocessed_pseudogene	-0.220684	4.0884e-05	0.000733546	Down
ENSG00000163075.13	CFAP221	protein_coding	-0.234735	4.12793e-05	0.00073982	Down
ENSG00000242082.2	SLC5A4-AS1	lncRNA	-0.408517	4.12981e-05	0.00073982	Down
ENSG00000038274.17	MAT2B	protein_coding	-0.203712	4.15288e-05	0.000743371	Down
ENSG00000151229.13	SLC2A13	protein_coding	-0.308165	4.17258e-05	0.000746316	Down
ENSG00000273599.1	AL731571.1	lncRNA	0.279323	4.25914e-05	0.000761206	Up
ENSG00000174996.11	KLC2	protein_coding	-0.246343	4.27503e-05	0.000762265	Down
ENSG00000196449.4	YRDC	protein_coding	-0.17498	4.26902e-05	0.000762265	Down
ENSG00000237441.10	RGL2	protein_coding	0.192035	4.27382e-05	0.000762265	Up
ENSG00000178977.3	LINC00324	lncRNA	0.435735	4.2955e-05	0.000765319	Up
ENSG00000135336.14	ORC3	protein_coding	-0.221338	4.31832e-05	0.000768788	Down
ENSG00000136830.12	NIBAN2	protein_coding	0.267765	4.32201e-05	0.00076885	Up
ENSG00000105376.5	ICAM5	protein_coding	-0.429873	4.33337e-05	0.000769676	Down
ENSG00000114126.17	TFDP2	protein_coding	0.207828	4.3308e-05	0.000769676	Up
ENSG00000286971.1	AC012508.3	lncRNA	-0.471678	4.35876e-05	0.000773587	Down
ENSG00000164615.5	CAMLG	protein_coding	-0.196031	4.41186e-05	0.000782406	Down
ENSG00000199676.1	AL078461.1	misc_RNA	0.765149	4.41795e-05	0.000782881	Up
ENSG00000113649.11	TCERG1	protein_coding	-0.169999	4.42351e-05	0.000783261	Down
ENSG00000151498.11	ACAD8	protein_coding	-0.122035	4.43561e-05	0.000784799	Down
ENSG00000109832.14	DDX25	protein_coding	-0.235448	4.48578e-05	0.000793063	Down
ENSG00000241002.1	AC017007.4	processed_pseudogene	0.432175	4.5074e-05	0.000796272	Up
ENSG00000267534.4	S1PR2	protein_coding	0.259392	4.5344e-05	0.000799884	Up
ENSG00000285258.1	ATXN7	protein_coding	0.551211	4.53481e-05	0.000799884	Up
ENSG00000099385.11	BCL7C	protein_coding	0.207027	4.54529e-05	0.000801116	Up
ENSG00000174748.21	RPL15	protein_coding	-0.150581	4.58811e-05	0.000808043	Down
ENSG00000075340.23	ADD2	protein_coding	-0.229161	4.62061e-05	0.000813142	Down
ENSG00000168348.4	INSM2	protein_coding	-0.358357	4.63347e-05	0.00081478	Down
ENSG00000132382.14	MYBBP1A	protein_coding	-0.227511	4.64983e-05	0.00081687	Down
ENSG00000182722.5	SEPHS1P1	processed_pseudogene	-0.536893	4.65247e-05	0.00081687	Down
ENSG00000132424.16	PNISR	protein_coding	0.265414	4.65668e-05	0.000816983	Up
ENSG00000120942.13	UBIAD1	protein_coding	0.146522	4.66427e-05	0.000817691	Up
ENSG00000225014.1	KCTD9P1	transcribed_processed_pseudogene	0.453165	4.69211e-05	0.000821943	Up
ENSG00000122733.12	PHF24	protein_coding	-0.26522	4.70179e-05	0.000823011	Down
ENSG00000123119.12	NECAB1	protein_coding	-0.260258	4.70841e-05	0.000823541	Down
ENSG00000139641.12	ESYT1	protein_coding	-0.2261	4.74414e-05	0.000829159	Down
ENSG00000101438.4	SLC32A1	protein_coding	-0.531179	4.75042e-05	0.000829624	Down
ENSG00000159199.14	ATP5MC1	protein_coding	-0.253431	4.7642e-05	0.000831397	Down
ENSG00000136770.11	DNAJC1	protein_coding	0.241285	4.78469e-05	0.00083434	Up
ENSG00000185291.12	IL3RA	protein_coding	0.296267	4.79804e-05	0.000836032	Up
ENSG00000110900.15	TSPAN11	protein_coding	0.491063	4.85316e-05	0.000844925	Up
ENSG00000160191.18	PDE9A	protein_coding	0.227468	4.85644e-05	0.000844925	Up
ENSG00000162551.14	ALPL	protein_coding	0.393657	4.90235e-05	0.000852266	Up
ENSG00000196876.17	SCN8A	protein_coding	-0.227592	4.9495e-05	0.000859811	Down
ENSG00000175352.11	NRIP3	protein_coding	-0.282609	4.96185e-05	0.000861305	Down
ENSG00000271849.1	AC012603.1	lncRNA	-0.394405	4.97159e-05	0.000862343	Down
ENSG00000144810.16	COL8A1	protein_coding	0.608984	4.97633e-05	0.000862514	Up
ENSG00000175414.7	ARL10	protein_coding	0.166314	4.99981e-05	0.00086593	Up
ENSG00000166793.12	YPEL4	protein_coding	-0.240812	5.02439e-05	0.00086953	Down
ENSG00000203705.11	TATDN3	protein_coding	-0.20931	5.03979e-05	0.000871537	Down
ENSG00000082684.16	SEMA5B	protein_coding	-0.332563	5.05369e-05	0.000873284	Down
ENSG00000277007.1	AC096642.1	lncRNA	0.416978	5.07721e-05	0.000876687	Up
ENSG00000234465.11	PINLYP	protein_coding	0.302186	5.12801e-05	0.000884795	Up
ENSG00000239570.1	SETP11	processed_pseudogene	0.409114	5.20501e-05	0.000897404	Up
ENSG00000114021.12	NIT2	protein_coding	-0.168187	5.21156e-05	0.000897579	Down
ENSG00000203879.12	GDI1	protein_coding	-0.206275	5.21384e-05	0.000897579	Down
ENSG00000263432.2	RN7SL689P	misc_RNA	0.472521	5.24031e-05	0.000901458	Up
ENSG00000270321.2	AC007953.2	lncRNA	-0.56333	5.25323e-05	0.000903005	Down
ENSG00000108018.15	SORCS1	protein_coding	-0.226326	5.3025e-05	0.000909698	Down
ENSG00000143756.12	FBXO28	protein_coding	-0.179039	5.30406e-05	0.000909698	Down
ENSG00000185015.8	CA13	protein_coding	-0.327033	5.29949e-05	0.000909698	Down
ENSG00000007062.11	PROM1	protein_coding	0.493623	5.3197e-05	0.000911639	Up
ENSG00000116754.13	SRSF11	protein_coding	0.242923	5.32333e-05	0.000911639	Up
ENSG00000087460.25	GNAS	protein_coding	-0.182146	5.32827e-05	0.000911806	Down
ENSG00000112214.10	FHL5	protein_coding	0.708206	5.34052e-05	0.000913221	Up
ENSG00000136213.10	CHST12	protein_coding	0.188749	5.36278e-05	0.000915988	Up
ENSG00000226038.5	PPIAP21	processed_pseudogene	-0.471325	5.36468e-05	0.000915988	Down
ENSG00000162374.17	ELAVL4	protein_coding	-0.258378	5.37261e-05	0.00091666	Down
ENSG00000267060.5	PTGES3L	protein_coding	-0.342861	5.38822e-05	0.000918639	Down
ENSG00000288271.1	AL136981.4	lncRNA	-0.412805	5.40004e-05	0.000919971	Down
ENSG00000115844.11	DLX2	protein_coding	-0.423575	5.41928e-05	0.000922565	Down
ENSG00000106636.8	YKT6	protein_coding	0.165372	5.4264e-05	0.000923091	Up
ENSG00000020577.14	SAMD4A	protein_coding	0.389167	5.47451e-05	0.000930585	Up
ENSG00000239523.6	MYLK-AS1	lncRNA	0.294418	5.48639e-05	0.000931652	Up
ENSG00000241878.11	PISD	protein_coding	-0.181775	5.48937e-05	0.000931652	Down
ENSG00000279789.1	AC120114.3	TEC	0.266822	5.49296e-05	0.000931652	Up
ENSG00000271778.1	AC080013.3	lncRNA	-0.391307	5.52665e-05	0.000936673	Down
ENSG00000139572.4	GPR84	protein_coding	-0.89978	5.54149e-05	0.000938496	Down
ENSG00000139278.10	GLIPR1	protein_coding	-0.333982	5.54842e-05	0.000938975	Down
ENSG00000174099.11	MSRB3	protein_coding	0.248691	5.5541e-05	0.000939244	Up
ENSG00000162951.11	LRRTM1	protein_coding	-0.241678	5.60899e-05	0.000947829	Down
ENSG00000171792.11	RHNO1	protein_coding	-0.175272	5.61729e-05	0.000948533	Down
ENSG00000279571.3	AL162426.1	lncRNA	-0.707077	5.62943e-05	0.000949884	Down
ENSG00000089169.15	RPH3A	protein_coding	-0.332194	5.65574e-05	0.000953621	Down
ENSG00000164241.13	C5orf63	protein_coding	0.293368	5.68695e-05	0.000957477	Up
ENSG00000172167.8	MTBP	protein_coding	-0.352347	5.68661e-05	0.000957477	Down
ENSG00000143318.13	CASQ1	protein_coding	-0.307529	5.70158e-05	0.000959236	Down
ENSG00000256193.6	LINC00507	lncRNA	-0.490951	5.70634e-05	0.000959334	Down
ENSG00000259986.1	AC103876.1	lncRNA	0.504135	5.73186e-05	0.00096292	Up
ENSG00000066056.14	TIE1	protein_coding	0.316838	5.767e-05	0.000967132	Up
ENSG00000101311.15	FERMT1	protein_coding	0.466588	5.76958e-05	0.000967132	Up
ENSG00000204271.13	SPIN3	protein_coding	-0.160775	5.76301e-05	0.000967132	Down
ENSG00000235381.1	AL596202.1	lncRNA	-0.261184	5.7843e-05	0.000968891	Down
ENSG00000163291.14	PAQR3	protein_coding	-0.238338	5.79509e-05	0.00096999	Down
ENSG00000095002.15	MSH2	protein_coding	-0.203801	5.86924e-05	0.000981686	Down
ENSG00000102466.15	FGF14	protein_coding	-0.216596	5.87952e-05	0.00098269	Down
ENSG00000152061.23	RABGAP1L	protein_coding	-0.165275	5.89297e-05	0.000984221	Down
ENSG00000108963.17	DPH1	protein_coding	-0.296944	5.90166e-05	0.000984954	Down
ENSG00000198786.2	MT-ND5	protein_coding	0.674146	5.90649e-05	0.000985045	Up
ENSG00000126458.4	RRAS	protein_coding	0.261678	5.93253e-05	0.000988669	Up
ENSG00000131242.18	RAB11FIP4	protein_coding	0.17699	5.97222e-05	0.00099456	Up
ENSG00000085276.19	MECOM	protein_coding	0.390762	5.99179e-05	0.000997096	Up
ENSG00000115353.11	TACR1	protein_coding	-0.440304	6.00445e-05	0.00099848	Down
ENSG00000160224.17	AIRE	protein_coding	-0.477519	6.02713e-05	0.00100152	Down
ENSG00000265917.1	MIR3685	miRNA	-0.523394	6.0363e-05	0.00100232	Down
ENSG00000173013.6	CCDC96	protein_coding	-0.30612	6.04222e-05	0.00100258	Down
ENSG00000242866.10	STRC	protein_coding	-0.39388	6.0466e-05	0.00100258	Down
ENSG00000134504.14	KCTD1	protein_coding	-0.180841	6.06428e-05	0.00100479	Down
ENSG00000287665.1	AC092428.1	lncRNA	0.386117	6.0889e-05	0.00100814	Up
ENSG00000149654.11	CDH22	protein_coding	-0.342087	6.09638e-05	0.00100865	Down
ENSG00000105643.10	ARRDC2	protein_coding	0.301121	6.10598e-05	0.00100951	Up
ENSG00000112183.15	RBM24	protein_coding	-0.262038	6.17959e-05	0.00101996	Down
ENSG00000160007.19	ARHGAP35	protein_coding	0.179991	6.18694e-05	0.00101996	Up
ENSG00000179611.3	DGKZP1	processed_pseudogene	-0.293651	6.17413e-05	0.00101996	Down
ENSG00000236352.1	AC005220.1	lncRNA	0.602531	6.18569e-05	0.00101996	Up
ENSG00000197815.4	AC122129.1	lncRNA	0.277111	6.21191e-05	0.00102216	Up
ENSG00000223551.1	TMSB4XP4	processed_pseudogene	-0.271884	6.21369e-05	0.00102216	Down
ENSG00000244256.3	RN7SL130P	misc_RNA	0.448321	6.20707e-05	0.00102216	Up
ENSG00000159904.11	ZNF890P	transcribed_unprocessed_pseudogene	-0.440602	6.2379e-05	0.00102468	Down
ENSG00000258010.4	AC016705.1	lncRNA	0.431869	6.23596e-05	0.00102468	Up
ENSG00000180720.7	CHRM4	protein_coding	-0.555145	6.25912e-05	0.00102743	Down
ENSG00000177685.17	CRACR2B	protein_coding	0.339647	6.2814e-05	0.00103035	Up
ENSG00000186350.12	RXRA	protein_coding	0.217436	6.3125e-05	0.00103471	Up
ENSG00000133704.10	IPO8	protein_coding	0.186788	6.32589e-05	0.00103616	Up
ENSG00000091483.6	FH	protein_coding	-0.234012	6.3365e-05	0.00103716	Down
ENSG00000146426.18	TIAM2	protein_coding	-0.230615	6.34191e-05	0.00103731	Down
ENSG00000250366.2	TUNAR	protein_coding	-0.393604	6.35423e-05	0.00103858	Down
ENSG00000220515.2	PGAM1P10	processed_pseudogene	-0.460823	6.39567e-05	0.00104446	Down
ENSG00000244921.2	MTCYBP18	processed_pseudogene	0.45276	6.39927e-05	0.00104446	Up
ENSG00000103723.15	AP3B2	protein_coding	-0.204187	6.42193e-05	0.00104592	Down
ENSG00000154582.16	ELOC	protein_coding	-0.150135	6.42071e-05	0.00104592	Down
ENSG00000198019.13	FCGR1B	protein_coding	-0.678646	6.41883e-05	0.00104592	Down
ENSG00000186862.20	PDZD7	protein_coding	-0.281799	6.44284e-05	0.00104858	Down
ENSG00000259234.6	ANKRD34C-AS1	lncRNA	-0.255195	6.45771e-05	0.00105026	Down
ENSG00000196932.12	TMEM26	protein_coding	0.563469	6.46719e-05	0.00105106	Up
ENSG00000034510.6	TMSB10	protein_coding	-0.280365	6.48671e-05	0.0010534	Down
ENSG00000114446.5	IFT57	protein_coding	-0.191675	6.49082e-05	0.0010534	Down
ENSG00000143630.10	HCN3	protein_coding	-0.2929	6.51172e-05	0.00105605	Down
ENSG00000165684.4	SNAPC4	protein_coding	-0.24924	6.52261e-05	0.00105707	Down
ENSG00000196405.13	EVL	protein_coding	-0.177597	6.59438e-05	0.00106794	Down
ENSG00000103067.14	ESRP2	protein_coding	0.277019	6.61164e-05	0.00106998	Up
ENSG00000070814.21	TCOF1	protein_coding	0.182538	6.62117e-05	0.00107002	Up
ENSG00000165152.9	PGAP4	protein_coding	-0.216099	6.61778e-05	0.00107002	Down
ENSG00000249825.6	AC012636.1	lncRNA	0.275986	6.63683e-05	0.00107179	Up
ENSG00000116299.17	KIAA1324	protein_coding	-0.218606	6.65066e-05	0.00107327	Down
ENSG00000058091.17	CDK14	protein_coding	-0.200224	6.68111e-05	0.00107743	Down
ENSG00000101255.11	TRIB3	protein_coding	0.387201	6.74254e-05	0.00108657	Up
ENSG00000106404.13	CLDN15	protein_coding	0.361386	6.75136e-05	0.00108723	Up
ENSG00000171817.17	ZNF540	protein_coding	-0.193436	6.76705e-05	0.00108894	Down
ENSG00000286504.1	AC092745.4	lncRNA	-0.428	6.77148e-05	0.00108894	Down
ENSG00000164466.13	SFXN1	protein_coding	-0.13986	6.80223e-05	0.00109236	Down
ENSG00000185414.20	MRPL30	protein_coding	-0.184219	6.80071e-05	0.00109236	Down
ENSG00000270906.1	MTND4P35	processed_pseudogene	0.539976	6.82759e-05	0.00109566	Up
ENSG00000236953.1	ZDHHC20-IT1	lncRNA	0.551507	6.88497e-05	0.0011041	Up
ENSG00000279948.1	AC008895.1	TEC	0.339478	6.90802e-05	0.00110702	Up
ENSG00000110786.18	PTPN5	protein_coding	-0.28907	6.92987e-05	0.00110975	Down
ENSG00000132305.20	IMMT	protein_coding	-0.189838	6.93538e-05	0.00110985	Down
ENSG00000143727.16	ACP1	protein_coding	-0.166179	6.96322e-05	0.00111353	Down
ENSG00000033122.20	LRRC7	protein_coding	-0.205149	6.97851e-05	0.0011152	Down
ENSG00000153914.16	SREK1	protein_coding	0.255992	6.99684e-05	0.00111735	Up
ENSG00000235310.1	GXYLT1P6	processed_pseudogene	-0.548416	7.0373e-05	0.00112303	Down
ENSG00000105220.17	GPI	protein_coding	-0.179864	7.07799e-05	0.00112717	Down
ENSG00000168159.12	RNF187	protein_coding	-0.233496	7.07413e-05	0.00112717	Down
ENSG00000227036.8	LINC00511	lncRNA	0.240762	7.06981e-05	0.00112717	Up
ENSG00000198954.8	KIFBP	protein_coding	-0.253729	7.11789e-05	0.00113274	Down
ENSG00000123612.16	ACVR1C	protein_coding	-0.298548	7.14145e-05	0.00113499	Down
ENSG00000163818.17	LZTFL1	protein_coding	-0.223507	7.14686e-05	0.00113499	Down
ENSG00000174442.12	ZWILCH	protein_coding	-0.333611	7.14547e-05	0.00113499	Down
ENSG00000173511.9	VEGFB	protein_coding	0.222423	7.15674e-05	0.00113568	Up
ENSG00000198836.10	OPA1	protein_coding	-0.209618	7.16108e-05	0.00113568	Down
ENSG00000100934.15	SEC23A	protein_coding	-0.193243	7.19451e-05	0.00114019	Down
ENSG00000196118.12	CCDC189	protein_coding	-0.563209	7.21375e-05	0.00114245	Down
ENSG00000151240.17	DIP2C	protein_coding	0.118912	7.22566e-05	0.00114338	Up
ENSG00000165338.16	HECTD2	protein_coding	-0.257759	7.23957e-05	0.00114338	Down
ENSG00000169129.15	AFAP1L2	protein_coding	0.269187	7.23709e-05	0.00114338	Up
ENSG00000236810.6	ELOA-AS1	lncRNA	0.317942	7.23598e-05	0.00114338	Up
ENSG00000280152.1	AC009078.3	TEC	0.434789	7.25754e-05	0.00114543	Up
ENSG00000228794.10	LINC01128	lncRNA	-0.194378	7.26724e-05	0.00114618	Down
ENSG00000168374.11	ARF4	protein_coding	-0.200922	7.27604e-05	0.00114678	Down
ENSG00000084652.16	TXLNA	protein_coding	0.166001	7.29648e-05	0.00114921	Up
ENSG00000279839.1	AL512383.1	TEC	0.527905	7.32049e-05	0.0011522	Up
ENSG00000177054.14	ZDHHC13	protein_coding	-0.171371	7.33441e-05	0.0011536	Down
ENSG00000198399.14	ITSN2	protein_coding	0.21638	7.38077e-05	0.00116009	Up
ENSG00000254681.6	PKD1P5	transcribed_unprocessed_pseudogene	-0.943418	7.39464e-05	0.00116148	Down
ENSG00000168679.18	SLC16A4	protein_coding	0.256395	7.41468e-05	0.00116383	Up
ENSG00000125734.15	GPR108	protein_coding	0.199984	7.43026e-05	0.00116468	Up
ENSG00000287336.1	AL137157.1	lncRNA	0.314344	7.42816e-05	0.00116468	Up
ENSG00000103494.14	RPGRIP1L	protein_coding	-0.20066	7.4478e-05	0.00116664	Down
ENSG00000125319.14	HROB	protein_coding	0.372886	7.48598e-05	0.00117182	Up
ENSG00000118307.19	CASC1	protein_coding	-0.289789	7.52761e-05	0.00117669	Down
ENSG00000125827.9	TMX4	protein_coding	-0.202534	7.5325e-05	0.00117669	Down
ENSG00000226762.4	LINC02668	lncRNA	-0.255212	7.53069e-05	0.00117669	Down
ENSG00000100632.11	ERH	protein_coding	-0.1474	7.55205e-05	0.00117894	Down
ENSG00000115677.17	HDLBP	protein_coding	0.149594	7.64515e-05	0.00119266	Up
ENSG00000273973.1	AC025162.2	lncRNA	0.401245	7.65943e-05	0.00119408	Up
ENSG00000242088.1	AC090602.1	processed_pseudogene	0.491273	7.67399e-05	0.00119554	Up
ENSG00000119013.9	NDUFB3	protein_coding	-0.205558	7.71886e-05	0.00120171	Down
ENSG00000090339.9	ICAM1	protein_coding	-0.950319	7.78949e-05	0.00121118	Down
ENSG00000182175.14	RGMA	protein_coding	0.294484	7.79024e-05	0.00121118	Up
ENSG00000147485.13	PXDNL	protein_coding	-0.45811	7.81763e-05	0.00121462	Down
ENSG00000128463.13	EMC4	protein_coding	-0.231383	7.8532e-05	0.00121932	Down
ENSG00000287925.1	AL353576.1	lncRNA	-0.370528	7.88458e-05	0.00122336	Down
ENSG00000113312.11	TTC1	protein_coding	-0.12237	7.90331e-05	0.00122379	Down
ENSG00000137955.16	RABGGTB	protein_coding	-0.164603	7.90086e-05	0.00122379	Down
ENSG00000279561.2	AL845472.2	TEC	-0.378087	7.89299e-05	0.00122379	Down
ENSG00000084093.17	REST	protein_coding	0.264837	7.93682e-05	0.00122815	Up
ENSG00000146859.6	TMEM140	protein_coding	0.351563	7.94823e-05	0.00122908	Up
ENSG00000250770.3	AC005865.1	transcribed_unprocessed_pseudogene	-0.386216	7.95507e-05	0.00122931	Down
ENSG00000097046.13	CDC7	protein_coding	-0.282842	7.96118e-05	0.00122943	Down
ENSG00000285973.2	AC063960.2	lncRNA	-0.364186	8.00664e-05	0.00123562	Down
ENSG00000124243.17	BCAS4	protein_coding	-0.190923	8.01676e-05	0.00123577	Down
ENSG00000165633.13	VSTM4	protein_coding	0.184527	8.02007e-05	0.00123577	Up
ENSG00000165660.8	ABRAXAS2	protein_coding	-0.145395	8.02914e-05	0.00123577	Down
ENSG00000244625.7	MIATNB	lncRNA	0.280631	8.02845e-05	0.00123577	Up
ENSG00000083444.17	PLOD1	protein_coding	0.301502	8.08048e-05	0.00124283	Up
ENSG00000037757.14	MRI1	protein_coding	-0.291257	8.09059e-05	0.00124356	Down
ENSG00000144355.15	DLX1	protein_coding	-0.384952	8.11182e-05	0.00124598	Down
ENSG00000071553.17	ATP6AP1	protein_coding	-0.223217	8.14103e-05	0.00124963	Down
ENSG00000088836.14	SLC4A11	protein_coding	0.573745	8.15072e-05	0.00125029	Up
ENSG00000156650.14	KAT6B	protein_coding	0.150715	8.23039e-05	0.00126166	Up
ENSG00000134363.12	FST	protein_coding	-0.704946	8.27414e-05	0.00126737	Down
ENSG00000279554.1	AC130448.2	TEC	0.411596	8.27868e-05	0.00126737	Up
ENSG00000134049.6	IER3IP1	protein_coding	-0.188541	8.29663e-05	0.0012686	Down
ENSG00000166863.12	TAC3	protein_coding	-0.49996	8.29775e-05	0.0012686	Down
ENSG00000168887.11	C2orf68	protein_coding	0.159458	8.33411e-05	0.00127331	Up
ENSG00000143847.15	PPFIA4	protein_coding	-0.218525	8.35724e-05	0.00127599	Down
ENSG00000169255.15	B3GALNT1	protein_coding	-0.202509	8.48571e-05	0.00129475	Down
ENSG00000143156.14	NME7	protein_coding	0.215008	8.51429e-05	0.00129825	Up
ENSG00000138795.10	LEF1	protein_coding	0.37939	8.52217e-05	0.00129858	Up
ENSG00000183648.11	NDUFB1	protein_coding	-0.182734	8.64204e-05	0.00131598	Down
ENSG00000185933.6	CALHM1	protein_coding	-0.316911	8.65118e-05	0.00131649	Down
ENSG00000125657.5	TNFSF9	protein_coding	-0.440287	8.70053e-05	0.00132313	Down
ENSG00000077254.14	USP33	protein_coding	-0.154224	8.71498e-05	0.00132445	Down
ENSG00000104671.8	DCTN6	protein_coding	-0.190141	8.7458e-05	0.0013269	Down
ENSG00000168539.4	CHRM1	protein_coding	-0.357089	8.74153e-05	0.0013269	Down
ENSG00000173221.14	GLRX	protein_coding	-0.349422	8.7485e-05	0.0013269	Down
ENSG00000095203.14	EPB41L4B	protein_coding	-0.210212	8.78491e-05	0.00133155	Down
ENSG00000128482.16	RNF112	protein_coding	-0.23797	8.8196e-05	0.00133545	Down
ENSG00000171951.5	SCG2	protein_coding	-0.461483	8.82229e-05	0.00133545	Down
ENSG00000100387.9	RBX1	protein_coding	-0.127897	8.85946e-05	0.00134019	Down
ENSG00000237424.1	FOXD2-AS1	lncRNA	0.456849	8.91707e-05	0.00134802	Up
ENSG00000111237.19	VPS29	protein_coding	-0.126985	8.94404e-05	0.00135058	Down
ENSG00000146122.17	DAAM2	protein_coding	0.293227	8.9458e-05	0.00135058	Up
ENSG00000152104.12	PTPN14	protein_coding	0.175345	8.96481e-05	0.00135256	Up
ENSG00000149782.11	PLCB3	protein_coding	0.243389	8.99003e-05	0.00135547	Up
ENSG00000013293.6	SLC7A14	protein_coding	-0.284175	9.02175e-05	0.00135936	Down
ENSG00000115942.9	ORC2	protein_coding	-0.158429	9.0909e-05	0.00136889	Down
ENSG00000007933.13	FMO3	protein_coding	0.517208	9.10062e-05	0.00136945	Up
ENSG00000171450.6	CDK5R2	protein_coding	-0.325395	9.13823e-05	0.00137421	Down
ENSG00000092051.17	JPH4	protein_coding	-0.219847	9.21072e-05	0.00138149	Down
ENSG00000105988.6	NHP2P1	processed_pseudogene	0.347587	9.2075e-05	0.00138149	Up
ENSG00000127328.21	RAB3IP	protein_coding	0.228302	9.20815e-05	0.00138149	Up
ENSG00000134444.14	RELCH	protein_coding	-0.156476	9.19393e-05	0.00138149	Down
ENSG00000140854.13	KATNB1	protein_coding	-0.259185	9.2296e-05	0.00138274	Down
ENSG00000197969.14	VPS13A	protein_coding	-0.163945	9.23115e-05	0.00138274	Down
ENSG00000170175.11	CHRNB1	protein_coding	0.189944	9.26177e-05	0.00138643	Up
ENSG00000159596.7	TMEM69	protein_coding	-0.160228	9.30034e-05	0.00139129	Down
ENSG00000171914.16	TLN2	protein_coding	-0.197319	9.31252e-05	0.00139221	Down
ENSG00000141027.21	NCOR1	protein_coding	0.174368	9.41786e-05	0.00140679	Up
ENSG00000158458.20	NRG2	protein_coding	0.18172	9.42309e-05	0.00140679	Up
ENSG00000224550.1	AC114491.1	processed_pseudogene	-0.46282	9.42848e-05	0.00140679	Down
ENSG00000126218.12	F10	protein_coding	0.279982	9.45117e-05	0.00140835	Up
ENSG00000177469.13	CAVIN1	protein_coding	0.28707	9.44972e-05	0.00140835	Up
ENSG00000228038.1	VN1R51P	processed_pseudogene	-0.58926	9.46773e-05	0.0014099	Down
ENSG00000110107.9	PRPF19	protein_coding	-0.21974	9.47573e-05	0.00141007	Down
ENSG00000167005.14	NUDT21	protein_coding	-0.187612	9.48118e-05	0.00141007	Down
ENSG00000116903.7	EXOC8	protein_coding	-0.218107	9.55878e-05	0.00142069	Down
ENSG00000008118.10	CAMK1G	protein_coding	-0.329354	9.57439e-05	0.00142209	Down
ENSG00000162889.10	MAPKAPK2	protein_coding	0.277388	9.59068e-05	0.00142356	Up
ENSG00000206562.11	METTL6	protein_coding	-0.122974	9.59671e-05	0.00142356	Down
ENSG00000157833.13	GAREM2	protein_coding	0.499743	9.61462e-05	0.00142512	Up
ENSG00000197256.10	KANK2	protein_coding	0.301084	9.6196e-05	0.00142512	Up
ENSG00000086475.15	SEPHS1	protein_coding	0.150099	9.6729e-05	0.00143209	Up
ENSG00000129474.16	AJUBA	protein_coding	0.440026	9.69187e-05	0.00143397	Up
ENSG00000242094.1	FOXP1-IT1	lncRNA	0.436194	9.70472e-05	0.00143495	Up
ENSG00000169957.10	ZNF768	protein_coding	0.24122	9.75369e-05	0.00144126	Up
ENSG00000134748.13	PRPF38A	protein_coding	0.151926	9.7615e-05	0.00144149	Up
ENSG00000148688.13	RPP30	protein_coding	-0.122327	9.7879e-05	0.00144375	Down
ENSG00000185008.17	ROBO2	protein_coding	-0.314636	9.78944e-05	0.00144375	Down
ENSG00000276809.1	AL138955.1	lncRNA	-0.376201	9.80149e-05	0.0014446	Down
ENSG00000281708.1	ERC2-IT1	lncRNA	0.365025	9.83989e-05	0.00144933	Up
ENSG00000143106.13	PSMA5	protein_coding	-0.199651	9.90977e-05	0.00145869	Down
ENSG00000164850.15	GPER1	protein_coding	0.394848	9.9779e-05	0.00146777	Up
ENSG00000155744.9	FAM126B	protein_coding	-0.212485	9.98465e-05	0.00146783	Down
ENSG00000085365.18	SCAMP1	protein_coding	-0.170993	0.000100372	0.00147401	Down
ENSG00000163499.12	CRYBA2	protein_coding	-0.480059	0.000100395	0.00147401	Down
ENSG00000196814.15	MVB12B	protein_coding	0.184058	0.000100736	0.00147807	Up
ENSG00000088812.18	ATRN	protein_coding	-0.166853	0.000100822	0.00147838	Down
ENSG00000145979.18	TBC1D7	protein_coding	-0.251621	0.000101152	0.00148133	Down
ENSG00000154978.13	VOPP1	protein_coding	0.1389	0.000101108	0.00148133	Up
ENSG00000240591.2	AL096701.3	lncRNA	0.313441	0.000101312	0.00148273	Up
ENSG00000087152.15	ATXN7L3	protein_coding	-0.214312	0.00010156	0.0014854	Down
ENSG00000279059.1	AC007485.2	TEC	-0.230554	0.000102274	0.00149395	Down
ENSG00000285812.1	AL390719.3	lncRNA	0.355913	0.000102245	0.00149395	Up
ENSG00000182093.16	GET1	protein_coding	-0.15956	0.000102348	0.00149407	Down
ENSG00000092531.10	SNAP23	protein_coding	0.317449	0.000102473	0.00149494	Up
ENSG00000224093.5	BCAR3-AS1	lncRNA	0.508628	0.000102722	0.00149763	Up
ENSG00000105137.13	SYDE1	protein_coding	0.304516	0.000103188	0.0015001	Up
ENSG00000130119.16	GNL3L	protein_coding	0.190243	0.000103196	0.0015001	Up
ENSG00000156136.10	DCK	protein_coding	-0.280907	0.000103085	0.0015001	Down
ENSG00000244425.3	RN7SL268P	misc_RNA	-0.366194	0.000103219	0.0015001	Down
ENSG00000261056.2	AC079416.2	transcribed_processed_pseudogene	0.495436	0.000103206	0.0015001	Up
ENSG00000075213.11	SEMA3A	protein_coding	-0.35384	0.000103345	0.00150099	Down
ENSG00000279147.1	AC112504.1	TEC	0.559143	0.000103611	0.00150389	Up
ENSG00000235961.5	PNMA6A	protein_coding	-0.326958	0.000104793	0.0015201	Down
ENSG00000211450.10	SELENOH	protein_coding	-0.26498	0.000105101	0.00152265	Down
ENSG00000249203.2	LINC02224	lncRNA	-0.603284	0.000105102	0.00152265	Down
ENSG00000198189.11	HSD17B11	protein_coding	-0.231093	0.000105585	0.00152772	Down
ENSG00000248333.8	CDK11B	protein_coding	0.157188	0.000105556	0.00152772	Up
ENSG00000164692.18	COL1A2	protein_coding	0.488121	0.000105805	0.00152994	Up
ENSG00000029725.17	RABEP1	protein_coding	0.188034	0.000106064	0.00153272	Up
ENSG00000111711.10	GOLT1B	protein_coding	-0.2348	0.000106168	0.00153326	Down
ENSG00000140931.20	CMTM3	protein_coding	0.254862	0.00010653	0.00153751	Up
ENSG00000139926.15	FRMD6	protein_coding	0.316887	0.000106904	0.00154195	Up
ENSG00000160049.12	DFFA	protein_coding	0.250355	0.000107092	0.00154346	Up
ENSG00000177098.8	SCN4B	protein_coding	-0.331826	0.000107144	0.00154346	Down
ENSG00000286488.1	AC103858.3	lncRNA	0.441867	0.000107411	0.00154634	Up
ENSG00000266472.5	MRPS21	protein_coding	-0.169408	0.000107483	0.00154641	Down
ENSG00000113643.9	RARS1	protein_coding	-0.146437	0.00010771	0.00154774	Down
ENSG00000160781.17	PAQR6	protein_coding	0.311019	0.000107686	0.00154774	Up
ENSG00000117016.10	RIMS3	protein_coding	-0.200039	0.000108535	0.00155862	Down
ENSG00000285879.1	AC018628.3	lncRNA	0.540021	0.000108821	0.00156174	Up
ENSG00000275609.1	AP000346.3	processed_pseudogene	0.588666	0.000108959	0.00156274	Up
ENSG00000120324.9	PCDHB10	protein_coding	-0.242074	0.000109174	0.0015648	Down
ENSG00000152822.14	GRM1	protein_coding	-0.247643	0.000109239	0.0015648	Down
ENSG00000024422.12	EHD2	protein_coding	0.254284	0.00010939	0.00156502	Up
ENSG00000256008.3	AC125616.1	lncRNA	-0.278846	0.000109347	0.00156502	Down
ENSG00000015592.16	STMN4	protein_coding	-0.277604	0.000109637	0.00156659	Down
ENSG00000188365.3	AC092171.1	lncRNA	0.483448	0.000109583	0.00156659	Up
ENSG00000128285.4	MCHR1	protein_coding	-0.379061	0.000109731	0.00156697	Down
ENSG00000120616.16	EPC1	protein_coding	0.14432	0.000109847	0.00156765	Up
ENSG00000286018.1	AF129075.4	lncRNA	-0.437046	0.000110061	0.00156972	Down
ENSG00000182481.9	KPNA2	protein_coding	-0.205182	0.000110615	0.00157469	Down
ENSG00000198873.12	GRK5	protein_coding	0.21182	0.000110538	0.00157469	Up
ENSG00000204899.6	MZT1	protein_coding	-0.250465	0.00011057	0.00157469	Down
ENSG00000116977.18	LGALS8	protein_coding	-0.141766	0.000111201	0.00158107	Down
ENSG00000177710.5	SLC35G5	protein_coding	0.402935	0.000111174	0.00158107	Up
ENSG00000172995.16	ARPP21	protein_coding	-0.229061	0.00011202	0.00159173	Down
ENSG00000142949.17	PTPRF	protein_coding	0.173199	0.000112262	0.00159356	Up
ENSG00000150316.12	CWC15	protein_coding	-0.117548	0.000112344	0.00159356	Down
ENSG00000156313.14	RPGR	protein_coding	0.255672	0.000112496	0.00159356	Up
ENSG00000162755.14	KLHDC9	protein_coding	-0.20956	0.000112486	0.00159356	Down
ENSG00000267272.5	LINC01140	lncRNA	-0.374414	0.000112392	0.00159356	Down
ENSG00000115459.18	ELMOD3	protein_coding	0.120684	0.000113152	0.00160185	Up
ENSG00000155858.6	LSM11	protein_coding	-0.192055	0.000113628	0.0016076	Down
ENSG00000140836.17	ZFHX3	protein_coding	0.203515	0.000114026	0.00161224	Up
ENSG00000132819.17	RBM38	protein_coding	0.230665	0.00011438	0.00161624	Up
ENSG00000260917.1	AL158212.3	lncRNA	-0.148251	0.000115943	0.00163733	Down
ENSG00000163623.9	NKX6-1	protein_coding	0.538758	0.000116027	0.00163751	Up
ENSG00000088367.23	EPB41L1	protein_coding	-0.185654	0.000117579	0.00165839	Down
ENSG00000266524.3	GDF10	protein_coding	-0.408751	0.000118305	0.00166761	Down
ENSG00000250056.7	LINC01018	lncRNA	-0.298423	0.00011985	0.00168835	Down
ENSG00000164610.9	RP9	protein_coding	0.203132	0.000119982	0.00168917	Up
ENSG00000165733.8	BMS1	protein_coding	-0.116895	0.000121041	0.00170198	Down
ENSG00000231468.2	PRDX3P2	processed_pseudogene	0.669074	0.000121012	0.00170198	Up
ENSG00000149657.20	LSM14B	protein_coding	-0.121822	0.000121533	0.00170773	Down
ENSG00000277182.1	AC006449.5	lncRNA	-0.326817	0.000121598	0.00170773	Down
ENSG00000253372.5	AC016405.1	lncRNA	0.489587	0.00012195	0.00171162	Up
ENSG00000103121.9	CMC2	protein_coding	-0.139028	0.000122507	0.00171734	Down
ENSG00000103550.14	KNOP1	protein_coding	0.333309	0.000122493	0.00171734	Up
ENSG00000059588.10	TARBP1	protein_coding	-0.440922	0.000124198	0.00173929	Down
ENSG00000173727.12	AP000769.1	transcribed_unprocessed_pseudogene	0.34329	0.000124224	0.00173929	Up
ENSG00000175893.11	ZDHHC21	protein_coding	-0.175908	0.000124546	0.00174274	Down
ENSG00000107372.13	ZFAND5	protein_coding	-0.169882	0.000125087	0.00174924	Down
ENSG00000181638.19	ZFP41	protein_coding	0.216301	0.000125579	0.00175504	Up
ENSG00000144290.17	SLC4A10	protein_coding	-0.260074	0.000125763	0.00175654	Down
ENSG00000000419.12	DPM1	protein_coding	-0.192594	0.000126109	0.00176031	Down
ENSG00000152954.12	NRSN1	protein_coding	-0.273513	0.000126406	0.00176339	Down
ENSG00000184207.9	PGP	protein_coding	-0.212659	0.000126575	0.00176447	Down
ENSG00000233519.1	AL590490.1	lncRNA	0.549512	0.000126638	0.00176447	Up
ENSG00000196460.14	RFX8	protein_coding	-0.487699	0.000126955	0.00176781	Down
ENSG00000138495.6	COX17	protein_coding	-0.200684	0.000127369	0.00177186	Down
ENSG00000176887.7	SOX11	protein_coding	0.273395	0.000127399	0.00177186	Up
ENSG00000003393.15	ALS2	protein_coding	-0.147059	0.000127862	0.00177721	Down
ENSG00000247679.3	AC139795.2	lncRNA	0.263843	0.000128637	0.00178691	Up
ENSG00000161381.14	PLXDC1	protein_coding	0.211749	0.000129388	0.00179625	Up
ENSG00000143869.7	GDF7	protein_coding	-0.363573	0.000129688	0.00179933	Down
ENSG00000168487.19	BMP1	protein_coding	0.226351	0.000130251	0.00180604	Up
ENSG00000198868.3	MTND4LP30	processed_pseudogene	0.620246	0.00013034	0.00180619	Up
ENSG00000156050.10	FAM161B	protein_coding	-0.189033	0.000130521	0.0018076	Down
ENSG00000158156.8	XKR8	protein_coding	0.226613	0.000130836	0.00181086	Up
ENSG00000166387.13	PPFIBP2	protein_coding	0.314825	0.000132636	0.00183468	Up
ENSG00000151790.9	TDO2	protein_coding	-0.500225	0.000132892	0.00183712	Down
ENSG00000100362.13	PVALB	protein_coding	-0.584994	0.000133451	0.00184372	Down
ENSG00000054598.9	FOXC1	protein_coding	0.326951	0.000133912	0.00184899	Up
ENSG00000135637.14	CCDC142	protein_coding	0.226699	0.000134376	0.00185428	Up
ENSG00000125848.10	FLRT3	protein_coding	-0.281462	0.000134603	0.00185629	Down
ENSG00000164830.18	OXR1	protein_coding	-0.270969	0.000134983	0.00186042	Down
ENSG00000204832.10	ST8SIA6-AS1	lncRNA	0.46713	0.000135113	0.00186108	Up
ENSG00000134590.14	RTL8C	protein_coding	-0.239658	0.000135808	0.00186954	Down
ENSG00000279619.1	AC020907.5	TEC	-0.66388	0.000136096	0.00187239	Down
ENSG00000064601.18	CTSA	protein_coding	-0.170527	0.000136506	0.00187603	Down
ENSG00000259563.1	AC025430.1	lncRNA	0.387865	0.000136525	0.00187603	Up
ENSG00000187049.10	TMEM216	protein_coding	0.181439	0.000136827	0.00187906	Up
ENSG00000279483.2	AC090498.1	processed_pseudogene	0.396413	0.000136922	0.00187924	Up
ENSG00000145087.12	STXBP5L	protein_coding	-0.238937	0.000137673	0.00188842	Down
ENSG00000280388.1	AC006330.1	TEC	0.313686	0.000138535	0.0018991	Up
ENSG00000204472.13	AIF1	protein_coding	-0.566918	0.000138802	0.00190163	Down
ENSG00000250878.3	METTL21EP	transcribed_unprocessed_pseudogene	-0.368572	0.00013915	0.00190462	Down
ENSG00000272330.1	AC002044.1	lncRNA	0.735024	0.000139186	0.00190462	Up
ENSG00000251632.1	LINC02172	lncRNA	0.665763	0.000139398	0.00190639	Up
ENSG00000185761.11	ADAMTSL5	protein_coding	0.325925	0.000139657	0.00190818	Up
ENSG00000280936.1	AL353658.1	lncRNA	-0.533317	0.000139696	0.00190818	Down
ENSG00000234021.1	AL596451.1	lncRNA	-0.446138	0.000140047	0.00191184	Down
ENSG00000185739.13	SRL	protein_coding	0.39026	0.000140351	0.00191485	Up
ENSG00000173141.5	MRPL57	protein_coding	-0.146843	0.000140826	0.00192018	Down
ENSG00000109944.11	JHY	protein_coding	-0.234396	0.000141045	0.00192089	Down
ENSG00000122126.17	OCRL	protein_coding	-0.145103	0.000141002	0.00192089	Down
ENSG00000100461.18	RBM23	protein_coding	0.128475	0.000141303	0.00192096	Up
ENSG00000101417.12	PXMP4	protein_coding	0.16902	0.000141206	0.00192096	Up
ENSG00000138434.17	ITPRID2	protein_coding	0.252296	0.000141385	0.00192096	Up
ENSG00000275064.1	AC239860.1	unprocessed_pseudogene	-0.627264	0.000141276	0.00192096	Down
ENSG00000158286.13	RNF207	protein_coding	-0.2432	0.000141895	0.00192675	Down
ENSG00000112137.17	PHACTR1	protein_coding	-0.179239	0.000142265	0.00192949	Down
ENSG00000165757.9	JCAD	protein_coding	0.231772	0.000142186	0.00192949	Up
ENSG00000248801.7	C8orf34-AS1	lncRNA	-0.487734	0.000142548	0.00193219	Down
ENSG00000167642.13	SPINT2	protein_coding	-0.313183	0.000142741	0.00193366	Down
ENSG00000256806.6	C17orf100	protein_coding	-0.242644	0.000142996	0.00193597	Down
ENSG00000234167.1	ELOBP4	processed_pseudogene	0.581569	0.000143624	0.00194275	Up
ENSG00000236279.7	CLEC2L	protein_coding	-0.325066	0.000143666	0.00194275	Down
ENSG00000104833.12	TUBB4A	protein_coding	-0.397362	0.000144986	0.00195891	Down
ENSG00000168993.15	CPLX1	protein_coding	-0.314834	0.000145102	0.00195891	Down
ENSG00000236609.4	ZNF853	protein_coding	0.217649	0.000145117	0.00195891	Up
ENSG00000168785.8	TSPAN5	protein_coding	-0.137791	0.000145394	0.00196099	Down
ENSG00000223528.7	AL359094.1	lncRNA	0.421215	0.000145442	0.00196099	Up
ENSG00000149922.10	TBX6	protein_coding	0.435088	0.000145862	0.00196375	Up
ENSG00000230321.1	MTCO2P27	unprocessed_pseudogene	0.504243	0.000145905	0.00196375	Up
ENSG00000276698.1	AL136295.6	lncRNA	0.228722	0.00014596	0.00196375	Up
ENSG00000287263.1	AC008875.3	lncRNA	0.312014	0.000145989	0.00196375	Up
ENSG00000160396.9	HIPK4	protein_coding	-0.323023	0.000146325	0.00196712	Down
ENSG00000253854.1	AC010834.3	lncRNA	0.313248	0.000146607	0.00196975	Up
ENSG00000116478.12	HDAC1	protein_coding	0.166376	0.000146896	0.00197248	Up
ENSG00000151715.8	TMEM45B	protein_coding	0.298469	0.000148318	0.00199041	Up
ENSG00000072657.9	TRHDE	protein_coding	-0.271719	0.000149132	0.00199989	Down
ENSG00000246334.2	PRR7-AS1	lncRNA	0.255893	0.000149199	0.00199989	Up
ENSG00000175691.9	ZNF77	protein_coding	-0.255004	0.000149522	0.00200306	Down
ENSG00000258056.2	AC009779.3	lncRNA	0.279822	0.000149651	0.00200361	Up
ENSG00000134453.16	RBM17	protein_coding	0.173101	0.000150731	0.0020169	Up
ENSG00000224812.3	TMEM72-AS1	lncRNA	-0.289934	0.000151041	0.00201986	Down
ENSG00000119630.14	PGF	protein_coding	0.443791	0.000152149	0.00203232	Up
ENSG00000143164.15	DCAF6	protein_coding	-0.152746	0.000152071	0.00203232	Down
ENSG00000115514.12	TXNDC9	protein_coding	-0.200559	0.000152546	0.00203415	Down
ENSG00000136205.17	TNS3	protein_coding	0.339906	0.000152729	0.00203415	Up
ENSG00000143256.5	PFDN2	protein_coding	-0.197765	0.000152686	0.00203415	Down
ENSG00000165458.14	INPPL1	protein_coding	0.220311	0.000152546	0.00203415	Up
ENSG00000228925.1	AC016722.2	lncRNA	0.325817	0.000152727	0.00203415	Up
ENSG00000070785.17	EIF2B3	protein_coding	-0.143075	0.000153124	0.00203822	Down
ENSG00000067221.14	STOML1	protein_coding	-0.247287	0.000153454	0.00204024	Down
ENSG00000165406.16	MARCHF8	protein_coding	0.216765	0.0001534	0.00204024	Up
ENSG00000225978.3	HAR1A	lncRNA	-0.356268	0.000153659	0.00204178	Down
ENSG00000175772.11	LINC01106	lncRNA	-0.274154	0.000153797	0.00204244	Down
ENSG00000148925.10	BTBD10	protein_coding	-0.171578	0.000154	0.00204395	Down
ENSG00000060140.9	STYK1	protein_coding	-0.307707	0.000154373	0.00204772	Down
ENSG00000169302.16	STK32A	protein_coding	0.32235	0.000154609	0.00204967	Up
ENSG00000255692.1	AC002563.1	lncRNA	-0.609953	0.000154922	0.00205145	Down
ENSG00000265688.2	MAFG-DT	lncRNA	0.344894	0.000154918	0.00205145	Up
ENSG00000271207.1	MTCO1P22	processed_pseudogene	0.568697	0.000155303	0.0020553	Up
ENSG00000177885.15	GRB2	protein_coding	-0.121872	0.00015545	0.00205606	Down
ENSG00000267934.1	AC010300.1	lncRNA	0.289137	0.000155856	0.00206025	Up
ENSG00000269836.1	AC020913.3	lncRNA	0.414586	0.000156239	0.00206412	Up
ENSG00000075089.9	ACTR6	protein_coding	-0.207483	0.000156502	0.00206641	Down
ENSG00000077009.13	NMRK2	protein_coding	0.780551	0.00015692	0.00206836	Up
ENSG00000109790.16	KLHL5	protein_coding	0.270185	0.000156874	0.00206836	Up
ENSG00000155511.18	GRIA1	protein_coding	-0.186925	0.000156786	0.00206836	Down
ENSG00000114738.11	MAPKAPK3	protein_coding	0.236969	0.000157123	0.00206984	Up
ENSG00000172935.9	MRGPRF	protein_coding	0.51348	0.000158057	0.00208095	Up
ENSG00000101138.12	CSTF1	protein_coding	-0.128923	0.000158244	0.00208221	Down
ENSG00000021645.19	NRXN3	protein_coding	-0.212315	0.000158854	0.00208823	Down
ENSG00000224442.1	AC017035.1	processed_pseudogene	0.397498	0.000158883	0.00208823	Up
ENSG00000137831.15	UACA	protein_coding	0.27334	0.000159545	0.00209453	Up
ENSG00000163558.13	PRKCI	protein_coding	-0.153362	0.000159467	0.00209453	Down
ENSG00000125878.6	TCF15	protein_coding	0.384398	0.000159917	0.00209821	Up
ENSG00000230537.2	AL158071.3	lncRNA	0.409628	0.000160081	0.00209916	Up
ENSG00000139908.15	TSSK4	protein_coding	0.211343	0.000160355	0.00210156	Up
ENSG00000285588.1	AL160254.1	lncRNA	0.37039	0.000160696	0.00210483	Up
ENSG00000085185.15	BCORL1	protein_coding	0.155288	0.000160933	0.00210613	Up
ENSG00000144040.13	SFXN5	protein_coding	0.250445	0.00016098	0.00210613	Up
ENSG00000065665.21	SEC61A2	protein_coding	-0.175421	0.000161109	0.00210662	Down
ENSG00000158806.14	NPM2	protein_coding	-0.231077	0.000161377	0.00210893	Down
ENSG00000149636.15	DSN1	protein_coding	-0.21041	0.00016358	0.00213651	Down
ENSG00000139505.11	MTMR6	protein_coding	-0.187248	0.000163782	0.0021367	Down
ENSG00000188191.15	PRKAR1B	protein_coding	-0.295815	0.000163744	0.0021367	Down
ENSG00000215712.11	TMEM242	protein_coding	-0.157478	0.000164206	0.00214103	Down
ENSG00000136156.15	ITM2B	protein_coding	-0.178662	0.000164822	0.00214783	Down
ENSG00000235605.1	AL355472.1	processed_pseudogene	-0.46257	0.000164937	0.00214812	Down
ENSG00000198840.2	MT-ND3	protein_coding	0.526617	0.000166029	0.0021611	Up
ENSG00000186951.16	PPARA	protein_coding	0.252748	0.000166859	0.00217067	Up
ENSG00000167674.15	HDGFL2	protein_coding	-0.19939	0.000167617	0.00217931	Down
ENSG00000119720.18	NRDE2	protein_coding	0.16699	0.000168342	0.0021875	Up
ENSG00000159792.10	PSKH1	protein_coding	0.215534	0.000168697	0.00219086	Up
ENSG00000196458.11	ZNF605	protein_coding	0.20335	0.000168996	0.00219351	Up
ENSG00000245532.9	NEAT1	lncRNA	0.475375	0.000169234	0.00219535	Up
ENSG00000122952.17	ZWINT	protein_coding	-0.445461	0.000169382	0.00219604	Down
ENSG00000225138.8	SLC9A3-AS1	lncRNA	-0.37027	0.000169867	0.00220107	Down
ENSG00000254561.4	AP003393.1	lncRNA	-0.559617	0.000171442	0.00222023	Down
ENSG00000124766.7	SOX4	protein_coding	0.411459	0.000171829	0.00222299	Up
ENSG00000197124.12	ZNF682	protein_coding	-0.245013	0.000171849	0.00222299	Down
ENSG00000111696.12	NT5DC3	protein_coding	-0.289256	0.000172787	0.00223294	Down
ENSG00000155966.14	AFF2	protein_coding	-0.306526	0.000172812	0.00223294	Down
ENSG00000054277.14	OPN3	protein_coding	-0.412034	0.000174136	0.00224877	Down
ENSG00000065054.14	SLC9A3R2	protein_coding	0.272789	0.000175483	0.00226489	Up
ENSG00000123360.12	PDE1B	protein_coding	-0.2458	0.000175633	0.00226556	Down
ENSG00000271895.2	AL109811.2	lncRNA	-0.311958	0.000176161	0.00227109	Down
ENSG00000184544.11	DHRS7C	protein_coding	-0.577319	0.000177031	0.00228103	Down
ENSG00000244300.3	GATA2-AS1	lncRNA	0.358481	0.000177494	0.00228571	Up
ENSG00000142279.13	WTIP	protein_coding	0.285555	0.000178657	0.0022994	Up
ENSG00000126945.9	HNRNPH2	protein_coding	-0.131413	0.000178854	0.00230064	Down
ENSG00000235436.10	DPY19L2P4	transcribed_unprocessed_pseudogene	-0.307354	0.000179646	0.00230953	Down
ENSG00000129038.16	LOXL1	protein_coding	0.337922	0.000180345	0.00231592	Up
ENSG00000258875.6	AL135818.1	lncRNA	-0.325105	0.000180309	0.00231592	Down
ENSG00000181991.16	MRPS11	protein_coding	0.129785	0.000180811	0.00232061	Up
ENSG00000126777.18	KTN1	protein_coding	0.196569	0.000181133	0.00232344	Up
ENSG00000105810.9	CDK6	protein_coding	0.232771	0.00018148	0.00232659	Up
ENSG00000100628.12	ASB2	protein_coding	-0.376385	0.000181949	0.00233131	Down
ENSG00000224109.3	CENPVL3	protein_coding	-0.501498	0.000182541	0.00233758	Down
ENSG00000216921.8	FAM240C	protein_coding	0.403947	0.000182826	0.00233993	Up
ENSG00000039560.14	RAI14	protein_coding	0.284521	0.000183218	0.00234363	Up
ENSG00000103707.10	MTFMT	protein_coding	-0.158176	0.000183804	0.00234983	Down
ENSG00000112697.17	TMEM30A	protein_coding	-0.16283	0.000184408	0.00235492	Down
ENSG00000137135.18	ARHGEF39	protein_coding	-0.367561	0.000184336	0.00235492	Down
ENSG00000182253.15	SYNM	protein_coding	0.256489	0.000185461	0.00236705	Up
ENSG00000067900.8	ROCK1	protein_coding	0.22689	0.000185572	0.00236715	Up
ENSG00000088986.11	DYNLL1	protein_coding	-0.173846	0.000186188	0.00237369	Down
ENSG00000171867.17	PRNP	protein_coding	-0.160245	0.000186358	0.00237454	Down
ENSG00000113645.14	WWC1	protein_coding	0.207232	0.000187478	0.00238484	Up
ENSG00000136840.19	ST6GALNAC4	protein_coding	0.179841	0.00018746	0.00238484	Up
ENSG00000198853.12	RUSC2	protein_coding	-0.201689	0.00018728	0.00238484	Down
ENSG00000170909.13	OSCAR	protein_coding	-0.301038	0.000187816	0.00238782	Down
ENSG00000235903.9	CPB2-AS1	lncRNA	0.253723	0.000188045	0.0023894	Up
ENSG00000165533.18	TTC8	protein_coding	-0.285363	0.000188767	0.00239662	Down
ENSG00000205531.13	NAP1L4	protein_coding	0.104486	0.000188822	0.00239662	Up
ENSG00000010803.16	SCMH1	protein_coding	0.132388	0.000189274	0.0023997	Up
ENSG00000109265.14	CRACD	protein_coding	0.250179	0.000189235	0.0023997	Up
ENSG00000286214.1	AUXG01000058.1	lncRNA	-0.254003	0.000189474	0.00240091	Down
ENSG00000162601.11	MYSM1	protein_coding	-0.223206	0.000191435	0.00242442	Down
ENSG00000140009.18	ESR2	protein_coding	0.330802	0.000191638	0.00242565	Up
ENSG00000130402.12	ACTN4	protein_coding	0.161153	0.000191869	0.00242724	Up
ENSG00000138435.16	CHRNA1	protein_coding	-0.458436	0.000192012	0.00242771	Down
ENSG00000081059.20	TCF7	protein_coding	0.274657	0.000192133	0.0024279	Up
ENSG00000172638.13	EFEMP2	protein_coding	0.209312	0.000192435	0.00243037	Up
ENSG00000247199.5	AC011346.1	lncRNA	0.284297	0.000193588	0.00244359	Up
ENSG00000178982.10	EIF3K	protein_coding	-0.160894	0.000194189	0.00244983	Down
ENSG00000268230.5	AC012313.3	lncRNA	0.331544	0.000194532	0.00245282	Up
ENSG00000150627.15	WDR17	protein_coding	-0.25838	0.000196143	0.00247177	Down
ENSG00000108474.17	PIGL	protein_coding	-0.21854	0.000196422	0.00247351	Down
ENSG00000178301.4	AQP11	protein_coding	-0.218112	0.000196497	0.00247351	Down
ENSG00000233330.1	AL078581.2	lncRNA	0.489988	0.000197784	0.00248834	Up
ENSG00000153317.15	ASAP1	protein_coding	0.167881	0.000198233	0.00249203	Up
ENSG00000165495.16	PKNOX2	protein_coding	-0.188052	0.000198294	0.00249203	Down
ENSG00000135801.9	TAF5L	protein_coding	0.154114	0.000198821	0.00249592	Up
ENSG00000154380.17	ENAH	protein_coding	0.195589	0.000198746	0.00249592	Up
ENSG00000233123.1	LINC01007	lncRNA	-0.428752	0.000198946	0.00249612	Down
ENSG00000174276.7	ZNHIT2	protein_coding	-0.280496	0.000199327	0.00249954	Down
ENSG00000132821.12	VSTM2L	protein_coding	-0.323499	0.000199445	0.00249965	Down
ENSG00000169035.12	KLK7	protein_coding	-0.413089	0.000199884	0.00250246	Down
ENSG00000171587.15	DSCAM	protein_coding	0.152057	0.000199996	0.00250246	Up
ENSG00000177238.14	TRIM72	protein_coding	-0.368681	0.00019993	0.00250246	Down
ENSG00000179818.14	PCBP1-AS1	lncRNA	0.130301	0.00020166	0.00252191	Up
ENSG00000142634.13	EFHD2	protein_coding	-0.237256	0.000202187	0.00252711	Down
ENSG00000197444.10	OGDHL	protein_coding	-0.177527	0.000202793	0.00253193	Down
ENSG00000270802.2	AC005776.1	processed_pseudogene	0.407383	0.00020275	0.00253193	Up
ENSG00000272696.1	AL359091.3	lncRNA	0.316434	0.000203047	0.00253373	Up
ENSG00000134283.18	PPHLN1	protein_coding	-0.108782	0.00020462	0.00255197	Down
ENSG00000071082.11	RPL31	protein_coding	0.196597	0.000206074	0.00256871	Up
ENSG00000133627.18	ACTR3B	protein_coding	-0.18909	0.000206511	0.00257275	Down
ENSG00000275023.5	MLLT6	protein_coding	0.129911	0.000207702	0.00258619	Up
ENSG00000181873.13	IBA57	protein_coding	0.14145	0.000208006	0.00258857	Up
ENSG00000175267.15	VWA3A	protein_coding	-0.355863	0.00020905	0.00260015	Down
ENSG00000127946.17	HIP1	protein_coding	0.241278	0.000210101	0.0026104	Up
ENSG00000148426.13	PROSER2	protein_coding	0.345551	0.000210041	0.0026104	Up
ENSG00000125510.18	OPRL1	polymorphic_pseudogene	-0.570485	0.000211021	0.0026204	Down
ENSG00000235711.4	ANKRD34C	protein_coding	-0.358888	0.000212521	0.00263761	Down
ENSG00000198680.4	TUSC1	protein_coding	-0.204774	0.000212958	0.00264159	Down
ENSG00000287705.1	AL139232.1	lncRNA	-0.502436	0.00021438	0.0026578	Down
ENSG00000153048.11	CARHSP1	protein_coding	0.222943	0.000214655	0.00265977	Up
ENSG00000176055.10	MBLAC2	protein_coding	-0.240859	0.000215454	0.00266791	Down
ENSG00000198169.9	ZNF251	protein_coding	-0.18757	0.00021566	0.00266791	Down
ENSG00000232433.2	GXYLT1P3	processed_pseudogene	-0.463863	0.000215585	0.00266791	Down
ENSG00000237289.9	CKMT1B	protein_coding	-0.318024	0.000215914	0.00266831	Down
ENSG00000272335.1	AC093297.2	lncRNA	-0.187737	0.000215925	0.00266831	Down
ENSG00000223396.4	RPS10P7	transcribed_processed_pseudogene	0.272684	0.00021618	0.00267002	Up
ENSG00000093183.14	SEC22C	protein_coding	0.110929	0.000216984	0.00267851	Up
ENSG00000143674.11	MAP3K21	protein_coding	-0.384692	0.000217456	0.00268289	Down
ENSG00000124570.20	SERPINB6	protein_coding	0.141226	0.000217824	0.00268412	Up
ENSG00000125910.6	S1PR4	protein_coding	0.417285	0.000218023	0.00268412	Up
ENSG00000167491.17	GATAD2A	protein_coding	0.139762	0.000217748	0.00268412	Up
ENSG00000198814.12	GK	protein_coding	-0.241463	0.000217984	0.00268412	Down
ENSG00000177383.5	MAGEF1	protein_coding	-0.187481	0.000218425	0.00268676	Down
ENSG00000185090.14	MANEAL	protein_coding	-0.276376	0.000218472	0.00268676	Down
ENSG00000189043.10	NDUFA4	protein_coding	-0.220835	0.000218893	0.00269049	Down
ENSG00000274523.5	RCC1L	protein_coding	0.137987	0.000219524	0.0026968	Up
ENSG00000164162.14	ANAPC10	protein_coding	-0.245703	0.000219859	0.00269948	Down
ENSG00000156925.12	ZIC3	protein_coding	0.411134	0.000220231	0.0027025	Up
ENSG00000184939.16	ZFP90	protein_coding	0.106325	0.00022034	0.0027025	Up
ENSG00000049541.11	RFC2	protein_coding	-0.165158	0.000220721	0.00270571	Down
ENSG00000287750.1	AL353572.4	lncRNA	-0.365517	0.000221123	0.0027092	Down
ENSG00000106633.17	GCK	protein_coding	0.246225	0.000221249	0.0027093	Up
ENSG00000152154.11	TMEM178A	protein_coding	-0.186816	0.000221447	0.00271027	Down
ENSG00000164038.16	SLC9B2	protein_coding	-0.188011	0.000222164	0.00271355	Down
ENSG00000205899.3	BHLHA9	protein_coding	-0.445524	0.000222007	0.00271355	Down
ENSG00000275580.1	AC022306.2	lncRNA	-0.295041	0.000222187	0.00271355	Down
ENSG00000279202.1	AC130448.1	TEC	0.419025	0.000222064	0.00271355	Up
ENSG00000251595.7	ABCA11P	transcribed_processed_pseudogene	-0.40103	0.00022231	0.00271361	Down
ENSG00000123636.18	BAZ2B	protein_coding	0.20472	0.000222604	0.00271575	Up
ENSG00000166685.12	COG1	protein_coding	-0.200037	0.000222842	0.00271576	Down
ENSG00000178449.9	COX14	protein_coding	-0.183068	0.000222791	0.00271576	Down
ENSG00000174453.10	VWC2L	protein_coding	-0.292116	0.000223044	0.00271678	Down
ENSG00000130821.16	SLC6A8	protein_coding	0.170298	0.000223258	0.00271795	Up
ENSG00000111799.21	COL12A1	protein_coding	-0.295867	0.000223846	0.00272365	Down
ENSG00000236753.7	MKLN1-AS	lncRNA	0.22717	0.000224383	0.00272874	Up
ENSG00000147862.17	NFIB	protein_coding	0.226069	0.000225238	0.00273769	Up
ENSG00000279406.1	AL359183.1	TEC	0.412512	0.000227228	0.00276041	Up
ENSG00000091127.14	PUS7	protein_coding	-0.150419	0.00022892	0.00277844	Down
ENSG00000156384.14	SFR1	protein_coding	-0.271145	0.000228954	0.00277844	Down
ENSG00000111249.14	CUX2	protein_coding	-0.312558	0.000229683	0.00278435	Down
ENSG00000286989.1	AL691432.4	lncRNA	-0.362113	0.000229572	0.00278435	Down
ENSG00000270006.2	AC010531.6	lncRNA	0.382499	0.000229928	0.00278584	Up
ENSG00000183386.10	FHL3	protein_coding	0.187416	0.00023011	0.00278658	Up
ENSG00000172602.11	RND1	protein_coding	-0.296479	0.000230572	0.0027907	Down
ENSG00000119862.13	LGALSL	protein_coding	-0.182862	0.000231056	0.00279508	Down
ENSG00000111262.6	KCNA1	protein_coding	-0.311913	0.000231498	0.00279896	Down
ENSG00000257438.1	AC011595.1	lncRNA	0.363771	0.000231705	0.00279998	Up
ENSG00000182318.6	ZSCAN22	protein_coding	0.188144	0.000231865	0.00280044	Up
ENSG00000126653.18	NSRP1	protein_coding	0.195044	0.000233225	0.00281538	Up
ENSG00000169105.7	CHST14	protein_coding	0.202876	0.00023431	0.00282699	Up
ENSG00000173436.15	MICOS10	protein_coding	0.220491	0.000234738	0.00283068	Up
ENSG00000108924.14	HLF	protein_coding	-0.210325	0.000235344	0.00283649	Down
ENSG00000147234.10	FRMPD3	protein_coding	-0.345356	0.000235646	0.00283863	Down
ENSG00000150403.18	TMCO3	protein_coding	0.180431	0.000235935	0.00284063	Up
ENSG00000037280.16	FLT4	protein_coding	0.312885	0.000237167	0.00285321	Up
ENSG00000100065.15	CARD10	protein_coding	0.322072	0.000237318	0.00285321	Up
ENSG00000119888.11	EPCAM	protein_coding	-0.644141	0.000237353	0.00285321	Down
ENSG00000128923.11	MINDY2	protein_coding	0.189923	0.000238682	0.00286769	Up
ENSG00000107957.16	SH3PXD2A	protein_coding	0.150919	0.000239489	0.00287587	Up
ENSG00000100918.13	REC8	protein_coding	-0.192933	0.000239851	0.00287681	Down
ENSG00000152669.9	CCNO	protein_coding	-0.355089	0.000239943	0.00287681	Down
ENSG00000250208.6	FZD10-AS1	lncRNA	0.415726	0.000239804	0.00287681	Up
ENSG00000237903.1	AC004000.1	lncRNA	0.422499	0.000241053	0.00288861	Up
ENSG00000133731.10	IMPA1	protein_coding	-0.202738	0.000243195	0.00291275	Down
ENSG00000064607.17	SUGP2	protein_coding	-0.123206	0.000243349	0.00291308	Down
ENSG00000264112.1	AC015813.1	lncRNA	-0.30996	0.000244289	0.00292281	Down
ENSG00000171970.13	ZNF57	protein_coding	-0.405945	0.000246678	0.00294985	Down
ENSG00000278949.1	AC127070.4	TEC	0.251758	0.000247523	0.00295841	Up
ENSG00000197586.13	ENTPD6	protein_coding	-0.212333	0.000248156	0.00296444	Down
ENSG00000077327.16	SPAG6	protein_coding	-0.495581	0.000249302	0.00297658	Down
ENSG00000179915.23	NRXN1	protein_coding	-0.172047	0.000250213	0.0029859	Down
ENSG00000105176.18	URI1	protein_coding	0.180707	0.00025131	0.00299744	Up
ENSG00000142039.4	CCDC97	protein_coding	0.162764	0.000251618	0.0029981	Up
ENSG00000181072.11	CHRM2	protein_coding	-0.35208	0.000251642	0.0029981	Down
ENSG00000187164.20	SHTN1	protein_coding	0.217223	0.000251758	0.0029981	Up
ENSG00000106992.19	AK1	protein_coding	0.263992	0.000252576	0.00300317	Up
ENSG00000118680.13	MYL12B	protein_coding	-0.145818	0.000252377	0.00300317	Down
ENSG00000131876.17	SNRPA1	protein_coding	-0.217947	0.000252542	0.00300317	Down
ENSG00000161791.14	FMNL3	protein_coding	0.161294	0.000252712	0.00300323	Up
ENSG00000267169.2	AC022098.1	lncRNA	0.209357	0.000252912	0.00300405	Up
ENSG00000287583.1	AC018685.3	lncRNA	-0.47299	0.0002535	0.00300948	Down
ENSG00000214174.8	AMZ2P1	transcribed_unprocessed_pseudogene	-0.106002	0.00025408	0.0030148	Down
ENSG00000146006.8	LRRTM2	protein_coding	-0.201055	0.000254511	0.00301679	Down
ENSG00000260541.1	AL031722.1	lncRNA	-0.372215	0.000254503	0.00301679	Down
ENSG00000214803.3	AC090921.1	lncRNA	0.422945	0.000254841	0.00301852	Up
ENSG00000261096.1	AC073476.3	lncRNA	0.371053	0.000254919	0.00301852	Up
ENSG00000266019.1	MIR3609	miRNA	0.392886	0.000255569	0.00302466	Up
ENSG00000273267.1	AC097381.3	lncRNA	0.315923	0.000255752	0.00302525	Up
ENSG00000107731.12	UNC5B	protein_coding	0.215888	0.000256138	0.00302826	Up
ENSG00000163412.13	EIF4E3	protein_coding	-0.165509	0.000256302	0.00302864	Down
ENSG00000171462.15	DLK2	protein_coding	-0.33556	0.000256976	0.00303504	Down
ENSG00000168389.17	MFSD2A	protein_coding	0.340348	0.00025828	0.00304887	Up
ENSG00000142185.16	TRPM2	protein_coding	-0.231363	0.000259125	0.00305727	Down
ENSG00000149929.16	HIRIP3	protein_coding	0.125632	0.000260119	0.00306586	Up
ENSG00000231007.5	CDC20P1	processed_pseudogene	-0.428738	0.000260101	0.00306586	Down
ENSG00000058335.15	RASGRF1	protein_coding	-0.261678	0.000261212	0.00307715	Down
ENSG00000125629.15	INSIG2	protein_coding	-0.155775	0.000262008	0.00307954	Down
ENSG00000133247.14	KMT5C	protein_coding	0.214378	0.000261707	0.00307954	Up
ENSG00000145730.20	PAM	protein_coding	-0.204288	0.000261887	0.00307954	Down
ENSG00000223546.7	LINC00630	lncRNA	0.241575	0.000262085	0.00307954	Up
ENSG00000245156.1	AP001107.1	lncRNA	0.376442	0.000261696	0.00307954	Up
ENSG00000143367.16	TUFT1	protein_coding	-0.204651	0.000262849	0.00308535	Down
ENSG00000236668.2	AC006450.3	lncRNA	-0.26104	0.000262725	0.00308535	Down
ENSG00000106683.15	LIMK1	protein_coding	-0.222619	0.00026299	0.00308543	Down
ENSG00000159692.15	CTBP1	protein_coding	-0.130519	0.000263517	0.00308846	Down
ENSG00000215126.10	CBWD6	protein_coding	-0.34533	0.000263486	0.00308846	Down
ENSG00000064309.14	CDON	protein_coding	-0.302468	0.000264484	0.00309793	Down
ENSG00000067606.17	PRKCZ	protein_coding	-0.210473	0.000264596	0.00309793	Down
ENSG00000113851.14	CRBN	protein_coding	-0.155742	0.000264869	0.00309954	Down
ENSG00000187566.6	NHLRC1	protein_coding	-0.35715	0.000266077	0.0031121	Down
ENSG00000135702.14	CHST5	protein_coding	-0.327166	0.000266368	0.00311233	Down
ENSG00000168952.15	STXBP6	protein_coding	-0.229533	0.000266303	0.00311233	Down
ENSG00000113448.19	PDE4D	protein_coding	-0.182417	0.00026705	0.0031187	Down
ENSG00000130703.16	OSBPL2	protein_coding	0.10351	0.000267358	0.00312072	Up
ENSG00000146670.10	CDCA5	protein_coding	-0.308486	0.000268261	0.00312967	Down
ENSG00000288541.1	AL353732.2	lncRNA	-0.397702	0.000268606	0.0031321	Down
ENSG00000251001.1	AC026427.2	processed_pseudogene	0.640238	0.000269206	0.0031375	Up
ENSG00000150625.16	GPM6A	protein_coding	-0.189976	0.000271245	0.00315806	Down
ENSG00000276045.3	ORAI1	protein_coding	0.280397	0.00027117	0.00315806	Up
ENSG00000184785.6	SMIM10	protein_coding	0.214566	0.000271562	0.00316015	Up
ENSG00000240207.7	AC080013.1	lncRNA	-0.292226	0.000271994	0.00316357	Down
ENSG00000274461.2	AC023282.1	lncRNA	0.277142	0.000272248	0.00316492	Up
ENSG00000260211.2	AC139426.1	processed_pseudogene	-0.498248	0.000272631	0.00316777	Down
ENSG00000108651.10	UTP6	protein_coding	-0.0996445	0.000272895	0.00316923	Down
ENSG00000155868.8	MED7	protein_coding	-0.155414	0.000273798	0.00317811	Down
ENSG00000169621.10	APLF	protein_coding	0.307597	0.000275775	0.00319943	Up
ENSG00000149564.12	ESAM	protein_coding	0.290264	0.000276012	0.00320057	Up
ENSG00000162069.16	BICDL2	protein_coding	-0.453078	0.000277041	0.00321088	Down
ENSG00000170759.11	KIF5B	protein_coding	0.238705	0.000277335	0.00321267	Up
ENSG00000067992.15	PDK3	protein_coding	-0.210016	0.000278089	0.00321814	Down
ENSG00000273226.1	AL391834.2	lncRNA	0.315891	0.000278025	0.00321814	Up
ENSG00000262777.1	AC032044.1	lncRNA	0.300425	0.000278259	0.00321849	Up
ENSG00000023572.9	GLRX2	protein_coding	-0.154009	0.000278844	0.00322364	Down
ENSG00000197816.15	CCDC180	protein_coding	-0.213316	0.000279279	0.00322704	Down
ENSG00000280206.1	AC026401.3	lncRNA	0.329588	0.000280582	0.00324046	Up
ENSG00000104361.10	NIPAL2	protein_coding	-0.258131	0.000280782	0.00324113	Down
ENSG00000237738.1	RNF216-IT1	lncRNA	0.427916	0.000281147	0.00324372	Up
ENSG00000173465.8	ZNRD2	protein_coding	-0.250284	0.000283323	0.00326718	Down
ENSG00000135519.8	KCNH3	protein_coding	-0.278678	0.000283633	0.00326911	Down
ENSG00000285676.1	AL158212.5	lncRNA	0.27847	0.000283805	0.00326945	Up
ENSG00000175906.5	ARL4D	protein_coding	-0.441889	0.000284271	0.00327319	Down
ENSG00000233293.1	AL133343.2	lncRNA	0.437331	0.000285343	0.00328387	Up
ENSG00000133703.12	KRAS	protein_coding	-0.155608	0.00028658	0.0032962	Down
ENSG00000134265.13	NAPG	protein_coding	-0.182903	0.000286701	0.0032962	Down
ENSG00000287965.1	AC018557.3	lncRNA	0.436238	0.000287124	0.00329941	Up
ENSG00000228634.1	AL136115.1	lncRNA	0.459424	0.000287585	0.0033014	Up
[truncated: 3,201 more rows]

## Sheet: ADvsCO
S6 Data. Differentially expressed genes in ROSMAP cohort (all-ADs vs Control)
Gene ID	GeneName	Gene Biotype	Log2(Fold Change)	PValue	Adjusted.PValue	Direction
ENSG00000196517.12	SLC6A9	protein_coding	0.688226	3.6413e-19	8.29852e-15	up
ENSG00000088836.14	SLC4A11	protein_coding	1.01996	4.91711e-18	5.60305e-14	up
ENSG00000158169.13	FANCC	protein_coding	0.44118	7.5837e-18	5.76108e-14	up
ENSG00000284708.1	AL031731.1	lncRNA	0.655827	2.70566e-17	1.54155e-13	up
ENSG00000188783.6	PRELP	protein_coding	0.693067	7.55795e-16	3.44491e-12	up
ENSG00000287689.1	AC009704.3	lncRNA	1.68009	4.02698e-15	1.52958e-11	up
ENSG00000171388.12	APLN	protein_coding	0.807451	2.00925e-14	6.54154e-11	up
ENSG00000196154.12	S100A4	protein_coding	1.17267	2.65579e-14	7.56568e-11	up
ENSG00000183090.5	FREM3	protein_coding	-1.18551	8.72201e-14	2.20861e-10	dn
ENSG00000120215.10	MLANA	protein_coding	0.515261	1.4384e-13	3.27812e-10	up
ENSG00000114126.17	TFDP2	protein_coding	0.343891	2.12118e-13	4.39469e-10	up
ENSG00000111328.7	CDK2AP1	protein_coding	0.434507	2.39576e-13	4.54996e-10	up
ENSG00000198429.10	ZNF69	protein_coding	0.399697	2.72147e-13	4.77094e-10	up
ENSG00000198624.13	CCDC69	protein_coding	0.472755	3.60048e-13	5.86107e-10	up
ENSG00000157833.13	GAREM2	protein_coding	0.80069	5.84272e-13	8.87704e-10	up
ENSG00000105655.19	ISYNA1	protein_coding	0.62699	6.36538e-13	9.06668e-10	up
ENSG00000182310.14	SPACA6	protein_coding	0.462581	7.01787e-13	9.40808e-10	up
ENSG00000166535.20	A2ML1	protein_coding	0.570077	1.02733e-12	1.30072e-09	up
ENSG00000159176.14	CSRP1	protein_coding	0.563862	1.21454e-12	1.41714e-09	up
ENSG00000203565.3	AL450313.1	lncRNA	1.74468	1.24365e-12	1.41714e-09	up
ENSG00000145832.14	SLC25A48	protein_coding	0.748651	1.30809e-12	1.41959e-09	up
ENSG00000183196.10	CHST6	protein_coding	0.687546	1.45497e-12	1.50722e-09	up
ENSG00000105643.10	ARRDC2	protein_coding	0.588405	1.53948e-12	1.52543e-09	up
ENSG00000111181.12	SLC6A12	protein_coding	0.737525	2.28291e-12	2.16781e-09	up
ENSG00000158186.13	MRAS	protein_coding	0.455776	3.53021e-12	3.21814e-09	up
ENSG00000122877.16	EGR2	protein_coding	-1.83823	4.15304e-12	3.62242e-09	dn
ENSG00000196739.15	COL27A1	protein_coding	0.650474	4.29159e-12	3.62242e-09	up
ENSG00000266903.2	AC243964.3	lncRNA	1.53504	4.58788e-12	3.73421e-09	up
ENSG00000153048.11	CARHSP1	protein_coding	0.498882	5.19514e-12	4.08267e-09	up
ENSG00000165175.15	MID1IP1	protein_coding	0.548128	5.84661e-12	4.2982e-09	up
ENSG00000198830.11	HMGN2	protein_coding	-0.401258	5.84211e-12	4.2982e-09	dn
ENSG00000086159.13	AQP6	protein_coding	0.714328	7.80767e-12	5.56052e-09	up
ENSG00000108349.17	CASC3	protein_coding	0.354201	1.02141e-11	7.05394e-09	up
ENSG00000235641.5	LINC00484	lncRNA	0.964806	1.06928e-11	7.16731e-09	up
ENSG00000143772.9	ITPKB	protein_coding	0.638665	1.12479e-11	7.32398e-09	up
ENSG00000087116.16	ADAMTS2	protein_coding	0.717761	1.24642e-11	7.67727e-09	up
ENSG00000279147.1	AC112504.1	TEC	1.06453	1.22498e-11	7.67727e-09	up
ENSG00000125733.18	TRIP10	protein_coding	0.721446	1.33208e-11	7.989e-09	up
ENSG00000183963.18	SMTN	protein_coding	0.698985	1.50417e-11	8.57002e-09	up
ENSG00000198417.7	MT1F	protein_coding	0.92038	1.46953e-11	8.57002e-09	up
ENSG00000119950.21	MXI1	protein_coding	0.320257	1.75944e-11	9.77994e-09	up
ENSG00000106665.16	CLIP2	protein_coding	0.276033	2.05359e-11	1.09469e-08	up
ENSG00000116661.11	FBXO2	protein_coding	0.384464	2.07492e-11	1.09469e-08	up
ENSG00000247982.6	LINC00926	lncRNA	0.514477	2.14738e-11	1.09469e-08	up
ENSG00000261195.1	AC027130.1	lncRNA	0.711719	2.16153e-11	1.09469e-08	up
ENSG00000184481.17	FOXO4	protein_coding	0.547952	2.25839e-11	1.11888e-08	up
ENSG00000251632.1	LINC02172	lncRNA	1.04113	2.3787e-11	1.15342e-08	up
ENSG00000185414.20	MRPL30	protein_coding	-0.328238	3.1064e-11	1.4749e-08	dn
ENSG00000145888.10	GLRA1	protein_coding	0.777378	3.86303e-11	1.77498e-08	up
ENSG00000230537.2	AL158071.3	lncRNA	0.777365	3.89421e-11	1.77498e-08	up
ENSG00000020577.14	SAMD4A	protein_coding	0.559912	4.88539e-11	2.1831e-08	up
ENSG00000042062.13	RIPOR3	protein_coding	0.738446	5.94878e-11	2.57008e-08	up
ENSG00000170791.18	CHCHD7	protein_coding	-0.292092	5.97693e-11	2.57008e-08	dn
ENSG00000175426.11	PCSK1	protein_coding	-0.875286	6.49567e-11	2.69157e-08	dn
ENSG00000226380.9	AC016831.1	lncRNA	0.529415	6.48045e-11	2.69157e-08	up
ENSG00000153012.12	LGI2	protein_coding	-0.634145	7.11013e-11	2.89357e-08	dn
ENSG00000251442.6	LINC01094	lncRNA	0.747602	7.83643e-11	3.1332e-08	up
ENSG00000230882.1	AC005077.4	processed_pseudogene	-0.912098	8.47725e-11	3.33097e-08	dn
ENSG00000205929.11	C21orf62	protein_coding	0.700013	1.24738e-10	4.81828e-08	up
ENSG00000152931.9	PART1	lncRNA	-0.484976	1.3505e-10	5.12963e-08	dn
ENSG00000188039.15	NWD1	protein_coding	0.693185	1.54565e-10	5.77465e-08	up
ENSG00000260788.6	AC009063.2	lncRNA	0.864706	1.60621e-10	5.90413e-08	up
ENSG00000176387.7	HSD11B2	protein_coding	0.807803	1.70748e-10	6.17675e-08	up
ENSG00000160991.16	ORAI2	protein_coding	0.395579	1.93009e-10	6.87293e-08	up
ENSG00000104112.9	SCG3	protein_coding	-0.341168	2.13908e-10	7.12598e-08	dn
ENSG00000128564.7	VGF	protein_coding	-1.17355	2.23339e-10	7.12598e-08	dn
ENSG00000158014.15	SLC30A2	protein_coding	-0.986669	2.2357e-10	7.12598e-08	dn
ENSG00000165406.16	MARCHF8	protein_coding	0.308548	2.12092e-10	7.12598e-08	up
ENSG00000172935.9	MRGPRF	protein_coding	0.6763	2.13953e-10	7.12598e-08	up
ENSG00000188786.10	MTF1	protein_coding	0.231223	2.2513e-10	7.12598e-08	up
ENSG00000197256.10	KANK2	protein_coding	0.497799	2.23311e-10	7.12598e-08	up
ENSG00000197705.10	KLHL14	protein_coding	-0.874944	2.08388e-10	7.12598e-08	dn
ENSG00000260293.2	AC106820.4	lncRNA	0.408925	2.32742e-10	7.26602e-08	up
[truncated: 10,071 more rows]

## Sheet: Metab_C1vsCO
S6 Data. Differentially abundant metabolites in ROSMAP cohort (ROSMAP-C1 vs Control)
[truncated: 191 more rows]

[truncated: 3 more sheets: Metab_C1vsC2, Metab_C2vsCO, Metab_C2vsC1]
