# Supplementary material for: Brain high-throughput multi-omics data reveal molecular heterogeneity in Alzheimer’s disease
Source: PLoS Biol. 2024 Apr 30;22(4):e3002607. doi: 10.1371/journal.pbio.3002607 (PMC11086901; doi:10.1371/journal.pbio.3002607)
Supplement: S7 Data — (XLSX) [file pbio.3002607.s030.xlsx]

## Sheet: Sheet1
S9 Data. Summary of the significant features detected between each cluster and control cases
Knight Cluster	Transcriptomics			Proteomics			Metabolomics
	Total	Specifica	Missedb	Total	Specific	Missed	Total	Specific	Missed
1	385	67 (17%)	108 (28%)	71	24 (34%)	59(83%)	0	0(0%)	0(0%)
2	560	102 (18%)	312 (56%)	456	232 (51%)	448 (98%)	1	1(100%)	1(100%)
3	356	36 (10%)	137 (38%)	4	0 (0%)	1(25%)	0	0(0%)	0(0%)
4	4661	4210 (90%)	4295 (92%)	485	250 (52%)	475(98%)	90	90(100%)	90(100%)
a features detected only in the specific cluster.
b indicates the number and percentage of features missed when un-clustered AD cases were compared to the control.
