# Supplementary material for: Brain high-throughput multi-omics data reveal molecular heterogeneity in Alzheimer’s disease
Source: PLoS Biol. 2024 Apr 30;22(4):e3002607. doi: 10.1371/journal.pbio.3002607 (PMC11086901; doi:10.1371/journal.pbio.3002607)
Supplement: S8 Data — (XLSX) [file pbio.3002607.s031.xlsx]

## Sheet: C1vsCO
S7 Data. Differentially expressed proteins in the Knight ADRC (Knight-C1 vs Control)
Entrez Gene Symbol	Target	Target Full Name	Effect	PValue	Adjusted.PValue
MDK	Midkine	Midkine	0.206649	5.48371e-07	0.000598821
PTPN11	SHP-2	Tyrosine-protein phosphatase non-receptor type 11	-0.0977213	1.35815e-06	0.000741552
STX1A	STX1a	Syntaxin-1A	-0.12966	2.74965e-06	0.000750654
HSPA1A	HSP 70	Heat shock 70 kDa protein 1A	-0.0922796	2.64667e-06	0.000750654
HSPD1	HSP 60	60 kDa heat shock protein, mitochondrial	-0.0936802	1.40578e-05	0.00255586
ING1	ING1	Inhibitor of growth protein 1	-0.0812448	1.97788e-05	0.00255586
KIRREL3	KIRR3	Kin of IRRE-like protein 3	-0.017669	2.21823e-05	0.00255586
BMPR1A	BMPR1A	Bone morphogenetic protein receptor type-1A	-0.254914	2.34054e-05	0.00255586
UCHL1	PGP9.5	Ubiquitin carboxyl-terminal hydrolase isozyme L1	-0.0665739	2.16059e-05	0.00255586
SNRPF	RUXF	Small nuclear ribonucleoprotein F	-0.0446121	1.35061e-05	0.00255586
LYN	LYNB	Tyrosine-protein kinase Lyn, isoform B	0.207586	3.4751e-05	0.00316234
PTH	PTH	Parathyroid hormone	-0.0397156	3.42718e-05	0.00316234
LYN	LYN	Tyrosine-protein kinase Lyn	0.13998	4.91076e-05	0.00412504
SERPINA6	CBG	Corticosteroid-binding globulin	-0.03233	9.15239e-05	0.00666294
SFN	STRATIFIN	14-3-3 protein sigma	-0.0902519	8.56487e-05	0.00666294
GRB2	GRB2 adapter protein	Growth factor receptor-bound protein 2	-0.0669659	0.000103619	0.00707203
C10orf54	GI24	Platelet receptor Gi24	-0.0384611	0.000141813	0.00823524
HGF	HGF	Hepatocyte growth factor	0.0528234	0.000137171	0.00823524
NCAM1	NCAM-120	Neural cell adhesion molecule 1, 120 kDa isoform	-0.101165	0.000143287	0.00823524
GDI2	Rab GDP dissociation inhibitor beta	Rab GDP dissociation inhibitor beta	-0.071365	0.000180154	0.0098364
ERP29	ERP29	Endoplasmic reticulum resident protein 29	-0.050723	0.000241992	0.0125836
PAFAH1B2	PAFAH beta subunit	Platelet-activating factor acetylhydrolase IB subunit beta	-0.0503079	0.000261415	0.0128288
IGFBP2	IGFBP-2	Insulin-like growth factor-binding protein 2	0.0290968	0.000270204	0.0128288
ARPP19	ARP19	cAMP-regulated phosphoprotein 19	-0.0669042	0.000337288	0.0153466
ERBB3	ERBB3	Receptor tyrosine-protein kinase erbB-3	-0.082312	0.000447377	0.0183678
CTF1	Cardiotrophin-1	Cardiotrophin-1	0.0172456	0.00049735	0.0183678
CADM3	Nectin-like protein 1	Cell adhesion molecule 3	-0.0911868	0.000517602	0.0183678
NID2	NID2	Nidogen-2	-0.0391448	0.00052143	0.0183678
CKB CKM	CK-MB	Creatine kinase M-type:Creatine kinase B-type heterodimer	0.464741	0.000428555	0.0183678
TPI1	Triosephosphate isomerase	Triosephosphate isomerase	-0.0649306	0.000500031	0.0183678
NMT1	NMT1	Glycylpeptide N-tetradecanoyltransferase 1	-0.0528003	0.000472608	0.0183678
COTL1	Coactosin-like protein	Coactosin-like protein	-0.0345746	0.000595704	0.0197124
HSPA8	HSP70 protein 8	Heat shock cognate 71 kDa protein	-0.0615223	0.00058159	0.0197124
IGFBP7	IGFBP-7	Insulin-like growth factor-binding protein 7	-0.0486802	0.000637933	0.0204889
EPHA5	EphA5	Ephrin type-A receptor 5	-0.0211496	0.000688476	0.0214805
PRKCZ	PKC-Z	Protein kinase C zeta type	-0.0518297	0.000729992	0.0216138
YWHAQ	14-3-3 protein theta	14-3-3 protein theta	-0.0281861	0.000732334	0.0216138
H2AFZ	Histone H2A.z	Histone H2A.z	0.0702375	0.000768192	0.0220754
KIR2DL4	KI2L4	Killer cell immunoglobulin-like receptor 2DL4	-0.0366745	0.000857916	0.0240216
CDH5	Cadherin-5	Cadherin-5	-0.0328981	0.00107179	0.0263703
MAP2K1	MEK1	Dual specificity mitogen-activated protein kinase kinase 1	0.203419	0.00110147	0.0263703
RAC1	RAC1	Ras-related C3 botulinum toxin substrate 1	-0.057299	0.00111083	0.0263703
ITGA1 ITGB1	Integrin a1b1	Integrin alpha-I: beta-1 complex	-0.0502473	0.00106496	0.0263703
CDC37	CDC37	Hsp90 co-chaperone Cdc37	-0.0580257	0.00110862	0.0263703
SERPINA3	alpha-1-antichymotrypsin complex	Alpha-1-antichymotrypsin complex	-0.190025	0.00110276	0.0263703
NTN1	NET1	Netrin-1	0.0246182	0.00111057	0.0263703
BCAN	PGCB	Brevican core protein	-0.0737161	0.00116096	0.0269738
CKAP2	CKAP2	Cytoskeleton-associated protein 2	-0.0415179	0.00121312	0.027193
SET	SET	Protein SET	-0.0406853	0.0012202	0.027193
XPNPEP1	XPNPEP1	Xaa-Pro aminopeptidase 1	-0.0521145	0.00129697	0.0277704
SCARB2	LIMP II	Lysosome membrane protein 2	-0.0433587	0.00129147	0.0277704
CCL15	MIP-5	C-C motif chemokine 15	0.0179551	0.00135205	0.0283932
PRDX5	Peroxiredoxin-5	Peroxiredoxin-5, mitochondrial	-0.0131725	0.00137884	0.0284092
FSTL1	FSTL1	Follistatin-related protein 1	0.0375733	0.00144547	0.0292306
SECTM1	SECTM1	Secreted and transmembrane protein 1	-0.023478	0.00150781	0.0299369
DPT	DERM	Dermatopontin	0.0123924	0.00158074	0.0308244
DIABLO	SMAC	Diablo homolog, mitochondrial	-0.0259024	0.00166496	0.0318971
CNTN1	contactin-1	Contactin-1	-0.0578289	0.00173188	0.0321669
RPSA	40S ribosomal protein SA	40S ribosomal protein SA	-0.0491504	0.00175927	0.0321669
STIP1	Stress-induced-phosphoprotein 1	Stress-induced-phosphoprotein 1	-0.0474717	0.00176741	0.0321669
MFGE8	MFGM	Lactadherin	0.149389	0.00181935	0.0325693
CXCL12	SDF-1	Stromal cell-derived factor 1	0.0172247	0.00195224	0.0343847
SMOC1	SMOC1	SPARC-related modular calcium-binding protein 1	0.0346942	0.00206614	0.0352536
CTSD	Cathepsin D	Cathepsin D	-0.044121	0.0020578	0.0352536
HIST2H2BE	H2B2E	Histone H2B type 2-E	0.132052	0.00218339	0.0357558
TPT1	TCTP	Translationally-controlled tumor protein	-0.048998	0.0021697	0.0357558
AMH	MIS	Muellerian-inhibiting factor	-0.0357343	0.00219381	0.0357558
SEMA6A	Semaphorin-6A	Semaphorin-6A	-0.0473151	0.00249539	0.040073
NRCAM	Nr-CAM	Neuronal cell adhesion molecule	-0.0779071	0.00257549	0.0407599
FRZB	sFRP-3	Secreted frizzled-related protein 3	0.136873	0.00294255	0.0459037
IL27 EBI3	IL-27	Interleukin-27	-0.0181323	0.00305145	0.0469322
GFRA1	GFRa-1	GDNF family receptor alpha-1	-0.0763513	0.00327948	0.0497388

## Sheet: C2vsCO
S7 Data. Differentially expressed proteins in the Knight ADRC (Knight-C2 vs Control)
Entrez Gene Symbol	Target	Target Full Name	Effect	PValue	Adjusted.PValue
GP6	GPVI	Platelet glycoprotein VI	-0.0549271	3.50064e-08	1.91135e-05
KYNU	KYNU	Kynureninase	-0.085151	2.39443e-08	1.91135e-05
FGF6	FGF-6	Fibroblast growth factor 6	-0.0712339	7.34314e-08	2.6729e-05
CXCL13	BLC	C-X-C motif chemokine 13	0.0346795	1.33751e-07	3.6514e-05
KIRREL3	KIRR3	Kin of IRRE-like protein 3	-0.031183	1.99826e-07	4.36419e-05
TNFRSF17	BCMA	Tumor necrosis factor receptor superfamily member 17	-0.030701	5.84417e-07	6.55668e-05
INHBA	Activin A	Inhibin beta A chain	-0.0410889	7.36909e-07	6.55668e-05
CGA LHB	Luteinizing hormone	Luteinizing hormone	-0.0958826	4.93026e-07	6.55668e-05
MBL2	MBL	Mannose-binding protein C	-0.106798	7.41187e-07	6.55668e-05
CADM1	Nectin-like protein 2	Cell adhesion molecule 1	-0.0792796	6.66314e-07	6.55668e-05
CA13	Carbonic anhydrase XIII	Carbonic anhydrase 13	-0.0630933	7.80557e-07	6.55668e-05
PDGFRB	PDGF Rb	Platelet-derived growth factor receptor beta	-0.0411238	5.85137e-07	6.55668e-05
FGF4	FGF-4	Fibroblast growth factor 4	-0.0594999	3.90504e-07	6.55668e-05
ARID3A	ARI3A	AT-rich interactive domain-containing protein 3A	-0.0655721	8.5607e-07	6.67735e-05
CDH5	Cadherin-5	Cadherin-5	-0.074424	1.1775e-06	7.4098e-05
CADM3	Nectin-like protein 1	Cell adhesion molecule 3	-0.196976	1.08191e-06	7.4098e-05
NOG	Noggin	Noggin	0.0420777	1.2214e-06	7.4098e-05
PEX5	PEX5	Peroxisomal targeting signal 1 receptor	-0.075231	1.19395e-06	7.4098e-05
PRDX5	Peroxiredoxin-5	Peroxiredoxin-5, mitochondrial	-0.0233181	1.43209e-06	7.81919e-05
SNCA	a-Synuclein	Alpha-synuclein	-0.169386	1.41818e-06	7.81919e-05
IL11	IL-11	Interleukin-11	-0.0334493	1.54401e-06	8.02884e-05
FGF8	FGF-8A	Fibroblast growth factor 8 isoform A	-0.0799298	1.75757e-06	8.72396e-05
FST	FST	Follistatin	-0.0523026	1.88359e-06	8.94297e-05
L1CAM	NCAM-L1	Neural cell adhesion molecule L1	-0.179938	1.98353e-06	9.02507e-05
CDC2 CCNB1	CDK1/cyclin B	Cyclin-dependent kinase 1:G2/mitotic-specific cyclin-B1 complex	-0.0610973	2.2209e-06	9.32779e-05
FGF7	FGF7	Fibroblast growth factor 7	-0.112959	2.19606e-06	9.32779e-05
AREG	AREG	Amphiregulin	-0.130536	2.52831e-06	9.94571e-05
CDON	CDON	Cell adhesion molecule-related/down-regulated by oncogenes	-0.0635913	2.55018e-06	9.94571e-05
IL2RG	IL-2 sRg	Cytokine receptor common subunit gamma	-0.141801	2.73316e-06	0.000102918
AGER	sRAGE	Advanced glycosylation end product-specific receptor, soluble	0.050913	2.88135e-06	0.000104881
CCL21	6Ckine	C-C motif chemokine 21	-0.0301297	3.08711e-06	0.00010864
TBK1	TBK1	Serine/threonine-protein kinase TBK1	-0.0242012	3.18358e-06	0.00010864
CSRP3	CSRP3	Cysteine and glycine-rich protein 3	0.108652	3.31361e-06	0.00010965
ANGPT4	Angiopoietin-4	Angiopoietin-4	-0.0645746	3.5479e-06	0.000110052
NR3C1	Glucocorticoid receptor	Glucocorticoid receptor	-0.0279424	3.58632e-06	0.000110052
CD22	CD22	B-cell receptor CD22	-0.062799	3.62808e-06	0.000110052
CCL27	CTACK	C-C motif chemokine 27	-0.0430548	3.93834e-06	0.00011367
GFAP	GFAP	Glial fibrillary acidic protein	0.376457	3.95554e-06	0.00011367
SEZ6L2	SE6L2	Seizure 6-like protein 2	-0.121684	4.38832e-06	0.000122873
GPD1	GPDA	Glycerol-3-phosphate dehydrogenase [NAD(+)], cytoplasmic	0.279709	4.64932e-06	0.000123831
VIP	Vasoactive Intestinal Peptide	Vasoactive Intestinal Peptide	-0.0500499	4.63882e-06	0.000123831
UBE2L3	UB2L3	Ubiquitin-conjugating enzyme E2 L3	-0.0880087	5.31885e-06	0.00013829
FLRT1	FLRT1	Leucine-rich repeat transmembrane protein FLRT1	-0.0787275	5.91461e-06	0.000150204
FGF16	FGF-16	Fibroblast growth factor 16	-0.128267	6.55424e-06	0.000161012
BMP6	BMP-6	Bone morphogenetic protein 6	0.0691676	6.63512e-06	0.000161012
EPHA1	EphA1	Ephrin type-A receptor 1	-0.0572938	7.46411e-06	0.000177192
PLA2G5	GV	Calcium-dependent phospholipase A2	-0.047102	7.7522e-06	0.000180115
MAPKAPK5	MAPK5	MAP kinase-activated protein kinase 5	0.030978	8.00405e-06	0.000182092
IGF1	IGF-I	Insulin-like growth factor I	-0.0776797	8.78982e-06	0.000195887
IL4	IL-4	Interleukin-4	-0.0231505	9.34876e-06	0.000204177
EDAR	EDAR	Tumor necrosis factor receptor superfamily member EDAR	-0.0608107	1.03826e-05	0.000210169
TNFSF13B	BAFF	Tumor necrosis factor ligand superfamily member 13B	0.0224068	9.99893e-06	0.000210169
PTGS2	COX-2	Prostaglandin G/H synthase 2	0.112562	1.02517e-05	0.000210169
CHST2	CHST2	Carbohydrate sulfotransferase 2	-0.0791699	1.0393e-05	0.000210169
GDF11 MSTN	GDF-11/8	Growth/differentiation factor 11/8	-0.0379184	1.15704e-05	0.000221665
CD40LG	CD40 ligand, soluble	CD40 ligand	-0.0510605	1.1444e-05	0.000221665
ADAM9	ADAM 9	Disintegrin and metalloproteinase domain-containing protein 9	0.0317942	1.13341e-05	0.000221665
PDXP	PLPP	Pyridoxal phosphate phosphatase	-0.141419	1.19284e-05	0.000224583
BCL2	Bcl-2	Apoptosis regulator Bcl-2	-0.087167	1.26341e-05	0.000233838
SMOC1	SMOC1	SPARC-related modular calcium-binding protein 1	0.056651	1.29468e-05	0.000235611
DHH	DHH	Desert hedgehog protein N-product	-0.0803394	1.31614e-05	0.000235611
IL3RA	IL-3 Ra	Interleukin-3 receptor subunit alpha	-0.0690245	1.35334e-05	0.000238362
NOTCH1	Notch 1	Neurogenic locus notch homolog protein 1	0.11123	1.40795e-05	0.000244045
EEF1B2	EF-1-beta	Elongation factor 1-beta	-0.0784345	1.46766e-05	0.000250419
CNTN4	Contactin-4	Contactin-4	-0.0921998	1.67814e-05	0.000270372
IL17B	IL-17B	Interleukin-17B	0.0386219	1.65992e-05	0.000270372
PCSK7	PCSK7	Proprotein convertase subtilisin/kexin type 7	-0.0227921	1.64202e-05	0.000270372
CD200	OX2G	OX-2 membrane glycoprotein	-0.170687	1.68364e-05	0.000270372
MSLN	Mesothelin	Mesothelin	-0.0364575	1.87216e-05	0.00029629
NACA	NACA	Nascent polypeptide-associated complex subunit alpha	-0.0670296	2.00967e-05	0.000313509
IL24	IL24	Interleukin-24	-0.0581357	2.16107e-05	0.000332379
LGALS4	Galectin-4	Galectin-4	-0.0397702	2.28318e-05	0.000332431
HAPLN1	HPLN1	Hyaluronan and proteoglycan link protein 1	-0.184647	2.22321e-05	0.000332431
KREMEN2	KREM2	Kremen protein 2	-0.108171	2.23377e-05	0.000332431
PRDX1	Peroxiredoxin-1	Peroxiredoxin-1	0.144921	2.28166e-05	0.000332431
KIF23	KIF23	Kinesin-like protein KIF23	-0.0851352	2.31708e-05	0.000332927
SEMA3A	Semaphorin 3A	Semaphorin-3A	-0.0419731	2.47985e-05	0.000351687
GDF15	MIC-1	Growth/differentiation factor 15	-0.0404034	2.57646e-05	0.000360705
PDE1A	PDE1A	Calcium/calmodulin-dependent 3',5'-cyclic nucleotide phosphodiesterase 1A	-0.0726958	2.61734e-05	0.000361789
VEGFC	VEGF-C	Vascular endothelial growth factor C	-0.0631749	2.8028e-05	0.000382582
CST7	CYTF	Cystatin-F	-0.0608505	2.85011e-05	0.000384236
IGFBP7	IGFBP-7	Insulin-like growth factor-binding protein 7	-0.0786126	3.05746e-05	0.000407165
EDA	EDA	Ectodysplasin-A, secreted form	-0.0397354	3.18959e-05	0.000419643
MRC2	MRC2	C-type mannose receptor 2	0.0445718	3.3206e-05	0.000421639
GREM1	GREM1	Gremlin-1	-0.0441314	3.29652e-05	0.000421639
BAD	BAD	Bcl2-associated agonist of cell death	-0.0940655	3.29632e-05	0.000421639
DCN	Bone proteoglycan II	Decorin	-0.0892942	3.53714e-05	0.000442028
TNFSF8	CD30 Ligand	Tumor necrosis factor ligand superfamily member 8	-0.0372326	3.56213e-05	0.000442028
ACE2	ACE2	Angiotensin-converting enzyme 2	-0.0459077	3.61719e-05	0.000443817
NLGN4X	NLGNX	Neuroligin-4, X-linked	-0.181089	3.71668e-05	0.000450957
TGFB1	TGF-b1	Transforming growth factor beta-1	-0.0833596	3.80879e-05	0.000451082
CD36	CD36 ANTIGEN	Platelet glycoprotein 4	-0.0545465	3.84163e-05	0.000451082
GSN	Gelsolin	Gelsolin	0.205221	3.83252e-05	0.000451082
SHC1	SHC1	SHC-transforming protein 1	-0.0769771	4.17414e-05	0.000484911
ANGPTL3	ANGL3	Angiopoietin-related protein 3	-0.0180502	4.4385e-05	0.000510194
EFNB3	Ephrin-B3	Ephrin-B3	-0.0865129	4.82905e-05	0.000548749
CDNF	ARMEL	Cerebral dopamine neurotrophic factor	0.0580974	4.87442e-05	0.000548749
MATN2	MATN2	Matrilin-2	0.192977	5.10994e-05	0.000569394
TACSTD2	GA733-1 protein	Tumor-associated calcium signal transducer 2	-0.0181037	5.25268e-05	0.000576318
RPS6KA5	RSK-like protein kinase	Ribosomal protein S6 kinase alpha-5	-0.0539793	5.27764e-05	0.000576318
HMGB1	HMG-1	High mobility group protein B1	0.124937	5.62106e-05	0.000607742
CRTAM	CRTAM	Cytotoxic and regulatory T-cell molecule	-0.0289105	6.02e-05	0.000644494
MATK	MATK	Megakaryocyte-associated tyrosine-protein kinase	0.0276245	6.25147e-05	0.000662777
AZU1	Azurocidin	Azurocidin	-0.030098	6.81488e-05	0.000711178
REN	Renin	Renin	0.0292398	6.83825e-05	0.000711178
PDE7A	PDE7A	High affinity cAMP-specific 3',5'-cyclic phosphodiesterase 7A	-0.0284413	6.98296e-05	0.000719376
CD47	CD47	Leukocyte surface antigen CD47	-0.0767217	7.06414e-05	0.000720938
BTC	BTC	Betacellulin	0.0300194	7.36786e-05	0.000744973
CTSE	CATE	Cathepsin E	0.0256314	7.65358e-05	0.000766762
PLXNB2	PLXB2	Plexin-B2	0.0472215	7.80976e-05	0.000775297
JAM3	JAM-C	Junctional adhesion molecule C	-0.103199	7.91212e-05	0.000778381
GP1BA	GP1BA	Platelet glycoprotein Ib alpha chain	0.0192095	7.99825e-05	0.000779829
IL22	IL-22	Interleukin-22	-0.0360651	8.1286e-05	0.000785525
CCL22	MDC	C-C motif chemokine 22	0.0290594	8.29295e-05	0.000794378
STAB2	STAB2	Stabilin-2	-0.0762048	8.90771e-05	0.000845845
CTF1	Cardiotrophin-1	Cardiotrophin-1	0.0263984	9.41568e-05	0.000879298
PDCD1LG2	PD-L2	Programmed cell death 1 ligand 2	-0.0508182	9.42105e-05	0.000879298
CAMKK1	CaMKK alpha	Calcium/calmodulin-dependent protein kinase kinase 1	-0.044604	9.50785e-05	0.000879879
LRP8	LRP8	Low-density lipoprotein receptor-related protein 8	-0.0397761	9.79191e-05	0.000886128
IL18R1	IL-18 Ra	Interleukin-18 receptor 1	-0.034409	9.81882e-05	0.000886128
DDR1	discoidin domain receptor 1	Epithelial discoidin domain-containing receptor 1	0.211378	9.73036e-05	0.000886128
PLG	Plasmin	Plasmin	-0.0343773	0.000100183	0.000896724
IFNL1	IFN-lambda 1	Interferon lambda-1	-0.0306751	0.000101755	0.000903385
PROC	Protein C	Vitamin K-dependent protein C	-0.0569201	0.000111543	0.000982302
GNS	GNS	N-acetylglucosamine-6-sulfatase	0.0449287	0.000114349	0.000993892
MDM2	MDM2	E3 ubiquitin-protein ligase Mdm2	-0.042009	0.00011468	0.000993892
PTHLH	PTHrP	Parathyroid hormone-related protein	-0.0478149	0.000116198	0.000999116
CCDC80	URB	Coiled-coil domain-containing protein 80	-0.0308601	0.000117328	0.00100096
PRTN3	Proteinase-3	Myeloblastin	-0.230359	0.000124608	0.00105482
GSTP1	Glutathione S-transferase Pi	Glutathione S-transferase P	0.0956161	0.000127962	0.00107488
MPO	Myeloperoxidase	Myeloperoxidase	-0.127484	0.000131255	0.00108584
CD109	CD109	CD109 antigen	-0.0471328	0.000131068	0.00108584
PKM2	M2-PK	Pyruvate kinase PKM	0.139763	0.000134762	0.00108867
COL23A1	CONA1	Collagen alpha-1(XXIII) chain	-0.0839468	0.000133432	0.00108867
EPHB2	EPHB2	Ephrin type-B receptor 2	0.0367455	0.000135585	0.00108867
AMICA1	JAML1	Junctional adhesion molecule-like	0.0251556	0.000135292	0.00108867
CHKB	CHKB	Choline/ethanolamine kinase	0.0333705	0.000138217	0.0011017
IL6	IL-6	Interleukin-6	-0.0691578	0.000151442	0.00119837
CDK5 CDK5R1	CDK5/p35	Cyclin-dependent kinase 5:Cyclin-dependent kinase 5 activator 1 complex	-0.148155	0.00015434	0.00120386
CD300C	CLM6	CMRF35-like molecule 6	0.0398352	0.000153817	0.00120386
HDAC8	HDAC8	Histone deacetylase 8	-0.109808	0.000159789	0.0012288
NCAM1	NCAM-120	Neural cell adhesion molecule 1, 120 kDa isoform	-0.136989	0.000159427	0.0012288
CD63	CD63	CD63 antigen	0.0169358	0.000161042	0.00122978
P4HB	Protein disulfide-isomerase	Protein disulfide-isomerase	0.03765	0.000175997	0.00133464
CRLF2	TSLP R	Cytokine receptor-like factor 2	-0.0531221	0.000179946	0.0013424
AURKA	Aurora kinase A	Aurora kinase A	0.033936	0.000181167	0.0013424
CHEK2	Chk2	Serine/threonine-protein kinase Chk2	0.0409991	0.000181937	0.0013424
IL12RB2	IL-12 RB2	Interleukin-12 receptor subunit beta-2	0.0182829	0.000181147	0.0013424
TSLP	TSLP	Thymic stromal lymphopoietin	-0.0247066	0.000183363	0.00134385
CXCL10	IP-10	C-X-C motif chemokine 10	-0.0599744	0.000187639	0.00136601
IL20	IL-20	Interleukin-20	-0.0563113	0.000193786	0.00140142
RXFP1	RXFP1	Relaxin receptor 1	0.0244289	0.000197799	0.00141174
PAK7	PAK7	Serine/threonine-protein kinase PAK 7	-0.0338384	0.000196602	0.00141174
LAMA1 LAMB1 LAMC1	Laminin	Laminin	-0.073877	0.000216208	0.00152322
EPHA2	Epithelial cell kinase	Ephrin type-A receptor 2	0.0272451	0.000215159	0.00152322
ESAM	ESAM	Endothelial cell-selective adhesion molecule	-0.0634006	0.000220451	0.00154316
NRP1	NRP1	Neuropilin-1	-0.126445	0.000226281	0.00157388
SPP1	Osteopontin	Osteopontin	0.0587224	0.000229539	0.00158644
NTRK3	TrkC	NT-3 growth factor receptor	-0.0568528	0.000241714	0.00166007
PRDX6	Peroxiredoxin-6	Peroxiredoxin-6	0.0915201	0.000283812	0.00193702
TNFRSF1B	TNF sR-II	Tumor necrosis factor receptor superfamily member 1B	-0.0337866	0.00028747	0.0019498
HTRA2	HTRA2	Serine protease HTRA2, mitochondrial	-0.0993258	0.000301094	0.0020296
TLR4	TLR4	Toll-like receptor 4	0.0475863	0.000315568	0.00210892
CCL15	MIP-5	C-C motif chemokine 15	0.0282912	0.000316724	0.00210892
HSPD1	HSP 60	60 kDa heat shock protein, mitochondrial	-0.110044	0.000334905	0.00221095
CALR	calreticulin	Calreticulin	-0.0557628	0.000336096	0.00221095
EFNA4	Ephrin-A4	Ephrin-A4	0.0237883	0.000345425	0.00224249
ENTPD3	ENTP3	Ectonucleoside triphosphate diphosphohydrolase 3	-0.0603655	0.000347052	0.00224249
LGALS9	LEG9	Galectin-9	0.0194478	0.000345732	0.00224249
HPGD	HPG-	15-hydroxyprostaglandin dehydrogenase [NAD(+)]	-0.0665353	0.000350849	0.00225369
ARSB	ARSB	Arylsulfatase B	-0.0568705	0.00035343	0.00225699
ASAH2	ASAH2	Neutral ceramidase	-0.0250057	0.00036941	0.00233177
VAV1	VAV	Proto-oncogene vav	-0.0423097	0.00036862	0.00233177
FGF1	b-ECGF	Fibroblast growth factor 1	0.217941	0.000382712	0.00240185
JAM2	JAM-B	Junctional adhesion molecule B	-0.100425	0.000397235	0.00247875
BSG	BASI	Basigin	-0.0633486	0.000406574	0.00252261
IFNB1	IFN-b	Interferon beta	0.0205271	0.000417535	0.00257598
BCL2L2	Apoptosis regulator Bcl-W	Bcl-2-like protein 2	0.0241746	0.000435899	0.00265923
HK1	HXK1	Hexokinase-1	-0.108008	0.000434998	0.00265923
DSG1	Desmoglein-1	Desmoglein-1	-0.060301	0.000442927	0.00268709
APOE	Apo E	Apolipoprotein E	-0.0932337	0.00045556	0.00274846
ERBB3	ERBB3	Receptor tyrosine-protein kinase erbB-3	0.138468	0.000466784	0.0028007
C2	C2	Complement C2	-0.0658876	0.000473635	0.00282628
FGFR2	FGFR-2	Fibroblast growth factor receptor 2	0.0285922	0.000477407	0.0028333
IL36A	IL-1F6	Interleukin-36 alpha	0.0193158	0.0004802	0.00283448
SEMA5A	SEM5A	Semaphorin-5A	0.0422088	0.000486954	0.0028436
IL2RA	IL-2 sRa	Interleukin-2 receptor subunit alpha	-0.0250864	0.000484491	0.0028436
SKP1	SKP1	S-phase kinase-associated protein 1	-0.0299575	0.000497913	0.00289213
HSPA8	HSP70 protein 8	Heat shock cognate 71 kDa protein	0.0979525	0.000500817	0.00289361
IBSP	BSP	Bone sialoprotein 2	-0.0287369	0.000504946	0.00290211
AFP	AFP	alpha-Fetoprotein	-0.0204186	0.000511629	0.00292513
ACVRL1	ALK-1	Serine/threonine-protein kinase receptor R3	-0.0480361	0.000526754	0.00299591
CLC	LPPL	Galectin-10	0.0177978	0.000533531	0.00301874
FABP5	FABPE	Fatty acid-binding protein, epidermal	0.0850405	0.00053916	0.00303486
IL10RB	IL-10 Rb	Interleukin-10 receptor subunit beta	-0.0375128	0.000543071	0.0030412
IDS	IDS	Iduronate 2-sulfatase	-0.0549419	0.000551256	0.00307128
MFRP	MFRP	Membrane frizzled-related protein	-0.041623	0.000566513	0.00314027
FGF9	FGF9	Fibroblast growth factor 9	0.0268338	0.00058283	0.00321439
VCAM1	VCAM-1	Vascular cell adhesion protein 1	-0.0643355	0.000600596	0.00329573
CAMK2D	CAMK2D	Calcium/calmodulin-dependent protein kinase type II subunit delta	-0.078237	0.000621926	0.00339572
NID2	NID2	Nidogen-2	-0.0434333	0.00063873	0.00347011
ISLR2	ISLR2	Immunoglobulin superfamily containing leucine-rich repeat protein 2	-0.0583958	0.000654321	0.00352289
IGFBP4	IGFBP-4	Insulin-like growth factor-binding protein 4	-0.112406	0.000658123	0.00352289
NRCAM	Nr-CAM	Neuronal cell adhesion molecule	-0.123906	0.000657177	0.00352289
DLL4	DLL4	Delta-like protein 4	-0.0155299	0.000667874	0.00355765
APOE	Apo E3	Apolipoprotein E (isoform E3)	-0.119049	0.000685443	0.00361596
SELE	sE-Selectin	E-selectin	-0.0357693	0.000684922	0.00361596
CXCL8	IL-8	Interleukin-8	-0.0249201	0.000711769	0.00373679
GRAP2	GRB2-related adapter protein 2	GRB2-related adapter protein 2	0.0179947	0.000738143	0.00385671
IL36B	IL-1F8	Interleukin-36 beta	0.0205888	0.000768421	0.0039778
FGF8	FGF-8B	Fibroblast growth factor 8 isoform B	-0.0283602	0.000770373	0.0039778
CNDP1	CNDP1	Beta-Ala-His dipeptidase	0.275932	0.000772246	0.0039778
TNFRSF13B	TACI	Tumor necrosis factor receptor superfamily member 13B	-0.0596678	0.000798345	0.00407417
CFHR5	complement factor H-related 5	Complement factor H-related protein 5	-0.0531048	0.000798418	0.00407417
CD84	SLAF5	SLAM family member 5	-0.0313478	0.000841316	0.0042731
CCL11	Eotaxin	Eotaxin	0.0196156	0.000871411	0.00440547
ANGPT1	Angiopoietin-1	Angiopoietin-1	-0.0140446	0.000893252	0.00449507
BGLAP	Osteocalcin	Osteocalcin	-0.0512734	0.000910554	0.00454159
ACP5	TrATPase	Tartrate-resistant acid phosphatase type 5	-0.0424934	0.000910813	0.00454159
SHH	Sonic Hedgehog	Sonic hedgehog protein	0.0302351	0.000915709	0.00454405
PRKACA	PRKACA	cAMP-dependent protein kinase catalytic subunit alpha	-0.102188	0.000919629	0.00454405
RAD51	RAD51	DNA repair protein RAD51 homolog 1	-0.0802439	0.000930597	0.00457753
IL17RA	IL-17 sR	Interleukin-17 receptor A	-0.0198117	0.000954822	0.00467563
NOTCH3	Notch-3	Neurogenic locus notch homolog protein 3	0.0300989	0.00099775	0.00486403
IL5RA	IL-5 Ra	Interleukin-5 receptor subunit alpha	-0.0172802	0.00103009	0.00499935
NCR2	NKp44	Natural cytotoxicity triggering receptor 2	-0.0229907	0.00105423	0.00509387
SFTPD	SP-D	Pulmonary surfactant-associated protein D	0.108994	0.00107577	0.00517508
ENTPD1	CD39	Ectonucleoside triphosphate diphosphohydrolase 1	-0.0505048	0.00108931	0.00521724
ASGR1	ASGR1	Asialoglycoprotein receptor 1	0.0183438	0.00113255	0.00540065
SERPINE1	PAI-1	Plasminogen activator inhibitor 1	-0.0492457	0.0011923	0.00563632
IGHD IGK@ IGL@	IgD	Immunoglobulin D	0.0247012	0.00119092	0.00563632
CKAP2	CKAP2	Cytoskeleton-associated protein 2	-0.0568182	0.00120146	0.00565515
VTN	Vitronectin	Vitronectin	-0.0687154	0.00123231	0.00577548
TNFRSF11B	OPG	Tumor necrosis factor receptor superfamily member 11B	-0.10688	0.00131782	0.0060977
IL1R1	IL-1 sRI	Interleukin-1 receptor type 1	0.0238512	0.00131473	0.0060977
AFM	Afamin	Afamin	-0.0771065	0.00131781	0.0060977
THBS1	Thrombospondin-1	Thrombospondin-1	-0.141625	0.00136165	0.00627392
CLU	Clusterin	Clusterin	-0.0436784	0.00140195	0.0064325
EFNB1	EFNB1	Ephrin-B1	-0.043405	0.00141726	0.00647552
CAPG	CAPG	Macrophage-capping protein	0.0794905	0.00142358	0.00647729
PRKCZ	PKC-Z	Protein kinase C zeta type	-0.0662334	0.00145265	0.00658214
CNTN5	Contactin-5	Contactin-5	-0.0267566	0.0014821	0.0066878
CRELD1	CREL1	Cysteine-rich with EGF-like domain protein 1	-0.0161469	0.00155123	0.00697096
FGF12	FGF-12	Fibroblast growth factor 12	-0.0952633	0.00156738	0.00700784
SEMA6A	Semaphorin-6A	Semaphorin-6A	0.0840687	0.00157227	0.00700784
WIF1	WIF-1	Wnt inhibitory factor 1	-0.0441831	0.00159189	0.00706645
CASP10	Caspase-10	Caspase-10	-0.0504218	0.00161621	0.00714536
SIRT2	SIRT2	NAD-dependent protein deacetylase sirtuin-2	-0.106611	0.00163715	0.00720876
FTH1 FTL	Ferritin	Ferritin	0.13763	0.00166506	0.0073022
LTA LTB	Lymphotoxin a2/b1	Lymphotoxin alpha2:beta1	-0.0684164	0.00168664	0.00736724
NME2	NDP kinase B	Nucleoside diphosphate kinase B	-0.191677	0.00171229	0.0074495
CDKN1B	p27Kip1	Cyclin-dependent kinase inhibitor 1B	0.116261	0.00172861	0.00749063
LTBR	Lymphotoxin b R	Tumor necrosis factor receptor superfamily member 3	-0.0769968	0.00178215	0.00763174
CSF3R	G-CSF-R	Granulocyte colony-stimulating factor receptor	-0.0636955	0.00178913	0.00763174
CXCL3 CXCL2	Gro-b/g	Gro-beta/gamma	-0.058939	0.00177284	0.00763174
HSD17B10	ERAB	3-hydroxyacyl-CoA dehydrogenase type-2	-0.192496	0.00177516	0.00763174
HIF1A	HIF-1a	Hypoxia-inducible factor 1-alpha	0.0182748	0.00182059	0.00770795
IGFBP6	IGFBP-6	Insulin-like growth factor-binding protein 6	-0.0899348	0.00182262	0.00770795
ICAM5	sICAM-5	Intercellular adhesion molecule 5	-0.181365	0.00182817	0.00770795
SPOCK2	Testican-2	Testican-2	-0.11141	0.00186779	0.00784471
C8A C8B C8G	C8	Complement component C8	-0.0634406	0.00199367	0.00834134
PRKCD	PKC-D	Protein kinase C delta type	-0.0837701	0.00202327	0.00843285
KIT	SCF sR	Mast/stem cell growth factor receptor Kit	-0.111502	0.0020509	0.00843339
MMP17	MMP-17	Matrix metalloproteinase-17	-0.0851518	0.00205429	0.00843339
CA10	Carbonic Anhydrase X	Carbonic anhydrase-related protein 10	-0.0405397	0.00203193	0.00843339
IL1RN	IL-1Ra	Interleukin-1 receptor antagonist protein	-0.0473329	0.00204744	0.00843339
KPNA2	Karyopherin-a2	Importin subunit alpha-1	-0.0671509	0.00209709	0.00853461
ZAP70	ZAP70	Tyrosine-protein kinase ZAP-70	-0.0974594	0.00211021	0.00853461
KLK3	PSA	Prostate-specific antigen	0.0285377	0.00210863	0.00853461
ATP5O	ATPO	ATP synthase subunit O, mitochondrial	-0.107223	0.00208783	0.00853461
PROK1	EG-VEGF	Prokineticin-1	0.0491458	0.00219088	0.0088282
RPSA	40S ribosomal protein SA	40S ribosomal protein SA	-0.0582703	0.00226309	0.00908562
SPARCL1	SPARCL1	SPARC-like protein 1	-0.108406	0.00230268	0.00917709
APOD	Apo D	Apolipoprotein D	-0.0517433	0.00229925	0.00917709
FAM3D	FAM3D	Protein FAM3D	0.0194373	0.00233046	0.00922051
GFRA3	GFRa-3	GDNF family receptor alpha-3	-0.0797624	0.00232405	0.00922051
DDR2	Discoidin domain receptor 2	Discoidin domain-containing receptor 2	-0.0325735	0.00234185	0.00923211
CA4	Carbonic Anhydrase IV	Carbonic anhydrase 4	-0.052807	0.00236672	0.00929663
BCL2L1	BCL2-like 1 protein	Bcl-2-like protein 1	-0.0254708	0.00242368	0.00945898
CD200R1	MO2R1	Cell surface glycoprotein CD200 receptor 1	-0.0158133	0.00242538	0.00945898
TGFB3	TGF-b3	Transforming growth factor beta-3	0.0202453	0.00258775	0.0100563
SERPINA1	a1-Antitrypsin	Alpha-1-antitrypsin	-0.0560798	0.00259861	0.0100627
PDE5A	PDE5A	cGMP-specific 3',5'-cyclic phosphodiesterase	-0.0217859	0.00265544	0.0102464
CSNK2A1 CSNK2B	CK2-A1:B	Casein kinase II 2-alpha:2-beta heterotetramer	-0.196767	0.00267413	0.0102822
EPS15L1	EP15R	Epidermal growth factor receptor substrate 15-like 1	-0.0598443	0.00271493	0.0104025
HGFAC	HGFA	Hepatocyte growth factor activator	-0.0558621	0.00274892	0.0104959
CSF1R	M-CSF R	Macrophage colony-stimulating factor 1 receptor	0.127669	0.00277897	0.0105736
PECAM1	PECAM-1	Platelet endothelial cell adhesion molecule	-0.0340986	0.00280448	0.0105969
ERP29	ERP29	Endoplasmic reticulum resident protein 29	-0.0570973	0.0028014	0.0105969
MPL	Thrombopoietin Receptor	Thrombopoietin Receptor	0.0269342	0.00283097	0.0106601
CD97	CD97	CD97 antigen	-0.0518096	0.00288873	0.0108362
PTK2	FAK1	Focal adhesion kinase 1	0.0254102	0.00289759	0.0108362
APOE	Apo E4	Apolipoprotein E (isoform E4)	-0.0979946	0.0029525	0.0109664
HMGN1	HMGN1	Non-histone chromosomal protein HMG-14	0.0991567	0.00294741	0.0109664
ADAMTS15	ATS15	A disintegrin and metalloproteinase with thrombospondin motifs 15	-0.0142276	0.00301369	0.0111558
C1QBP	C1QBP	Complement component 1 Q subcomponent-binding protein, mitochondrial	-0.0479372	0.00304099	0.0112188
OSM	OSM	Oncostatin-M	-0.0570952	0.0030674	0.0112696
LCMT1	LCMT1	Leucine carboxyl methyltransferase 1	-0.0437166	0.0030754	0.0112696
ACAN	Aggrecan	Aggrecan core protein	-0.0826088	0.00310003	0.0113219
SLITRK1	SLIK1	SLIT and NTRK-like protein 1	-0.0498449	0.00317236	0.011509
MSN	Moesin	Moesin	0.238275	0.00316721	0.011509
SH2D1A	SH21A	SH2 domain-containing protein 1A	-0.0480376	0.00319957	0.0115693
TNFRSF1A	TNF sR-I	Tumor necrosis factor receptor superfamily member 1A	-0.029591	0.00324215	0.0116461
MMP3	MMP-3	Stromelysin-1	-0.0198791	0.00323613	0.0116461
CSNK2A2 CSNK2B	CK2-A2:B	Casein kinase II 2-alpha':2-beta heterotetramer	-0.132757	0.00330822	0.0118445
KLK12	kallikrein 12	Kallikrein-12	-0.0878361	0.00332628	0.0118702
PIK3CG	PK3CG	Phosphatidylinositol 4,5-bisphosphate 3-kinase catalytic subunit gamma isoform	-0.0456987	0.00346088	0.0123104
KLK8	kallikrein 8	Kallikrein-8	-0.0399839	0.00348307	0.0123491
IL37	IL-1F7	Interleukin-37	-0.0577425	0.00361703	0.0127825
FGF5	FGF-5	Fibroblast growth factor 5	0.0155844	0.00367628	0.012867
STX1A	STX1a	Syntaxin-1A	-0.11703	0.00366471	0.012867
UNC5D	UNC5H4	Netrin receptor UNC5D	-0.062887	0.0036598	0.012867
KAT6A	MOZ	Histone acetyltransferase KAT6A	-0.0834469	0.00368994	0.0128735
ANGPT2	Angiopoietin-2	Angiopoietin-2	0.0367532	0.00372987	0.0129362
OPCML	OBCAM	Opioid-binding protein/cell adhesion molecule	-0.076571	0.0037316	0.0129362
CTSF	CATF	Cathepsin F	-0.0379855	0.0038109	0.0131693
CYCS	Cytochrome c	Cytochrome c	-0.0727583	0.00383719	0.0132183
S100A9	calgranulin B	Protein S100-A9	-0.0584131	0.00385388	0.0132341
PLA2G10	GX	Group 10 secretory phospholipase A2	-0.0213747	0.00387913	0.013279
GSTA3	GSTA3	Glutathione S-transferase A3	0.029674	0.00395114	0.0134833
TIMP1	TIMP-1	Metalloproteinase inhibitor 1	-0.117459	0.00410343	0.0139464
SLAMF7	SLAF7	SLAM family member 7	0.0250378	0.0041124	0.0139464
N6AMT1	HEMK2	HemK methyltransferase family member 2	0.0294094	0.0041502	0.014031
CDH1	Cadherin E	Cadherin-1	-0.0269637	0.00416589	0.0140406
CFD	Factor D	Complement factor D	-0.0357779	0.00420204	0.0141189
KLK14	kallikrein 14	Kallikrein-14	-0.104583	0.00423631	0.0141903
MMEL1	MMEL2	Membrane metallo-endopeptidase-like 1	-0.0232576	0.00425702	0.0142161
NBL1	DAN	Neuroblastoma suppressor of tumorigenicity 1	-0.0191774	0.0043376	0.014441
PLAUR	suPAR	Urokinase plasminogen activator surface receptor	-0.0386638	0.00455345	0.0150678
MEPE	MEPE	Matrix extracellular phosphoglycoprotein	0.023634	0.00454816	0.0150678
CFC1	CFC1	Cryptic protein	-0.0585415	0.00460072	0.0151782
PPP3R1	Calcineurin B a	Calcineurin subunit B type 1	-0.095776	0.0046802	0.0153939
TNC	Tenascin	Tenascin	0.232053	0.00475347	0.015588
CCL4L1	LAG-1	C-C motif chemokine 4-like	-0.0196341	0.00480268	0.0157022
NTRK1	TrkA	High affinity nerve growth factor receptor	-0.0520281	0.0048964	0.0159608
ADRBK1	BARK1	beta-adrenergic receptor kinase 1	-0.149792	0.00499752	0.0161938
CPE	CBPE	Carboxypeptidase E	-0.0262067	0.00499109	0.0161938
EPHA10	EPHAA	Ephrin type-A receptor 10	0.0186979	0.00511409	0.0165224
MMP13	MMP-13	Collagenase 3	-0.0203766	0.00525658	0.0169327
TEC	TEC	Tyrosine-protein kinase Tec	0.018501	0.00529415	0.0170036
MAP2K4	MP2K4	Dual specificity mitogen-activated protein kinase kinase 4	0.021659	0.00531915	0.0170338
TPO	TMA	Thyroid peroxidase	-0.0616479	0.00536834	0.017141
PAK6	PAK6	Serine/threonine-protein kinase PAK 6	-0.0346919	0.00550929	0.0175398
NOV	NovH	Protein NOV homolog	-0.0233195	0.00552691	0.0175447
TBP	TBP	TATA-box-binding protein	0.0170689	0.00555334	0.0175775
DNAJC19	DnaJ homolog	Mitochondrial import inner membrane translocase subunit TIM14	-0.0572128	0.00577854	0.0182375
C10orf54	GI24	Platelet receptor Gi24	-0.0330547	0.00587298	0.0184821
HAMP	LEAP-1	Hepcidin	-0.0269284	0.00593629	0.0185392
A2M	a2-Macroglobulin	Alpha-2-macroglobulin	0.0490869	0.00595231	0.0185392
EIF4EBP2	4EBP2	Eukaryotic translation initiation factor 4E-binding protein 2	-0.018422	0.00595903	0.0185392
KRT18	Keratin 18	Keratin, type I cytoskeletal 18	-0.0194663	0.00593373	0.0185392
WFIKKN2	WFKN2	WAP, Kazal, immunoglobulin, Kunitz and NTR domain-containing protein 2	-0.0405389	0.00612647	0.019006
S100A12	S100A12	Protein S100-A12	-0.0504756	0.00629204	0.0194643
MSTN	Myostatin	Growth/differentiation factor 8	0.013299	0.00648777	0.0200131
Human-virus	HPV E7 Type 16	Protein E7_HPV16	-0.0694837	0.00672613	0.02069
RNASEH1	RNase H1	Ribonuclease H1	0.047612	0.00675717	0.0207271
TNFRSF18	GITR	Tumor necrosis factor receptor superfamily member 18	0.0167627	0.00681387	0.0208424
CNTF	CNTF	Ciliary neurotrophic factor	0.02296	0.00708519	0.0216118
ADGRE2	EMR2	Adhesion G protein-coupled receptor E2	0.0257458	0.0071909	0.0218732
PGLYRP1	PGRP-S	Peptidoglycan recognition protein 1	-0.0506911	0.00721222	0.0218771
IGFBP2	IGFBP-2	Insulin-like growth factor-binding protein 2	0.0264463	0.00725733	0.0219529
IL23R	IL-23 R	Interleukin-23 receptor	-0.0237969	0.00732207	0.0220876
PRSS22	BSSP4	Brain-specific serine protease 4	0.0245157	0.00737322	0.0221806
ATP5B	ATP synthase beta chain	ATP synthase subunit beta, mitochondrial	-0.0374241	0.00741963	0.0222589
H2AFZ	Histone H2A.z	Histone H2A.z	0.0795115	0.00757452	0.0226613
SBDS	SBDS	Ribosome maturation protein SBDS	0.0788207	0.00760694	0.0226961
NMT1	NMT1	Glycylpeptide N-tetradecanoyltransferase 1	-0.0520137	0.00779177	0.0231842
TNFRSF11A	RANK	Tumor necrosis factor receptor superfamily member 11A	-0.0301767	0.00794365	0.0235719
IL6R	IL-6 sRa	Interleukin-6 receptor subunit alpha	0.0147334	0.00798536	0.0236315
IL1RAP	IL-1 R AcP	Interleukin-1 Receptor accessory protein	-0.0390172	0.00803725	0.0237208
STK16	STK16	Serine/threonine-protein kinase 16	-0.0304	0.00821422	0.0241777
C7	C7	Complement component C7	-0.0325426	0.00867981	0.0254468
LGMN	LGMN	Legumain	-0.0714788	0.00869198	0.0254468
BMPR2	BMP RII	Bone morphogenetic protein receptor type-2	-0.034336	0.00887101	0.0259014
MMP9	MMP-9	Matrix metalloproteinase-9	-0.0991416	0.00891048	0.0259473
NXPH1	NXPH1	Neurexophilin-1	-0.107159	0.00899997	0.0261382
IL34	IL-34	Interleukin-34	-0.0474869	0.00934545	0.0270696
IL17D	IL-17D	Interleukin-17D	0.0204208	0.00939284	0.0271349
CSNK2A1	CSK21	Casein kinase II subunit alpha	-0.190645	0.00971884	0.0280026
DKKL1	Soggy-1	Dickkopf-like protein 1	-0.0761906	0.00992234	0.0285137
LDHB	LDH-H 1	L-lactate dehydrogenase B chain	-0.208848	0.0100346	0.0287607
CXCL1	Gro-a	Growth-regulated alpha protein	-0.048621	0.0100764	0.0288048
CCL1	I-309	C-C motif chemokine 1	-0.0452917	0.0101384	0.0288311
EPHA5	EphA5	Ephrin type-A receptor 5	-0.0236567	0.0101356	0.0288311
ADGRG5	GP114	Adhesion G-protein coupled receptor G5	-0.0328558	0.0101974	0.0289235
SSRP1	SSRP1	FACT complex subunit SSRP1	0.0232662	0.0103063	0.0291566
NTN4	NET4	Netrin-4	-0.0319984	0.0105023	0.0296345
BMP7	BMP-7	Bone morphogenetic protein 7	0.028057	0.0105995	0.0298317
CDH15	CAD15	Cadherin-15	-0.0817284	0.0106821	0.0299867
AMIGO2	AMGO2	Amphoterin-induced protein 2	-0.036375	0.0107412	0.0300755
COL18A1	Endostatin	Endostatin	-0.0827456	0.0108118	0.0301957
NEGR1	NEGR1	Neuronal growth regulator 1	-0.0837194	0.0110965	0.0309118
C5	C5a	C5a anaphylatoxin	0.0380324	0.0111444	0.030966
ACVR1B	Activin RIB	Activin receptor type-1B	0.0887853	0.0112002	0.0309843
SERPINA3	a1-Antichymotrypsin	Alpha-1-antichymotrypsin	-0.166057	0.0112077	0.0309843
TPM2	Tropomyosin 2	Tropomyosin beta chain	-0.0380018	0.0112835	0.0311152
SPARC	ON	SPARC	0.0220843	0.011473	0.031558
YWHAE	14-3-3E	14-3-3 protein epsilon	0.0568247	0.0115301	0.0316352
GPI	PHI	Glucose-6-phosphate isomerase	-0.090863	0.0119266	0.0326413
CCL20	MIP-3a	C-C motif chemokine 20	0.0468023	0.0121697	0.0331463
EGFR	EGFRvIII	Epidermal growth factor receptor variant III	-0.0216559	0.0121719	0.0331463
C4A C4B	C4	Complement C4	0.126963	0.0122974	0.033405
Human-virus	HPV E7 Type18	Protein E7_HPV18	-0.044643	0.0124801	0.03365
GRN	GRN	Granulins	0.069183	0.0124214	0.03365
CCL5	RANTES	C-C motif chemokine 5	0.0231333	0.0124523	0.03365
IL10RA	IL-10 Ra	Interleukin-10 receptor subunit alpha	-0.0427857	0.0127772	0.0343662
PSMA6	PSA6	Proteasome subunit alpha type-6	-0.0389738	0.012867	0.0345228
WNK3	WNK3	Serine/threonine-protein kinase WNK3	0.0979627	0.0129822	0.0347464
DPP7	DPP2	Dipeptidyl peptidase 2	-0.0327657	0.0131069	0.0348274
MBD4	MBD4	Methyl-CpG-binding domain protein 4	-0.012204	0.0131039	0.0348274
GPNMB	GPNMB	Transmembrane glycoprotein NMB	0.091613	0.0131081	0.0348274
KDR	VEGF sR2	Vascular endothelial growth factor receptor 2	-0.0540571	0.0131665	0.0348976
TNFSF11	sRANKL	Tumor necrosis factor ligand superfamily member 11	-0.0221955	0.0132721	0.0350076
CCL24	Eotaxin-2	C-C motif chemokine 24	0.011762	0.0132532	0.0350076
NTRK2	TrkB	BDNF/NT-3 growth factors receptor	-0.0378581	0.0138297	0.0363904
TYK2	TYK2	Non-receptor tyrosine-protein kinase TYK2	-0.0252472	0.0139271	0.0365012
ICAM2	sICAM-2	Intercellular adhesion molecule 2	-0.0448477	0.0139386	0.0365012
PRLR	Prolactin Receptor	Prolactin receptor	-0.0267418	0.0140475	0.0366982
PSPN	Persephin	Persephin	-0.0143491	0.0143264	0.0373377
CAMK2A	CAMK2A	Calcium/calmodulin-dependent protein kinase type II subunit alpha	-0.0216634	0.0143745	0.0373736
DKK4	Dkk-4	Dickkopf-related protein 4	-0.016426	0.0144792	0.0375565
MMP14	MMP-14	Matrix metalloproteinase-14	0.0185589	0.0145863	0.0377447
CYP3A4	Cytochrome P450 3A4	Cytochrome P450 3A4	-0.0409382	0.0148699	0.038297
CCL13	MCP-4	C-C motif chemokine 13	0.0826978	0.0148694	0.038297
CLEC11A	SCGF-alpha	Stem cell growth factor-alpha	-0.0266329	0.0149422	0.0383926
CHL1	CHL1	Neural cell adhesion molecule L1-like protein	-0.0743407	0.0154208	0.0395294
TNFRSF9	4-1BB	Tumor necrosis factor receptor superfamily member 9	-0.0299733	0.0155035	0.0396482
CXCL6	GCP-2	C-X-C motif chemokine 6	0.0201348	0.0157527	0.0401915
HIST1H1C	Histone H1.2	Histone H1.2	-0.161474	0.0158586	0.0402735
F5	Coagulation Factor V	Coagulation Factor V	-0.0808569	0.015839	0.0402735
INSR	IR	Insulin receptor	0.032945	0.0161057	0.0408061
S100A6	S100A6	Protein S100-A6	0.0658257	0.0162432	0.0409643
MAPT	tau	Microtubule-associated protein tau	-0.0809058	0.0162161	0.0409643
IGF2R	IGF-II receptor	Cation-independent mannose-6-phosphate receptor	-0.0595182	0.0163294	0.041087
CMPK1	Cytidylate kinase	UMP-CMP kinase	-0.0416844	0.0164266	0.0412365
BCAN	PGCB	Brevican core protein	-0.0714651	0.0168435	0.0419935
CLEC7A	CLC7A	C-type lectin domain family 7 member A	0.014486	0.0168424	0.0419935
DDX19B	DEAD-box protein 19B	ATP-dependent RNA helicase DDX19B	0.0323283	0.0168397	0.0419935
AGR2	AGR2	Anterior gradient protein 2 homolog	-0.0172495	0.0171456	0.0426491
CD177	CD177	CD177 antigen	0.0167538	0.0176083	0.0435482
AURKB	AURKB	Aurora kinase B	-0.0197513	0.0177216	0.0435482
BCL2A1	BFL1	Bcl-2-related protein A1	-0.0384295	0.0175493	0.0435482
MAPK11	MK11	Mitogen-activated protein kinase 11	0.0126991	0.0176919	0.0435482
CD226	CD226	CD226 antigen	-0.021511	0.0177463	0.0435482
DCTN2	Dynactin subunit 2	Dynactin subunit 2	-0.0368167	0.0177	0.0435482
ERBB2	ERBB2	Receptor tyrosine-protein kinase erbB-2	-0.0416669	0.0178991	0.043629
F9	Coagulation Factor IX	Coagulation factor IX	-0.117008	0.017839	0.043629
APOE	Apo E2	Apolipoprotein E (isoform E2)	-0.0837542	0.0178783	0.043629
TNFSF15	TNFSF15	Tumor necrosis factor ligand superfamily member 15	-0.00947163	0.0179723	0.0437099
CRK	CRK	Adapter molecule crk	0.0607461	0.0180207	0.0437303
CLEC11A	SCGF-beta	Stem Cell Growth Factor-beta	-0.01857	0.0181787	0.0440159
CTSC	CATC	Dipeptidyl peptidase 1	-0.0233096	0.0189995	0.0459016
PTPN2	TCPTP	Tyrosine-protein phosphatase non-receptor type 2	0.0251555	0.0190455	0.045911
RPS3A	RS3A	40S ribosomal protein S3a	-0.0912813	0.0197353	0.0474691
CX3CL1	Fractalkine/CX3CL-1	Fractalkine	-0.0367493	0.0199512	0.0478411
GPC6	GPC6	Glypican-6	-0.0335739	0.0199776	0.0478411
GHR	Growth hormone receptor	Growth hormone receptor	-0.0107718	0.0202505	0.0483885
SLITRK5	SLIK5	SLIT and NTRK-like protein 5	-0.0970599	0.0203376	0.0484905
CTSH	Cathepsin H	Cathepsin H	0.0930051	0.0204623	0.0486816
FCGR2B	FCG2B	Low affinity immunoglobulin gamma Fc region receptor II-b	-0.124385	0.0208404	0.0493259
ANXA1	annexin I	Annexin A1	0.128576	0.020812	0.0493259
ITGA2B ITGB3	gpIIbIIIa	Integrin alpha-IIb: beta-3 complex	0.01455	0.0208686	0.0493259

## Sheet: C3vsCO
S7 Data. Differentially expressed proteins in the Knight ADRC (Knight-C3 vs Control)
Entrez Gene Symbol	Target	Target Full Name	Effect	PValue	Adjusted.PValue
MDK	Midkine	Midkine	0.179856	1.36305e-05	0.0148845
CTF1	Cardiotrophin-1	Cardiotrophin-1	0.0196588	0.000100899	0.0275453
GAPDH	GAPDH, liver	Glyceraldehyde-3-phosphate dehydrogenase	0.25987	7.48633e-05	0.0275453
SERPINA6	CBG	Corticosteroid-binding globulin	-0.034577	9.06883e-05	0.0275453

## Sheet: C4vsCO
S7 Data. Differentially expressed proteins in the Knight ADRC (Knight-C4 vs Control)
Entrez Gene Symbol	Target	Target Full Name	Effect	PValue	Adjusted.PValue
ANK2	ANK2	Ankyrin-2	-0.396267	1.85209e-13	2.02248e-10
DUSP3	DUS3	Dual specificity protein phosphatase 3	-0.383663	5.70718e-13	2.71328e-10
YWHAB,YWHAE,YWHAG,YWHAH,YWHAQ,YWHAZ,SFN	2003-03-14	14-3-3 protein family	-0.746884	7.45406e-13	2.71328e-10
YWHAB	14-3-3 protein beta/alpha	14-3-3 protein beta/alpha	-0.374473	1.52736e-12	4.16971e-10
SFN	STRATIFIN	14-3-3 protein sigma	-0.25834	7.26097e-12	1.3215e-09
PEX5	PEX5	Peroxisomal targeting signal 1 receptor	-0.12285	6.97924e-12	1.3215e-09
CD209	DC-SIGN	CD209 antigen	-0.0941921	1.15507e-11	1.59689e-09
HSD17B10	ERAB	3-hydroxyacyl-CoA dehydrogenase type-2	-0.397514	1.16988e-11	1.59689e-09
YWHAQ	14-3-3 protein theta	14-3-3 protein theta	-0.0803293	2.40412e-11	2.917e-09
EIF5	eIF-5	Eukaryotic translation initiation factor 5	-0.203476	3.9357e-11	4.29779e-09
YWHAZ	14-3-3 protein zeta/delta	14-3-3 protein zeta/delta	-0.245881	4.65976e-11	4.62588e-09
METAP1	METAP1	Methionine aminopeptidase 1	-0.241471	1.70588e-10	1.43294e-08
PDGFB	PDGF-BB	Platelet-derived growth factor subunit B	-0.046544	1.62025e-10	1.43294e-08
GPI	PHI	Glucose-6-phosphate isomerase	-0.262695	2.44445e-10	1.71393e-08
PDPK1	PDPK1	3-phosphoinositide-dependent protein kinase 1	-0.471915	2.51126e-10	1.71393e-08
EPB41	41	Protein 4.1	-0.31992	2.26251e-10	1.71393e-08
LRPAP1	RAP	alpha-2-macroglobulin receptor-associated protein	-0.268868	3.96473e-10	2.43849e-08
NOG	Noggin	Noggin	0.0499964	4.01949e-10	2.43849e-08
YES1	YES	Tyrosine-protein kinase Yes	-0.138621	4.42803e-10	2.54495e-08
IDE	IDE	Insulin-degrading enzyme	-0.159441	5.20898e-10	2.8441e-08
HSP90AA1 HSP90AB1	HSP 90a/b	Heat shock protein HSP 90-alpha/beta	-0.304314	6.85983e-10	3.56711e-08
HMOX2	HO-2	Heme oxygenase 2	-0.215677	1.0722e-09	5.32199e-08
HAAO	3HAO	3-hydroxyanthranilate 3,4-dioxygenase	-0.204643	1.8006e-09	8.54895e-08
VTA1	DRG-1	Vacuolar protein sorting-associated protein VTA1 homolog	-0.565873	2.27239e-09	1.03394e-07
COMMD7	COMMD7	COMM domain-containing protein 7	-0.125255	2.91722e-09	1.27424e-07
IL1RN	IL-1Ra	Interleukin-1 receptor antagonist protein	-0.0833902	4.16497e-09	1.74929e-07
UBB	PolyUbiquitin K48	PolyUbiquitin K48-linked	0.265448	4.5264e-09	1.83068e-07
KPNB1	IMB1	Importin subunit beta-1	-0.263096	6.56362e-09	2.55981e-07
CALR	calreticulin	Calreticulin	-0.0847991	8.48284e-09	3.19423e-07
SGTA	SGTA	Small glutamine-rich tetratricopeptide repeat-containing protein alpha	-0.177099	1.11363e-08	4.05361e-07
FGFR4	FGFR4	Fibroblast growth factor receptor 4	-0.0442124	1.22985e-08	4.33226e-07
ICOS	ICOS	Inducible T-cell costimulator	-0.0847298	1.6611e-08	5.66851e-07
PRKCA	PKC-A	Protein kinase C alpha type	-0.595568	1.71532e-08	5.67614e-07
FLT3	Flt-3	Receptor-type tyrosine-protein kinase FLT3	-0.175545	2.24296e-08	7.20387e-07
S100A4	S100A4	Protein S100-A4	0.180528	2.55798e-08	7.98089e-07
PDIA3	Protein disulfide isomerase A3	Protein disulfide-isomerase A3	-0.27431	2.9988e-08	8.85051e-07
EIF4H	eIF-4H	Eukaryotic translation initiation factor 4H	-0.514768	2.97062e-08	8.85051e-07
UCHL1	PGP9.5	Ubiquitin carboxyl-terminal hydrolase isozyme L1	-0.107391	4.30191e-08	1.20453e-06
PDE2A	cGMP-stimulated PDE	cGMP-dependent 3',5'-cyclic phosphodiesterase	-0.204112	4.25293e-08	1.20453e-06
MAP2K2	MP2K2	Dual specificity mitogen-activated protein kinase kinase 2	-0.0758525	7.13499e-08	1.94785e-06
LMAN2	Lectin, mannose-binding 2	Vesicular integral-membrane protein VIP36	-0.0583037	8.21229e-08	2.18727e-06
HIST2H2BE	H2B2E	Histone H2B type 2-E	0.325421	9.63761e-08	2.50578e-06
UNC5C	UNC5H3	Netrin receptor UNC5C	-0.127569	1.04758e-07	2.66037e-06
PRKCI	KPCI	Protein kinase C iota type	-0.102209	1.11939e-07	2.77813e-06
SNX4	Sorting nexin 4	Sorting nexin-4	-0.235834	1.32195e-07	3.20793e-06
SMOC1	SMOC1	SPARC-related modular calcium-binding protein 1	0.0838739	1.50626e-07	3.57572e-06
MAPKAPK3	MAPKAPK3	MAP kinase-activated protein kinase 3	-0.0933986	1.54093e-07	3.58021e-06
IGFBP2	IGFBP-2	Insulin-like growth factor-binding protein 2	0.0494028	2.10774e-07	4.7951e-06
PLXNC1	PLXC1	Plexin-C1	-0.32113	2.39723e-07	5.3424e-06
EIF5A	eIF-5A-1	Eukaryotic translation initiation factor 5A-1	-0.169899	2.54728e-07	5.56326e-06
AKT1 AKT2 AKT3	PKB a/b/g	RAC-alpha/beta/gamma serine/threonine-protein kinase	-0.273044	2.71107e-07	5.73345e-06
HSP90AB1	HSP 90b	Heat shock protein HSP 90-beta	-0.166619	2.73022e-07	5.73345e-06
CHGA	CgA	Chromogranin-A	0.124618	3.02316e-07	6.22886e-06
PRDX5	Peroxiredoxin-5	Peroxiredoxin-5, mitochondrial	-0.0293545	4.14252e-07	8.3771e-06
EIF4G2	IF4G2	Eukaryotic translation initiation factor 4 gamma 2	-0.390579	4.50971e-07	8.95383e-06
MATK	MATK	Megakaryocyte-associated tyrosine-protein kinase	0.0271286	5.91161e-07	1.13629e-05
DYNLRB1	DLRB1	Dynein light chain roadblock-type 1	-0.262897	5.93121e-07	1.13629e-05
AKR1A1	AK1A1	Alcohol dehydrogenase [NADP(+)]	-0.241857	6.67266e-07	1.2563e-05
MAPK8	MK08	Mitogen-activated protein kinase 8	-0.428439	7.41828e-07	1.37301e-05
PRKACA	PRKACA	cAMP-dependent protein kinase catalytic subunit alpha	-0.181257	7.90417e-07	1.43856e-05
BTC	BTC	Betacellulin	0.0292215	8.42346e-07	1.48362e-05
MMP2	MMP-2	72 kDa type IV collagenase	0.0593091	8.32968e-07	1.48362e-05
RBM39	RBM39	RNA-binding protein 39	-0.0682934	9.66491e-07	1.67525e-05
PPID	PPID	Peptidyl-prolyl cis-trans isomerase D	-0.355539	1.04517e-06	1.74707e-05
IMPDH2	IMDH2	Inosine-5'-monophosphate dehydrogenase 2	-0.0627046	1.05592e-06	1.74707e-05
DCTN2	Dynactin subunit 2	Dynactin subunit 2	-0.0774683	1.03591e-06	1.74707e-05
PLCG1	PLCG1	1-phosphatidylinositol 4,5-bisphosphate phosphodiesterase gamma-1	-0.152198	1.11275e-06	1.81362e-05
STUB1	CHIP	E3 ubiquitin-protein ligase CHIP	-0.161707	1.16843e-06	1.84917e-05
PRDX6	Peroxiredoxin-6	Peroxiredoxin-6	0.114077	1.15466e-06	1.84917e-05
SRC	SRCN1	Proto-oncogene tyrosine-protein kinase Src	-0.279771	1.4001e-06	2.18416e-05
MAP2K1	MEK1	Dual specificity mitogen-activated protein kinase kinase 1	-0.418734	1.45264e-06	2.23421e-05
DAPK2	DAPK2	Death-associated protein kinase 2	-0.072825	1.48502e-06	2.25228e-05
ACVR1B	Activin RIB	Activin receptor type-1B	-0.11098	1.69221e-06	2.53135e-05
CMA1	Chymase	Chymase	-0.0786497	1.93535e-06	2.85595e-05
RPS6KA3	RPS6KA3	Ribosomal protein S6 kinase alpha-3	-0.136933	1.96815e-06	2.86562e-05
EFNA4	Ephrin-A4	Ephrin-A4	0.0263918	2.22689e-06	3.19463e-05
CCL3L1	LD78-beta	C-C motif chemokine 3-like 1	-0.060198	2.25263e-06	3.19463e-05
SYNCRIP	HNRPQ	Heterogeneous nuclear ribonucleoprotein Q	-0.128639	2.29109e-06	3.20753e-05
MDK	Midkine	Midkine	0.229037	2.33542e-06	3.22206e-05
PIK3CA PIK3R1	PIK3CA/PIK3R1	PIK3CA/PIK3R1	-0.131412	2.36048e-06	3.22206e-05
HNRNPA2B1	hnRNP A2/B1	Heterogeneous nuclear ribonucleoproteins A2/B1	-0.539719	2.59748e-06	3.50178e-05
KLK13	kallikrein 13	Kallikrein-13	-0.0352434	3.38641e-06	4.5097e-05
DCTPP1	XTP3A	dCTP pyrophosphatase 1	-0.0778667	3.46479e-06	4.5585e-05
IL27 EBI3	IL-27	Interleukin-27	-0.0350827	3.85134e-06	5.00674e-05
SHC1	SHC1	SHC-transforming protein 1	-0.100445	3.99629e-06	5.13405e-05
CASP3	Caspase-3	Caspase-3	-0.115414	4.28443e-06	5.44023e-05
SSRP1	SSRP1	FACT complex subunit SSRP1	0.057396	4.97901e-06	6.24951e-05
HHLA2	HHLA2	HERV-H LTR-associating protein 2	-0.0341712	5.45396e-06	6.76786e-05
CCL20	MIP-3a	C-C motif chemokine 20	-0.0530422	6.28062e-06	7.70611e-05
PTPN6	PTP-1C	Tyrosine-protein phosphatase non-receptor type 6	-0.0884163	6.82873e-06	8.28552e-05
AKT2	PKB beta	RAC-beta serine/threonine-protein kinase	-0.0417435	7.06261e-06	8.47513e-05
KIRREL3	KIRR3	Kin of IRRE-like protein 3	-0.0236998	7.44704e-06	8.83931e-05
CXCL5	ENA-78	C-X-C motif chemokine 5	-0.0310629	8.11834e-06	9.53251e-05
MIF	MIF	Macrophage migration inhibitory factor	0.181088	8.34564e-06	9.69514e-05
FSTL1	FSTL1	Follistatin-related protein 1	0.0637068	9.40572e-06	0.000104807
PRKCZ	PKC-Z	Protein kinase C zeta type	-0.0879528	9.39386e-06	0.000104807
CKB	CK-BB	Creatine kinase B-type	-0.506482	9.25771e-06	0.000104807
DBNL	DBNL	Drebrin-like protein	-0.102709	9.12164e-06	0.000104807
ASAH2	ASAH2	Neutral ceramidase	-0.0321873	1.04557e-05	0.000115007
CCL13	MCP-4	C-C motif chemokine 13	-0.0902394	1.05318e-05	0.000115007
PGD	6-Phosphogluconate dehydrogenase	6-phosphogluconate dehydrogenase, decarboxylating	0.124263	1.10668e-05	0.000119652
OMD	OMD	Osteomodulin	0.105716	1.22369e-05	0.000131007
OSM	OSM	Oncostatin-M	-0.0818652	1.34428e-05	0.00014252
RPSA	40S ribosomal protein SA	40S ribosomal protein SA	-0.0786282	1.35883e-05	0.000142677
PDE4D	PDE4D	cAMP-specific 3',5'-cyclic phosphodiesterase 4D	-0.0556901	1.40305e-05	0.000145917
PON1	paraoxonase 1	Serum paraoxonase/arylesterase 1	-0.0305862	1.55938e-05	0.000160646
XRCC6	Ku70	X-ray repair cross-complementing protein 6	-0.159554	1.5921e-05	0.000162483
CRK	CRK	Adapter molecule crk	-0.135578	1.68069e-05	0.000169937
NTN1	NET1	Netrin-1	0.0465208	1.91199e-05	0.00019155
CAMKK1	CaMKK alpha	Calcium/calmodulin-dependent protein kinase kinase 1	-0.0483792	1.96886e-05	0.000195454
CHKB	CHKB	Choline/ethanolamine kinase	0.0340158	2.06441e-05	0.000203094
NID1	Nidogen	Nidogen-1	0.0644975	2.09699e-05	0.000204456
POR	NADPH-P450 Oxidoreductase	NADPH--cytochrome P450 reductase	-0.405554	2.13544e-05	0.000206363
DNAJB1	HSP 40	DnaJ homolog subfamily B member 1	-0.172069	2.37427e-05	0.00022743
NOTCH3	Notch-3	Neurogenic locus notch homolog protein 3	0.0486487	2.70122e-05	0.000256498
CAMK1	CAMK1	Calcium/calmodulin-dependent protein kinase type 1	-0.0754529	2.77908e-05	0.000261617
TLR4	TLR4	Toll-like receptor 4	-0.033197	2.84386e-05	0.000265427
HGF	HGF	Hepatocyte growth factor	0.0748976	2.87966e-05	0.000266491
PRSS27	Marapsin	Serine protease 27	-0.123794	3.15629e-05	0.000289636
PRDX1	Peroxiredoxin-1	Peroxiredoxin-1	0.136129	3.34457e-05	0.000301841
ENTPD5	ENTP5	Ectonucleoside triphosphate diphosphohydrolase 5	-0.0641809	3.33649e-05	0.000301841
PGK1	phosphoglycerate kinase 1	Phosphoglycerate kinase 1	-0.0671954	3.5356e-05	0.000316465
HIST1H3A	H31	Histone H3.1	0.1076	3.82094e-05	0.000336613
LCMT1	LCMT1	Leucine carboxyl methyltransferase 1	-0.0683529	3.82235e-05	0.000336613
TYK2	TYK2	Non-receptor tyrosine-protein kinase TYK2	-0.0394361	3.96888e-05	0.000346722
IL36B	IL-1F8	Interleukin-36 beta	0.0254995	4.09858e-05	0.00035521
CPNE1	CPNE1	Copine-1	-0.225335	4.14836e-05	0.000356693
ACVRL1	ALK-1	Serine/threonine-protein kinase receptor R3	-0.0510839	4.65372e-05	0.000397021
MAP3K7 TAB1	TAK1-TAB1	Mitogen-activated protein kinase kinase kinase 7:TGF-beta-activated kinase 1 and MAP3K7-binding protein 1 fusion	-0.0214133	4.70219e-05	0.000398046
PRKAA2 PRKAB2 PRKAG1	AMPK a2b2g1	AMP Kinase (alpha2beta2gamma1)	-0.0488935	4.84267e-05	0.000406784
CRLF1 CLCF1	CLF-1/CLC Complex	Cytokine receptor-like factor 1:Cardiotrophin-like cytokine factor 1 Complex	-0.0232918	5.12569e-05	0.000424034
SPHK2	SPHK2	Sphingosine kinase 2	-0.0404229	5.10594e-05	0.000424034
CBX5	CBX5	Chromobox protein homolog 5	-0.0245402	5.25173e-05	0.000431194
CXCL3 CXCL2	Gro-b/g	Gro-beta/gamma	-0.0768134	5.38472e-05	0.000438815
ING1	ING1	Inhibitor of growth protein 1	-0.104338	5.52734e-05	0.000447101
FYN	FYN	Tyrosine-protein kinase Fyn	-0.0752228	5.95758e-05	0.000478359
ADRBK1	BARK1	beta-adrenergic receptor kinase 1	-0.23384	6.64774e-05	0.000526865
AIP	AIP	AH receptor-interacting protein	-0.113845	6.70643e-05	0.000526865
CD27	CD27	CD27 antigen	-0.0648788	6.69811e-05	0.000526865
GSTP1	Glutathione S-transferase Pi	Glutathione S-transferase P	0.0888136	7.34469e-05	0.000572886
HIST3H2A	H2A3	Histone H2A type 3	0.147578	7.52865e-05	0.000579803
CTSG	Cathepsin G	Cathepsin G	-0.0728527	7.53957e-05	0.000579803
IGHD IGK@ IGL@	IgD	Immunoglobulin D	0.0266484	7.71165e-05	0.000588889
CAMK2D	CAMK2D	Calcium/calmodulin-dependent protein kinase type II subunit delta	-0.0761126	7.79586e-05	0.000589473
MAPT	tau	Microtubule-associated protein tau	-0.154313	7.82725e-05	0.000589473
CKM	CK-MM	Creatine kinase M-type	-0.473833	7.97214e-05	0.000596272
PPIF	Cyclophilin F	Peptidyl-prolyl cis-trans isomerase F, mitochondrial	-0.10488	8.16439e-05	0.000606498
RARRES2	TIG2	Retinoic acid receptor responder protein 2	0.144684	8.65697e-05	0.000638744
PRSS22	BSSP4	Brain-specific serine protease 4	0.0310902	9.12429e-05	0.000668706
LIN7B	LIN7B	Protein lin-7 homolog B	-0.100217	9.51006e-05	0.000692333
PECAM1	PECAM-1	Platelet endothelial cell adhesion molecule	-0.0371805	9.78441e-05	0.000707588
GP1BA	GP1BA	Platelet glycoprotein Ib alpha chain	0.0194536	0.000100817	0.00072429
NAGK	NAGK	N-acetyl-D-glucosamine kinase	-0.106416	0.00011649	0.000826779
HBA1 HBB	Hemoglobin	Hemoglobin	0.233545	0.000116597	0.000826779
PROC	Protein C	Vitamin K-dependent protein C	-0.049815	0.000123176	0.000867798
VCAM1	VCAM-1	Vascular cell adhesion protein 1	-0.0673902	0.000124861	0.000874026
LGALS2	Galectin-2	Galectin-2	-0.0250297	0.000128159	0.000885757
AFP	AFP	alpha-Fetoprotein	-0.0229338	0.000128007	0.000885757
CDC37	CDC37	Hsp90 co-chaperone Cdc37	-0.0868347	0.000129525	0.000889566
P4HB	Protein disulfide-isomerase	Protein disulfide-isomerase	0.0328665	0.000133304	0.000909802
SEMA3E	Semaphorin 3E	Semaphorin-3E	-0.0455425	0.000135288	0.000917604
CSK	CSK	Tyrosine-protein kinase CSK	-0.400759	0.000150735	0.00101607
SLAMF7	SLAF7	SLAM family member 7	-0.0276461	0.000155911	0.00104451
HIF1A	HIF-1a	Hypoxia-inducible factor 1-alpha	0.0200632	0.00016912	0.00112566
NAPA	SNAA	Alpha-soluble NSF attachment protein	-0.115401	0.000170086	0.00112566
HNRNPAB	hnRNP A/B	Heterogeneous nuclear ribonucleoprotein A/B	-0.114526	0.00017279	0.00113667
JAK2	JAK2	Tyrosine-protein kinase JAK2	-0.0529078	0.000174651	0.00114203
ADAMTS4	ADAMTS-4	A disintegrin and metalloproteinase with thrombospondin motifs 4	-0.0250683	0.000178121	0.00115778
ESR1	ER	Estrogen receptor	-0.0404727	0.000183072	0.00118127
CRISP3	CRIS3	Cysteine-rich secretory protein 3	-0.0385394	0.000183897	0.00118127
SIGLEC6	Siglec-6	Sialic acid-binding Ig-like lectin 6	0.0222878	0.000190347	0.00121555
MFRP	MFRP	Membrane frizzled-related protein	-0.0481204	0.000199685	0.00126777
MMP16	MMP-16	Matrix metalloproteinase-16	-0.0305927	0.00020224	0.00127657
AURKA	Aurora kinase A	Aurora kinase A	0.0290734	0.000205811	0.00129164
PKM2	M2-PK	Pyruvate kinase PKM	0.131717	0.000211094	0.00131722
PSMD7	PSD7	26S proteasome non-ATPase regulatory subunit 7	-0.0982558	0.000212632	0.00131928
SPOCK1	Testican-1	Testican-1	-0.0512292	0.000221255	0.00136503
UBE2I	UBC9	SUMO-conjugating enzyme UBC9	0.0730612	0.000223826	0.00137313
ASGR1	ASGR1	Asialoglycoprotein receptor 1	0.019482	0.000241315	0.00147215
TK1	Thymidine kinase	Thymidine kinase, cytosolic	-0.0350028	0.000249212	0.00151189
TNFRSF13B	TACI	Tumor necrosis factor receptor superfamily member 13B	-0.0615052	0.000260371	0.00157086
TGFBI	BGH3	Transforming growth factor-beta-induced protein ig-h3	0.105637	0.000267446	0.00159591
PTPN2	TCPTP	Tyrosine-protein phosphatase non-receptor type 2	-0.0359183	0.000266104	0.00159591
PDE11A	PDE11	Dual 3',5'-cyclic-AMP and -GMP phosphodiesterase 11A	-0.141349	0.000277698	0.00164808
IBSP	BSP	Bone sialoprotein 2	-0.0285398	0.000279249	0.00164832
PTPN11	SHP-2	Tyrosine-protein phosphatase non-receptor type 11	-0.11341	0.000284452	0.00167001
TNFSF13B	BAFF	Tumor necrosis factor ligand superfamily member 13B	0.0173989	0.000292616	0.00170397
LY86	LY86	Lymphocyte antigen 86	-0.042843	0.000293357	0.00170397
CXCL1	Gro-a	Growth-regulated alpha protein	-0.059069	0.000321878	0.00184995
GPNMB	GPNMB	Transmembrane glycoprotein NMB	0.137974	0.000320249	0.00184995
HDAC8	HDAC8	Histone deacetylase 8	-0.0882034	0.0003296	0.00188441
SET	SET	Protein SET	-0.0581116	0.000339864	0.00193298
CCL1	I-309	C-C motif chemokine 1	-0.0582445	0.000345563	0.00195521
SHH	Sonic Hedgehog	Sonic hedgehog protein	0.0312672	0.000367718	0.00206984
CD274	B7-H1	Programmed cell death 1 ligand 1	0.0229183	0.00037064	0.00207559
PDE7A	PDE7A	High affinity cAMP-specific 3',5'-cyclic phosphodiesterase 7A	-0.0227014	0.000385387	0.00214715
COTL1	Coactosin-like protein	Coactosin-like protein	-0.0463918	0.00040624	0.00225185
CAMK2B	CAMK2B	Calcium/calmodulin-dependent protein kinase type II subunit beta	-0.0449668	0.000409331	0.00225752
RXFP1	RXFP1	Relaxin receptor 1	0.0196964	0.000427895	0.00234805
NXPH1	NXPH1	Neurexophilin-1	-0.101413	0.000430374	0.00234984
BMPR2	BMP RII	Bone morphogenetic protein receptor type-2	-0.0424092	0.000449667	0.00244297
MEPE	MEPE	Matrix extracellular phosphoglycoprotein	0.0280318	0.000477692	0.00258238
ADGRG5	GP114	Adhesion G-protein coupled receptor G5	-0.0488147	0.000488919	0.00263005
LAYN	Layilin	Layilin	-0.0382557	0.000492088	0.00263412
PTPN1	PTP-1B	Tyrosine-protein phosphatase non-receptor type 1	-0.0316148	0.000511125	0.00272268
IL2	IL-2	Interleukin-2	0.0170602	0.00052638	0.00279033
RAD51	RAD51	DNA repair protein RAD51 homolog 1	-0.0858119	0.000538463	0.00284059
PCSK9	PCSK9	Proprotein convertase subtilisin/kexin type 9	0.0372314	0.000617791	0.0032434
ANXA1	annexin I	Annexin A1	0.166707	0.000627882	0.00328061
FGF5	FGF-5	Fibroblast growth factor 5	0.014813	0.000638497	0.00332019
CRLF2	TSLP R	Cytokine receptor-like factor 2	-0.0445147	0.000646983	0.00334837
IL20RA	IL-20 Ra	Interleukin-20 receptor subunit alpha	0.0201819	0.000651282	0.00335472
PRLR	Prolactin Receptor	Prolactin receptor	-0.0353051	0.000656376	0.00336508
PDGFRB	PDGF Rb	Platelet-derived growth factor receptor beta	-0.0259539	0.000667798	0.00340764
LTA LTB	Lymphotoxin a2/b1	Lymphotoxin alpha2:beta1	-0.0703065	0.000672039	0.00341334
CD59	CD59	CD59 glycoprotein	0.0476473	0.000689378	0.00348519
CAPG	CAPG	Macrophage-capping protein	0.0966952	0.000693101	0.00348786
TNFRSF11B	OPG	Tumor necrosis factor receptor superfamily member 11B	-0.110265	0.000709408	0.00355355
KIT	SCF sR	Mast/stem cell growth factor receptor Kit	-0.118997	0.000713917	0.00355872
DSG1	Desmoglein-1	Desmoglein-1	-0.0516003	0.000716958	0.00355872
CD97	CD97	CD97 antigen	-0.052112	0.000728409	0.0035992
IL3	IL-3	Interleukin-3	-0.0354606	0.000736918	0.00362484
CSNK2A2 CSNK2B	CK2-A2:B	Casein kinase II 2-alpha':2-beta heterotetramer	-0.111092	0.000760986	0.00372645
APOD	Apo D	Apolipoprotein D	-0.0483094	0.000779707	0.00380107
S100A6	S100A6	Protein S100-A6	0.0918233	0.000793823	0.00385269
TNFSF18	TNFSF18	Tumor necrosis factor ligand superfamily member 18	-0.0238164	0.000801014	0.00387039
ANXA2	annexin II	Annexin A2	0.153069	0.00081858	0.00393784
ADGRE2	EMR2	Adhesion G protein-coupled receptor E2	0.0257078	0.000865059	0.00414318
CD22	CD22	B-cell receptor CD22	-0.0362868	0.000881124	0.00420169
NLGN4X	NLGNX	Neuroligin-4, X-linked	-0.114548	0.000903264	0.00428854
TPO	TMA	Thyroid peroxidase	-0.0700995	0.000940862	0.00444771
PDK1	PDK1	[Pyruvate dehydrogenase (acetyl-transferring)] kinase isozyme 1, mitochondrial	-0.0515815	0.000947089	0.00445785
KLK12	kallikrein 12	Kallikrein-12	-0.0917472	0.000964975	0.00450647
EPHA1	EphA1	Ephrin type-A receptor 1	-0.0337859	0.000965672	0.00450647
OPCML	OBCAM	Opioid-binding protein/cell adhesion molecule	-0.0776481	0.000993196	0.00461519
PPP3R1	Calcineurin B a	Calcineurin subunit B type 1	-0.105433	0.00101005	0.00467361
MRC2	MRC2	C-type mannose receptor 2	0.0355104	0.00101872	0.00469386
DYNLL1	DLC8	Dynein light chain 1, cytoplasmic	-0.0181971	0.00102635	0.00470912
IL37	IL-1F7	Interleukin-37	-0.0647597	0.00103129	0.00471202
LRRTM3	LRRT3	Leucine-rich repeat transmembrane neuronal protein 3	-0.0341254	0.00104842	0.0047505
PGM1	PGM1	Phosphoglucomutase-1	0.0818073	0.00104646	0.0047505
EPS15L1	EP15R	Epidermal growth factor receptor substrate 15-like 1	-0.0545617	0.00106065	0.00478608
ARTN	Artemin	Artemin	0.0154993	0.00106795	0.0047992
TNFRSF1B	TNF sR-II	Tumor necrosis factor receptor superfamily member 1B	-0.0311229	0.00111338	0.00498282
C1QBP	C1QBP	Complement component 1 Q subcomponent-binding protein, mitochondrial	-0.0473515	0.00117373	0.00523149
LGMN	LGMN	Legumain	-0.0799937	0.00117961	0.00523632
TNFRSF18	GITR	Tumor necrosis factor receptor superfamily member 18	0.0181669	0.00119499	0.00528311
GAPDH	GAPDH, liver	Glyceraldehyde-3-phosphate dehydrogenase	0.243959	0.0012788	0.00563083
BCL2	Bcl-2	Apoptosis regulator Bcl-2	-0.0622285	0.00130645	0.00572951
CCL23	MPIF-1	C-C motif chemokine 23	-0.0200186	0.00133017	0.00581018
NPPB	BNP-32	Brain natriuretic peptide 32	0.0133962	0.0013715	0.00596686
EDA	EDA	Ectodysplasin-A, secreted form	-0.0271223	0.00144866	0.0062527
H2AFZ	Histone H2A.z	Histone H2A.z	0.093785	0.00144691	0.0062527
IGFBP5	IGFBP-5	Insulin-like growth factor-binding protein 5	0.130647	0.00146364	0.00629024
DPP7	DPP2	Dipeptidyl peptidase 2	-0.0390319	0.00146887	0.00629024
CGA CGB	HCG	Human Chorionic Gonadotropin	0.0213557	0.00151592	0.00646636
CYP3A4	Cytochrome P450 3A4	Cytochrome P450 3A4	-0.048396	0.00153594	0.00650705
CSNK2A1	CSK21	Casein kinase II subunit alpha	-0.190507	0.00153738	0.00650705
PLXNB2	PLXB2	Plexin-B2	0.0404668	0.00157788	0.00665267
EPHB4	EphB4	Ephrin type-B receptor 4	-0.101577	0.00162446	0.00682271
Human-virus	C34 gp41 HIV Fragment	gp41 C34 peptide, HIV	0.03054	0.00168905	0.00704607
ARPP19	ARP19	cAMP-regulated phosphoprotein 19	-0.0695728	0.00169054	0.00704607
PIANP	PIANP	PILR alpha-associated neural protein	0.0254827	0.0017162	0.00711867
CD80	B7	T-lymphocyte activation antigen CD80	-0.016323	0.001721	0.00711867
APOE	Apo E	Apolipoprotein E	-0.0798657	0.00174898	0.00720713
IFNL2	IFN-lambda 2	Interferon lambda-2	-0.0241111	0.00176042	0.00722701
CST7	CYTF	Cystatin-F	-0.0413244	0.00177753	0.00726989
STX1A	STX1a	Syntaxin-1A	0.151533	0.00181115	0.00737978
LTBR	Lymphotoxin b R	Tumor necrosis factor receptor superfamily member 3	-0.0727431	0.00184758	0.00747245
CA7	Carbonic anhydrase VII	Carbonic anhydrase 7	0.0224324	0.00184303	0.00747245
SPP1	Osteopontin	Osteopontin	0.0424164	0.00192011	0.00773712
HSD17B1	17-beta-HSD 1	Estradiol 17-beta-dehydrogenase 1	-0.023925	0.00194573	0.00781155
TPT1	TCTP	Translationally-controlled tumor protein	-0.0780429	0.00201977	0.00807909
PDCD1LG2	PD-L2	Programmed cell death 1 ligand 2	-0.0377295	0.00209598	0.00824618
GNLY	Granulysin	Granulysin	0.0303024	0.00209207	0.00824618
KLK14	kallikrein 14	Kallikrein-14	-0.102888	0.0020993	0.00824618
IL11	IL-11	Interleukin-11	-0.0253021	0.00209611	0.00824618
SERPINA6	CBG	Corticosteroid-binding globulin	-0.0290214	0.00208024	0.00824618
TNFRSF11A	RANK	Tumor necrosis factor receptor superfamily member 11A	-0.0394098	0.00211994	0.00829741
STK16	STK16	Serine/threonine-protein kinase 16	-0.0348364	0.00214	0.00834599
ITGA2B ITGB3	gpIIbIIIa	Integrin alpha-IIb: beta-3 complex	0.0171913	0.00219155	0.00851662
JUN	c-Jun	Transcription factor AP-1	-0.0660714	0.00221784	0.00858822
CFHR5	complement factor H-related 5	Complement factor H-related protein 5	-0.0472979	0.00234351	0.00904281
EPHA10	EPHAA	Ephrin type-A receptor 10	0.0183555	0.00238227	0.00915999
CCL28	CCL28	C-C motif chemokine 28	-0.0442371	0.00239673	0.00918326
CSNK2A1 CSNK2B	CK2-A1:B	Casein kinase II 2-alpha:2-beta heterotetramer	-0.163225	0.00243213	0.00928632
CD63	CD63	CD63 antigen	0.0107631	0.00246331	0.00937261
CXCL12	SDF-1	Stromal cell-derived factor 1	0.0194492	0.00249937	0.00947678
IL36A	IL-1F6	Interleukin-36 alpha	0.016802	0.00253446	0.00957657
ADAM9	ADAM 9	Disintegrin and metalloproteinase domain-containing protein 9	0.0188773	0.00260296	0.00980151
PROK1	EG-VEGF	Prokineticin-1	-0.029246	0.00266382	0.0099962
PRKCB	PKC-B-II	Protein kinase C beta type (splice variant beta-II)	-0.166804	0.00270488	0.0101155
BCL2L1	BCL2-like 1 protein	Bcl-2-like protein 1	-0.0267125	0.0027842	0.0103063
EPHB6	EphB6	Ephrin type-B receptor 6	0.0287632	0.00278049	0.0103063
TNNT2	Troponin T	Troponin T, cardiac muscle	-0.0678233	0.00277207	0.0103063
APOB	Apo B	Apolipoprotein B	0.0192705	0.00279397	0.0103075
EFNA3	Ephrin-A3	Ephrin-A3	0.0571921	0.00283587	0.0103918
C4A C4B	C4b	Complement C4b	0.162901	0.00282928	0.0103918
DKKL1	Soggy-1	Dickkopf-like protein 1	-0.0819858	0.00286099	0.010414
IL34	IL-34	Interleukin-34	-0.0471023	0.00285728	0.010414
CDH15	CAD15	Cadherin-15	-0.0889704	0.00288023	0.0104492
ENTPD3	ENTP3	Ectonucleoside triphosphate diphosphohydrolase 3	-0.0423787	0.00295262	0.0106763
CLC	LPPL	Galectin-10	0.0151587	0.0030928	0.0111463
WNK3	WNK3	Serine/threonine-protein kinase WNK3	-0.123218	0.00325894	0.0117065
DDR2	Discoidin domain receptor 2	Discoidin domain-containing receptor 2	-0.0269451	0.00330507	0.0118332
MMEL1	MMEL2	Membrane metallo-endopeptidase-like 1	-0.0242291	0.00335537	0.0119741
ERBB2	ERBB2	Receptor tyrosine-protein kinase erbB-2	-0.0484372	0.00339831	0.0120878
CTSS	Cathepsin S	Cathepsin S	-0.0363997	0.00342138	0.0120911
RASA1	RASA1	Ras GTPase-activating protein 1	-0.0332515	0.00341177	0.0120911
CTSC	CATC	Dipeptidyl peptidase 1	-0.0282273	0.0034627	0.0121709
MSN	Moesin	Moesin	0.193869	0.00346625	0.0121709
STK17B	DRAK2	Serine/threonine-protein kinase 17B	-0.0496354	0.00362271	0.0126795
RAC3	RAC3	Ras-related C3 botulinum toxin substrate 3	-0.058336	0.00373665	0.012995
FTH1 FTL	Ferritin	Ferritin	0.116698	0.00373041	0.012995
DYRK3	DYRK3	Dual specificity tyrosine-phosphorylation-regulated kinase 3	-0.0555806	0.00393449	0.0136396
ACE2	ACE2	Angiotensin-converting enzyme 2	-0.0306294	0.00406339	0.0139975
TPM2	Tropomyosin 2	Tropomyosin beta chain	-0.0423024	0.00406166	0.0139975
CA4	Carbonic Anhydrase IV	Carbonic anhydrase 4	-0.0452256	0.00416096	0.0142718
RGMA	RGMA	Repulsive guidance molecule A	-0.0349816	0.00416914	0.0142718
KLK8	kallikrein 8	Kallikrein-8	-0.0353905	0.00429239	0.0146478
KYNU	KYNU	Kynureninase	-0.03509	0.00431431	0.0146767
LGALS3	Galectin-3	Galectin-3	0.0687849	0.00435895	0.0146913
GSK3A GSK3B	GSK-3 alpha/beta	Glycogen synthase kinase-3 alpha/beta	-0.1487	0.00434837	0.0146913
GSN	Gelsolin	Gelsolin	-0.135072	0.00434658	0.0146913
Human-virus	HPV E7 Type 16	Protein E7_HPV16	-0.0710274	0.00438604	0.0147371
CD48	CD48	CD48 antigen	-0.0157554	0.0044264	0.0148271
FAM3D	FAM3D	Protein FAM3D	0.0169664	0.00448224	0.0149682
STAT3	STAT3	Signal transducer and activator of transcription 3	-0.0991756	0.00461895	0.0153777
SLITRK1	SLIK1	SLIT and NTRK-like protein 1	-0.0463508	0.00471735	0.0156576
AIMP1	EMAP-2	Endothelial monocyte-activating polypeptide 2	-0.0394875	0.00476208	0.0157582
C5	C5a	C5a anaphylatoxin	-0.0339647	0.00480198	0.0158422
PAK6	PAK6	Serine/threonine-protein kinase PAK 6	-0.0356363	0.0048348	0.0159024
TPM1	Tropomyosin 1 alpha chain	Tropomyosin alpha-1 chain	-0.0126835	0.00486404	0.0159506
CD4	sCD4	T-cell surface glycoprotein CD4	-0.0149756	0.00492196	0.0160922
PAFAH1B2	PAFAH beta subunit	Platelet-activating factor acetylhydrolase IB subunit beta	-0.0612517	0.00494937	0.0161335
PLG	Plasmin	Plasmin	-0.0235103	0.00499182	0.0162234
IGFBP7	IGFBP-7	Insulin-like growth factor-binding protein 7	-0.0484336	0.00521101	0.0168356
ZAP70	ZAP70	Tyrosine-protein kinase ZAP-70	-0.0809936	0.00519675	0.0168356
AURKB	AURKB	Aurora kinase B	-0.0229291	0.00526469	0.0169588
ACY1	Aminoacylase-1	Aminoacylase-1	0.0795709	0.00529533	0.0170074
GSTA3	GSTA3	Glutathione S-transferase A3	-0.0244072	0.00543661	0.0174099
CD84	SLAF5	SLAM family member 5	-0.0245802	0.00548311	0.0175075
GPC6	GPC6	Glypican-6	-0.0381126	0.00565793	0.018013
BIRC7	Livin B	Baculoviral IAP repeat-containing protein 7 Isoform beta	0.0178294	0.00581794	0.0184686
CMPK1	Cytidylate kinase	UMP-CMP kinase	-0.0429954	0.00593907	0.0187984
AREG	AREG	Amphiregulin	-0.0819226	0.00596357	0.0188018
CD163	sCD163	Scavenger receptor cysteine-rich type 1 protein M130	0.0288733	0.00597456	0.0188018
CSRP3	CSRP3	Cysteine and glycine-rich protein 3	0.059977	0.00603321	0.0189318
PIK3CG	PK3CG	Phosphatidylinositol 4,5-bisphosphate 3-kinase catalytic subunit gamma isoform	-0.0422015	0.00608138	0.0190283
CKAP2	CKAP2	Cytoskeleton-associated protein 2	-0.042987	0.00612224	0.0191014
FGF8	FGF-8B	Fibroblast growth factor 8 isoform B	-0.0239686	0.00618122	0.0192304
AFM	Afamin	Afamin	-0.0621383	0.00626657	0.0194406
C8A C8B C8G	C8	Complement component C8	-0.0523659	0.00646059	0.0199648
ABL2	ABL2	Abelson tyrosine-protein kinase 2	-0.049368	0.00647211	0.0199648
RSPO3	RSPO3	R-spondin-3	0.0595027	0.00658244	0.020248
HAT1	Hat1	Histone acetyltransferase type B catalytic subunit	-0.047853	0.0067517	0.0207103
BTK	BTK	Tyrosine-protein kinase BTK	-0.0488056	0.00678223	0.0207456
LRRK2	LRRK2	Leucine-rich repeat serine/threonine-protein kinase 2	-0.0345876	0.00695644	0.02116
PRKCQ	KPCT	Protein kinase C theta type	-0.0209974	0.00693898	0.02116
CNTFR	CNTFR alpha	Ciliary neurotrophic factor receptor subunit alpha	0.0135999	0.00698451	0.0211863
BRF1	BRF-1	Transcription factor IIIB 90 kDa subunit	-0.0263339	0.00702195	0.0212409
SELE	sE-Selectin	E-selectin	-0.026425	0.00704463	0.0212506
LGALS8	Galectin-8	Galectin-8	-0.0258307	0.00711225	0.0213955
TOP1	Topoisomerase I	DNA topoisomerase 1	-0.0549897	0.00751128	0.0225338
FN1	Fibronectin	Fibronectin	0.128886	0.00753499	0.022543
PSME1	PSME1	Proteasome activator complex subunit 1	0.0503686	0.00770767	0.0229967
CGA LHB	Luteinizing hormone	Luteinizing hormone	-0.0482201	0.00774064	0.0230321
MAP2K4	MP2K4	Dual specificity mitogen-activated protein kinase kinase 4	-0.0180252	0.00780229	0.0231524
HTRA2	HTRA2	Serine protease HTRA2, mitochondrial	0.068637	0.0080762	0.0239003
IMPDH1	IMDH1	Inosine-5'-monophosphate dehydrogenase 1	-0.0624225	0.00814636	0.0240428
IL2RA	IL-2 sRa	Interleukin-2 receptor subunit alpha	-0.0187423	0.00816962	0.0240464
SERPINA1	a1-Antitrypsin	Alpha-1-antitrypsin	-0.050358	0.00836331	0.0245503
MMP17	MMP-17	Matrix metalloproteinase-17	-0.0628018	0.00853215	0.0249788
BCL6	BCL6	B-cell lymphoma 6 protein	-0.0182557	0.00860232	0.0251169
THBS4	TSP4	Thrombospondin-4	-0.0788985	0.00867763	0.0251352
CA3	Carbonic anhydrase III	Carbonic anhydrase 3	0.106811	0.00863848	0.0251352
NRXN1	NRX1B	Neurexin-1-beta	0.0398718	0.00867117	0.0251352
CD177	CD177	CD177 antigen	0.0182005	0.00896073	0.025832
NACA	NACA	Nascent polypeptide-associated complex subunit alpha	-0.0424367	0.00896552	0.025832
KLK3	PSA	Prostate-specific antigen	-0.0194024	0.00942402	0.0270817
APCS	SAP	Serum amyloid P-component	0.135183	0.00965541	0.0276738
BGLAP	Osteocalcin	Osteocalcin	-0.0337062	0.00970278	0.0277367
IL2RG	IL-2 sRg	Cytokine receptor common subunit gamma	-0.0786775	0.00976876	0.0278524
SOD3	SOD3	Extracellular superoxide dismutase [Cu-Zn]	0.107812	0.0097976	0.0278619
KDR	VEGF sR2	Vascular endothelial growth factor receptor 2	-0.0564672	0.00989861	0.0280761
PRL	PRL	Prolactin	-0.0296043	0.00999573	0.028205
KREMEN2	KREM2	Kremen protein 2	-0.0619235	0.00997585	0.028205
NBL1	DAN	Neuroblastoma suppressor of tumorigenicity 1	-0.0171187	0.0100684	0.028264
PSMA2	PSA2	Proteasome subunit alpha type-2	0.0478344	0.0100671	0.028264
SELP	P-Selectin	P-selectin	0.0364566	0.0101094	0.0283063
BMP6	BMP-6	Bone morphogenetic protein 6	0.0333428	0.0104224	0.0291081
TNFSF8	CD30 Ligand	Tumor necrosis factor ligand superfamily member 8	-0.0185013	0.0106183	0.0295795
CD93	C1QR1	Complement component C1q receptor	0.0138745	0.0107584	0.0296671
CNDP2	Glutamate carboxypeptidase	Cytosolic non-specific dipeptidase	-0.0612116	0.010749	0.0296671
BMPER	BMPER	BMP-binding endothelial regulator protein	0.0141779	0.0107567	0.0296671
CD300C	CLM6	CMRF35-like molecule 6	0.0247189	0.0107524	0.0296671
IL1RAP	IL-1 R AcP	Interleukin-1 Receptor accessory protein	-0.0360279	0.0108274	0.0297823
MBL2	MBL	Mannose-binding protein C	-0.0601444	0.0110249	0.0302493
CD36	CD36 ANTIGEN	Platelet glycoprotein 4	-0.0309629	0.0111358	0.0304769
LILRB2	ILT-4	Leukocyte immunoglobulin-like receptor subfamily B member 2	0.0279958	0.0112618	0.030668
CD47	CD47	Leukocyte surface antigen CD47	-0.0447797	0.0112605	0.030668
FCN1	FCN1	Ficolin-1	-0.0236647	0.0114079	0.0309886
TBP	TBP	TATA-box-binding protein	0.0144369	0.0119026	0.0321793
PA2G4	PA2G4	Proliferation-associated protein 2G4	-0.069229	0.0119188	0.0321793
STIP1	Stress-induced-phosphoprotein 1	Stress-induced-phosphoprotein 1	0.0485704	0.0119346	0.0321793
LMNB1	Lamin-B1	Lamin-B1	-0.025407	0.0119917	0.0322534
OAS1	OAS1	2'-5'-oligoadenylate synthase 1	0.0365229	0.0121988	0.0327299
TIMP2	TIMP-2	Metalloproteinase inhibitor 2	0.0427224	0.0124477	0.0333159
AHSG	a2-HS-Glycoprotein	Alpha-2-HS-glycoprotein	-0.0220695	0.0124967	0.0333652
FGF16	FGF-16	Fibroblast growth factor 16	-0.0725918	0.0126125	0.0335922
CASP10	Caspase-10	Caspase-10	-0.0342154	0.0126734	0.0336723
LGALS4	Galectin-4	Galectin-4	-0.0232659	0.0127312	0.0337438
S100A9	calgranulin B	Protein S100-A9	-0.0486765	0.0127719	0.0337696
NID2	NID2	Nidogen-2	0.0350289	0.0129621	0.0340828
EPHA5	EphA5	Ephrin type-A receptor 5	-0.0196769	0.0129839	0.0340828
FLRT1	FLRT1	Leucine-rich repeat transmembrane protein FLRT1	-0.0410785	0.0129266	0.0340828
FGF9	FGF9	Fibroblast growth factor 9	0.016759	0.0130511	0.0340951
CLU	Clusterin	Clusterin	-0.0277793	0.0130473	0.0340951
CLEC11A	SCGF-beta	Stem Cell Growth Factor-beta	-0.0180724	0.0131278	0.0342138
CDH3	P-Cadherin	Cadherin-3	-0.025115	0.0133938	0.0346589
SBDS	SBDS	Ribosome maturation protein SBDS	0.0593251	0.0133908	0.0346589
PDXP	PLPP	Pyridoxal phosphate phosphatase	-0.0711274	0.0133754	0.0346589
UBE2L3	UB2L3	Ubiquitin-conjugating enzyme E2 L3	-0.0504792	0.0134494	0.0347204
PTEN	pTEN	Phosphatidylinositol 3,4,5-trisphosphate 3-phosphatase and dual-specificity protein phosphatase PTEN	0.015232	0.0137702	0.0354647
SERPINA3	a1-Antichymotrypsin	Alpha-1-antichymotrypsin	-0.16699	0.0138632	0.0356201
PTN	PTN	Pleiotrophin	-0.0838176	0.0142992	0.0366544
FRZB	sFRP-3	Secreted frizzled-related protein 3	0.128313	0.0143927	0.0367216
LSAMP	LSAMP	Limbic system-associated membrane protein	0.0602442	0.0143884	0.0367216
FST	FST	Follistatin	-0.0248619	0.014737	0.0374728
UBE2G2	UB2G2	Ubiquitin-conjugating enzyme E2 G2	-0.0195514	0.0147558	0.0374728
LILRB1	ILT-2	Leukocyte immunoglobulin-like receptor subfamily B member 1	0.068993	0.0149589	0.0379004
SEZ6L2	SE6L2	Seizure 6-like protein 2	-0.0681467	0.0152216	0.0384767
CTSD	Cathepsin D	Cathepsin D	0.0442256	0.0152964	0.0385766
MAPK11	MK11	Mitogen-activated protein kinase 11	0.0115817	0.0154119	0.0387785
CAMK1D	CAMK1D	Calcium/calmodulin-dependent protein kinase type 1D	-0.0334813	0.015465	0.0388226
NOV	NovH	Protein NOV homolog	-0.0183756	0.015878	0.0395385
IDS	IDS	Iduronate 2-sulfatase	-0.0327638	0.0159665	0.0395385
SERPINA3	alpha-1-antichymotrypsin complex	Alpha-1-antichymotrypsin complex	0.199168	0.0159675	0.0395385
HDGFRP2	HDGR2	Hepatoma-derived growth factor-related protein 2	0.0532256	0.0158872	0.0395385
RTN4R	Nogo Receptor	Reticulon-4 receptor	0.0948066	0.0159111	0.0395385
IL17RC	IL-17 RC	Interleukin-17 receptor C	-0.0233444	0.0158291	0.0395385
IL15RA	IL-15 Ra	Interleukin-15 receptor subunit alpha	-0.0310269	0.0160615	0.0396813
NSFL1C	NSF1C	NSFL1 cofactor p47	-0.0640468	0.016186	0.0398986
SERPIND1	Heparin cofactor II	Heparin cofactor 2	0.0977346	0.0163697	0.0402135
CA13	Carbonic anhydrase XIII	Carbonic anhydrase 13	-0.0284671	0.0163874	0.0402135
EEF1B2	EF-1-beta	Elongation factor 1-beta	-0.046432	0.0165668	0.0405627
TNFSF11	sRANKL	Tumor necrosis factor ligand superfamily member 11	-0.0226255	0.0166044	0.0405637
TGFB1	TGF-b1	Transforming growth factor beta-1	-0.0419246	0.0169022	0.0411991
MFGE8	MFGM	Lactadherin	0.133561	0.017001	0.0413476
INSR	IR	Insulin receptor	0.0428374	0.017237	0.0418284
ERBB4	ERBB4	Receptor tyrosine-protein kinase erbB-4	0.0202822	0.0174109	0.0420635
KLRK1	NKG2D	NKG2-D type II integral membrane protein	0.009482	0.0174067	0.0420635
BAD	BAD	Bcl2-associated agonist of cell death	-0.0564502	0.0174945	0.0421723
IL6R	IL-6 sRa	Interleukin-6 receptor subunit alpha	0.0132826	0.0177797	0.0427653
TNFRSF9	4-1BB	Tumor necrosis factor receptor superfamily member 9	-0.0275379	0.0178507	0.0428416
Human-virus	HPV E7 Type18	Protein E7_HPV18	-0.0375	0.0180158	0.0429618
L1CAM	NCAM-L1	Neural cell adhesion molecule L1	-0.0918261	0.0180067	0.0429618
FGF7	FGF7	Fibroblast growth factor 7	-0.0607986	0.0180188	0.0429618
CCL14	HCC-1	C-C motif chemokine 14	0.0402624	0.0183064	0.0434068
CDC2 CCNB1	CDK1/cyclin B	Cyclin-dependent kinase 1:G2/mitotic-specific cyclin-B1 complex	-0.026961	0.0183247	0.0434068
LRRTM1	LRRT1	Leucine-rich repeat transmembrane neuronal protein 1	0.019407	0.0182986	0.0434068
PPP3CA PPP3R1	Calcineurin	Calcineurin	0.0947563	0.0184585	0.0436292
SOD2	Mn SOD	Superoxide dismutase [Mn], mitochondrial	-0.0196609	0.0185469	0.0436492
WISP3	WISP-3	WNT1-inducible-signaling pathway protein 3	-0.0150817	0.0185332	0.0436492
RAC1	RAC1	Ras-related C3 botulinum toxin substrate 1	-0.0527631	0.0187461	0.0440231
CDK2 CCNA2	CDK2/cyclin A	Cyclin-dependent kinase 2:Cyclin-A2 complex	0.0102704	0.0188894	0.0442645
PLAT	tPA	Tissue-type plasminogen activator	-0.0312271	0.0191739	0.0448348
VTN	Vitronectin	Vitronectin	-0.0484327	0.0193076	0.0450511
NME1	Nucleoside diphosphate kinase A	Nucleoside diphosphate kinase A	0.107262	0.0195298	0.0454723
ITGA1 ITGB1	Integrin a1b1	Integrin alpha-I: beta-1 complex	-0.0437471	0.0195847	0.0455033
CSF1	CSF-1	Macrophage colony-stimulating factor 1	-0.0312779	0.0196628	0.0455876
FCGR2A	FCG2A	Low affinity immunoglobulin gamma Fc region receptor II-a	0.0586617	0.0197821	0.045767
MPO	Myeloperoxidase	Myeloperoxidase	-0.0696577	0.0199637	0.0460896
LUM	Lumican	Lumican	0.0797199	0.0201208	0.0463543
RETN	resistin	Resistin	0.0212638	0.0203546	0.0466266
EPHA3	EPHA3	Ephrin type-A receptor 3	-0.0929439	0.0203671	0.0466266
DDR1	discoidin domain receptor 1	Epithelial discoidin domain-containing receptor 1	0.0943392	0.0203333	0.0466266
ARID3A	ARI3A	AT-rich interactive domain-containing protein 3A	-0.032875	0.0206578	0.047193
FN1	FN1.3	Fibronectin Fragment 3	0.100325	0.0207225	0.0472422
GFRA3	GFRa-3	GDNF family receptor alpha-3	-0.052495	0.021047	0.0478819
CFD	Factor D	Complement factor D	-0.0281203	0.0212371	0.0482139
ENTPD1	CD39	Ectonucleoside triphosphate diphosphohydrolase 1	-0.0324522	0.0217275	0.0491955
HAMP	LEAP-1	Hepcidin	-0.0205571	0.0217596	0.0491955
LGALS9	LEG9	Galectin-9	0.0136457	0.0219373	0.049495
CSF3R	G-CSF-R	Granulocyte colony-stimulating factor receptor	-0.038407	0.0221299	0.0497392
MAPKAPK5	MAPK5	MAP kinase-activated protein kinase 5	0.0144681	0.0221367	0.0497392
IFNA2	IFN-aA	Interferon alpha-2	-0.0196111	0.0222639	0.0499222

## Sheet: C1vsC234
S7 Data. Differentially expressed proteins in the Knight ADRC (Knight-C1 vs Knight-C234)
Entrez Gene Symbol	Target	Target Full Name	Effect	PValue	Adjusted.PValue
GDI2	Rab GDP dissociation inhibitor beta	Rab GDP dissociation inhibitor beta	-0.0799492	1.27845e-14	1.39607e-11
SBDS	SBDS	Ribosome maturation protein SBDS	-0.0847248	3.14625e-14	1.71785e-11
CSNK2A1	CSK21	Casein kinase II subunit alpha	0.185155	1.4182e-13	5.16226e-11
HSPA8	HSP70 protein 8	Heat shock cognate 71 kDa protein	-0.0834069	4.45678e-13	1.2167e-10
PKM2	M2-PK	Pyruvate kinase PKM	-0.0998205	1.58433e-12	2.88348e-10
CSNK2A1 CSNK2B	CK2-A1:B	Casein kinase II 2-alpha:2-beta heterotetramer	0.162153	1.5512e-12	2.88348e-10
PRDX6	Peroxiredoxin-6	Peroxiredoxin-6	-0.0701375	3.64651e-12	5.68856e-10
ERBB3	ERBB3	Receptor tyrosine-protein kinase erbB-3	-0.106295	2.31518e-11	3.16023e-09
BMPR1A	BMPR1A	Bone morphogenetic protein receptor type-1A	-0.217632	1.47415e-10	1.78864e-08
PEX5	PEX5	Peroxisomal targeting signal 1 receptor	0.0476485	1.70793e-10	1.86506e-08
PRDX1	Peroxiredoxin-1	Peroxiredoxin-1	-0.0824009	2.12874e-10	2.00174e-08
HSPA1A	HSP 70	Heat shock 70 kDa protein 1A	-0.0713911	2.19972e-10	2.00174e-08
FABP5	FABPE	Fatty acid-binding protein, epidermal	-0.0531539	2.48565e-10	2.08794e-08
SEMA6A	Semaphorin-6A	Semaphorin-6A	-0.0665173	4.53336e-10	3.53602e-08
GPD1	GPDA	Glycerol-3-phosphate dehydrogenase [NAD(+)], cytoplasmic	-0.142695	5.75187e-10	4.18736e-08
N6AMT1	HEMK2	HemK methyltransferase family member 2	-0.0267269	6.79073e-10	4.63467e-08
STIP1	Stress-induced-phosphoprotein 1	Stress-induced-phosphoprotein 1	-0.0538256	1.4662e-09	9.4182e-08
FTH1 FTL	Ferritin	Ferritin	-0.107794	1.61645e-09	9.80643e-08
CNTN2	CNTN2	Contactin-2	-0.0798391	2.37483e-09	1.29666e-07
MIF	MIF	Macrophage migration inhibitory factor	-0.107165	2.33765e-09	1.29666e-07
CNDP1	CNDP1	Beta-Ala-His dipeptidase	-0.184292	2.96791e-09	1.54331e-07
CTSD	Cathepsin D	Cathepsin D	-0.0477705	3.57715e-09	1.77557e-07
AKR7A2	Aflatoxin B1 aldehyde reductase	Aflatoxin B1 aldehyde reductase member 2	-0.0660068	3.8348e-09	1.8207e-07
DDR1	discoidin domain receptor 1	Epithelial discoidin domain-containing receptor 1	-0.127501	5.02359e-09	2.28573e-07
GAPDH	GAPDH, liver	Glyceraldehyde-3-phosphate dehydrogenase	-0.214627	5.79408e-09	2.53085e-07
ESD	Esterase D	S-formylglutathione hydrolase	-0.0717371	9.27194e-09	3.89422e-07
SRC	SRCN1	Proto-oncogene tyrosine-protein kinase Src	0.1496	1.15695e-08	4.67923e-07
PGD	6-Phosphogluconate dehydrogenase	6-phosphogluconate dehydrogenase, decarboxylating	-0.0611791	1.41761e-08	5.33804e-07
SCARB2	LIMP II	Lysosome membrane protein 2	-0.0446699	1.37748e-08	5.33804e-07
PRKCA	PKC-A	Protein kinase C alpha type	0.274027	1.57058e-08	5.71692e-07
LYN	LYNB	Tyrosine-protein kinase Lyn, isoform B	0.177273	2.23019e-08	7.85603e-07
LYN	LYN	Tyrosine-protein kinase Lyn	0.116591	3.63876e-08	1.24173e-06
CFHR5	complement factor H-related 5	Complement factor H-related protein 5	0.0335544	4.13104e-08	1.32679e-06
NOTCH1	Notch 1	Neurogenic locus notch homolog protein 1	-0.057029	4.10832e-08	1.32679e-06
TIMP3	TIMP-3	Metalloproteinase inhibitor 3	0.0226992	4.60135e-08	1.43562e-06
MAP2K1	MEK1	Dual specificity mitogen-activated protein kinase kinase 1	0.232744	5.46102e-08	1.6494e-06
GSTP1	Glutathione S-transferase Pi	Glutathione S-transferase P	-0.0546071	5.58861e-08	1.6494e-06
CSF1R	M-CSF R	Macrophage colony-stimulating factor 1 receptor	-0.0970849	6.18579e-08	1.7776e-06
TNFRSF11A	RANK	Tumor necrosis factor receptor superfamily member 11A	0.0268536	7.39164e-08	2.06966e-06
MFRP	MFRP	Membrane frizzled-related protein	0.0272172	7.88438e-08	2.09994e-06
TNC	Tenascin	Tenascin	-0.161441	7.80697e-08	2.09994e-06
CSRP3	CSRP3	Cysteine and glycine-rich protein 3	-0.0519823	8.80879e-08	2.29028e-06
RPS27A	Ubiquitin+1	Ubiquitin+1, truncated mutation for UbB	-0.073824	1.03878e-07	2.53999e-06
NTRK1	TrkA	High affinity nerve growth factor receptor	0.0395172	1.01284e-07	2.53999e-06
MSN	Moesin	Moesin	-0.182244	1.06996e-07	2.53999e-06
CSNK2A2 CSNK2B	CK2-A2:B	Casein kinase II 2-alpha':2-beta heterotetramer	0.0799154	1.06876e-07	2.53999e-06
SSRP1	SSRP1	FACT complex subunit SSRP1	-0.0258879	1.20518e-07	2.80012e-06
CAPG	CAPG	Macrophage-capping protein	-0.0638655	1.40375e-07	3.19352e-06
HDAC8	HDAC8	Histone deacetylase 8	0.0594051	1.49882e-07	3.34023e-06
POR	NADPH-P450 Oxidoreductase	NADPH--cytochrome P450 reductase	0.243549	2.31353e-07	5.05275e-06
IL6ST	gp130, soluble	Interleukin-6 receptor subunit beta	-0.0347766	2.40583e-07	5.15131e-06
CD84	SLAF5	SLAM family member 5	0.0187924	2.57001e-07	5.39701e-06
CAMK2D	CAMK2D	Calcium/calmodulin-dependent protein kinase type II subunit delta	0.0579529	2.65579e-07	5.47193e-06
CNTN1	contactin-1	Contactin-1	-0.0521538	2.75849e-07	5.57828e-06
CAPN1 CAPNS1	Calpain I	Calpain I	-0.0635257	3.00578e-07	5.86127e-06
EPHB4	EphB4	Ephrin type-B receptor 4	0.0683309	2.98749e-07	5.86127e-06
PTGS2	COX-2	Prostaglandin G/H synthase 2	-0.048158	3.71115e-07	7.10978e-06
MATN2	MATN2	Matrilin-2	-0.0908737	3.77874e-07	7.11445e-06
SMPDL3A	ASM3A	Acid sphingomyelinase-like phosphodiesterase 3a	0.064297	4.17223e-07	7.64404e-06
CALR	calreticulin	Calreticulin	0.0384145	4.20002e-07	7.64404e-06
PRKACA	PRKACA	cAMP-dependent protein kinase catalytic subunit alpha	0.0696595	4.72623e-07	8.46073e-06
IL1B	IL-1b	Interleukin-1 beta	0.0431521	4.96455e-07	8.60999e-06
METAP2	AMPM2	Methionine aminopeptidase 2	-0.0874033	4.9673e-07	8.60999e-06
UBE2I	UBC9	SUMO-conjugating enzyme UBC9	-0.0457388	6.3483e-07	1.06651e-05
CD47	CD47	Leukocyte surface antigen CD47	0.0388662	6.26206e-07	1.06651e-05
KLK8	kallikrein 8	Kallikrein-8	0.0266973	7.28473e-07	1.20529e-05
FLRT1	FLRT1	Leucine-rich repeat transmembrane protein FLRT1	0.035302	7.44024e-07	1.21265e-05
CCDC80	URB	Coiled-coil domain-containing protein 80	0.020209	7.6589e-07	1.22993e-05
KDR	VEGF sR2	Vascular endothelial growth factor receptor 2	0.0447864	8.59186e-07	1.35976e-05
CAMK2B	CAMK2B	Calcium/calmodulin-dependent protein kinase type II subunit beta	0.0349277	8.85151e-07	1.36139e-05
PTH	PTH	Parathyroid hormone	-0.0275387	8.73652e-07	1.36139e-05
LGMN	LGMN	Legumain	0.051741	9.04022e-07	1.3711e-05
NACA	NACA	Nascent polypeptide-associated complex subunit alpha	0.0350439	9.3745e-07	1.40232e-05
MMP17	MMP-17	Matrix metalloproteinase-17	0.051418	1.01285e-06	1.49464e-05
CXCL3 CXCL2	Gro-b/g	Gro-beta/gamma	0.050356	1.04307e-06	1.51871e-05
ALCAM	ALCAM	CD166 antigen	-0.049144	1.0787e-06	1.54992e-05
GFRA3	GFRa-3	GDNF family receptor alpha-3	0.0499307	1.12888e-06	1.60096e-05
PPP3R1	Calcineurin B a	Calcineurin subunit B type 1	0.06492	1.16902e-06	1.63662e-05
PDE1A	PDE1A	Calcium/calmodulin-dependent 3',5'-cyclic nucleotide phosphodiesterase 1A	0.0338585	1.22391e-06	1.69178e-05
PRSS27	Marapsin	Serine protease 27	0.0561992	1.25715e-06	1.71601e-05
PDGFRB	PDGF Rb	Platelet-derived growth factor receptor beta	0.0167957	1.41725e-06	1.91067e-05
MBL2	MBL	Mannose-binding protein C	0.0474643	1.51379e-06	2.01593e-05
XPNPEP1	XPNPEP1	Xaa-Pro aminopeptidase 1	-0.0415196	1.71086e-06	2.17911e-05
SLITRK1	SLIK1	SLIT and NTRK-like protein 1	0.0319818	1.67921e-06	2.17911e-05
CA9	Carbonic anhydrase 9	Carbonic anhydrase 9	0.0510285	1.66948e-06	2.17911e-05
VAV1	VAV	Proto-oncogene vav	0.0273739	1.71615e-06	2.17911e-05
Human-virus	HPV E7 Type 16	Protein E7_HPV16	0.0476898	1.82159e-06	2.28641e-05
HMGB1	HMG-1	High mobility group protein B1	-0.0571603	1.90127e-06	2.30828e-05
LRPAP1	RAP	alpha-2-macroglobulin receptor-associated protein	0.0906105	1.92356e-06	2.30828e-05
PPIB	PPIB	Peptidyl-prolyl cis-trans isomerase B	0.0378478	1.91466e-06	2.30828e-05
PDIA3	Protein disulfide isomerase A3	Protein disulfide-isomerase A3	0.10242	1.91048e-06	2.30828e-05
CKB	CK-BB	Creatine kinase B-type	0.254486	2.04436e-06	2.42126e-05
BMP6	BMP-6	Bone morphogenetic protein 6	-0.0266991	2.06206e-06	2.42126e-05
CDH15	CAD15	Cadherin-15	0.0601456	2.13267e-06	2.47752e-05
YWHAB,YWHAE,YWHAG,YWHAH,YWHAQ,YWHAZ,SFN	2003-03-14	14-3-3 protein family	0.258981	2.20229e-06	2.53147e-05
STAT6	STAT6	Signal transducer and activator of transcription 6	0.0324269	2.24829e-06	2.55743e-05
EFEMP1	FBLN3	EGF-containing fibulin-like extracellular matrix protein 1	-0.0345661	2.33986e-06	2.63415e-05
LDHB	LDH-H 1	L-lactate dehydrogenase B chain	-0.184154	2.40782e-06	2.683e-05
ACE2	ACE2	Angiotensin-converting enzyme 2	0.0221327	2.49312e-06	2.74998e-05
MAPK14	MAPK14	Mitogen-activated protein kinase 14	0.0255445	2.53082e-06	2.76365e-05
VEGFA	VEGF	Vascular endothelial growth factor A	0.0123868	2.61982e-06	2.7653e-05
IL2RG	IL-2 sRg	Cytokine receptor common subunit gamma	0.0615436	2.5617e-06	2.7653e-05
DKKL1	Soggy-1	Dickkopf-like protein 1	0.0547089	2.58729e-06	2.7653e-05
STX1A	STX1a	Syntaxin-1A	-0.0932558	2.65894e-06	2.7653e-05
CMPK1	Cytidylate kinase	UMP-CMP kinase	0.031613	2.65091e-06	2.7653e-05
CST7	CYTF	Cystatin-F	0.0263085	2.72713e-06	2.80946e-05
KREMEN2	KREM2	Kremen protein 2	0.0462321	2.7682e-06	2.82511e-05
ECE1	Endothelin-converting enzyme 1	Endothelin-converting enzyme 1	0.0301902	2.93655e-06	2.96918e-05
STK17B	DRAK2	Serine/threonine-protein kinase 17B	0.0320987	3.035e-06	3.04057e-05
CRTAM	CRTAM	Cytotoxic and regulatory T-cell molecule	0.015982	3.13481e-06	3.11201e-05
TNFRSF9	4-1BB	Tumor necrosis factor receptor superfamily member 9	0.0239817	3.44713e-06	3.39123e-05
FGFR4	FGFR4	Fibroblast growth factor receptor 4	0.0176457	3.66168e-06	3.57014e-05
SERPINA3	alpha-1-antichymotrypsin complex	Alpha-1-antichymotrypsin complex	-0.157877	3.77202e-06	3.64518e-05
BCL2	Bcl-2	Apoptosis regulator Bcl-2	0.0370347	3.84371e-06	3.68187e-05
ABL2	ABL2	Abelson tyrosine-protein kinase 2	0.0366847	3.97198e-06	3.77165e-05
PDCD1LG2	PD-L2	Programmed cell death 1 ligand 2	0.0287318	4.02633e-06	3.79031e-05
DCN	Bone proteoglycan II	Decorin	0.0444344	4.37275e-06	4.08123e-05
SPP1	Osteopontin	Osteopontin	-0.0274988	4.53998e-06	4.2014e-05
SERPINA1	a1-Antitrypsin	Alpha-1-antitrypsin	0.0351372	4.60703e-06	4.22763e-05
CTSA	Cathepsin A	Lysosomal protective protein	-0.0313079	4.97623e-06	4.49686e-05
FST	FST	Follistatin	0.0205224	4.98278e-06	4.49686e-05
AREG	AREG	Amphiregulin	0.0574746	5.09775e-06	4.56291e-05
KLK14	kallikrein 14	Kallikrein-14	0.0650076	5.46991e-06	4.85621e-05
TNFRSF13B	TACI	Tumor necrosis factor receptor superfamily member 13B	0.0316641	5.88797e-06	5.16383e-05
LSAMP	LSAMP	Limbic system-associated membrane protein	-0.0467293	5.91098e-06	5.16383e-05
IL12RB2	IL-12 RB2	Interleukin-12 receptor subunit beta-2	-0.00942375	5.9598e-06	5.16516e-05
KIR2DL4	KI2L4	Killer cell immunoglobulin-like receptor 2DL4	-0.0265757	6.07438e-06	5.18221e-05
SHC1	SHC1	SHC-transforming protein 1	0.0407808	6.05604e-06	5.18221e-05
SUMO3	SUMO3	Small ubiquitin-related modifier 3	-0.0380161	6.19981e-06	5.24821e-05
SKP1	SKP1	S-phase kinase-associated protein 1	0.0170356	6.42342e-06	5.39567e-05
JUN	c-Jun	Transcription factor AP-1	0.0437828	6.55429e-06	5.42219e-05
FGF1	b-ECGF	Fibroblast growth factor 1	-0.112289	6.54619e-06	5.42219e-05
SMAD3	SMAD3	Mothers against decapentaplegic homolog 3	0.078207	7.31902e-06	6.0093e-05
IMPDH1	IMDH1	Inosine-5'-monophosphate dehydrogenase 1	0.0535523	7.38315e-06	6.01672e-05
OPCML	OBCAM	Opioid-binding protein/cell adhesion molecule	0.0461362	7.50428e-06	6.07013e-05
SFTPD	SP-D	Pulmonary surfactant-associated protein D	-0.0606763	7.64936e-06	6.14199e-05
PLG	Plasmin	Plasmin	0.0164814	7.95652e-06	6.34198e-05
IFNB1	IFN-b	Interferon beta	-0.0106667	8.10134e-06	6.36451e-05
HIPK3	HIPK3	Homeodomain-interacting protein kinase 3	-0.0142041	8.04366e-06	6.36451e-05
KIT	SCF sR	Mast/stem cell growth factor receptor Kit	0.0628922	8.19046e-06	6.38856e-05
CLEC11A	SCGF-alpha	Stem cell growth factor-alpha	0.0208761	8.53874e-06	6.61298e-05
STAT3	STAT3	Signal transducer and activator of transcription 3	0.09412	8.67373e-06	6.63519e-05
GFAP	GFAP	Glial fibrillary acidic protein	-0.184645	8.68894e-06	6.63519e-05
BTK	BTK	Tyrosine-protein kinase BTK	0.055622	8.77775e-06	6.65646e-05
FGF2	bFGF	Fibroblast growth factor 2	-0.0444367	8.86333e-06	6.66553e-05
DYRK3	DYRK3	Dual specificity tyrosine-phosphorylation-regulated kinase 3	0.0361325	8.9118e-06	6.66553e-05
PLXNC1	PLXC1	Plexin-C1	0.140323	9.52659e-06	7.07689e-05
DLL4	DLL4	Delta-like protein 4	0.0101342	9.64679e-06	7.11777e-05
CDNF	ARMEL	Cerebral dopamine neurotrophic factor	-0.0270207	1.009e-05	7.39484e-05
PTPN6	PTP-1C	Tyrosine-protein phosphatase non-receptor type 6	0.0512686	1.01767e-05	7.40867e-05
TNNT2	Troponin T	Troponin T, cardiac muscle	0.0407492	1.07619e-05	7.7828e-05
CD36	CD36 ANTIGEN	Platelet glycoprotein 4	0.0238919	1.15273e-05	8.28144e-05
CAMKK1	CaMKK alpha	Calcium/calmodulin-dependent protein kinase kinase 1	0.0201237	1.22662e-05	8.71944e-05
PRKCB	PKC-B-II	Protein kinase C beta type (splice variant beta-II)	0.153212	1.22966e-05	8.71944e-05
PRL	PRL	Prolactin	0.0196457	1.28492e-05	8.99443e-05
TPO	TMA	Thyroid peroxidase	0.0381535	1.28174e-05	8.99443e-05
CXCL1	Gro-a	Growth-regulated alpha protein	0.0313002	1.39574e-05	9.70794e-05
PGM1	PGM1	Phosphoglucomutase-1	-0.0501273	1.46269e-05	0.000101092
EFNB2	EFNB2	Ephrin-B2	-0.0144147	1.58122e-05	0.000108597
HAAO	3HAO	3-hydroxyanthranilate 3,4-dioxygenase	0.060312	1.62308e-05	0.000110775
DKK4	Dkk-4	Dickkopf-related protein 4	0.0141521	1.71729e-05	0.000116477
UBE2L3	UB2L3	Ubiquitin-conjugating enzyme E2 L3	0.0369978	1.734e-05	0.000116885
ENTPD3	ENTP3	Ectonucleoside triphosphate diphosphohydrolase 3	0.0275767	1.99565e-05	0.000133696
EEF1B2	EF-1-beta	Elongation factor 1-beta	0.0334382	2.03102e-05	0.000135236
SNX4	Sorting nexin 4	Sorting nexin-4	0.111005	2.07427e-05	0.000137279
KAT6A	MOZ	Histone acetyltransferase KAT6A	0.04704	2.13517e-05	0.000140044
PDE7A	PDE7A	High affinity cAMP-specific 3',5'-cyclic phosphodiesterase 7A	0.0131485	2.1417e-05	0.000140044
IL22	IL-22	Interleukin-22	0.0168453	2.20025e-05	0.000141962
CHIT1	Chitotriosidase-1	Chitotriosidase-1	0.0154417	2.20087e-05	0.000141962
PRKAA2 PRKAB2 PRKAG1	AMPK a2b2g1	AMP Kinase (alpha2beta2gamma1)	0.0338257	2.21003e-05	0.000141962
METAP1	METAP1	Methionine aminopeptidase 1	0.0826568	2.27668e-05	0.000145388
CD59	CD59	CD59 glycoprotein	-0.0212202	2.33667e-05	0.000148351
LGALS4	Galectin-4	Galectin-4	0.0167159	2.35976e-05	0.000148951
ESR1	ER	Estrogen receptor	0.0202803	2.39073e-05	0.000150039
IL4	IL-4	Interleukin-4	0.010118	2.45712e-05	0.000152453
MSR1	Macrophage scavenger receptor	Macrophage scavenger receptor types I and II	0.0096779	2.45446e-05	0.000152453
CHKB	CHKB	Choline/ethanolamine kinase	-0.0165421	2.47877e-05	0.000152927
FGF8	FGF-8B	Fibroblast growth factor 8 isoform B	0.0146984	2.51841e-05	0.0001545
CTSG	Cathepsin G	Cathepsin G	0.0344747	2.92597e-05	0.000176789
APP	amyloid precursor protein	Amyloid beta A4 protein	-0.0525589	2.9303e-05	0.000176789
BMPR2	BMP RII	Bone morphogenetic protein receptor type-2	0.0212016	2.90938e-05	0.000176789
NAAA	ASAHL	N-acylethanolamine-hydrolyzing acid amidase	-0.0704135	2.99238e-05	0.000178561
HSD17B10	ERAB	3-hydroxyacyl-CoA dehydrogenase type-2	0.112998	2.98192e-05	0.000178561
MMP3	MMP-3	Stromelysin-1	0.0127627	3.10568e-05	0.000184316
CD40LG	CD40 ligand, soluble	CD40 ligand	0.0223856	3.14364e-05	0.00018556
MMP16	MMP-16	Matrix metalloproteinase-16	0.0156689	3.17729e-05	0.000186538
IL6R	IL-6 sRa	Interleukin-6 receptor subunit alpha	-0.0104009	3.59051e-05	0.00020967
MAPK8	MK08	Mitogen-activated protein kinase 8	0.215955	3.6913e-05	0.00021441
Human-virus	C34 gp41 HIV Fragment	gp41 C34 peptide, HIV	-0.0205429	3.72387e-05	0.000215157
DPT	DERM	Dermatopontin	0.00873555	3.7541e-05	0.000215762
UBB	PolyUbiquitin K48	PolyUbiquitin K48-linked	-0.0898201	3.87921e-05	0.000221785
NID1	Nidogen	Nidogen-1	-0.0281867	4.18311e-05	0.000237915
GRB2	GRB2 adapter protein	Growth factor receptor-bound protein 2	-0.0392226	4.24151e-05	0.000239986
ARSA	Arylsulfatase A	Arylsulfatase A	-0.0194366	4.3476e-05	0.00024472
CRLF2	TSLP R	Cytokine receptor-like factor 2	0.0236463	4.39703e-05	0.000244899
FGF16	FGF-16	Fibroblast growth factor 16	0.0525547	4.41805e-05	0.000244899
BCAR3	BCAR3	Breast cancer anti-estrogen resistance protein 3	0.0194181	4.37511e-05	0.000244899
CGA CGB	HCG	Human Chorionic Gonadotropin	-0.012788	4.68354e-05	0.000258304
NOV	NovH	Protein NOV homolog	0.0137284	4.79145e-05	0.000262928
TFPI	TFPI	Tissue factor pathway inhibitor	0.0164025	4.85912e-05	0.000265308
IL1RN	IL-1Ra	Interleukin-1 receptor antagonist protein	0.0260791	5.45241e-05	0.00029622
ANP32B	AN32B	Acidic leucine-rich nuclear phosphoprotein 32 family member B	-0.0123998	5.63586e-05	0.000304671
MASP1	MASP3	Mannan-binding lectin serine protease 1	0.0153217	6.0967e-05	0.000327961
CRELD1	CREL1	Cysteine-rich with EGF-like domain protein 1	0.0105667	6.42756e-05	0.000344064
PDE11A	PDE11	Dual 3',5'-cyclic-AMP and -GMP phosphodiesterase 11A	0.0981361	6.59675e-05	0.000351398
DIABLO	SMAC	Diablo homolog, mitochondrial	-0.0167682	6.70078e-05	0.00035463
TNFRSF21	DR6	Tumor necrosis factor receptor superfamily member 21	-0.0437575	6.72237e-05	0.00035463
YWHAB	14-3-3 protein beta/alpha	14-3-3 protein beta/alpha	0.0943338	6.84861e-05	0.000357832
ERBB2	ERBB2	Receptor tyrosine-protein kinase erbB-2	0.0280418	6.83461e-05	0.000357832
SOD1	SOD	Superoxide dismutase [Cu-Zn]	-0.0401093	7.01096e-05	0.00036457
SECTM1	SECTM1	Secreted and transmembrane protein 1	-0.0161228	7.25715e-05	0.000375583
CSK	CSK	Tyrosine-protein kinase CSK	0.190689	7.45183e-05	0.000382037
FGF7	FGF7	Fibroblast growth factor 7	0.0432224	7.43732e-05	0.000382037
VEGFC	VEGF-C	Vascular endothelial growth factor C	0.027301	7.50349e-05	0.000382888
EPB41	41	Protein 4.1	0.0939809	7.85617e-05	0.000399021
SEZ6L2	SE6L2	Seizure 6-like protein 2	0.0473842	8.22558e-05	0.000415849
ANGPT1	Angiopoietin-1	Angiopoietin-1	0.00746501	8.96748e-05	0.000449197
EIF4H	eIF-4H	Eukaryotic translation initiation factor 4H	0.164224	8.94705e-05	0.000449197
Human-virus	HPV E7 Type18	Protein E7_HPV18	0.0269474	9.28122e-05	0.00046279
THBS4	TSP4	Thrombospondin-4	0.0497313	9.39969e-05	0.000466567
NOTCH3	Notch-3	Neurogenic locus notch homolog protein 3	-0.0177707	9.59953e-05	0.00047433
RPS3A	RS3A	40S ribosomal protein S3a	0.059497	9.66126e-05	0.00047523
S100A6	S100A6	Protein S100-A6	-0.0459192	9.76761e-05	0.000478306
FABP3	FABP	Fatty acid-binding protein, heart	-0.0440272	9.97816e-05	0.000486435
DHH	DHH	Desert hedgehog protein N-product	0.0323498	0.00010046	0.000487567
YES1	YES	Tyrosine-protein kinase Yes	0.0597369	0.000103001	0.000497687
EGFR	EGFRvIII	Epidermal growth factor receptor variant III	0.0132082	0.000106342	0.000511568
PPA1	PPase	Inorganic pyrophosphatase	-0.0361967	0.000110018	0.000526929
A2M	a2-Macroglobulin	Alpha-2-macroglobulin	-0.0289516	0.000112054	0.000534335
NID2	NID2	Nidogen-2	-0.0250787	0.000115183	0.00054687
CGA LHB	Luteinizing hormone	Luteinizing hormone	0.0299717	0.000121118	0.000571029
CD48	CD48	CD48 antigen	0.00995557	0.000121317	0.000571029
SMOC1	SMOC1	SPARC-related modular calcium-binding protein 1	-0.0230162	0.000123483	0.000576255
HAVCR2	TIMD3	Hepatitis A virus cellular receptor 2	0.0127345	0.000123009	0.000576255
SPINT1	HAI-1	Kunitz-type protease inhibitor 1	0.0103461	0.000129464	0.000601592
TIMP2	TIMP-2	Metalloproteinase inhibitor 2	-0.0300645	0.000133854	0.000619358
NTRK3	TrkC	NT-3 growth factor receptor	0.0249365	0.000139354	0.000642087
EGFR	ERBB1	Epidermal growth factor receptor	0.0724163	0.000141128	0.000647529
FLT3	Flt-3	Receptor-type tyrosine-protein kinase FLT3	0.0776569	0.000142053	0.000649046
GNLY	Granulysin	Granulysin	-0.0184333	0.000144205	0.000656134
CD22	CD22	B-cell receptor CD22	0.0192402	0.000146079	0.000659687
ACVRL1	ALK-1	Serine/threonine-protein kinase receptor R3	0.0206771	0.000146194	0.000659687
FCGR3B	FCG3B	Low affinity immunoglobulin gamma Fc region receptor III-B	-0.0519055	0.000146902	0.00066015
STUB1	CHIP	E3 ubiquitin-protein ligase CHIP	0.0693076	0.000148058	0.000662621
TPI1	Triosephosphate isomerase	Triosephosphate isomerase	-0.036566	0.00015239	0.000679222
CKM	CK-MM	Creatine kinase M-type	0.259286	0.000163995	0.000727979
HAPLN1	HPLN1	Hyaluronan and proteoglycan link protein 1	0.0578053	0.000175439	0.000775625
ANK2	ANK2	Ankyrin-2	0.107243	0.000181499	0.00079918
CSF1	CSF-1	Macrophage colony-stimulating factor 1	0.0204012	0.000185643	0.000814143
NBL1	DAN	Neuroblastoma suppressor of tumorigenicity 1	0.00970495	0.000189377	0.000827199
YWHAZ	14-3-3 protein zeta/delta	14-3-3 protein zeta/delta	0.0593366	0.00020094	0.000874208
TNFRSF17	BCMA	Tumor necrosis factor receptor superfamily member 17	0.00939537	0.000210239	0.000907434
TF	Transferrin	Serotransferrin	-0.0774325	0.000209423	0.000907434
IL34	IL-34	Interleukin-34	0.0265207	0.000224121	0.000963543
PAK6	PAK6	Serine/threonine-protein kinase PAK 6	0.0176894	0.000235293	0.00100761
MAPKAPK3	MAPKAPK3	MAP kinase-activated protein kinase 3	0.0328753	0.000238954	0.00101929
EDAR	EDAR	Tumor necrosis factor receptor superfamily member EDAR	0.0216479	0.000248263	0.00105488
FGF6	FGF-6	Fibroblast growth factor 6	0.021824	0.000254889	0.00107883
FGFR2	FGFR-2	Fibroblast growth factor receptor 2	-0.011197	0.000263521	0.00110862
KRT18	Keratin 18	Keratin, type I cytoskeletal 18	0.0107145	0.000263956	0.00110862
TG	Thyroglobulin	Thyroglobulin	-0.0150698	0.000268205	0.00112215
ANGPTL3	ANGL3	Angiopoietin-related protein 3	0.00764117	0.000271274	0.00113065
IL1RAP	IL-1 R AcP	Interleukin-1 Receptor accessory protein	0.0217494	0.0002745	0.00113975
PRKCD	PKC-D	Protein kinase C delta type	0.0385661	0.000276151	0.00114226
LILRB1	ILT-2	Leukocyte immunoglobulin-like receptor subfamily B member 1	-0.0443785	0.00028018	0.00115455
TSLP	TSLP	Thymic stromal lymphopoietin	0.011726	0.000286941	0.00117797
KYNU	KYNU	Kynureninase	0.0223172	0.00029116	0.00119081
DNAJB1	HSP 40	DnaJ homolog subfamily B member 1	0.0722969	0.000293629	0.00119643
ARID3A	ARI3A	AT-rich interactive domain-containing protein 3A	0.0216063	0.000300328	0.00121917
IL10RB	IL-10 Rb	Interleukin-10 receptor subunit beta	0.0158425	0.000305581	0.00123591
CTSB	Cathepsin B	Cathepsin B	-0.0327827	0.000310116	0.00124502
GPNMB	GPNMB	Transmembrane glycoprotein NMB	-0.0527713	0.000309018	0.00124502
PRKCQ	KPCT	Protein kinase C theta type	0.0180838	0.000315182	0.00126073
BIRC5	Survivin	Baculoviral IAP repeat-containing protein 5	0.00928547	0.000316919	0.00126305
C10orf54	GI24	Platelet receptor Gi24	-0.0191384	0.000326906	0.00129811
PROC	Protein C	Vitamin K-dependent protein C	0.0203563	0.00033921	0.00134209
RPS3	RS3	40S ribosomal protein S3	0.0918188	0.000346816	0.00136378
BAD	BAD	Bcl2-associated agonist of cell death	0.0365917	0.00034719	0.00136378
ERP29	ERP29	Endoplasmic reticulum resident protein 29	-0.0277188	0.000353293	0.00138278
TPT1	TCTP	Translationally-controlled tumor protein	-0.0349273	0.00036061	0.00140638
CD5L	CD5L	CD5 antigen-like	-0.0965603	0.000388038	0.00150796
IL17RB	IL-17B R	Interleukin-17 receptor B	-0.007308	0.000401923	0.00155638
TBK1	TBK1	Serine/threonine-protein kinase TBK1	0.00943898	0.000412736	0.00159261
ACP5	TrATPase	Tartrate-resistant acid phosphatase type 5	0.0201642	0.000431998	0.00166106
CD55	DAF	Complement decay-accelerating factor	-0.0210901	0.000439547	0.00168416
IL11	IL-11	Interleukin-11	0.0123511	0.000448435	0.00171087
GRN	GRN	Granulins	-0.0442654	0.000449652	0.00171087
CASP3	Caspase-3	Caspase-3	0.050452	0.000453727	0.00172038
ANXA1	annexin I	Annexin A1	-0.0820111	0.000463218	0.00175029
TNFSF18	TNFSF18	Tumor necrosis factor ligand superfamily member 18	0.0117905	0.000504298	0.00189255
INHBA	Activin A	Inhibin beta A chain	0.0134843	0.000504334	0.00189255
SELE	sE-Selectin	E-selectin	0.0143192	0.000516135	0.0019302
AURKB	AURKB	Aurora kinase B	0.0117543	0.000519987	0.00193797
DUSP3	DUS3	Dual specificity protein phosphatase 3	0.094757	0.000526586	0.00195589
SET	SET	Protein SET	-0.026415	0.000531259	0.00196656
CD226	CD226	CD226 antigen	0.0132544	0.000536801	0.00197369
PDE2A	cGMP-stimulated PDE	cGMP-dependent 3',5'-cyclic phosphodiesterase	0.0880907	0.000535976	0.00197369
ACY1	Aminoacylase-1	Aminoacylase-1	-0.0386466	0.000545018	0.00199718
CXCL5	ENA-78	C-X-C motif chemokine 5	0.0120712	0.000560455	0.00204688
HNRNPA2B1	hnRNP A2/B1	Heterogeneous nuclear ribonucleoproteins A2/B1	0.19433	0.000568427	0.00206907
AIP	AIP	AH receptor-interacting protein	0.0624798	0.000579335	0.00210177
RPS6KA5	RSK-like protein kinase	Ribosomal protein S6 kinase alpha-5	0.0222821	0.000616735	0.00223005
SEMA3A	Semaphorin 3A	Semaphorin-3A	0.0137042	0.000639011	0.00230297
PDPK1	PDPK1	3-phosphoinositide-dependent protein kinase 1	0.153414	0.000671664	0.00240554
IL3RA	IL-3 Ra	Interleukin-3 receptor subunit alpha	0.0241862	0.000671876	0.00240554
PDGFB	PDGF-BB	Platelet-derived growth factor subunit B	0.0138897	0.000706297	0.00252051
GDF9	GDF-9	Growth/differentiation factor 9	-0.0223333	0.00071533	0.00254443
EIF4G2	IF4G2	Eukaryotic translation initiation factor 4 gamma 2	0.141561	0.000729989	0.00258814
KIF23	KIF23	Kinesin-like protein KIF23	0.0314354	0.00074234	0.00262342
EPHA1	EphA1	Ephrin type-A receptor 1	0.017055	0.000808952	0.00282341
VTA1	DRG-1	Vacuolar protein sorting-associated protein VTA1 homolog	0.142379	0.000810772	0.00282341
LGALS8	Galectin-8	Galectin-8	0.0161193	0.000803921	0.00282341
IL23R	IL-23 R	Interleukin-23 receptor	0.0134473	0.000811859	0.00282341
HMGN1	HMGN1	Non-histone chromosomal protein HMG-14	-0.0452916	0.000808339	0.00282341
FGF8	FGF-8A	Fibroblast growth factor 8 isoform A	0.0243837	0.000899915	0.0031197
FYN	FYN	Tyrosine-protein kinase Fyn	0.0342197	0.000933164	0.00322473
MED1	MED-1	Mediator of RNA polymerase II transcription subunit 1	-0.0141395	0.000938701	0.00323363
FOLH1	PSMA	Glutamate carboxypeptidase 2	-0.0203649	0.00100794	0.00346122
MAPK11	MK11	Mitogen-activated protein kinase 11	-0.00680776	0.0010295	0.00352419
MCL1	Mcl-1	Induced myeloid leukemia cell differentiation protein Mcl-1	0.0122646	0.00105428	0.00359774
SNRPF	RUXF	Small nuclear ribonucleoprotein F	-0.0191738	0.0010847	0.00369001
FCN1	FCN1	Ficolin-1	0.0129507	0.00109009	0.00369681
IL17RA	IL-17 sR	Interleukin-17 receptor A	0.0101865	0.00115437	0.00390272
TNFRSF1B	TNF sR-II	Tumor necrosis factor receptor superfamily member 1B	0.0126913	0.00116843	0.00393804
PECAM1	PECAM-1	Platelet endothelial cell adhesion molecule	0.0141498	0.00122279	0.00410857
IL3	IL-3	Interleukin-3	0.0150343	0.00123662	0.00414231
DSG1	Desmoglein-1	Desmoglein-1	0.0215037	0.00126059	0.00420966
NCAM1	NCAM-120	Neural cell adhesion molecule 1, 120 kDa isoform	-0.0506361	0.00129891	0.00432442
SIGLEC7	Siglec-7	Sialic acid-binding Ig-like lectin 7	-0.0270843	0.00130811	0.0043418
ZAP70	ZAP70	Tyrosine-protein kinase ZAP-70	0.0397172	0.00135671	0.00448947
STAB2	STAB2	Stabilin-2	0.0240077	0.00140329	0.00462958
MFGE8	MFGM	Lactadherin	0.0841237	0.00143835	0.00473096
PSME3	PSME3	Proteasome activator complex subunit 3	-0.00843769	0.00152819	0.00501137
TPM4	Tropomyosin 4	Tropomyosin alpha-4 chain	-0.0311911	0.00155727	0.00509145
HDGFRP2	HDGR2	Hepatoma-derived growth factor-related protein 2	-0.0365783	0.00162758	0.00530544
IGF1	IGF-I	Insulin-like growth factor I	0.0206865	0.00182875	0.00594343
CKB CKM	CK-MB	Creatine kinase M-type:Creatine kinase B-type heterodimer	0.227521	0.00188028	0.00609277
CD200R1	MO2R1	Cell surface glycoprotein CD200 receptor 1	0.00741076	0.00192188	0.00620914
C4A C4B	C4	Complement C4	-0.0756921	0.00193863	0.00624479
CDK2 CCNA2	CDK2/cyclin A	Cyclin-dependent kinase 2:Cyclin-A2 complex	-0.00651923	0.00197219	0.0063342
PRDX5	Peroxiredoxin-5	Peroxiredoxin-5, mitochondrial	0.00657748	0.00198446	0.00635492
RPS6KA3	RPS6KA3	Ribosomal protein S6 kinase alpha-3	0.0639313	0.00202154	0.00645475
FRZB	sFRP-3	Secreted frizzled-related protein 3	0.084125	0.00211083	0.0067202
SH2D1A	SH21A	SH2 domain-containing protein 1A	0.020833	0.00213311	0.00677138
MATN3	MATN3	Matrilin-3	0.0140434	0.00221906	0.0070238
KPNB1	IMB1	Importin subunit beta-1	0.0685997	0.00227437	0.00717808
PDXP	PLPP	Pyridoxal phosphate phosphatase	0.0406881	0.0022975	0.00723019
MBD4	MBD4	Methyl-CpG-binding domain protein 4	0.00743825	0.00230739	0.00724042
TBP	TBP	TATA-box-binding protein	-0.00685829	0.00233355	0.00730155
C8A C8B C8G	C8	Complement component C8	0.0259566	0.00238067	0.00742768
FER	FER	Tyrosine-protein kinase Fer	0.03761	0.00240932	0.00748405
PSMA2	PSA2	Proteasome subunit alpha type-2	-0.0312903	0.00241244	0.00748405
GFRA1	GFRa-1	GDNF family receptor alpha-1	-0.0491273	0.00243624	0.00753646
SERPINC1	Antithrombin III	Antithrombin-III	0.0843429	0.00244805	0.00755161
CDC2 CCNB1	CDK1/cyclin B	Cyclin-dependent kinase 1:G2/mitotic-specific cyclin-B1 complex	0.0167234	0.00247795	0.00762231
PRKCI	KPCI	Protein kinase C iota type	0.0384164	0.00254415	0.00780395
COMMD7	COMMD7	COMM domain-containing protein 7	0.0294501	0.00275174	0.00841707
EPHB6	EphB6	Ephrin type-B receptor 6	-0.0113501	0.00277421	0.0084621
RAC1	RAC1	Ras-related C3 botulinum toxin substrate 1	-0.0289378	0.00287325	0.00873982
CCL28	CCL28	C-C motif chemokine 28	0.0188199	0.00291774	0.00885049
CHEK1	CHK1	Serine/threonine-protein kinase Chk1	0.0115178	0.00299826	0.00906953
UFC1	UFC1	Ubiquitin-fold modifier-conjugating enzyme 1	-0.024724	0.00303561	0.00915715
CD4	sCD4	T-cell surface glycoprotein CD4	0.00725118	0.00306252	0.00921287
L1CAM	NCAM-L1	Neural cell adhesion molecule L1	0.0420354	0.0031075	0.0093225
HMOX2	HO-2	Heme oxygenase 2	0.0629964	0.00313098	0.00936719
HAT1	Hat1	Histone acetyltransferase type B catalytic subunit	0.0375141	0.00322065	0.00960914
ADM	Adrenomedullin	Adrenomedullin	-0.0193351	0.00328096	0.00976242
CXCL13	BLC	C-X-C motif chemokine 13	-0.00797203	0.00332049	0.00985319
PTK2	FAK1	Focal adhesion kinase 1	-0.010126	0.00339493	0.0100196
ICAM2	sICAM-2	Intercellular adhesion molecule 2	0.019105	0.0033885	0.0100196
CLU	Clusterin	Clusterin	0.0152754	0.00341135	0.010041
CTSH	Cathepsin H	Cathepsin H	-0.0536874	0.00349226	0.0102515
CD300C	CLM6	CMRF35-like molecule 6	-0.013873	0.0035472	0.0103848
ICOS	ICOS	Inducible T-cell costimulator	0.0270287	0.00362421	0.0105819
ENTPD1	CD39	Ectonucleoside triphosphate diphosphohydrolase 1	0.017181	0.00379573	0.0110238
ECM1	ECM1	Extracellular matrix protein 1	-0.040252	0.00378638	0.0110238
IFNA10	IFN10	Interferon alpha-10	-0.00800227	0.00383915	0.0111203
VIP	Vasoactive Intestinal Peptide	Vasoactive Intestinal Peptide	0.0140268	0.00406338	0.0117387
PSME1	PSME1	Proteasome activator complex subunit 1	-0.0242994	0.00448426	0.0129204
NRP1	NRP1	Neuropilin-1	0.0336012	0.00451628	0.0129784
PLAUR	suPAR	Urokinase plasminogen activator surface receptor	0.0147346	0.00472112	0.0135314
IL15RA	IL-15 Ra	Interleukin-15 receptor subunit alpha	0.017259	0.0047646	0.0136203
MEPE	MEPE	Matrix extracellular phosphoglycoprotein	-0.00935404	0.00480235	0.0136923
MMEL1	MMEL2	Membrane metallo-endopeptidase-like 1	0.00965626	0.00493622	0.0140374
LGALS2	Galectin-2	Galectin-2	0.00903122	0.00506298	0.0143605
AFM	Afamin	Afamin	0.0267052	0.00520359	0.014721
NOG	Noggin	Noggin	-0.0109658	0.00536736	0.0151451
PIM1	PIM1	Serine/threonine-protein kinase pim-1	0.00748134	0.00557845	0.0157002
ASGR1	ASGR1	Asialoglycoprotein receptor 1	-0.00668114	0.00561412	0.0157599
CMA1	Chymase	Chymase	0.0302324	0.00563292	0.0157722
NUDCD3	NUDC3	NudC domain-containing protein 3	-0.0412105	0.00598994	0.0167289
CDC42BPB	MRCKB	Serine/threonine-protein kinase MRCK beta	0.0118132	0.00614334	0.0171136
IL25	IL-17E	Interleukin-25	-0.00800813	0.00619988	0.0172272
RTN4R	Nogo Receptor	Reticulon-4 receptor	-0.0421277	0.00633417	0.0175556
TPSG1	TPSG1	Tryptase gamma	-0.00861657	0.00644321	0.0177229
MSLN	Mesothelin	Mesothelin	0.0109447	0.00642727	0.0177229
NMT1	NMT1	Glycylpeptide N-tetradecanoyltransferase 1	-0.022715	0.00641427	0.0177229
CAMK2A	CAMK2A	Calcium/calmodulin-dependent protein kinase type II subunit alpha	0.00932621	0.00647964	0.0177783
NSFL1C	NSF1C	NSFL1 cofactor p47	-0.0322511	0.00651466	0.0178296
EFNA3	Ephrin-A3	Ephrin-A3	-0.0183357	0.00659678	0.0180092
ADIPOQ	Adiponectin	Adiponectin	0.0394347	0.00661469	0.0180131
MET	Met	Hepatocyte growth factor receptor	0.0364453	0.00663763	0.0180306
HSPB1	HSP 27	Heat shock protein beta-1	0.0136568	0.00670239	0.0181613
TGFBR3	TGF-b R III	Transforming growth factor beta receptor type 3	0.0299238	0.00674377	0.0182282
PPID	PPID	Peptidyl-prolyl cis-trans isomerase D	0.116572	0.00680618	0.0183515
C7	C7	Complement component C7	0.0134069	0.00685032	0.018425
HIF1A	HIF-1a	Hypoxia-inducible factor 1-alpha	-0.00647687	0.00690881	0.0185367
NAMPT	PBEF	Nicotinamide phosphoribosyltransferase	-0.00688724	0.00695678	0.0186196
KLK13	kallikrein 13	Kallikrein-13	0.0116609	0.00712725	0.0190292
FUT5	FUT5	Alpha-(1,3)-fucosyltransferase 5	-0.00835989	0.00740317	0.0197177
TNFSF9	4-1BB ligand	Tumor necrosis factor ligand superfamily member 9	-0.0092597	0.00743851	0.0197636
TGFBR2	TGF-b R II	TGF-beta receptor type-2	0.00680879	0.00776311	0.020576
NTN4	NET4	Netrin-4	0.013875	0.00781227	0.0206562
FAM3D	FAM3D	Protein FAM3D	-0.00664836	0.0079244	0.0207812
CD177	CD177	CD177 antigen	-0.00762957	0.00788114	0.0207812
AGT	Angiotensinogen	Angiotensinogen	-0.0400221	0.00793569	0.0207812
DNAJC19	DnaJ homolog	Mitochondrial import inner membrane translocase subunit TIM14	-0.0226916	0.00790934	0.0207812
AZU1	Azurocidin	Azurocidin	0.0099507	0.00803406	0.0209384
FGF9	FGF9	Fibroblast growth factor 9	-0.00822584	0.0080242	0.0209384
TNFSF15	TNFSF15	Tumor necrosis factor ligand superfamily member 15	0.00561249	0.00812526	0.0211257
LTA4H	LKHA4	Leukotriene A-4 hydrolase	0.00926642	0.00850636	0.022064
MAPK1	MK01	Mitogen-activated protein kinase 1	-0.0544516	0.00876736	0.0226871
ADRBK1	BARK1	beta-adrenergic receptor kinase 1	0.0659787	0.00900833	0.0232556
ING1	ING1	Inhibitor of growth protein 1	-0.0275109	0.00917747	0.0236363
ADGRE2	EMR2	Adhesion G protein-coupled receptor E2	-0.00958963	0.00942376	0.0242135
CRYZL1	QORL1	Quinone oxidoreductase-like protein 1	-0.0160094	0.0094607	0.0242514
CA4	Carbonic Anhydrase IV	Carbonic anhydrase 4	0.0180391	0.0095012	0.0242981
BST1	BST1	ADP-ribosyl cyclase/cyclic ADP-ribose hydrolase 2	-0.00805217	0.00963147	0.0245738
CCL13	MCP-4	C-C motif chemokine 13	0.0399667	0.00983406	0.0250322
FCGR1A	FCGR1	High affinity immunoglobulin gamma Fc receptor I	-0.0450597	0.00990763	0.0251608
TNFSF8	CD30 Ligand	Tumor necrosis factor ligand superfamily member 8	0.00891495	0.00999695	0.0253287
EFNB3	Ephrin-B3	Ephrin-B3	0.0208672	0.0101214	0.0255846
CD38	CD38	ADP-ribosyl cyclase/cyclic ADP-ribose hydrolase 1	-0.00535257	0.0102566	0.025807
ARPP19	ARP19	cAMP-regulated phosphoprotein 19	-0.0251332	0.0102348	0.025807
CD93	C1QR1	Complement component C1q receptor	-0.00588313	0.0103012	0.0258597
GDF5	BMP-14	Growth/differentiation factor 5	-0.0175826	0.0108458	0.0271642
SELL	sL-Selectin	L-Selectin	-0.0137632	0.0111797	0.0279364
SMAD2	SMAD2	Mothers against decapentaplegic homolog 2	0.00981173	0.0112677	0.028028
TNFRSF10B	TRAIL R2	Tumor necrosis factor receptor superfamily member 10B	0.00653387	0.0112531	0.028028
SERPINA4	Kallistatin	Kallistatin	0.062522	0.0113269	0.0281112
CDKN1B	p27Kip1	Cyclin-dependent kinase inhibitor 1B	-0.039774	0.0114285	0.0282351
PRSS22	BSSP4	Brain-specific serine protease 4	-0.00921041	0.0114275	0.0282351
CDH12	Cadherin-12	Cadherin-12	0.00584102	0.0114643	0.0282596
MPO	Myeloperoxidase	Myeloperoxidase	0.0334411	0.011615	0.0284384
APOB	Apo B	Apolipoprotein B	-0.00791447	0.0115988	0.0284384
ACVR1B	Activin RIB	Activin receptor type-1B	0.0412383	0.0115869	0.0284384
SPHK2	SPHK2	Sphingosine kinase 2	0.0163053	0.01168	0.0284701
FAM107B	FAM107B	Protein FAM107B	-0.00574557	0.0116633	0.0284701
EIF5	eIF-5	Eukaryotic translation initiation factor 5	0.0464184	0.0119424	0.0290449
FGF20	FGF-20	Fibroblast growth factor 20	-0.00842591	0.0120661	0.0292803
EDA	EDA	Ectodysplasin-A, secreted form	0.00990954	0.012121	0.0293484
CSF3R	G-CSF-R	Granulocyte colony-stimulating factor receptor	0.0230176	0.0123842	0.0299194
CAMK1	CAMK1	Calcium/calmodulin-dependent protein kinase type 1	0.0185056	0.0124227	0.0299461
NTRK2	TrkB	BDNF/NT-3 growth factors receptor	-0.0163148	0.0125848	0.0302701
F9	Coagulation Factor IX	Coagulation factor IX	0.0577665	0.0127274	0.0305457
CCL20	MIP-3a	C-C motif chemokine 20	0.0207556	0.0140133	0.0335581
BDNF	BDNF	Brain-derived neurotrophic factor	0.00887694	0.0140904	0.0336689
GDF15	MIC-1	Growth/differentiation factor 15	0.00910573	0.0142207	0.033906
BRF1	BRF-1	Transcription factor IIIB 90 kDa subunit	0.0101653	0.0145493	0.0345388
PLXNB2	PLXB2	Plexin-B2	-0.0124782	0.0145321	0.0345388
TACSTD2	GA733-1 protein	Tumor-associated calcium signal transducer 2	0.00564526	0.0146191	0.0345542
PLA2G2A	NPS-PLA2	Phospholipase A2, membrane associated	0.0115376	0.0146003	0.0345542
IL1RAPL2	IL-1 sR9	X-linked interleukin-1 receptor accessory protein-like 2	-0.00440155	0.0148715	0.0350749
FCGR2A	FCG2A	Low affinity immunoglobulin gamma Fc region receptor II-a	-0.0232704	0.0150006	0.035303
IGF2R	IGF-II receptor	Cation-independent mannose-6-phosphate receptor	0.0217265	0.015065	0.0353784
SIRT2	SIRT2	NAD-dependent protein deacetylase sirtuin-2	0.0399703	0.015153	0.0355087
MAP2K2	MP2K2	Dual specificity mitogen-activated protein kinase kinase 2	0.0197953	0.0151944	0.0355294
SERPING1	C1-Esterase Inhibitor	Plasma protease C1 inhibitor	-0.00761731	0.0153963	0.0359247
TNFRSF18	GITR	Tumor necrosis factor receptor superfamily member 18	-0.00673298	0.0163829	0.0381453
EPHA3	EPHA3	Ephrin type-A receptor 3	0.0414802	0.0164234	0.0381583
PLAT	tPA	Tissue-type plasminogen activator	0.0144131	0.0169179	0.0390077
PLA2G10	GX	Group 10 secretory phospholipase A2	0.00635806	0.0168293	0.0390077
KLRK1	NKG2D	NKG2-D type II integral membrane protein	0.00472626	0.0169319	0.0390077
IFNL1	IFN-lambda 1	Interferon lambda-1	0.00921711	0.0169231	0.0390077
PARK7	PARK7	Protein deglycase DJ-1	-0.0151778	0.0171539	0.0394358
IGFBP4	IGFBP-4	Insulin-like growth factor-binding protein 4	0.0321124	0.0172906	0.0395835
DCTN2	Dynactin subunit 2	Dynactin subunit 2	0.0179034	0.017269	0.0395835
TGFB1	TGF-b1	Transforming growth factor beta-1	0.0184671	0.0174726	0.0399165
AMICA1	JAML1	Junctional adhesion molecule-like	-0.00646636	0.0177492	0.0404637
PSMD7	PSD7	26S proteasome non-ATPase regulatory subunit 7	0.0257115	0.0178891	0.0406978
UFM1	UFM1	Ubiquitin-fold modifier 1	-0.0186018	0.018104	0.041101
EFNA2	Ephrin-A2	Ephrin-A2	-0.0219217	0.0183366	0.0415427
BGN	BGN	Biglycan	0.111726	0.0184043	0.0416098
AMH	MIS	Muellerian-inhibiting factor	-0.015005	0.0187396	0.0422803
DAPK2	DAPK2	Death-associated protein kinase 2	0.0158746	0.0193619	0.0435943
APOE	Apo E3	Apolipoprotein E (isoform E3)	0.0327172	0.0197605	0.0444002
F5	Coagulation Factor V	Coagulation Factor V	0.0343613	0.0200269	0.0449062
FGFR1	bFGF-R	Fibroblast growth factor receptor 1	-0.0186746	0.0205349	0.045951
ISG15	UCRP	Ubiquitin-like protein ISG15	0.0202754	0.0207363	0.0463068
HIST1H3A	H31	Histone H3.1	-0.0251622	0.0209262	0.0465948
AKT1 AKT2 AKT3	PKB a/b/g	RAC-alpha/beta/gamma serine/threonine-protein kinase	0.0528282	0.0209506	0.0465948
F10	Coagulation Factor Xa	Coagulation factor Xa	0.0437075	0.0210483	0.046717
TYK2	TYK2	Non-receptor tyrosine-protein kinase TYK2	0.00851246	0.0213321	0.0472508
LIN7B	LIN7B	Protein lin-7 homolog B	0.0286172	0.021394	0.0472919
YWHAE	14-3-3E	14-3-3 protein epsilon	-0.0233235	0.021553	0.0475472
MST1R	MSP R	Macrophage-stimulating protein receptor	0.00848236	0.022222	0.0488257
IGHM IGJ IGK@ IGL@	IgM	Immunoglobulin M	-0.0132215	0.0221874	0.0488257
RGMB	RGMB	RGM domain family member B	-0.0244892	0.0225732	0.0494978
THBS1	Thrombospondin-1	Thrombospondin-1	0.0460199	0.0227213	0.0497228

## Sheet: C2vsC134
S7 Data. Differentially expressed proteins in the Knight ADRC (Knight-C2 vs Knight-C134)
Entrez Gene Symbol	Target	Target Full Name	Effect	PValue	Adjusted.PValue
GFAP	GFAP	Glial fibrillary acidic protein	0.509821	1.28633e-24	1.40467e-21
GPD1	GPDA	Glycerol-3-phosphate dehydrogenase [NAD(+)], cytoplasmic	0.285344	1.62466e-22	8.87062e-20
KYNU	KYNU	Kynureninase	-0.0708347	1.58812e-21	5.78074e-19
ERBB3	ERBB3	Receptor tyrosine-protein kinase erbB-3	0.187944	2.20583e-21	6.02192e-19
FGF1	b-ECGF	Fibroblast growth factor 1	0.282225	1.58539e-20	3.4625e-18
GSN	Gelsolin	Gelsolin	0.237558	5.02452e-19	9.14463e-17
IGF1	IGF-I	Insulin-like growth factor I	-0.0718854	6.71207e-19	1.04708e-16
FABP5	FABPE	Fatty acid-binding protein, epidermal	0.0978364	4.16992e-18	5.69194e-16
HSPA8	HSP70 protein 8	Heat shock cognate 71 kDa protein	0.128579	4.98576e-18	6.04939e-16
CADM1	Nectin-like protein 2	Cell adhesion molecule 1	-0.0634864	2.00619e-17	2.19075e-15
EFNB3	Ephrin-B3	Ephrin-B3	-0.082771	6.30685e-17	6.26098e-15
CD22	CD22	B-cell receptor CD22	-0.0519821	8.59014e-17	7.81703e-15
NOTCH1	Notch 1	Neurogenic locus notch homolog protein 1	0.113948	1.05081e-16	8.8268e-15
PTHLH	PTHrP	Parathyroid hormone-related protein	-0.0524435	1.63783e-16	1.2775e-14
ANGPT4	Angiopoietin-4	Angiopoietin-4	-0.0600128	4.37194e-16	3.18277e-14
FGF6	FGF-6	Fibroblast growth factor 6	-0.0597314	5.13253e-16	3.50295e-14
STAB2	STAB2	Stabilin-2	-0.0753849	6.19988e-16	3.98251e-14
VIP	Vasoactive Intestinal Peptide	Vasoactive Intestinal Peptide	-0.0484762	6.91451e-16	4.1948e-14
CDKN1B	p27Kip1	Cyclin-dependent kinase inhibitor 1B	0.155406	8.18049e-16	4.70163e-14
IL12RB2	IL-12 RB2	Interleukin-12 receptor subunit beta-2	0.0209289	8.67258e-16	4.73523e-14
EPHA1	EphA1	Ephrin type-A receptor 1	-0.0504364	1.02666e-15	5.33864e-14
CDK5 CDK5R1	CDK5/p35	Cyclin-dependent kinase 5:Cyclin-dependent kinase 5 activator 1 complex	-0.165804	1.21447e-15	5.7661e-14
CDON	CDON	Cell adhesion molecule-related/down-regulated by oncogenes	-0.0546815	1.19834e-15	5.7661e-14
BMP6	BMP-6	Bone morphogenetic protein 6	0.0565534	3.35325e-15	1.52573e-13
SEMA5A	SEM5A	Semaphorin-5A	0.0497763	3.6703e-15	1.54153e-13
CNTN4	Contactin-4	Contactin-4	-0.083577	3.66618e-15	1.54153e-13
NME2	NDP kinase B	Nucleoside diphosphate kinase B	-0.239982	4.55037e-15	1.84037e-13
CXCL13	BLC	C-X-C motif chemokine 13	0.0263714	5.03906e-15	1.93861e-13
FLRT1	FLRT1	Leucine-rich repeat transmembrane protein FLRT1	-0.0699346	5.14831e-15	1.93861e-13
SEMA6A	Semaphorin-6A	Semaphorin-6A	0.11206	5.55124e-15	2.02065e-13
GP6	GPVI	Platelet glycoprotein VI	-0.0489601	6.84686e-15	2.41186e-13
DCN	Bone proteoglycan II	Decorin	-0.0950629	7.09993e-15	2.42285e-13
PDE1A	PDE1A	Calcium/calmodulin-dependent 3',5'-cyclic nucleotide phosphodiesterase 1A	-0.0677915	8.15417e-15	2.69829e-13
CDC2 CCNB1	CDK1/cyclin B	Cyclin-dependent kinase 1:G2/mitotic-specific cyclin-B1 complex	-0.052799	1.17376e-14	3.76983e-13
FST	FST	Follistatin	-0.0432781	1.42016e-14	4.43089e-13
CGA LHB	Luteinizing hormone	Luteinizing hormone	-0.0750675	1.55666e-14	4.72187e-13
PTGS2	COX-2	Prostaglandin G/H synthase 2	0.0907832	2.73685e-14	8.0774e-13
GDF11 MSTN	GDF-11/8	Growth/differentiation factor 11/8	-0.0330094	3.17998e-14	9.13826e-13
HMGB1	HMG-1	High mobility group protein B1	0.11429	3.33052e-14	9.32544e-13
KREMEN2	KREM2	Kremen protein 2	-0.0940668	3.96206e-14	1.08164e-12
SFTPD	SP-D	Pulmonary surfactant-associated protein D	0.126944	8.9071e-14	2.37233e-12
CD47	CD47	Leukocyte surface antigen CD47	-0.0730944	1.06562e-13	2.77061e-12
CST7	CYTF	Cystatin-F	-0.0522316	1.15435e-13	2.93151e-12
PDXP	PLPP	Pyridoxal phosphate phosphatase	-0.123963	1.19176e-13	2.95774e-12
FGF4	FGF-4	Fibroblast growth factor 4	-0.0481734	1.51941e-13	3.68711e-12
TGFB1	TGF-b1	Transforming growth factor beta-1	-0.0715294	1.61251e-13	3.82797e-12
TNC	Tenascin	Tenascin	0.294108	1.8151e-13	4.21722e-12
PLA2G5	GV	Calcium-dependent phospholipase A2	-0.039421	1.90728e-13	4.33906e-12
CA13	Carbonic anhydrase XIII	Carbonic anhydrase 13	-0.0485941	2.18347e-13	4.86601e-12
CHST2	CHST2	Carbohydrate sulfotransferase 2	-0.0715244	2.24357e-13	4.89996e-12
CSNK2A1 CSNK2B	CK2-A1:B	Casein kinase II 2-alpha:2-beta heterotetramer	-0.21877	2.56236e-13	5.48646e-12
NR3C1	Glucocorticoid receptor	Glucocorticoid receptor	-0.026987	2.62785e-13	5.51849e-12
DBNL	DBNL	Drebrin-like protein	0.106436	2.81744e-13	5.80499e-12
NTRK3	TrkC	NT-3 growth factor receptor	-0.0597258	4.23956e-13	8.41746e-12
HDAC8	HDAC8	Histone deacetylase 8	-0.103978	4.23182e-13	8.41746e-12
IL2RG	IL-2 sRg	Cytokine receptor common subunit gamma	-0.118279	7.33531e-13	1.43038e-11
HAPLN1	HPLN1	Hyaluronan and proteoglycan link protein 1	-0.152968	9.79266e-13	1.87607e-11
MATN2	MATN2	Matrilin-2	0.168778	1.13027e-12	2.12803e-11
PDGFRB	PDGF Rb	Platelet-derived growth factor receptor beta	-0.0311811	1.23144e-12	2.27921e-11
CSF1R	M-CSF R	Macrophage colony-stimulating factor 1 receptor	0.163992	1.29866e-12	2.36356e-11
RPS3A	RS3A	40S ribosomal protein S3a	-0.135899	1.3387e-12	2.39649e-11
SEMA3A	Semaphorin 3A	Semaphorin-3A	-0.0358024	1.46423e-12	2.57893e-11
DDR1	discoidin domain receptor 1	Epithelial discoidin domain-containing receptor 1	0.198675	1.53665e-12	2.66352e-11
GDF15	MIC-1	Growth/differentiation factor 15	-0.0326179	1.77512e-12	3.0288e-11
CDH5	Cadherin-5	Cadherin-5	-0.0522746	1.96128e-12	3.29496e-11
HTRA2	HTRA2	Serine protease HTRA2, mitochondrial	-0.104909	2.02452e-12	3.34967e-11
MBL2	MBL	Mannose-binding protein C	-0.0877066	2.21707e-12	3.61349e-11
TNFRSF17	BCMA	Tumor necrosis factor receptor superfamily member 17	-0.0222707	2.52176e-12	3.99097e-11
CSRP3	CSRP3	Cysteine and glycine-rich protein 3	0.0871855	2.50089e-12	3.99097e-11
TNFSF8	CD30 Ligand	Tumor necrosis factor ligand superfamily member 8	-0.0300062	3.21749e-12	5.01929e-11
FGF8	FGF-8A	Fibroblast growth factor 8 isoform A	-0.0648456	3.64283e-12	5.60278e-11
ACP5	TrATPase	Tartrate-resistant acid phosphatase type 5	-0.0500096	4.54847e-12	6.89852e-11
CXCL10	IP-10	C-X-C motif chemokine 10	-0.0586329	6.41407e-12	9.59475e-11
FGF7	FGF7	Fibroblast growth factor 7	-0.0944255	6.55109e-12	9.66729e-11
CD36	CD36 ANTIGEN	Platelet glycoprotein 4	-0.0478695	6.96181e-12	1.01364e-10
BCL2	Bcl-2	Apoptosis regulator Bcl-2	-0.0700597	7.17684e-12	1.01781e-10
NRXN1	NRX1B	Neurexin-1-beta	-0.0511977	7.17221e-12	1.01781e-10
UBE2L3	UB2L3	Ubiquitin-conjugating enzyme E2 L3	-0.0744359	7.72613e-12	1.08166e-10
MAP2K4	MP2K4	Dual specificity mitogen-activated protein kinase kinase 4	0.0293412	8.8809e-12	1.22759e-10
ACE2	ACE2	Angiotensin-converting enzyme 2	-0.0406238	9.43237e-12	1.28752e-10
TLR4	TLR4	Toll-like receptor 4	0.0498464	9.72444e-12	1.311e-10
IL24	IL24	Interleukin-24	-0.0547432	1.03362e-11	1.37647e-10
DHH	DHH	Desert hedgehog protein N-product	-0.0708741	1.43066e-11	1.88227e-10
INHBA	Activin A	Inhibin beta A chain	-0.0331041	1.62744e-11	2.11567e-10
ENTPD3	ENTP3	Ectonucleoside triphosphate diphosphohydrolase 3	-0.0547321	2.03653e-11	2.61634e-10
AREG	AREG	Amphiregulin	-0.107152	2.11046e-11	2.65342e-10
FGF16	FGF-16	Fibroblast growth factor 16	-0.108797	2.11399e-11	2.65342e-10
GFRA3	GFRa-3	GDNF family receptor alpha-3	-0.0871981	2.454e-11	2.9805e-10
NACA	NACA	Nascent polypeptide-associated complex subunit alpha	-0.0611746	2.45645e-11	2.9805e-10
IL3RA	IL-3 Ra	Interleukin-3 receptor subunit alpha	-0.0599895	2.42642e-11	2.9805e-10
PAK7	PAK7	Serine/threonine-protein kinase PAK 7	-0.0307489	2.57828e-11	3.09393e-10
L1CAM	NCAM-L1	Neural cell adhesion molecule L1	-0.1281	2.78205e-11	3.30217e-10
ANGPTL3	ANGL3	Angiopoietin-related protein 3	-0.0175499	2.93544e-11	3.44677e-10
PLAUR	suPAR	Urokinase plasminogen activator surface receptor	-0.0436926	3.02184e-11	3.51048e-10
COL23A1	CONA1	Collagen alpha-1(XXIII) chain	-0.0781017	3.16564e-11	3.63882e-10
VAV1	VAV	Proto-oncogene vav	-0.0481245	3.26933e-11	3.71887e-10
SERPINE1	PAI-1	Plasminogen activator inhibitor 1	-0.0552721	4.48372e-11	5.04765e-10
LGALS4	Galectin-4	Galectin-4	-0.0328857	4.78208e-11	5.3286e-10
NTN4	NET4	Netrin-4	-0.0429814	5.42153e-11	5.92032e-10
SEZ6L2	SE6L2	Seizure 6-like protein 2	-0.10056	5.37218e-11	5.92032e-10
HSPA1A	HSP 70	Heat shock 70 kDa protein 1A	0.0954219	5.77873e-11	6.24789e-10
BMPR1A	BMPR1A	Bone morphogenetic protein receptor type-1A	0.288303	5.93294e-11	6.35174e-10
LAMA1 LAMB1 LAMC1	Laminin	Laminin	-0.0670718	6.37003e-11	6.72856e-10
ARID3A	ARI3A	AT-rich interactive domain-containing protein 3A	-0.0494167	6.40816e-11	6.72856e-10
CSNK2A2 CSNK2B	CK2-A2:B	Casein kinase II 2-alpha':2-beta heterotetramer	-0.125782	6.65269e-11	6.9188e-10
TEC	TEC	Tyrosine-protein kinase Tec	0.0248258	7.46628e-11	7.69168e-10
EEF1B2	EF-1-beta	Elongation factor 1-beta	-0.0652115	7.91308e-11	8.07578e-10
RPS3	RS3	40S ribosomal protein S3	-0.211728	8.75012e-11	8.84734e-10
MDM2	MDM2	E3 ubiquitin-protein ligase Mdm2	-0.0390117	9.04847e-11	9.06507e-10
FGFR2	FGFR-2	Fibroblast growth factor receptor 2	0.0251596	9.69973e-11	9.62919e-10
PRKCD	PKC-D	Protein kinase C delta type	-0.086617	1.02868e-10	1.012e-09
IL20	IL-20	Interleukin-20	-0.0557917	1.29689e-10	1.26447e-09
EDA	EDA	Ectodysplasin-A, secreted form	-0.0321957	1.52115e-10	1.46999e-09
VEGFC	VEGF-C	Vascular endothelial growth factor C	-0.0558198	1.65883e-10	1.58898e-09
IGFBP4	IGFBP-4	Insulin-like growth factor-binding protein 4	-0.109654	1.68664e-10	1.60158e-09
CADM3	Nectin-like protein 1	Cell adhesion molecule 3	-0.125826	2.10412e-10	1.98077e-09
MMP17	MMP-17	Matrix metalloproteinase-17	-0.0852796	2.29156e-10	2.13879e-09
GNS	GNS	N-acetylglucosamine-6-sulfatase	0.0398504	2.33844e-10	2.16405e-09
EPHB2	EPHB2	Ephrin type-B receptor 2	0.035764	2.62513e-10	2.40894e-09
IL22	IL-22	Interleukin-22	-0.0317117	3.32942e-10	3.02977e-09
CHEK2	Chk2	Serine/threonine-protein kinase Chk2	0.0382586	3.41831e-10	3.08496e-09
PDE7A	PDE7A	High affinity cAMP-specific 3',5'-cyclic phosphodiesterase 7A	-0.0246082	3.74931e-10	3.35594e-09
GREM1	GREM1	Gremlin-1	-0.039908	3.82454e-10	3.36806e-09
BAD	BAD	Bcl2-associated agonist of cell death	-0.0809873	3.81163e-10	3.36806e-09
EDAR	EDAR	Tumor necrosis factor receptor superfamily member EDAR	-0.0465153	4.84026e-10	4.22845e-09
SET	SET	Protein SET	0.0631285	4.96915e-10	4.3066e-09
JAM3	JAM-C	Junctional adhesion molecule C	-0.0826546	5.20743e-10	4.47757e-09
PTK2	FAK1	Focal adhesion kinase 1	0.0272293	5.53472e-10	4.72181e-09
CCL27	CTACK	C-C motif chemokine 27	-0.032383	5.68997e-10	4.783e-09
JAM2	JAM-B	Junctional adhesion molecule B	-0.0829724	5.69404e-10	4.783e-09
BSG	BASI	Basigin	-0.0484171	5.86264e-10	4.88703e-09
NEGR1	NEGR1	Neuronal growth regulator 1	-0.102371	5.95936e-10	4.93002e-09
CRLF2	TSLP R	Cytokine receptor-like factor 2	-0.0455814	6.02003e-10	4.94276e-09
REN	Renin	Renin	0.0247997	6.36948e-10	5.19065e-09
CD200	OX2G	OX-2 membrane glycoprotein	-0.122197	6.52342e-10	5.27672e-09
PCSK7	PCSK7	Proprotein convertase subtilisin/kexin type 7	-0.0185332	6.66464e-10	5.35132e-09
SNCA	a-Synuclein	Alpha-synuclein	-0.114773	7.8107e-10	6.22576e-09
SPP1	Osteopontin	Osteopontin	0.0486562	8.05009e-10	6.37007e-09
CNDP1	CNDP1	Beta-Ala-His dipeptidase	0.246912	8.61211e-10	6.76577e-09
IL4	IL-4	Interleukin-4	-0.0188097	9.67594e-10	7.54724e-09
CSNK2A1	CSK21	Casein kinase II subunit alpha	-0.21363	1.00364e-09	7.77289e-09
IL6	IL-6	Interleukin-6	-0.0630778	1.09877e-09	8.44968e-09
TF	Transferrin	Serotransferrin	0.163807	1.20556e-09	9.20608e-09
KPNA2	Karyopherin-a2	Importin subunit alpha-1	-0.0885864	1.43597e-09	1.08895e-08
UNC5C	UNC5H3	Netrin receptor UNC5C	0.0930371	1.57965e-09	1.18964e-08
MPL	Thrombopoietin Receptor	Thrombopoietin Receptor	0.0253747	1.61508e-09	1.19977e-08
PLG	Plasmin	Plasmin	-0.0283807	1.61406e-09	1.19977e-08
AGER	sRAGE	Advanced glycosylation end product-specific receptor, soluble	0.0383964	1.67659e-09	1.23208e-08
NLGN4X	NLGNX	Neuroligin-4, X-linked	-0.118881	1.68113e-09	1.23208e-08
PROC	Protein C	Vitamin K-dependent protein C	-0.0437159	1.76348e-09	1.28381e-08
CD109	CD109	CD109 antigen	-0.0385341	1.90613e-09	1.37847e-08
SMAD3	SMAD3	Mothers against decapentaplegic homolog 3	-0.133945	1.93424e-09	1.38413e-08
KIF23	KIF23	Kinesin-like protein KIF23	-0.070957	1.9393e-09	1.38413e-08
CDNF	ARMEL	Cerebral dopamine neurotrophic factor	0.0474813	2.00802e-09	1.42387e-08
CNTN5	Contactin-5	Contactin-5	-0.0238902	2.35132e-09	1.64593e-08
NRXN3	NRX3B	Neurexin-3-beta	-0.089312	2.34966e-09	1.64593e-08
KLK8	kallikrein 8	Kallikrein-8	-0.0413163	2.46137e-09	1.69661e-08
KAT6A	MOZ	Histone acetyltransferase KAT6A	-0.0841613	2.47034e-09	1.69661e-08
IL17B	IL-17B	Interleukin-17B	0.026921	2.43985e-09	1.69661e-08
ENTPD1	CD39	Ectonucleoside triphosphate diphosphohydrolase 1	-0.0449289	2.52621e-09	1.72414e-08
SPOCK2	Testican-2	Testican-2	-0.108407	2.82812e-09	1.9182e-08
NRP1	NRP1	Neuropilin-1	-0.0986726	2.9366e-09	1.97949e-08
KLK3	PSA	Prostate-specific antigen	0.0300944	3.00774e-09	2.015e-08
TBK1	TBK1	Serine/threonine-protein kinase TBK1	-0.0202863	3.10433e-09	2.06703e-08
BCL2L2	Apoptosis regulator Bcl-W	Bcl-2-like protein 2	0.021579	3.39202e-09	2.2449e-08
ADAM9	ADAM 9	Disintegrin and metalloproteinase domain-containing protein 9	0.022475	3.87049e-09	2.54613e-08
CTSE	CATE	Cathepsin E	0.0212799	4.52858e-09	2.94358e-08
IL17D	IL-17D	Interleukin-17D	0.0231149	4.52102e-09	2.94358e-08
AMICA1	JAML1	Junctional adhesion molecule-like	0.0200843	4.74252e-09	3.0644e-08
PDCD1LG2	PD-L2	Programmed cell death 1 ligand 2	-0.0470829	4.99441e-09	3.20817e-08
IFNB1	IFN-b	Interferon beta	0.0180878	5.40508e-09	3.45167e-08
FRZB	sFRP-3	Secreted frizzled-related protein 3	-0.20115	5.46071e-09	3.46692e-08
FGF9	FGF9	Fibroblast growth factor 9	0.0226346	6.59158e-09	4.1607e-08
CD84	SLAF5	SLAM family member 5	-0.02721	6.69383e-09	4.20096e-08
CCDC80	URB	Coiled-coil domain-containing protein 80	-0.030383	7.69879e-09	4.80404e-08
CD40LG	CD40 ligand, soluble	CD40 ligand	-0.039602	7.74924e-09	4.80805e-08
IL10RB	IL-10 Rb	Interleukin-10 receptor subunit beta	-0.0323395	8.25948e-09	5.09568e-08
WIF1	WIF-1	Wnt inhibitory factor 1	-0.0427976	8.46177e-09	5.19115e-08
AZU1	Azurocidin	Azurocidin	-0.02729	9.31322e-09	5.6188e-08
CAMK2D	CAMK2D	Calcium/calmodulin-dependent protein kinase type II subunit delta	-0.0843623	9.2756e-09	5.6188e-08
CFHR5	complement factor H-related 5	Complement factor H-related protein 5	-0.0453934	9.24848e-09	5.6188e-08
CNTF	CNTF	Ciliary neurotrophic factor	0.0232314	9.87033e-09	5.9222e-08
CAMK2A	CAMK2A	Calcium/calmodulin-dependent protein kinase type II subunit alpha	-0.0249516	1.2396e-08	7.39696e-08
SECTM1	SECTM1	Secreted and transmembrane protein 1	0.0300524	1.24911e-08	7.41318e-08
PPP3CA PPP3R1	Calcineurin	Calcineurin	-0.142948	1.56572e-08	9.24196e-08
DSG1	Desmoglein-1	Desmoglein-1	-0.0484252	1.57862e-08	9.26802e-08
HMGN1	HMGN1	Non-histone chromosomal protein HMG-14	0.102477	1.63425e-08	9.54333e-08
P4HB	Protein disulfide-isomerase	Protein disulfide-isomerase	0.0304266	1.65829e-08	9.63222e-08
CRK	CRK	Adapter molecule crk	0.0897178	2.09355e-08	1.20961e-07
CCL21	6Ckine	C-C motif chemokine 21	-0.0218154	2.16271e-08	1.24299e-07
NTRK1	TrkA	High affinity nerve growth factor receptor	-0.0539701	2.57157e-08	1.47024e-07
WFIKKN2	WFKN2	WAP, Kazal, immunoglobulin, Kunitz and NTR domain-containing protein 2	-0.0444699	2.6058e-08	1.48205e-07
ICAM5	sICAM-5	Intercellular adhesion molecule 5	-0.147082	2.84386e-08	1.60907e-07
KIR2DL4	KI2L4	Killer cell immunoglobulin-like receptor 2DL4	0.0433686	2.87873e-08	1.6204e-07
IL1R1	IL-1 sRI	Interleukin-1 receptor type 1	0.0221743	3.05068e-08	1.70838e-07
FTH1 FTL	Ferritin	Ferritin	0.127904	3.57499e-08	1.99178e-07
SELE	sE-Selectin	E-selectin	-0.0289298	3.61913e-08	2.00614e-07
CD300C	CLM6	CMRF35-like molecule 6	0.0336466	4.06636e-08	2.24266e-07
HPGD	HPG-	15-hydroxyprostaglandin dehydrogenase [NAD(+)]	-0.0501347	4.26675e-08	2.34135e-07
ACVRL1	ALK-1	Serine/threonine-protein kinase receptor R3	-0.0383797	4.31469e-08	2.35582e-07
AGT	Angiotensinogen	Angiotensinogen	0.105916	4.42982e-08	2.40665e-07
GRAP2	GRB2-related adapter protein 2	GRB2-related adapter protein 2	0.0159909	4.71409e-08	2.54841e-07
MAPKAPK5	MAPK5	MAP kinase-activated protein kinase 5	0.01959	5.0027e-08	2.69111e-07
CPE	CBPE	Carboxypeptidase E	-0.0248758	5.10382e-08	2.73205e-07
YWHAQ	14-3-3 protein theta	14-3-3 protein theta	0.0368973	5.26092e-08	2.8024e-07
IL16	IL-16	Interleukin-16	0.0278073	5.60895e-08	2.97329e-07
PLA2G10	GX	Group 10 secretory phospholipase A2	-0.018228	6.07077e-08	3.20255e-07
ZAP70	ZAP70	Tyrosine-protein kinase ZAP-70	-0.0859425	6.25261e-08	3.28262e-07
RXFP1	RXFP1	Relaxin receptor 1	0.0191974	6.88501e-08	3.59734e-07
KIT	SCF sR	Mast/stem cell growth factor receptor Kit	-0.099062	7.54105e-08	3.92135e-07
ISLR2	ISLR2	Immunoglobulin superfamily containing leucine-rich repeat protein 2	-0.056767	7.97876e-08	4.12929e-07
THBS1	Thrombospondin-1	Thrombospondin-1	-0.136397	8.30944e-08	4.28014e-07
IL18R1	IL-18 Ra	Interleukin-18 receptor 1	-0.0284818	8.92228e-08	4.57424e-07
IL5RA	IL-5 Ra	Interleukin-5 receptor subunit alpha	-0.0164527	1.06006e-07	5.4093e-07
DKK4	Dkk-4	Dickkopf-related protein 4	-0.0227991	1.11596e-07	5.66806e-07
ANGPT1	Angiopoietin-1	Angiopoietin-1	-0.0130573	1.14221e-07	5.7745e-07
SBDS	SBDS	Ribosome maturation protein SBDS	0.0794017	1.25938e-07	6.33751e-07
TPSB2	TPSB2	Tryptase beta-2	-0.0579798	1.46891e-07	7.35801e-07
CSF3R	G-CSF-R	Granulocyte colony-stimulating factor receptor	-0.0614961	1.51231e-07	7.54083e-07
SLITRK1	SLIK1	SLIT and NTRK-like protein 1	-0.0452067	1.53489e-07	7.61863e-07
KLK14	kallikrein 14	Kallikrein-14	-0.0967967	1.56348e-07	7.69375e-07
JAK2	JAK2	Tyrosine-protein kinase JAK2	0.0574414	1.56411e-07	7.69375e-07
TNFRSF13B	TACI	Tumor necrosis factor receptor superfamily member 13B	-0.0472605	1.60647e-07	7.86667e-07
MPO	Myeloperoxidase	Myeloperoxidase	-0.0866101	1.68482e-07	8.2135e-07
IFNL1	IFN-lambda 1	Interferon lambda-1	-0.0257972	1.69245e-07	8.21403e-07
SMPDL3A	ASM3A	Acid sphingomyelinase-like phosphodiesterase 3a	-0.0861638	1.70216e-07	8.22458e-07
ADAMTS15	ATS15	A disintegrin and metalloproteinase with thrombospondin motifs 15	-0.0158086	1.73682e-07	8.3551e-07
CHKB	CHKB	Choline/ethanolamine kinase	0.026828	1.76094e-07	8.43397e-07
GDI2	Rab GDP dissociation inhibitor beta	Rab GDP dissociation inhibitor beta	0.0734598	1.96543e-07	9.37229e-07
TPSG1	TPSG1	Tryptase gamma	0.0209188	1.979e-07	9.39594e-07
YWHAE	14-3-3E	14-3-3 protein epsilon	0.0667876	2.04426e-07	9.66379e-07
LRP8	LRP8	Low-density lipoprotein receptor-related protein 8	-0.0284451	2.09942e-07	9.84239e-07
CLU	Clusterin	Clusterin	-0.0347709	2.10007e-07	9.84239e-07
Human-virus	HPV E7 Type18	Protein E7_HPV18	-0.0458421	2.16031e-07	1.00815e-06
SKP1	SKP1	S-phase kinase-associated protein 1	-0.0251895	2.23442e-07	1.03829e-06
ANGPT2	Angiopoietin-2	Angiopoietin-2	0.0383323	2.2617e-07	1.04652e-06
IL11	IL-11	Interleukin-11	-0.0233836	2.53057e-07	1.16599e-06
OPCML	OBCAM	Opioid-binding protein/cell adhesion molecule	-0.0684761	2.61864e-07	1.20149e-06
CA4	Carbonic Anhydrase IV	Carbonic anhydrase 4	-0.0454929	2.87633e-07	1.30947e-06
AFM	Afamin	Afamin	-0.0630206	2.87795e-07	1.30947e-06
IL34	IL-34	Interleukin-34	-0.0472233	3.05557e-07	1.38452e-06
ESAM	ESAM	Endothelial cell-selective adhesion molecule	-0.0501204	3.09411e-07	1.39619e-06
GSTA3	GSTA3	Glutathione S-transferase A3	0.034178	3.1139e-07	1.39933e-06
IGF2R	IGF-II receptor	Cation-independent mannose-6-phosphate receptor	-0.0578443	3.56702e-07	1.59639e-06
HGF	HGF	Hepatocyte growth factor	-0.0530087	3.61424e-07	1.61092e-06
SFN	STRATIFIN	14-3-3 protein sigma	0.10965	3.71564e-07	1.64938e-06
XRCC6	Ku70	X-ray repair cross-complementing protein 6	0.119497	4.17026e-07	1.83626e-06
ICAM2	sICAM-2	Intercellular adhesion molecule 2	-0.0424985	4.15494e-07	1.83626e-06
C8A C8B C8G	C8	Complement component C8	-0.0556004	4.23449e-07	1.85705e-06
FOLH1	PSMA	Glutamate carboxypeptidase 2	0.0399716	4.47493e-07	1.95465e-06
F7	Coagulation Factor VII	Coagulation factor VII	-0.0304117	4.61462e-07	2.00764e-06
AURKA	Aurora kinase A	Aurora kinase A	0.024733	4.75261e-07	2.05946e-06
PECAM1	PECAM-1	Platelet endothelial cell adhesion molecule	-0.0281615	5.02432e-07	2.1686e-06
NTN1	NET1	Netrin-1	-0.0300767	5.06589e-07	2.17793e-06
CD63	CD63	CD63 antigen	0.0125358	5.66292e-07	2.42506e-06
EFNB1	EFNB1	Ephrin-B1	-0.035695	5.86983e-07	2.50385e-06
TGFB3	TGF-b3	Transforming growth factor beta-3	0.0204223	5.97104e-07	2.53711e-06
HIST1H1C	Histone H1.2	Histone H1.2	-0.174845	6.15505e-07	2.60516e-06
HS6ST1	H6ST1	Heparan-sulfate 6-O-sulfotransferase 1	-0.0550626	6.96661e-07	2.93727e-06
BMP7	BMP-7	Bone morphogenetic protein 7	0.0323525	7.01256e-07	2.94527e-06
PTH	PTH	Parathyroid hormone	0.0365531	7.34968e-07	3.07504e-06
IGFBP6	IGFBP-6	Insulin-like growth factor-binding protein 6	-0.0814181	8.50883e-07	3.54643e-06
SERPINA1	a1-Antitrypsin	Alpha-1-antitrypsin	-0.049254	8.60977e-07	3.57486e-06
MSLN	Mesothelin	Mesothelin	-0.0252293	8.88868e-07	3.67668e-06
TSLP	TSLP	Thymic stromal lymphopoietin	-0.0204996	9.13504e-07	3.76433e-06
IL6R	IL-6 sRa	Interleukin-6 receptor subunit alpha	0.0160359	9.24222e-07	3.79417e-06
KDR	VEGF sR2	Vascular endothelial growth factor receptor 2	-0.0579676	9.47351e-07	3.87456e-06
PLXNB2	PLXB2	Plexin-B2	0.0321748	9.69745e-07	3.95135e-06
MMP14	MMP-14	Matrix metalloproteinase-14	0.0213403	1.0037e-06	4.07451e-06
MMP3	MMP-3	Stromelysin-1	-0.0193585	1.1291e-06	4.55979e-06
A2M	a2-Macroglobulin	Alpha-2-macroglobulin	0.0483531	1.1316e-06	4.55979e-06
CCL15	MIP-5	C-C motif chemokine 15	0.0213297	1.19116e-06	4.78216e-06
CHRDL1	CRDL1	Chordin-like protein 1	-0.0346835	1.25467e-06	5.0187e-06
LTBR	Lymphotoxin b R	Tumor necrosis factor receptor superfamily member 3	-0.0630639	1.3428e-06	5.35158e-06
RPS6KA5	RSK-like protein kinase	Ribosomal protein S6 kinase alpha-5	-0.0405513	1.42892e-06	5.67411e-06
CRTAM	CRTAM	Cytotoxic and regulatory T-cell molecule	-0.0213724	1.52067e-06	6.01658e-06
PPP3R1	Calcineurin B a	Calcineurin subunit B type 1	-0.0834379	1.53668e-06	6.05797e-06
FIGF	VEGF-D	Vascular endothelial growth factor D	0.0234165	1.6191e-06	6.34575e-06
CLEC11A	SCGF-alpha	Stem cell growth factor-alpha	-0.0292623	1.6213e-06	6.34575e-06
DDR2	Discoidin domain receptor 2	Discoidin domain-containing receptor 2	-0.0239501	1.67221e-06	6.52161e-06
SIRT2	SIRT2	NAD-dependent protein deacetylase sirtuin-2	-0.100607	1.71823e-06	6.67724e-06
CYCS	Cytochrome c	Cytochrome c	-0.0741904	1.89691e-06	7.34547e-06
LGALS3	Galectin-3	Galectin-3	-0.0769363	1.95933e-06	7.53375e-06
CXCL6	GCP-2	C-X-C motif chemokine 6	0.0193088	1.95628e-06	7.53375e-06
ARSB	ARSB	Arylsulfatase B	-0.0372574	1.97245e-06	7.55759e-06
MFGE8	MFGM	Lactadherin	-0.16066	2.18971e-06	8.36071e-06
DLL4	DLL4	Delta-like protein 4	-0.0140032	2.24009e-06	8.49368e-06
LGMN	LGMN	Legumain	-0.0648565	2.2351e-06	8.49368e-06
PKM2	M2-PK	Pyruvate kinase PKM	0.0891035	2.25728e-06	8.52925e-06
Human-virus	HPV E7 Type 16	Protein E7_HPV16	-0.0612596	2.40221e-06	9.04557e-06
NCR2	NKp44	Natural cytotoxicity triggering receptor 2	-0.0204892	2.43263e-06	9.12862e-06
MATK	MATK	Megakaryocyte-associated tyrosine-protein kinase	0.0170459	2.51334e-06	9.3992e-06
BTC	BTC	Betacellulin	0.018674	2.69805e-06	1.00555e-05
DKKL1	Soggy-1	Dickkopf-like protein 1	-0.0708823	2.7604e-06	1.02182e-05
ATP5O	ATPO	ATP synthase subunit O, mitochondrial	-0.0830229	2.75491e-06	1.02182e-05
CDH15	CAD15	Cadherin-15	-0.0771551	2.89393e-06	1.06763e-05
HSD17B1	17-beta-HSD 1	Estradiol 17-beta-dehydrogenase 1	0.0249106	2.90547e-06	1.06828e-05
MFRP	MFRP	Membrane frizzled-related protein	-0.0308688	2.95131e-06	1.08149e-05
CAMKK1	CaMKK alpha	Calcium/calmodulin-dependent protein kinase kinase 1	-0.0276561	3.31811e-06	1.21183e-05
TNFRSF9	4-1BB	Tumor necrosis factor receptor superfamily member 9	-0.0311928	3.35099e-06	1.21976e-05
APOE	Apo E	Apolipoprotein E	-0.0643484	3.43298e-06	1.24545e-05
BMPR2	BMP RII	Bone morphogenetic protein receptor type-2	-0.0302508	4.02555e-06	1.45114e-05
IL1RAPL2	IL-1 sR9	X-linked interleukin-1 receptor accessory protein-like 2	0.0106385	4.02651e-06	1.45114e-05
IDS	IDS	Iduronate 2-sulfatase	-0.0367866	4.08137e-06	1.46607e-05
SPARCL1	SPARCL1	SPARC-like protein 1	-0.0844739	4.41284e-06	1.57994e-05
CBX5	CBX5	Chromobox protein homolog 5	0.0156835	4.46628e-06	1.59385e-05
CXCL1	Gro-a	Growth-regulated alpha protein	-0.04262	4.79663e-06	1.70616e-05
CASP10	Caspase-10	Caspase-10	-0.0351017	4.84305e-06	1.71708e-05
BGLAP	Osteocalcin	Osteocalcin	-0.03175	4.90632e-06	1.73388e-05
FAM3D	FAM3D	Protein FAM3D	0.0146738	5.01991e-06	1.7683e-05
CCL22	MDC	C-C motif chemokine 22	0.0218232	5.28362e-06	1.85521e-05
TPO	TMA	Thyroid peroxidase	-0.0519735	5.32936e-06	1.86527e-05
EFNA5	Ephrin-A5	Ephrin-A5	-0.0338715	5.35118e-06	1.86693e-05
CMPK1	Cytidylate kinase	UMP-CMP kinase	-0.0398165	5.44653e-06	1.89414e-05
FGF12	FGF-12	Fibroblast growth factor 12	-0.077138	5.71734e-06	1.98201e-05
CD200R1	MO2R1	Cell surface glycoprotein CD200 receptor 1	-0.0140272	5.73774e-06	1.98279e-05
FGF8	FGF-8B	Fibroblast growth factor 8 isoform B	-0.0205802	5.76821e-06	1.98703e-05
APOD	Apo D	Apolipoprotein D	-0.0392965	5.98212e-06	2.05424e-05
RSPO3	RSPO3	R-spondin-3	-0.0523127	6.00992e-06	2.05731e-05
TPT1	TCTP	Translationally-controlled tumor protein	0.0579413	6.14685e-06	2.09761e-05
APOE	Apo E3	Apolipoprotein E (isoform E3)	-0.0824085	6.32342e-06	2.15114e-05
CA9	Carbonic anhydrase 9	Carbonic anhydrase 9	-0.0625903	6.45386e-06	2.1887e-05
F3	TF	Tissue Factor	-0.0671073	6.49269e-06	2.19505e-05
SPARC	ON	SPARC	0.0193036	6.74333e-06	2.27275e-05
FGF2	bFGF	Fibroblast growth factor 2	0.0607705	6.84771e-06	2.30083e-05
IL27 EBI3	IL-27	Interleukin-27	0.0203792	7.38376e-06	2.47333e-05
ATP5B	ATP synthase beta chain	ATP synthase subunit beta, mitochondrial	-0.0338896	7.65662e-06	2.55689e-05
CDH1	Cadherin E	Cadherin-1	-0.0210602	7.93468e-06	2.62566e-05
SLITRK5	SLIK5	SLIT and NTRK-like protein 5	-0.083235	7.90827e-06	2.62566e-05
PPIB	PPIB	Peptidyl-prolyl cis-trans isomerase B	-0.046245	7.92499e-06	2.62566e-05
EPHA3	EPHA3	Ephrin type-A receptor 3	-0.100666	8.34238e-06	2.75223e-05
RTN4R	Nogo Receptor	Reticulon-4 receptor	-0.0880307	8.55288e-06	2.81318e-05
TNFSF9	4-1BB ligand	Tumor necrosis factor ligand superfamily member 9	0.0199464	8.77126e-06	2.87634e-05
GRN	GRN	Granulins	0.072656	8.95767e-06	2.92868e-05
RSPO2	RSPO2	R-spondin-2	-0.0144583	9.26029e-06	3.01858e-05
NOV	NovH	Protein NOV homolog	-0.0193838	9.37409e-06	3.04011e-05
CFD	Factor D	Complement factor D	-0.0295177	9.38202e-06	3.04011e-05
PSMA6	PSA6	Proteasome subunit alpha type-6	-0.0394949	9.89154e-06	3.19573e-05
SHH	Sonic Hedgehog	Sonic hedgehog protein	0.0202214	1.05996e-05	3.4144e-05
ADGRE2	EMR2	Adhesion G protein-coupled receptor E2	0.0210211	1.11001e-05	3.56509e-05
CA10	Carbonic Anhydrase X	Carbonic anhydrase-related protein 10	-0.0300609	1.17184e-05	3.75262e-05
SH2D1A	SH21A	SH2 domain-containing protein 1A	-0.0385353	1.18497e-05	3.78358e-05
PGLYRP1	PGRP-S	Peptidoglycan recognition protein 1	-0.0512234	1.21573e-05	3.87048e-05
SHC1	SHC1	SHC-transforming protein 1	-0.0511485	1.23399e-05	3.91722e-05
TPM1	Tropomyosin 1 alpha chain	Tropomyosin alpha-1 chain	0.0102237	1.26006e-05	3.98835e-05
GSTP1	Glutathione S-transferase Pi	Glutathione S-transferase P	0.0573334	1.39447e-05	4.40103e-05
EFEMP1	FBLN3	EGF-containing fibulin-like extracellular matrix protein 1	0.0422576	1.40683e-05	4.42727e-05
TNFSF13B	BAFF	Tumor necrosis factor ligand superfamily member 13B	0.0112248	1.44112e-05	4.52214e-05
CD226	CD226	CD226 antigen	-0.0213092	1.50025e-05	4.6942e-05
FGF17	FGF-17	Fibroblast growth factor 17	0.0151963	1.61081e-05	5.02573e-05
CFC1	CFC1	Cryptic protein	-0.0457643	1.75528e-05	5.46088e-05
PRDX6	Peroxiredoxin-6	Peroxiredoxin-6	0.0576728	1.76169e-05	5.46524e-05
C4A C4B	C4	Complement C4	0.137161	1.77081e-05	5.47796e-05
EGFR	EGFRvIII	Epidermal growth factor receptor variant III	-0.0188821	1.7794e-05	5.48899e-05
COL18A1	Endostatin	Endostatin	-0.0791274	1.8973e-05	5.81982e-05
NBL1	DAN	Neuroblastoma suppressor of tumorigenicity 1	-0.0143851	1.8941e-05	5.81982e-05
VCAM1	VCAM-1	Vascular cell adhesion protein 1	-0.0439782	1.93008e-05	5.90376e-05
IBSP	BSP	Bone sialoprotein 2	-0.018498	1.97249e-05	6.01666e-05
BGN	BGN	Biglycan	-0.258151	2.00942e-05	6.11223e-05
PROK1	EG-VEGF	Prokineticin-1	0.0403196	2.04933e-05	6.21632e-05
PPIF	Cyclophilin F	Peptidyl-prolyl cis-trans isomerase F, mitochondrial	0.0600375	2.06728e-05	6.25339e-05
IL1RAP	IL-1 R AcP	Interleukin-1 Receptor accessory protein	-0.0328092	2.07435e-05	6.25743e-05
ABL2	ABL2	Abelson tyrosine-protein kinase 2	-0.0440724	2.11315e-05	6.35692e-05
PRKACA	PRKACA	cAMP-dependent protein kinase catalytic subunit alpha	-0.0764104	2.1363e-05	6.40891e-05
ERBB2	ERBB2	Receptor tyrosine-protein kinase erbB-2	-0.038624	2.33519e-05	6.98638e-05
NRCAM	Nr-CAM	Neuronal cell adhesion molecule	-0.0755329	2.46552e-05	7.35615e-05
KLK12	kallikrein 12	Kallikrein-12	-0.0696217	2.77725e-05	8.24173e-05
MEPE	MEPE	Matrix extracellular phosphoglycoprotein	0.0181541	2.77743e-05	8.24173e-05
IL36A	IL-1F6	Interleukin-36 alpha	0.0136284	2.81897e-05	8.34232e-05
TNFRSF11B	OPG	Tumor necrosis factor receptor superfamily member 11B	-0.0783964	3.11842e-05	9.20355e-05
CD97	CD97	CD97 antigen	-0.0381402	3.18902e-05	9.38655e-05
IFNL2	IFN-lambda 2	Interferon lambda-2	0.0202223	3.30935e-05	9.71456e-05
MAPK11	MK11	Mitogen-activated protein kinase 11	0.0111097	3.42286e-05	0.000100208
JUN	c-Jun	Transcription factor AP-1	-0.0521767	3.76214e-05	0.000109847
EPS15L1	EP15R	Epidermal growth factor receptor substrate 15-like 1	-0.0430763	3.79233e-05	0.000110433
CCL20	MIP-3a	C-C motif chemokine 20	0.0450754	3.80291e-05	0.000110446
HBEGF	HB-EGF	Heparin-binding EGF-like growth factor	0.0190791	3.8374e-05	0.000111152
EIF4A3	IF4A3	Eukaryotic initiation factor 4A-III	0.0297683	3.89374e-05	0.000112486
GP1BA	GP1BA	Platelet glycoprotein Ib alpha chain	0.0119009	4.09869e-05	0.000118094
PAK6	PAK6	Serine/threonine-protein kinase PAK 6	-0.0254408	4.39481e-05	0.000126293
NCAM1	NCAM-120	Neural cell adhesion molecule 1, 120 kDa isoform	-0.0830339	4.41143e-05	0.000126438
EPHB4	EphB4	Ephrin type-B receptor 4	-0.0713829	4.45683e-05	0.000127405
SPINT2	SPINT2	Kunitz-type protease inhibitor 2	-0.0254622	4.52832e-05	0.00012911
N6AMT1	HEMK2	HemK methyltransferase family member 2	0.0235928	4.592e-05	0.000130585
CXCL8	IL-8	Interleukin-8	-0.0172169	4.7066e-05	0.000133496
IL1B	IL-1b	Interleukin-1 beta	-0.0461057	4.73727e-05	0.000134018
EFNA2	Ephrin-A2	Ephrin-A2	-0.0488856	4.77852e-05	0.000134836
MSN	Moesin	Moesin	0.182904	4.92708e-05	0.000138669
DYRK3	DYRK3	Dual specificity tyrosine-phosphorylation-regulated kinase 3	-0.0428134	5.39141e-05	0.000151348
TNFSF18	TNFSF18	Tumor necrosis factor ligand superfamily member 18	-0.0176912	5.44581e-05	0.000152093
CTSS	Cathepsin S	Cathepsin S	0.0378536	5.43995e-05	0.000152093
PTPN2	TCPTP	Tyrosine-protein phosphatase non-receptor type 2	0.0264935	5.54537e-05	0.000154478
GHR	Growth hormone receptor	Growth hormone receptor	-0.0100944	5.75498e-05	0.000159909
TIMP3	TIMP-3	Metalloproteinase inhibitor 3	-0.0224927	5.87718e-05	0.00016289
CLC	LPPL	Galectin-10	0.0117457	5.98378e-05	0.000165395
NTRK2	TrkB	BDNF/NT-3 growth factors receptor	-0.0337088	5.99784e-05	0.000165395
ARSA	Arylsulfatase A	Arylsulfatase A	0.0249263	6.21927e-05	0.000171069
IL17RA	IL-17 sR	Interleukin-17 receptor A	-0.0160969	6.25666e-05	0.000171665
ECE1	Endothelin-converting enzyme 1	Endothelin-converting enzyme 1	-0.0337323	6.34376e-05	0.000173619
DDX19B	DEAD-box protein 19B	ATP-dependent RNA helicase DDX19B	0.0296084	6.38411e-05	0.000174286
IL13RA1	IL-13 Ra1	Interleukin-13 receptor subunit alpha-1	0.0208228	6.453e-05	0.000175728
PIK3CG	PK3CG	Phosphatidylinositol 4,5-bisphosphate 3-kinase catalytic subunit gamma isoform	-0.0351262	6.92941e-05	0.000188232
RAD51	RAD51	DNA repair protein RAD51 homolog 1	-0.0543742	7.01888e-05	0.000190189
FCGR3B	FCG3B	Low affinity immunoglobulin gamma Fc region receptor III-B	0.0713413	7.15433e-05	0.000193379
ACAN	Aggrecan	Aggrecan core protein	-0.0686689	7.42931e-05	0.000200316
LTA LTB	Lymphotoxin a2/b1	Lymphotoxin alpha2:beta1	-0.0478211	8.25807e-05	0.000222113
HK1	HXK1	Hexokinase-1	-0.0764139	8.42532e-05	0.000226055
CGA CGB	HCG	Human Chorionic Gonadotropin	0.0160268	8.46813e-05	0.000226647
TBP	TBP	TATA-box-binding protein	0.0114159	8.61376e-05	0.000229981
DNAJC19	DnaJ homolog	Mitochondrial import inner membrane translocase subunit TIM14	-0.0433194	8.662e-05	0.000230705
SLAMF7	SLAF7	SLAM family member 7	0.0226724	8.71538e-05	0.000231562
TNFRSF18	GITR	Tumor necrosis factor receptor superfamily member 18	0.0141078	8.75244e-05	0.000231982
EHMT2	NG36	Histone-lysine N-methyltransferase EHMT2	-0.0270624	9.25907e-05	0.000244816
HNRNPA2B1	hnRNP A2/B1	Heterogeneous nuclear ribonucleoproteins A2/B1	0.284792	9.6095e-05	0.000253468
CRISP3	CRIS3	Cysteine-rich secretory protein 3	0.0329076	0.000100495	0.000264434
CASP2	Caspase-2	Caspase-2	-0.0140681	0.000103315	0.000271203
CHGA	CgA	Chromogranin-A	-0.0564196	0.000104911	0.000274731
PRDX1	Peroxiredoxin-1	Peroxiredoxin-1	0.0666328	0.000109787	0.000286813
SELL	sL-Selectin	L-Selectin	0.0273657	0.000110661	0.000288405
PTPN11	SHP-2	Tyrosine-protein phosphatase non-receptor type 11	0.0599038	0.000115652	0.000300696
AKR1A1	AK1A1	Alcohol dehydrogenase [NADP(+)]	0.0996407	0.000121787	0.000315894
MRC2	MRC2	C-type mannose receptor 2	0.027936	0.000123088	0.000318511
ACVR1B	Activin RIB	Activin receptor type-1B	0.0814412	0.000123449	0.000318691
PYY	PYY	Peptide YY	-0.0780694	0.000124471	0.000320571
NOG	Noggin	Noggin	0.0194198	0.000128654	0.000330565
ADM	Adrenomedullin	Adrenomedullin	0.0325924	0.000128984	0.000330635
RGMB	RGMB	RGM domain family member B	-0.0526902	0.000130313	0.00033326
BRF1	BRF-1	Transcription factor IIIB 90 kDa subunit	-0.0204629	0.000134526	0.000343231
APOE	Apo E2	Apolipoprotein E (isoform E2)	-0.077919	0.000135107	0.00034391
CCL25	TECK	C-C motif chemokine 25	-0.0141858	0.000136066	0.000345545
AGR2	AGR2	Anterior gradient protein 2 homolog	-0.0145063	0.000138165	0.000349251
CRELD1	CREL1	Cysteine-rich with EGF-like domain protein 1	-0.0131117	0.000137894	0.000349251
IL37	IL-1F7	Interleukin-37	-0.0418938	0.000142764	0.000360042
FCGR2B	FCG2B	Low affinity immunoglobulin gamma Fc region receptor II-b	-0.133168	0.000143589	0.000361289
UFC1	UFC1	Ubiquitin-fold modifier-conjugating enzyme 1	0.040927	0.000146046	0.000366626
CAPG	CAPG	Macrophage-capping protein	0.0628766	0.000153192	0.000383684
CHEK1	CHK1	Serine/threonine-protein kinase Chk1	-0.0189783	0.000153946	0.000384689
NXPH1	NXPH1	Neurexophilin-1	-0.0784278	0.000159549	0.000397779
EFNA4	Ephrin-A4	Ephrin-A4	0.0132353	0.000163815	0.000407484
IL2RA	IL-2 sRa	Interleukin-2 receptor subunit alpha	-0.0135262	0.000169439	0.000420516
PEX5	PEX5	Peroxisomal targeting signal 1 receptor	-0.0373415	0.000173964	0.000430768
CDH6	Cadherin-6	Cadherin-6	0.0142984	0.000193009	0.000476846
NTF4	Neurotrophin-5	Neurotrophin-4	0.0164024	0.000198949	0.000490411
DKK1	DKK1	Dickkopf-related protein 1	-0.0209369	0.000203488	0.00050047
ASGR1	ASGR1	Asialoglycoprotein receptor 1	0.0115268	0.000208612	0.000511919
HIF1A	HIF-1a	Hypoxia-inducible factor 1-alpha	0.0113944	0.000218567	0.000535146
PRDX5	Peroxiredoxin-5	Peroxiredoxin-5, mitochondrial	-0.0101074	0.000229958	0.000561777
FGF19	FGF-19	Fibroblast growth factor 19	0.0123244	0.000233036	0.000568024
CAMK2B	CAMK2B	Calcium/calmodulin-dependent protein kinase type II subunit beta	-0.0341575	0.000239915	0.000583491
KIRREL3	KIRR3	Kin of IRRE-like protein 3	-0.0111018	0.000242429	0.000588295
FUT5	FUT5	Alpha-(1,3)-fucosyltransferase 5	0.0147467	0.000250179	0.000605755
BCL2A1	BFL1	Bcl-2-related protein A1	-0.0287944	0.000252197	0.000609291
DUSP3	DUS3	Dual specificity protein phosphatase 3	0.129729	0.00025383	0.000611881
IGFBP7	IGFBP-7	Insulin-like growth factor-binding protein 7	-0.0360712	0.000261565	0.000629138
ANXA5	Annexin V	Annexin A5	0.0676006	0.000267576	0.000642183
CTSF	CATF	Cathepsin F	-0.0218564	0.00027168	0.000650603
C7	C7	Complement component C7	-0.023407	0.00028143	0.000672476
OSM	OSM	Oncostatin-M	-0.0390476	0.00028353	0.000676015
ADRBK1	BARK1	beta-adrenergic receptor kinase 1	-0.11761	0.000290931	0.000692149
MSTN	Myostatin	Growth/differentiation factor 8	0.0117597	0.000292178	0.000692472
CXCL3 CXCL2	Gro-b/g	Gro-beta/gamma	-0.0494153	0.000292335	0.000692472
IL23R	IL-23 R	Interleukin-23 receptor	-0.0187342	0.000298635	0.000705865
CDK8 CCNC	CDK8/cyclin C	Cyclin-dependent kinase 8:Cyclin-C complex	-0.0258687	0.000320813	0.000756648
S100A12	S100A12	Protein S100-A12	-0.0417943	0.000324436	0.000763544
CCL4L1	LAG-1	C-C motif chemokine 4-like	-0.0154427	0.000327029	0.000767992
TNFRSF11A	RANK	Tumor necrosis factor receptor superfamily member 11A	-0.0239223	0.000343844	0.000805747
DCTPP1	XTP3A	dCTP pyrophosphatase 1	0.0494848	0.000361433	0.00084515
RNASEH1	RNase H1	Ribonuclease H1	0.0382477	0.000412432	0.000962341
IL25	IL-17E	Interleukin-25	0.013324	0.000437674	0.00101906
CCL13	MCP-4	C-C motif chemokine 13	0.0707461	0.0004487	0.00104251
EIF4EBP2	4EBP2	Eukaryotic translation initiation factor 4E-binding protein 2	-0.013551	0.000456849	0.00105919
CLEC11A	SCGF-beta	Stem Cell Growth Factor-beta	-0.0148398	0.000476373	0.00109804
WNK3	WNK3	Serine/threonine-protein kinase WNK3	0.078585	0.000476198	0.00109804
EIF5A	eIF-5A-1	Eukaryotic translation initiation factor 5A-1	0.0650662	0.000476623	0.00109804
CNTN2	CNTN2	Contactin-2	0.061939	0.000492333	0.00113185
PRSS22	BSSP4	Brain-specific serine protease 4	0.0162871	0.000525567	0.00120571
LRIG3	LRIG3	Leucine-rich repeats and immunoglobulin-like domains protein 3	0.0156996	0.000549432	0.00125782
CHL1	CHL1	Neural cell adhesion molecule L1-like protein	-0.0542859	0.000559223	0.00127756
BDNF	BDNF	Brain-derived neurotrophic factor	-0.0161793	0.000561826	0.00128082
IFNA2	IFN-aA	Interferon alpha-2	0.0185607	0.000564683	0.00128465
MED1	MED-1	Mediator of RNA polymerase II transcription subunit 1	0.0191809	0.000583268	0.00132418
LGALS2	Galectin-2	Galectin-2	0.0142637	0.000599287	0.00135772
CCL11	Eotaxin	Eotaxin	0.0130235	0.000616304	0.00139338
CALR	calreticulin	Calreticulin	-0.0340685	0.000621517	0.00140227
TNNT2	Troponin T	Troponin T, cardiac muscle	-0.0414213	0.000630644	0.00141992
CLIC1	NCC27	Chloride intracellular channel protein 1	0.0493394	0.000636783	0.0014308
FGF18	FGF-18	Fibroblast growth factor 18	0.0152403	0.000700807	0.00157142
C5	C5a	C5a anaphylatoxin	0.0338652	0.000706312	0.00158052
TIMP1	TIMP-1	Metalloproteinase inhibitor 1	-0.0891276	0.00072165	0.00161154
LGALS9	LEG9	Galectin-9	0.0109286	0.000735549	0.00163922
MMEL1	MMEL2	Membrane metallo-endopeptidase-like 1	-0.0149778	0.000738518	0.00164249
SGTA	SGTA	Small glutamine-rich tetratricopeptide repeat-containing protein alpha	0.0609782	0.000773038	0.00171577
BIRC5	Survivin	Baculoviral IAP repeat-containing protein 5	-0.0112619	0.000789853	0.00174953
HSPD1	HSP 60	60 kDa heat shock protein, mitochondrial	-0.053741	0.000793287	0.00175358
IGHD IGK@ IGL@	IgD	Immunoglobulin D	0.0157365	0.000795386	0.00175467
VTN	Vitronectin	Vitronectin	-0.0367824	0.00079865	0.00175832
MBD4	MBD4	Methyl-CpG-binding domain protein 4	-0.0106703	0.000806594	0.00177224
PRKCG	PKC-G	Protein kinase C gamma type	-0.0992491	0.000817931	0.00179354
BMP10	BMP10	Bone morphogenetic protein 10	-0.0130072	0.000857085	0.00187562
AURKB	AURKB	Aurora kinase B	-0.0147573	0.000877472	0.0019164
EPHA2	Epithelial cell kinase	Ephrin type-A receptor 2	0.0158161	0.000910351	0.00198424
CDH2	Cadherin-2	Cadherin-2	-0.0174236	0.00092256	0.00200684
LTA4H	LKHA4	Leukotriene A-4 hydrolase	-0.0151165	0.000968854	0.00210336
IL1RN	IL-1Ra	Interleukin-1 receptor antagonist protein	-0.027679	0.00098641	0.00213722
FGF20	FGF-20	Fibroblast growth factor 20	0.0142361	0.000988473	0.00213745
MRC1	Macrophage mannose receptor	Macrophage mannose receptor 1	-0.115525	0.0010252	0.00221248
APOB	Apo B	Apolipoprotein B	0.0133635	0.0010555	0.00227338
HP	Haptoglobin, Mixed Type	Haptoglobin	0.0271094	0.00107733	0.00231583
C3	C3a	C3a anaphylatoxin	0.0399589	0.00116892	0.00250778
EPHA10	EPHAA	Ephrin type-A receptor 10	0.0130534	0.00117867	0.00252374
GZMH	Granzyme H	Granzyme H	-0.010183	0.00122078	0.0026088
MDK	Midkine	Midkine	-0.0934264	0.00123107	0.00262563
STK17B	DRAK2	Serine/threonine-protein kinase 17B	-0.0290825	0.00126765	0.00269838
MATN3	MATN3	Matrilin-3	-0.0191041	0.00127646	0.00271186
CLEC7A	CLC7A	C-type lectin domain family 7 member A	0.0102545	0.00129256	0.00274072
EIF5	eIF-5	Eukaryotic translation initiation factor 5	0.0767406	0.00132019	0.00279388
BTK	BTK	Tyrosine-protein kinase BTK	-0.0528371	0.00132495	0.00279855
GSK3A GSK3B	GSK-3 alpha/beta	Glycogen synthase kinase-3 alpha/beta	-0.10212	0.00133725	0.00281908
CKAP2	CKAP2	Cytoskeleton-associated protein 2	-0.0291082	0.0013645	0.00287097
TACSTD2	GA733-1 protein	Tumor-associated calcium signal transducer 2	-0.00960372	0.00139394	0.00292727
GFRA2	GFRa-2	GDNF family receptor alpha-2	-0.0545468	0.00140713	0.00294364
IGFBP1	IGFBP-1	Insulin-like growth factor-binding protein 1	0.0141172	0.00140514	0.00294364
PRLR	Prolactin Receptor	Prolactin receptor	-0.0185797	0.00141319	0.00295068
LDHB	LDH-H 1	L-lactate dehydrogenase B chain	-0.163304	0.00142543	0.0029649
XCL1	Lymphotactin	Lymphotactin	-0.0106856	0.00142392	0.0029649
MAP3K7 TAB1	TAK1-TAB1	Mitogen-activated protein kinase kinase kinase 7:TGF-beta-activated kinase 1 and MAP3K7-binding protein 1 fusion	0.0137558	0.00148471	0.00308234
MMP9	MMP-9	Matrix metalloproteinase-9	-0.0787409	0.0014954	0.00309276
TK1	Thymidine kinase	Thymidine kinase, cytosolic	0.0243761	0.00149328	0.00309276
HSP90AB1	HSP 90b	Heat shock protein HSP 90-beta	0.0546006	0.00152573	0.00314952
PDE5A	PDE5A	cGMP-specific 3',5'-cyclic phosphodiesterase	-0.0130448	0.00159467	0.00328561
ADAMTS4	ADAMTS-4	A disintegrin and metalloproteinase with thrombospondin motifs 4	0.0129212	0.00160387	0.00329657
ERP29	ERP29	Endoplasmic reticulum resident protein 29	-0.0321604	0.00160602	0.00329657
AIMP1	EMAP-2	Endothelial monocyte-activating polypeptide 2	-0.0244689	0.00171368	0.00351096
CST4	Cystatin-S	Cystatin-S	0.0179301	0.00171695	0.00351107
UNC5D	UNC5H4	Netrin receptor UNC5D	-0.0304406	0.00184312	0.00376204
APCS	SAP	Serum amyloid P-component	-0.105328	0.00190663	0.0038844
KRT18	Keratin 18	Keratin, type I cytoskeletal 18	-0.0119457	0.00191069	0.00388543
HINT1	HINT1	Histidine triad nucleotide-binding protein 1	0.0293581	0.00194108	0.0039399
F9	Coagulation Factor IX	Coagulation factor IX	-0.0927076	0.00201752	0.00408744
APOE	Apo E4	Apolipoprotein E (isoform E4)	-0.0565283	0.00206376	0.00416566
SIGLEC14	SIG14	Sialic acid-binding Ig-like lectin 14	0.0238163	0.00206095	0.00416566
CNTN1	contactin-1	Contactin-1	0.041397	0.00217658	0.0043853
LGALS7	Galectin-7	Galectin-7	-0.0201938	0.00219812	0.00442053
THBS4	TSP4	Thrombospondin-4	-0.050867	0.00233809	0.00469336
IGFBP5	IGFBP-5	Insulin-like growth factor-binding protein 5	-0.0726104	0.00240132	0.00481144
IL22RA1	IL22RA1	Interleukin-22 receptor subunit alpha-1	0.010227	0.00253721	0.00507442
OMD	OMD	Osteomodulin	-0.0470057	0.00254613	0.00508295
FAM107B	FAM107B	Protein FAM107B	0.00891053	0.00261148	0.00520391
C1QBP	C1QBP	Complement component 1 Q subcomponent-binding protein, mitochondrial	-0.0249874	0.00267315	0.00531708
CCL28	CCL28	C-C motif chemokine 28	-0.0250064	0.00280034	0.00555995
CTSA	Cathepsin A	Lysosomal protective protein	0.0275457	0.00295527	0.00585691
PPID	PPID	Peptidyl-prolyl cis-trans isomerase D	0.165224	0.00311111	0.00615459
MMP13	MMP-13	Collagenase 3	-0.0109321	0.00312306	0.00616705
FLT3LG	Flt3 ligand	Fms-related tyrosine kinase 3 ligand	0.00889474	0.00320556	0.00631854
PSMD7	PSD7	26S proteasome non-ATPase regulatory subunit 7	0.0424927	0.00328886	0.00647106
PSPN	Persephin	Persephin	-0.00927536	0.00331247	0.00650578
ANXA6	annexin VI	Annexin A6	0.0405707	0.00339083	0.00664773
TYRO3	Dtk	Tyrosine-protein kinase receptor TYRO3	0.0084663	0.00359811	0.00704147
EFNA3	Ephrin-A3	Ephrin-A3	-0.0253773	0.00368678	0.00720208
RNF43	RNF43	E3 ubiquitin-protein ligase RNF43	-0.0117336	0.00386536	0.00753745
TNFSF4	OX40 Ligand	Tumor necrosis factor ligand superfamily member 4	0.0073785	0.00393795	0.00766531
ITGA2B ITGB3	gpIIbIIIa	Integrin alpha-IIb: beta-3 complex	0.0100037	0.00400958	0.00779087
TGFBR2	TGF-b R II	TGF-beta receptor type-2	-0.0095195	0.00411229	0.00797624
TG	Thyroglobulin	Thyroglobulin	-0.0154201	0.00423463	0.00819896
NID2	NID2	Nidogen-2	-0.024773	0.00426185	0.00823706
EGFR	ERBB1	Epidermal growth factor receptor	-0.071061	0.00427279	0.00824362
DYNLL1	DLC8	Dynein light chain 1, cytoplasmic	0.0145429	0.00428146	0.00824578
PDE9A	PDE9A	High affinity cGMP-specific 3',5'-cyclic phosphodiesterase 9A	0.00875157	0.0043415	0.00834668
CCL24	Eotaxin-2	C-C motif chemokine 24	0.00746123	0.00437949	0.00840492
S100A6	S100A6	Protein S100-A6	0.0443867	0.0044138	0.00845591
DPP7	DPP2	Dipeptidyl peptidase 2	-0.0193474	0.00464724	0.00888753
CD177	CD177	CD177 antigen	0.0105261	0.0046678	0.00890515
SERPINA6	CBG	Corticosteroid-binding globulin	0.0147523	0.00467276	0.00890515
CD93	C1QR1	Complement component C1q receptor	0.00837579	0.00469804	0.00892219
CTSH	Cathepsin H	Cathepsin H	0.0670476	0.00469346	0.00892219
RGMA	RGMA	Repulsive guidance molecule A	0.0178338	0.0047141	0.00893714
HSP90AA1 HSP90AB1	HSP 90a/b	Heat shock protein HSP 90-alpha/beta	0.0847471	0.00485197	0.00918258
CGA TSHB	TSH	Thyroid Stimulating Hormone	-0.0114282	0.00510492	0.00964459
SERPINA5	PCI	Plasma serine protease inhibitor	-0.0257548	0.00528247	0.0099628
NSFL1C	NSF1C	NSFL1 cofactor p47	0.0428477	0.0053814	0.0101319
CSF3	G-CSF	Granulocyte colony-stimulating factor	0.0103388	0.00539188	0.0101341
IL10RA	IL-10 Ra	Interleukin-10 receptor subunit alpha	-0.0257847	0.00563003	0.0105636
SOD3	SOD3	Extracellular superoxide dismutase [Cu-Zn]	-0.0625796	0.00573426	0.0107407
GOT1	GOT1	Aspartate aminotransferase, cytoplasmic	-0.0282752	0.00589837	0.0110291
TPM2	Tropomyosin 2	Tropomyosin beta chain	-0.0237888	0.0060237	0.0112442
BCAR3	BCAR3	Breast cancer anti-estrogen resistance protein 3	-0.017067	0.00616734	0.0114927
NCR1	NKp46	Natural cytotoxicity triggering receptor 1	0.00746918	0.00626871	0.0116617
KLK6	Kallikrein 6	Kallikrein-6	-0.0141519	0.00649292	0.0120583
DDC	dopa decarboxylase	Aromatic-L-amino-acid decarboxylase	0.00882941	0.00651454	0.0120779
FGF5	FGF-5	Fibroblast growth factor 5	0.00790828	0.00660311	0.0122214
TYMS	TS	Thymidylate synthase	0.0448028	0.00676369	0.0124974
BMX	BMX	Cytoplasmic tyrosine-protein kinase BMX	-0.00635203	0.00677563	0.0124983
UBE2G2	UB2G2	Ubiquitin-conjugating enzyme E2 G2	-0.0126223	0.00689428	0.0126957
IL1A	IL-1a	Interleukin-1 alpha	-0.0148914	0.00712337	0.0130955
KLK11	Kallikrein 11	Kallikrein-11	-0.0128738	0.00727267	0.0133475
HMOX2	HO-2	Heme oxygenase 2	0.074407	0.00731424	0.0134013
SERPING1	C1-Esterase Inhibitor	Plasma protease C1 inhibitor	-0.0109921	0.00735942	0.0134407
TPM4	Tropomyosin 4	Tropomyosin alpha-4 chain	-0.034343	0.00736037	0.0134407
ANP32B	AN32B	Acidic leucine-rich nuclear phosphoprotein 32 family member B	0.0107489	0.00739025	0.0134503
BST1	BST1	ADP-ribosyl cyclase/cyclic ADP-ribose hydrolase 2	0.0107961	0.00738198	0.0134503
HNRNPAB	hnRNP A/B	Heterogeneous nuclear ribonucleoprotein A/B	0.0418548	0.00741542	0.0134736
NOTCH3	Notch-3	Neurogenic locus notch homolog protein 3	0.0162066	0.00759428	0.0137757
TGFB2	TGF-b2	Transforming growth factor beta-2	-0.0112172	0.00764191	0.0138391
RPS7	RS7	40S ribosomal protein S7	-0.0551415	0.00765743	0.0138442
LYVE1	LYVE1	Lymphatic vessel endothelial hyaluronic acid receptor 1	-0.0539313	0.00798389	0.0144106
SPOCK1	Testican-1	Testican-1	-0.0247701	0.00803415	0.0144774
ROBO2	ROBO2	Roundabout homolog 2	-0.0247566	0.00810411	0.0145794
IDUA	IDUA	Alpha-L-iduronidase	-0.0436591	0.00837931	0.0150497
LIFR	LIF sR	Leukemia inhibitory factor receptor	0.0220858	0.00856465	0.0153573
ING1	ING1	Inhibitor of growth protein 1	0.0360209	0.00863673	0.0154612
HGFAC	HGFA	Hepatocyte growth factor activator	-0.0305477	0.00906429	0.0162
PAPPA	PAPP-A	Pappalysin-1	0.0135313	0.00913459	0.016299
DYNLRB1	DLRB1	Dynein light chain roadblock-type 1	0.0866379	0.00941121	0.0167524
AKR7A2	Aflatoxin B1 aldehyde reductase	Aflatoxin B1 aldehyde reductase member 2	0.0391337	0.0094194	0.0167524
FAM107A	DRR1	Protein FAM107A	-0.112027	0.00947021	0.0168154
DAPK2	DAPK2	Death-associated protein kinase 2	0.022884	0.00949518	0.0168324
CCL1	I-309	C-C motif chemokine 1	-0.0248301	0.00964601	0.017072
IL36B	IL-1F8	Interleukin-36 beta	0.00899902	0.00970176	0.0171429
PF4	PF-4	Platelet factor 4	-0.0982402	0.00997577	0.0175986
RARRES2	TIG2	Retinoic acid receptor responder protein 2	-0.0634253	0.009993	0.0176006
TNFSF11	sRANKL	Tumor necrosis factor ligand superfamily member 11	-0.013051	0.0101006	0.0177614
SELP	P-Selectin	P-selectin	-0.019879	0.0105668	0.0185514
PRTN3	Proteinase-3	Myeloblastin	-0.0821708	0.0112218	0.0196698
RAC3	RAC3	Ras-related C3 botulinum toxin substrate 3	-0.0272199	0.0117285	0.0205249
ABL1	ABL1	Tyrosine-protein kinase ABL1	0.013057	0.0118897	0.0207737
AMIGO2	AMGO2	Amphoterin-induced protein 2	-0.022713	0.0119917	0.0209184
PAFAH1B2	PAFAH beta subunit	Platelet-activating factor acetylhydrolase IB subunit beta	0.0275076	0.0121445	0.0211511
C2	C2	Complement C2	-0.0268377	0.0122227	0.0212535
SERPINA10	protein Z inhibitor	Protein Z-dependent protease inhibitor	0.00700016	0.0123508	0.0214421
WISP1	WISP-1	WNT1-inducible-signaling pathway protein 1	0.0188093	0.0124267	0.0215396
TNFRSF13C	BAFF Receptor	Tumor necrosis factor receptor superfamily member 13C	0.0111532	0.0126334	0.0218632
SIGLEC6	Siglec-6	Sialic acid-binding Ig-like lectin 6	0.00859816	0.0129475	0.0223713
RBP4	RBP	Retinol-binding protein 4	0.00661932	0.0129813	0.0223943
NAPA	SNAA	Alpha-soluble NSF attachment protein	-0.0511089	0.0130192	0.0224242
CXCL16	CXCL16, soluble	C-X-C motif chemokine 16	0.0325973	0.0131361	0.02259
CSF1	CSF-1	Macrophage colony-stimulating factor 1	-0.0176864	0.0132799	0.0228013
IGHE IGK@ IGL@	IgE	Immunoglobulin E	0.00891566	0.0139253	0.0238719
NME1	Nucleoside diphosphate kinase A	Nucleoside diphosphate kinase A	-0.058687	0.0139781	0.0239249
UBC	PolyUbiquitin K63	PolyUbiquitin K63-linked	-0.013398	0.0140442	0.0240005
SPON1	Spondin-1	Spondin-1	-0.0325821	0.0143034	0.0244053
ECM1	ECM1	Extracellular matrix protein 1	0.0450153	0.0144461	0.0246103
UBB	PolyUbiquitin K48	PolyUbiquitin K48-linked	-0.0704381	0.0145561	0.0247512
MMP8	MMP-8	Neutrophil collagenase	-0.0129999	0.0145742	0.0247512
RET	RET	Proto-oncogene tyrosine-protein kinase receptor Ret	-0.00637352	0.0150469	0.0255143
PDK1	PDK1	[Pyruvate dehydrogenase (acetyl-transferring)] kinase isozyme 1, mitochondrial	-0.0238565	0.0156308	0.0264634
ICOS	ICOS	Inducible T-cell costimulator	0.0293568	0.0159086	0.0268919
CYP3A4	Cytochrome P450 3A4	Cytochrome P450 3A4	-0.0212814	0.016076	0.0271328
SOD2	Mn SOD	Superoxide dismutase [Mn], mitochondrial	-0.0130788	0.0164218	0.0276738
C4A C4B	C4b	Complement C4b	0.0816814	0.0169222	0.0284731
KIR3DS1	KI3S1	Killer cell immunoglobulin-like receptor 3DS1	0.00829131	0.0169748	0.0285176
HIST3H2A	H2A3	Histone H2A type 3	-0.0465347	0.0175988	0.0295206
PIANP	PIANP	PILR alpha-associated neural protein	0.0138334	0.0181488	0.0303964
ARPP19	ARP19	cAMP-regulated phosphoprotein 19	0.0301618	0.0184414	0.0308392
IL20RA	IL-20 Ra	Interleukin-20 receptor subunit alpha	0.00827311	0.0189071	0.0315696
CA1	Carbonic anhydrase I	Carbonic anhydrase 1	-0.0736523	0.0191926	0.0319709
F9	Coagulation Factor IXab	Coagulation factor IXab	-0.0467244	0.019206	0.0319709
FGR	FGR	Tyrosine-protein kinase Fgr	0.0181873	0.0195973	0.0325727
EIF4H	eIF-4H	Eukaryotic translation initiation factor 4H	0.127412	0.0200873	0.0333364
S100A9	calgranulin B	Protein S100-A9	-0.0264258	0.0207172	0.0343295
IGFBP3	IGFBP-3	Insulin-like growth factor-binding protein 3	-0.00939535	0.0211113	0.0348492
PSMA1	PSA1	Proteasome subunit alpha type-1	-0.0240205	0.0210857	0.0348492
LRP1B	LRP1B	Low-density lipoprotein receptor-related protein 1B	-0.0244235	0.0211265	0.0348492
TOP1	Topoisomerase I	DNA topoisomerase 1	0.0250662	0.0214327	0.0353009
CCL5	RANTES	C-C motif chemokine 5	0.0152688	0.0217103	0.0357044
EIF4G2	IF4G2	Eukaryotic translation initiation factor 4 gamma 2	0.12567	0.0217602	0.0357292
LGALS8	Galectin-8	Galectin-8	0.0144079	0.0217909	0.0357292
SIGLEC7	Siglec-7	Sialic acid-binding Ig-like lectin 7	0.0256313	0.0221275	0.0362267
C3	iC3b	Complement C3b, inactivated	0.0621409	0.0221928	0.0362793
LMNB1	Lamin-B1	Lamin-B1	-0.0110527	0.0238961	0.0390052
PPBP	CTAP-III	Connective tissue-activating peptide III	-0.0881103	0.0241683	0.0393907
TGFBR3	TGF-b R III	Transforming growth factor beta receptor type 3	-0.0321465	0.0246309	0.0400253
PDPK1	PDPK1	3-phosphoinositide-dependent protein kinase 1	0.132539	0.0246225	0.0400253
GAPDH	GAPDH, liver	Glyceraldehyde-3-phosphate dehydrogenase	-0.109498	0.0253051	0.0410597
TFPI	TFPI	Tissue factor pathway inhibitor	-0.0117443	0.0270569	0.043837
STK16	STK16	Serine/threonine-protein kinase 16	-0.0137077	0.0274612	0.0444261
USP25	UBP25	Ubiquitin carboxyl-terminal hydrolase 25	0.00837011	0.0278097	0.0449234
DCTN2	Dynactin subunit 2	Dynactin subunit 2	-0.0213829	0.0283709	0.0457622
IL17RC	IL-17 RC	Interleukin-17 receptor C	-0.011885	0.0288961	0.0465407
LYN	LYNB	Tyrosine-protein kinase Lyn, isoform B	-0.0922199	0.0290556	0.0467286
LYN	LYN	Tyrosine-protein kinase Lyn	-0.0613209	0.0296341	0.0475889
LTA LTB	Lymphotoxin a1/b2	Lymphotoxin alpha1:beta2	0.014609	0.0298464	0.0478594
TIE1	sTie-1	Tyrosine-protein kinase receptor Tie-1, soluble	0.0142223	0.0307501	0.0491641
ANXA1	annexin I	Annexin A1	0.0680114	0.0307133	0.0491641

## Sheet: C3vsC124
S7 Data. Differentially expressed proteins in the Knight ADRC (Knight-C3 vs Knight-C124)
Entrez Gene Symbol	Target	Target Full Name	Effect	PValue	Adjusted.PValue
LDHB	LDH-H 1	L-lactate dehydrogenase B chain	0.324034	5.23605e-12	5.71776e-09
GSK3A GSK3B	GSK-3 alpha/beta	Glycogen synthase kinase-3 alpha/beta	0.164848	1.07405e-08	2.34573e-06
HIPK3	HIPK3	Homeodomain-interacting protein kinase 3	0.0222269	1.03597e-08	2.34573e-06
GAPDH	GAPDH, liver	Glyceraldehyde-3-phosphate dehydrogenase	0.257818	1.02556e-08	2.34573e-06
RAC3	RAC3	Ras-related C3 botulinum toxin substrate 3	0.0589349	6.93165e-09	2.34573e-06
FGF5	FGF-5	Fibroblast growth factor 5	-0.0154134	1.52151e-08	2.41923e-06
ADRBK1	BARK1	beta-adrenergic receptor kinase 1	0.17139	1.55079e-08	2.41923e-06
MAPK1	MK01	Mitogen-activated protein kinase 1	0.133308	1.29444e-07	1.76692e-05
AURKA	Aurora kinase A	Aurora kinase A	-0.0248384	1.54962e-07	1.88021e-05
BTC	BTC	Betacellulin	-0.0195236	2.71162e-07	2.91751e-05
MAPK3	ERK-1	Mitogen-activated protein kinase 3	0.134929	2.93888e-07	2.91751e-05
PA2G4	PA2G4	Proliferation-associated protein 2G4	0.0741083	3.30504e-07	3.00759e-05
AKT2	PKB beta	RAC-beta serine/threonine-protein kinase	0.0331697	3.92251e-07	3.29491e-05
HPGD	HPG-	15-hydroxyprostaglandin dehydrogenase [NAD(+)]	0.0447444	5.07521e-07	3.95867e-05
CASP10	Caspase-10	Caspase-10	0.0362402	6.45377e-07	4.69835e-05
IGFBP2	IGFBP-2	Insulin-like growth factor-binding protein 2	-0.0262059	7.58189e-07	5.17464e-05
SPOCK1	Testican-1	Testican-1	0.0434228	8.419e-07	5.40797e-05
AKT1 AKT2 AKT3	PKB a/b/g	RAC-alpha/beta/gamma serine/threonine-protein kinase	0.13596	9.21333e-07	5.58942e-05
RAC1	RAC1	Ras-related C3 botulinum toxin substrate 1	0.0576943	1.05645e-06	5.83315e-05
PTEN	pTEN	Phosphatidylinositol 3,4,5-trisphosphate 3-phosphatase and dual-specificity protein phosphatase PTEN	-0.0173172	1.06834e-06	5.83315e-05
ITGA2B ITGB3	gpIIbIIIa	Integrin alpha-IIb: beta-3 complex	-0.015857	1.13628e-06	5.90868e-05
LCMT1	LCMT1	Leucine carboxyl methyltransferase 1	0.0377826	1.21499e-06	6.03079e-05
IDS	IDS	Iduronate 2-sulfatase	0.0365879	1.71953e-06	8.04886e-05
NAGK	NAGK	N-acetyl-D-glucosamine kinase	0.0698487	1.76898e-06	8.04886e-05
CCL27	CTACK	C-C motif chemokine 27	0.023988	2.03338e-06	8.54019e-05
NAPA	SNAA	Alpha-soluble NSF attachment protein	0.090007	2.01072e-06	8.54019e-05
BCL2A1	BFL1	Bcl-2-related protein A1	0.0353364	2.33104e-06	9.42776e-05
NLGN4X	NLGNX	Neuroligin-4, X-linked	0.0902821	2.56764e-06	0.000100138
RXFP1	RXFP1	Relaxin receptor 1	-0.0160204	3.13466e-06	0.000101003
EPHA1	EphA1	Ephrin type-A receptor 1	0.029133	2.93508e-06	0.000101003
P4HB	Protein disulfide-isomerase	Protein disulfide-isomerase	-0.0247282	3.1448e-06	0.000101003
GP1BA	GP1BA	Platelet glycoprotein Ib alpha chain	-0.0129001	3.11593e-06	0.000101003
GRAP2	GRB2-related adapter protein 2	GRB2-related adapter protein 2	-0.0130417	2.82151e-06	0.000101003
CCL5	RANTES	C-C motif chemokine 5	-0.0276831	2.74714e-06	0.000101003
IL36B	IL-1F8	Interleukin-36 beta	-0.015104	3.53477e-06	0.000110285
CD109	CD109	CD109 antigen	0.0285675	4.00275e-06	0.000112239
UBE2N	UBE2N	Ubiquitin-conjugating enzyme E2 N	0.0507977	3.77145e-06	0.000112239
MDM2	MDM2	E3 ubiquitin-protein ligase Mdm2	0.0271609	4.00854e-06	0.000112239
DCTN2	Dynactin subunit 2	Dynactin subunit 2	0.0424534	3.8735e-06	0.000112239
CHST2	CHST2	Carbohydrate sulfotransferase 2	0.0435151	4.70884e-06	0.000128551
CDK5 CDK5R1	CDK5/p35	Cyclin-dependent kinase 5:Cyclin-dependent kinase 5 activator 1 complex	0.0922828	5.11104e-06	0.000136128
ANG	Angiogenin	Angiogenin	-0.0758413	6.48085e-06	0.000168502
IL24	IL24	Interleukin-24	0.0352656	7.1778e-06	0.000179082
UFM1	UFM1	Ubiquitin-fold modifier 1	0.0430571	7.21575e-06	0.000179082
IL20	IL-20	Interleukin-20	0.0376636	7.98018e-06	0.000193652
C1QBP	C1QBP	Complement component 1 Q subcomponent-binding protein, mitochondrial	0.0348243	1.03353e-05	0.00024535
TGFB1	TGF-b1	Transforming growth factor beta-1	0.041632	1.10815e-05	0.000257468
IL1RN	IL-1Ra	Interleukin-1 receptor antagonist protein	0.0345614	1.50134e-05	0.000341555
IL36A	IL-1F6	Interleukin-36 alpha	-0.0133198	1.5758e-05	0.000344154
CA13	Carbonic anhydrase XIII	Carbonic anhydrase 13	0.0281717	1.55682e-05	0.000344154
SNCA	a-Synuclein	Alpha-synuclein	0.077801	1.72364e-05	0.000369062
VCAM1	VCAM-1	Vascular cell adhesion protein 1	0.041564	1.89308e-05	0.000397548
OSM	OSM	Oncostatin-M	0.042999	2.11679e-05	0.000413007
MATK	MATK	Megakaryocyte-associated tyrosine-protein kinase	-0.0147242	2.08843e-05	0.000413007
PDXP	PLPP	Pyridoxal phosphate phosphatase	0.069465	2.11799e-05	0.000413007
SHC1	SHC1	SHC-transforming protein 1	0.0474671	2.04621e-05	0.000413007
EFNA4	Ephrin-A4	Ephrin-A4	-0.0140348	2.18463e-05	0.000418529
F7	Coagulation Factor VII	Coagulation factor VII	0.0244054	2.44988e-05	0.000461253
GDF9	GDF-9	Growth/differentiation factor 9	0.034084	2.65418e-05	0.000472335
IL17D	IL-17D	Interleukin-17D	-0.0158887	2.67591e-05	0.000472335
BCL2L1	BCL2-like 1 protein	Bcl-2-like protein 1	0.0203377	2.56554e-05	0.000472335
EPHA10	EPHAA	Ephrin type-A receptor 10	-0.0160858	2.68176e-05	0.000472335
SERPINE1	PAI-1	Plasminogen activator inhibitor 1	0.0343001	2.80257e-05	0.000485779
KYNU	KYNU	Kynureninase	0.0316934	2.93536e-05	0.000500846
COL23A1	CONA1	Collagen alpha-1(XXIII) chain	0.0473025	3.21407e-05	0.000539964
CDC2 CCNB1	CDK1/cyclin B	Cyclin-dependent kinase 1:G2/mitotic-specific cyclin-B1 complex	0.0281113	3.38689e-05	0.000560376
PAK7	PAK7	Serine/threonine-protein kinase PAK 7	0.0188077	3.46181e-05	0.000564223
FLT3LG	Flt3 ligand	Fms-related tyrosine kinase 3 ligand	-0.0117598	3.56197e-05	0.00057201
CYP3A4	Cytochrome P450 3A4	Cytochrome P450 3A4	0.0346074	3.65669e-05	0.000578711
CXCL10	IP-10	C-X-C motif chemokine 10	0.0344191	3.89372e-05	0.000598865
LGALS9	LEG9	Galectin-9	-0.0126799	3.84818e-05	0.000598865
CLC	LPPL	Galectin-10	-0.0115018	4.01842e-05	0.000608356
EPS15L1	EP15R	Epidermal growth factor receptor substrate 15-like 1	0.0408468	4.06685e-05	0.000608356
NCR2	NKp44	Natural cytotoxicity triggering receptor 2	0.0168758	4.32414e-05	0.000638103
ANGPT4	Angiopoietin-4	Angiopoietin-4	0.0300663	4.48279e-05	0.000648508
PTK2	FAK1	Focal adhesion kinase 1	-0.0172362	4.51342e-05	0.000648508
ACVRL1	ALK-1	Serine/threonine-protein kinase receptor R3	0.0274971	4.60043e-05	0.000652425
WIF1	WIF-1	Wnt inhibitory factor 1	0.0294858	4.71261e-05	0.000659766
FGF4	FGF-4	Fibroblast growth factor 4	0.0261362	4.77478e-05	0.000660008
PLCG1	PLCG1	1-phosphatidylinositol 4,5-bisphosphate phosphodiesterase gamma-1	0.0579169	4.8775e-05	0.000665779
CD22	CD22	B-cell receptor CD22	0.0253222	5.12859e-05	0.00069141
PDE7A	PDE7A	High affinity cAMP-specific 3',5'-cyclic phosphodiesterase 7A	0.0155727	5.30902e-05	0.000707005
IL6	IL-6	Interleukin-6	0.0397778	5.38754e-05	0.000708647
CD63	CD63	CD63 antigen	-0.00971203	5.45113e-05	0.000708647
IGF1	IGF-I	Insulin-like growth factor I	0.0329503	5.66467e-05	0.000727744
MSTN	Myostatin	Growth/differentiation factor 8	-0.0123837	5.87755e-05	0.000743836
PRKACA	PRKACA	cAMP-dependent protein kinase catalytic subunit alpha	0.0686643	5.99429e-05	0.000743836
CKAP2	CKAP2	Cytoskeleton-associated protein 2	0.033955	5.96279e-05	0.000743836
IL17B	IL-17B	Interleukin-17B	-0.0173681	6.17141e-05	0.000757211
STAB2	STAB2	Stabilin-2	0.0369623	6.25805e-05	0.00075931
TNFRSF11B	OPG	Tumor necrosis factor receptor superfamily member 11B	0.0709503	6.64484e-05	0.000788714
LRP8	LRP8	Low-density lipoprotein receptor-related protein 8	0.0210411	6.60436e-05	0.000788714
PGK1	phosphoglycerate kinase 1	Phosphoglycerate kinase 1	0.0394404	6.76132e-05	0.000793909
KLK12	kallikrein 12	Kallikrein-12	0.0623375	7.27088e-05	0.000835769
NPPA	ANP	Atrial natriuretic factor	-0.010478	7.25721e-05	0.000835769
ENO2	NSE	Gamma-enolase	-0.0511207	7.50512e-05	0.000836285
TNFSF13B	BAFF	Tumor necrosis factor ligand superfamily member 13B	-0.00985188	7.42454e-05	0.000836285
CADM1	Nectin-like protein 2	Cell adhesion molecule 1	0.0299897	7.49876e-05	0.000836285
LTA LTB	Lymphotoxin a2/b1	Lymphotoxin alpha2:beta1	0.0450038	8.64102e-05	0.0009436
TPI1	Triosephosphate isomerase	Triosephosphate isomerase	0.0467591	8.61314e-05	0.0009436
ANXA5	Annexin V	Annexin A5	-0.0665451	9.28971e-05	0.00100439
PLXNB2	PLXB2	Plexin-B2	-0.024323	9.60149e-05	0.00102792
NOG	Noggin	Noggin	-0.0187486	0.00010314	0.00109349
GPC6	GPC6	Glypican-6	0.0268587	0.000107699	0.00113084
HHLA2	HHLA2	HERV-H LTR-associating protein 2	0.0153774	0.000114175	0.00118742
IL13RA1	IL-13 Ra1	Interleukin-13 receptor subunit alpha-1	-0.0191904	0.000123204	0.00126923
TNFSF8	CD30 Ligand	Tumor necrosis factor ligand superfamily member 8	0.0163572	0.000127156	0.00127389
LY86	LY86	Lymphocyte antigen 86	0.0235528	0.000125577	0.00127389
UBE2G2	UB2G2	Ubiquitin-conjugating enzyme E2 G2	0.0172786	0.000126444	0.00127389
LMAN2	Lectin, mannose-binding 2	Vesicular integral-membrane protein VIP36	0.024722	0.000130361	0.00129413
CLEC11A	SCGF-beta	Stem Cell Growth Factor-beta	0.015644	0.000131697	0.00129561
CDON	CDON	Cell adhesion molecule-related/down-regulated by oncogenes	0.0260466	0.000133222	0.00129891
ASGR1	ASGR1	Asialoglycoprotein receptor 1	-0.0113463	0.000136897	0.00132294
METAP2	AMPM2	Methionine aminopeptidase 2	0.0815895	0.000144903	0.00138802
SHH	Sonic Hedgehog	Sonic hedgehog protein	-0.0167491	0.000152308	0.00144626
NMT1	NMT1	Glycylpeptide N-tetradecanoyltransferase 1	0.0386638	0.000158637	0.00149337
COMMD7	COMMD7	COMM domain-containing protein 7	0.0458044	0.000162806	0.00151953
PROC	Protein C	Vitamin K-dependent protein C	0.0264025	0.000165385	0.00153051
AGRP	ART	Agouti-related protein	-0.0102191	0.000184374	0.00167609
RAD51	RAD51	DNA repair protein RAD51 homolog 1	0.0483717	0.000185721	0.00167609
CNTN5	Contactin-5	Contactin-5	0.0145495	0.000182907	0.00167609
PECAM1	PECAM-1	Platelet endothelial cell adhesion molecule	0.0201241	0.000190308	0.00168956
EPHA3	EPHA3	Ephrin type-A receptor 3	0.0787034	0.000189524	0.00168956
EDA	EDA	Ectodysplasin-A, secreted form	0.0179626	0.000203579	0.00179281
PTPN1	PTP-1B	Tyrosine-protein phosphatase non-receptor type 1	0.0192931	0.000217142	0.00189695
ING1	ING1	Inhibitor of growth protein 1	0.047922	0.000220081	0.00190737
PI3	Elafin	Elafin	-0.0348901	0.00022761	0.00195709
CD97	CD97	CD97 antigen	0.0319659	0.00023578	0.0019959
ENTPD5	ENTP5	Ectonucleoside triphosphate diphosphohydrolase 5	0.0296035	0.000234605	0.0019959
PLA2G10	GX	Group 10 secretory phospholipase A2	0.0121055	0.000239572	0.00201241
HIF1A	HIF-1a	Hypoxia-inducible factor 1-alpha	-0.0107705	0.00026927	0.00224403
FAM3D	FAM3D	Protein FAM3D	-0.0112764	0.000274748	0.00224403
CRLF2	TSLP R	Cytokine receptor-like factor 2	0.0261211	0.000275367	0.00224403
CST7	CYTF	Cystatin-F	0.0258019	0.000274415	0.00224403
MEPE	MEPE	Matrix extracellular phosphoglycoprotein	-0.0147756	0.000286979	0.00231295
CST4	Cystatin-S	Cystatin-S	-0.0197852	0.00028806	0.00231295
SPOCK2	Testican-2	Testican-2	0.05691	0.000317743	0.00253266
TPT1	TCTP	Translationally-controlled tumor protein	0.0436615	0.000325226	0.00257353
MSR1	Macrophage scavenger receptor	Macrophage scavenger receptor types I and II	-0.0103596	0.000328084	0.00257747
CCL3L1	LD78-beta	C-C motif chemokine 3-like 1	0.025182	0.000349551	0.00272649
ROBO2	ROBO2	Roundabout homolog 2	0.0315838	0.000358851	0.00277919
PCSK7	PCSK7	Proprotein convertase subtilisin/kexin type 7	0.0105898	0.00036974	0.00284336
CCL1	I-309	C-C motif chemokine 1	0.0317136	0.000430077	0.00323893
ADGRG5	GP114	Adhesion G-protein coupled receptor G5	0.0235598	0.000429561	0.00323893
PPP3CA PPP3R1	Calcineurin	Calcineurin	0.0827725	0.000425395	0.00323893
DDR2	Discoidin domain receptor 2	Discoidin domain-containing receptor 2	0.0171428	0.000441688	0.00330358
TPM2	Tropomyosin 2	Tropomyosin beta chain	0.0284615	0.000471811	0.00350488
LTBR	Lymphotoxin b R	Tumor necrosis factor receptor superfamily member 3	0.043493	0.000479336	0.00353672
CDC37	CDC37	Hsp90 co-chaperone Cdc37	0.0433684	0.000486441	0.00356506
TG	Thyroglobulin	Thyroglobulin	0.0177995	0.000496955	0.00361783
ADAM9	ADAM 9	Disintegrin and metalloproteinase domain-containing protein 9	-0.0130024	0.000506634	0.00366387
CAMK2D	CAMK2D	Calcium/calmodulin-dependent protein kinase type II subunit delta	0.0503053	0.000513008	0.0036837
GDF15	MIC-1	Growth/differentiation factor 15	0.0158535	0.000516122	0.0036837
HP	Haptoglobin, Mixed Type	Haptoglobin	-0.0241738	0.000522384	0.00370418
ADGRE2	EMR2	Adhesion G protein-coupled receptor E2	-0.0157265	0.000531189	0.00374231
PLA2G5	GV	Calcium-dependent phospholipase A2	0.0184537	0.000544805	0.00375514
GDF11 MSTN	GDF-11/8	Growth/differentiation factor 11/8	0.0151735	0.00054436	0.00375514
EPHA5	EphA5	Ephrin type-A receptor 5	0.014033	0.000546765	0.00375514
PRDX5	Peroxiredoxin-5	Peroxiredoxin-5, mitochondrial	0.00925916	0.000546629	0.00375514
TNFRSF18	GITR	Tumor necrosis factor receptor superfamily member 18	-0.0119047	0.00057255	0.00390765
EFNB3	Ephrin-B3	Ephrin-B3	0.0344298	0.000606947	0.00411669
FGF12	FGF-12	Fibroblast growth factor 12	0.0536798	0.000619906	0.00417863
IDUA	IDUA	Alpha-L-iduronidase	0.0525473	0.000627648	0.00417922
CADM3	Nectin-like protein 1	Cell adhesion molecule 3	0.063997	0.000625961	0.00417922
FCN2	FCN2	Ficolin-2	-0.0115803	0.000646226	0.00427684
PTHLH	PTHrP	Parathyroid hormone-related protein	0.0218703	0.000684003	0.00449959
GDF2	GDF2	Growth/differentiation factor 2	-0.0074703	0.000694582	0.00454181
TFPI	TFPI	Tissue factor pathway inhibitor	-0.0168116	0.0007058	0.00456055
CHRDL1	CRDL1	Chordin-like protein 1	0.0231651	0.000702857	0.00456055
IL11	IL-11	Interleukin-11	0.01477	0.000740924	0.00475935
CCL25	TECK	C-C motif chemokine 25	0.0119627	0.000747067	0.00477074
CCL23	MPIF-1	C-C motif chemokine 23	0.0121553	0.000767072	0.00487002
CSH1 CSH2	CSH	Chorionic somatomammotropin hormone	0.0205515	0.000773307	0.00488122
DPP7	DPP2	Dipeptidyl peptidase 2	0.0220616	0.000792383	0.00497289
HSD17B10	ERAB	3-hydroxyacyl-CoA dehydrogenase type-2	0.112892	0.0008003	0.00499387
MRC2	MRC2	C-type mannose receptor 2	-0.0226887	0.000872608	0.00541413
APOE	Apo E	Apolipoprotein E	0.0438846	0.00088902	0.0054848
CA10	Carbonic Anhydrase X	Carbonic anhydrase-related protein 10	0.0216453	0.000914687	0.00561145
BGLAP	Osteocalcin	Osteocalcin	0.0224555	0.00093638	0.00571244
COTL1	Coactosin-like protein	Coactosin-like protein	0.0217791	0.000952692	0.00577966
CD200	OX2G	OX-2 membrane glycoprotein	0.0604925	0.000967065	0.00583445
MMP8	MMP-8	Neutrophil collagenase	0.0169447	0.000994572	0.00596743
GCKR	GCKR	Glucokinase regulatory protein	-0.00883078	0.00100762	0.00601271
IBSP	BSP	Bone sialoprotein 2	0.0136487	0.00102474	0.00608162
AHSG	a2-HS-Glycoprotein	Alpha-2-HS-glycoprotein	0.0148266	0.00108362	0.00632789
PRSS22	BSSP4	Brain-specific serine protease 4	-0.014532	0.00108129	0.00632789
IGHD IGK@ IGL@	IgD	Immunoglobulin D	-0.0137955	0.00108295	0.00632789
CAPN1 CAPNS1	Calpain I	Calpain I	0.0507011	0.00112693	0.00650722
CFD	Factor D	Complement factor D	0.0208445	0.00112458	0.00650722
PEX5	PEX5	Peroxisomal targeting signal 1 receptor	0.0309273	0.00113221	0.00650722
HDAC8	HDAC8	Histone deacetylase 8	0.0462386	0.0011453	0.00654799
CGA LHB	Luteinizing hormone	Luteinizing hormone	0.0316349	0.00115245	0.00655457
PIK3CG	PK3CG	Phosphatidylinositol 4,5-bisphosphate 3-kinase catalytic subunit gamma isoform	0.0271624	0.00118888	0.00672672
AMIGO2	AMGO2	Amphoterin-induced protein 2	0.0276623	0.00124852	0.00702774
APOD	Apo D	Apolipoprotein D	0.0269019	0.00126374	0.00707693
KIR3DS1	KI3S1	Killer cell immunoglobulin-like receptor 3DS1	-0.0105971	0.00128115	0.00713786
BMP7	BMP-7	Bone morphogenetic protein 7	-0.0199133	0.00132933	0.0073687
FGF9	FGF9	Fibroblast growth factor 9	-0.012267	0.00135527	0.00747454
APCS	SAP	Serum amyloid P-component	0.104657	0.00140218	0.00769361
BAD	BAD	Bcl2-associated agonist of cell death	0.0404242	0.00140909	0.00769361
CD93	C1QR1	Complement component C1q receptor	-0.00904636	0.00144775	0.00782643
CXCL12	SDF-1	Stromal cell-derived factor 1	-0.0110447	0.00144189	0.00782643
NTRK3	TrkC	NT-3 growth factor receptor	0.0258012	0.00146846	0.00789928
TNFSF18	TNFSF18	Tumor necrosis factor ligand superfamily member 18	0.0134349	0.00150595	0.00802196
NTF4	Neurotrophin-5	Neurotrophin-4	-0.0133712	0.00150054	0.00802196
ENTPD1	CD39	Ectonucleoside triphosphate diphosphohydrolase 1	0.0235248	0.00152331	0.00807503
NTN4	NET4	Netrin-4	0.0204152	0.00153136	0.00807847
APOB	Apo B	Apolipoprotein B	-0.0121196	0.00153878	0.00807858
XCL1	Lymphotactin	Lymphotactin	0.0102589	0.00164335	0.00858632
SOD2	Mn SOD	Superoxide dismutase [Mn], mitochondrial	0.0157407	0.0017459	0.00907867
BCL2	Bcl-2	Apoptosis regulator Bcl-2	0.0314366	0.00182758	0.00942387
L1CAM	NCAM-L1	Neural cell adhesion molecule L1	0.0544554	0.00182954	0.00942387
RPSA	40S ribosomal protein SA	40S ribosomal protein SA	0.031483	0.0018522	0.00949579
CNTFR	CNTFR alpha	Ciliary neurotrophic factor receptor subunit alpha	-0.00805421	0.00188525	0.00959927
ADAMTS15	ATS15	A disintegrin and metalloproteinase with thrombospondin motifs 15	0.00902767	0.00188997	0.00959927
GREM1	GREM1	Gremlin-1	0.0192068	0.00192966	0.00975552
CD209	DC-SIGN	CD209 antigen	0.0288525	0.0019513	0.00977442
CDH6	Cadherin-6	Cadherin-6	-0.0113773	0.00195095	0.00977442
KLK6	Kallikrein 6	Kallikrein-6	0.0157021	0.00197017	0.00977922
CTSF	CATF	Cathepsin F	0.0181306	0.0019677	0.00977922
ESD	Esterase D	S-formylglutathione hydrolase	0.0486992	0.00198803	0.00982321
FGF6	FGF-6	Fibroblast growth factor 6	0.0230229	0.00201907	0.00993162
SERPINA10	protein Z inhibitor	Protein Z-dependent protease inhibitor	-0.00826102	0.00202881	0.00993481
KIRREL3	KIRR3	Kin of IRRE-like protein 3	0.00890399	0.00206659	0.0100746
LRRK2	LRRK2	Leucine-rich repeat serine/threonine-protein kinase 2	0.0202524	0.00210504	0.0101742
ENTPD3	ENTP3	Ectonucleoside triphosphate diphosphohydrolase 3	0.0249281	0.00210566	0.0101742
RAN	RAN	GTP-binding nuclear protein Ran	0.100875	0.00214824	0.0103343
KIT	SCF sR	Mast/stem cell growth factor receptor Kit	0.0537467	0.00222904	0.0106759
KLRK1	NKG2D	NKG2-D type II integral membrane protein	-0.00743291	0.00230391	0.0109476
CNTN4	Contactin-4	Contactin-4	0.0321183	0.00230582	0.0109476
NACA	NACA	Nascent polypeptide-associated complex subunit alpha	0.0272637	0.00233454	0.011036
KREMEN2	KREM2	Kremen protein 2	0.0377402	0.00234811	0.0110376
FGF7	FGF7	Fibroblast growth factor 7	0.0412886	0.00235509	0.0110376
IL1R1	IL-1 sRI	Interleukin-1 receptor type 1	-0.0118067	0.00238561	0.0110855
LMNB1	Lamin-B1	Lamin-B1	0.0141967	0.00238367	0.0110855
SLITRK5	SLIK5	SLIT and NTRK-like protein 5	0.0529403	0.00239576	0.0110855
CLU	Clusterin	Clusterin	0.0196914	0.00242298	0.0111641
KPNB1	IMB1	Importin subunit beta-1	0.084078	0.00247074	0.0113363
PDE4D	PDE4D	cAMP-specific 3',5'-cyclic phosphodiesterase 4D	0.0214805	0.00251416	0.0114394
SLC25A18	GHC2	Mitochondrial glutamate carrier 2	-0.0116469	0.00250607	0.0114394
HSP90AA1 HSP90AB1	HSP 90a/b	Heat shock protein HSP 90-alpha/beta	0.085322	0.00259622	0.0116967
CDH5	Cadherin-5	Cadherin-5	0.0223214	0.00259689	0.0116967
NME2	NDP kinase B	Nucleoside diphosphate kinase B	0.0923253	0.00260283	0.0116967
GP6	GPVI	Platelet glycoprotein VI	0.0185929	0.00263414	0.0117889
CDK8 CCNC	CDK8/cyclin C	Cyclin-dependent kinase 8:Cyclin-C complex	0.0208094	0.00265475	0.0118326
NRCAM	Nr-CAM	Neuronal cell adhesion molecule	0.0519105	0.00271854	0.0120677
AREG	AREG	Amphiregulin	0.0471252	0.00279573	0.0123601
SRC	SRCN1	Proto-oncogene tyrosine-protein kinase Src	0.0990657	0.00282276	0.0124292
IL37	IL-1F7	Interleukin-37	0.0311883	0.00285961	0.0124908
MMP13	MMP-13	Collagenase 3	0.0106377	0.00285304	0.0124908
WNK3	WNK3	Serine/threonine-protein kinase WNK3	0.0628364	0.0028828	0.0125419
TNFSF11	sRANKL	Tumor necrosis factor ligand superfamily member 11	0.0142306	0.00291972	0.0126521
CA4	Carbonic Anhydrase IV	Carbonic anhydrase 4	0.0255235	0.00294313	0.0127032
MAPKAPK5	MAPK5	MAP kinase-activated protein kinase 5	-0.0102887	0.0029665	0.0127536
SIGLEC6	Siglec-6	Sialic acid-binding Ig-like lectin 6	-0.00973385	0.00302972	0.0129743
IL22RA1	IL22RA1	Interleukin-22 receptor subunit alpha-1	-0.00955569	0.00304186	0.0129755
MAPT	tau	Microtubule-associated protein tau	0.0577506	0.00309282	0.0131415
PCSK9	PCSK9	Proprotein convertase subtilisin/kexin type 9	-0.018441	0.00313718	0.0132783
NXPH1	NXPH1	Neurexophilin-1	0.0585449	0.00322958	0.0136166
UCHL1	PGP9.5	Ubiquitin carboxyl-terminal hydrolase isozyme L1	0.0295576	0.00337049	0.0141561
RETN	resistin	Resistin	-0.0139315	0.00346584	0.0145008
FGF18	FGF-18	Fibroblast growth factor 18	-0.0125236	0.00347945	0.0145021
ACE2	ACE2	Angiotensin-converting enzyme 2	0.0173124	0.00350822	0.0145186
CAMKK1	CaMKK alpha	Calcium/calmodulin-dependent protein kinase kinase 1	0.017016	0.00351	0.0145186
ARPP19	ARP19	cAMP-regulated phosphoprotein 19	0.0352061	0.00364288	0.0150114
LGALS4	Galectin-4	Galectin-4	0.0143555	0.00381132	0.0155297
BMPER	BMPER	BMP-binding endothelial regulator protein	-0.00845507	0.00380166	0.0155297
GPI	PHI	Glucose-6-phosphate isomerase	0.0585437	0.00381025	0.0155297
TYK2	TYK2	Non-receptor tyrosine-protein kinase TYK2	0.0133485	0.00391727	0.0159021
SEZ6L2	SE6L2	Seizure 6-like protein 2	0.0431702	0.00393495	0.0159147
CX3CL1	Fractalkine/CX3CL-1	Fractalkine	0.0255312	0.00400454	0.0160182
UBE2L3	UB2L3	Ubiquitin-conjugating enzyme E2 L3	0.0311715	0.00398988	0.0160182
UNC5D	UNC5H4	Netrin receptor UNC5D	0.0268209	0.00398002	0.0160182
ZAP70	ZAP70	Tyrosine-protein kinase ZAP-70	0.0440202	0.00404143	0.0160482
ATP5O	ATPO	ATP synthase subunit O, mitochondrial	0.0444808	0.00403031	0.0160482
CAMK2A	CAMK2A	Calcium/calmodulin-dependent protein kinase type II subunit alpha	0.0121938	0.00416925	0.0164957
EHMT2	NG36	Histone-lysine N-methyltransferase EHMT2	0.0189929	0.0042031	0.0165696
IMPDH2	IMDH2	Inosine-5'-monophosphate dehydrogenase 2	0.0229403	0.00430005	0.0168908
CHKB	CHKB	Choline/ethanolamine kinase	-0.0140327	0.00436794	0.017035
PDK1	PDK1	[Pyruvate dehydrogenase (acetyl-transferring)] kinase isozyme 1, mitochondrial	0.0268882	0.00435673	0.017035
PRLR	Prolactin Receptor	Prolactin receptor	0.0161464	0.00448921	0.0174456
C3	C3d	Complement C3d fragment	0.018841	0.00463866	0.0179625
PRKCZ	PKC-Z	Protein kinase C zeta type	0.0281394	0.00467311	0.0180319
STK16	STK16	Serine/threonine-protein kinase 16	0.0166454	0.00470127	0.0180767
CSNK2A2 CSNK2B	CK2-A2:B	Casein kinase II 2-alpha':2-beta heterotetramer	0.0535313	0.00476076	0.0182412
ERP29	ERP29	Endoplasmic reticulum resident protein 29	0.0271202	0.00483795	0.0184722
PDE1A	PDE1A	Calcium/calmodulin-dependent 3',5'-cyclic nucleotide phosphodiesterase 1A	0.0248057	0.00486692	0.018518
CDH1	Cadherin E	Cadherin-1	0.012631	0.00493058	0.0186951
TEC	TEC	Tyrosine-protein kinase Tec	-0.0105399	0.00497573	0.018801
CCL15	MIP-5	C-C motif chemokine 15	-0.0118005	0.00499456	0.0188071
RB1	Rb	Retinoblastoma-associated protein	-0.00838729	0.0050439	0.0189276
VTN	Vitronectin	Vitronectin	0.0287959	0.00507862	0.0189278
SNX4	Sorting nexin 4	Sorting nexin-4	0.0912056	0.00507853	0.0189278
CALR	calreticulin	Calreticulin	0.0269624	0.00523106	0.0194296
METAP1	METAP1	Methionine aminopeptidase 1	0.0679347	0.00531	0.019565
EIF4EBP2	4EBP2	Eukaryotic translation initiation factor 4E-binding protein 2	0.0103846	0.00529508	0.019565
PPIF	Cyclophilin F	Peptidyl-prolyl cis-trans isomerase F, mitochondrial	0.0374738	0.00532124	0.019565
PRKCI	KPCI	Protein kinase C iota type	0.0443202	0.00537913	0.01958
FGF16	FGF-16	Fibroblast growth factor 16	0.044622	0.00536166	0.01958
FGF8	FGF-8A	Fibroblast growth factor 8 isoform A	0.0254805	0.00535956	0.01958
CXCL1	Gro-a	Growth-regulated alpha protein	0.0251936	0.00539898	0.019587
CCL21	6Ckine	C-C motif chemokine 21	0.0103733	0.00542026	0.0195991
ALB	Albumin	Serum albumin	-0.0780182	0.00552919	0.019927
IL34	IL-34	Interleukin-34	0.0247741	0.00557933	0.0200415
MBL2	MBL	Mannose-binding protein C	0.0345035	0.00567327	0.0200492
PDCD1LG2	PD-L2	Programmed cell death 1 ligand 2	0.0216141	0.00560674	0.0200492
HFE2	RGM-C	Hemojuvelin	0.0137198	0.00567232	0.0200492
IL18R1	IL-18 Ra	Interleukin-18 receptor 1	0.0145172	0.00562872	0.0200492
CNTF	CNTF	Ciliary neurotrophic factor	-0.0106856	0.00567006	0.0200492
TNFRSF13B	TACI	Tumor necrosis factor receptor superfamily member 13B	0.0241583	0.00577482	0.0203423
AFM	Afamin	Afamin	0.0325448	0.00586128	0.0205804
CD274	B7-H1	Programmed cell death 1 ligand 1	-0.0102328	0.00588523	0.0205983
RPS6KA3	RPS6KA3	Ribosomal protein S6 kinase alpha-3	0.0705319	0.00597975	0.0208623
NCAM1	NCAM-120	Neural cell adhesion molecule 1, 120 kDa isoform	0.0536154	0.00602503	0.0208868
CSNK2A1 CSNK2B	CK2-A1:B	Casein kinase II 2-alpha:2-beta heterotetramer	0.0811132	0.0060101	0.0208868
ICAM5	sICAM-5	Intercellular adhesion molecule 5	0.0655774	0.00608532	0.021029
EFNB1	EFNB1	Ephrin-B1	0.0192382	0.00614023	0.0211518
LAYN	Layilin	Layilin	0.0158177	0.00616773	0.0211798
CXCL6	GCP-2	C-X-C motif chemokine 6	-0.0104266	0.00626889	0.0214597
YWHAE	14-3-3E	14-3-3 protein epsilon	-0.0340946	0.00631182	0.0215391
DSG1	Desmoglein-1	Desmoglein-1	0.0227202	0.00652692	0.0222037
DHH	DHH	Desert hedgehog protein N-product	0.0281519	0.00659597	0.0222997
IL20RA	IL-20 Ra	Interleukin-20 receptor subunit alpha	-0.00909966	0.00659213	0.0222997
LRPAP1	RAP	alpha-2-macroglobulin receptor-associated protein	0.0646598	0.0067476	0.0227419
PLA2G2A	NPS-PLA2	Phospholipase A2, membrane associated	-0.0157869	0.00693761	0.0233104
GFRA2	GFRa-2	GDNF family receptor alpha-2	0.0431407	0.00710026	0.0236387
ARID3A	ARI3A	AT-rich interactive domain-containing protein 3A	0.020259	0.00708605	0.0236387
BRF1	BRF-1	Transcription factor IIIB 90 kDa subunit	0.0138399	0.00706834	0.0236387
PDGFRB	PDGF Rb	Platelet-derived growth factor receptor beta	0.0119302	0.00712249	0.0236406
KIF23	KIF23	Kinesin-like protein KIF23	0.0311219	0.00714659	0.0236487
IL10RA	IL-10 Ra	Interleukin-10 receptor subunit alpha	0.0237918	0.00718449	0.0237023
FGF17	FGF-17	Fibroblast growth factor 17	-0.00903595	0.00721088	0.0237177
DNAJB1	HSP 40	DnaJ homolog subfamily B member 1	0.0666799	0.00725025	0.0237756
CSF3R	G-CSF-R	Granulocyte colony-stimulating factor receptor	0.0304599	0.00738692	0.0240791
SPHK1	Sphingosine kinase 1	Sphingosine kinase 1	0.0298642	0.00737981	0.0240791
DIABLO	SMAC	Diablo homolog, mitochondrial	0.0140897	0.00746398	0.0242579
EPB41	41	Protein 4.1	0.0778105	0.00750707	0.0243256
CD80	B7	T-lymphocyte activation antigen CD80	0.00821172	0.00766334	0.0247585
ARSB	ARSB	Arylsulfatase B	0.0201737	0.00769725	0.024788
SGTA	SGTA	Small glutamine-rich tetratricopeptide repeat-containing protein alpha	0.0457297	0.00774058	0.024788
PPA1	PPase	Inorganic pyrophosphatase	0.0312289	0.00773858	0.024788
YWHAZ	14-3-3 protein zeta/delta	14-3-3 protein zeta/delta	0.0522192	0.0078807	0.0251629
IGFBP7	IGFBP-7	Insulin-like growth factor-binding protein 7	0.0246359	0.0079674	0.0253072
IGF2R	IGF-II receptor	Cation-independent mannose-6-phosphate receptor	0.0294854	0.00797225	0.0253072
YWHAB	14-3-3 protein beta/alpha	14-3-3 protein beta/alpha	0.0776037	0.00803906	0.0254134
FGFR4	FGFR4	Fibroblast growth factor receptor 4	0.0127021	0.00805223	0.0254134
DYNLRB1	DLRB1	Dynein light chain roadblock-type 1	0.0832971	0.00809065	0.0254611
PRKAA2 PRKAB2 PRKAG1	AMPK a2b2g1	AMP Kinase (alpha2beta2gamma1)	0.0267559	0.00812431	0.0254935
HSP90AB1	HSP 90b	Heat shock protein HSP 90-beta	0.0430368	0.00874069	0.0273491
FLRT1	FLRT1	Leucine-rich repeat transmembrane protein FLRT1	0.0236092	0.00896631	0.0279749
AIMP1	EMAP-2	Endothelial monocyte-activating polypeptide 2	0.0194349	0.00908172	0.0281001
IL1RAPL2	IL-1 sR9	X-linked interleukin-1 receptor accessory protein-like 2	-0.00584903	0.00908364	0.0281001
CD47	CD47	Leukocyte surface antigen CD47	0.0258003	0.00903745	0.0281001
SIGLEC14	SIG14	Sialic acid-binding Ig-like lectin 14	-0.0188458	0.00924197	0.0285091
TMPRSS15	Enterokinase	Enteropeptidase	0.00761102	0.00951405	0.0290972
SYNCRIP	HNRPQ	Heterogeneous nuclear ribonucleoprotein Q	0.0356751	0.00953918	0.0290972
BMPR2	BMP RII	Bone morphogenetic protein receptor type-2	0.0165713	0.00948843	0.0290972
EEF1B2	EF-1-beta	Elongation factor 1-beta	0.0254338	0.00947789	0.0290972
SEMA3A	Semaphorin 3A	Semaphorin-3A	0.0128824	0.00972967	0.0295955
C8A C8B C8G	C8	Complement component C8	0.0272344	0.0100018	0.0303389
AMICA1	JAML1	Junctional adhesion molecule-like	-0.00870098	0.0104547	0.0316247
CFL1	Cofilin-1	Cofilin-1	0.0635499	0.0106474	0.0321186
MMP14	MMP-14	Matrix metalloproteinase-14	-0.0106893	0.0107631	0.0323782
IL2RG	IL-2 sRg	Cytokine receptor common subunit gamma	0.0420153	0.0109664	0.0328237
CLEC7A	CLC7A	C-type lectin domain family 7 member A	-0.00774231	0.0109713	0.0328237
NR3C1	Glucocorticoid receptor	Glucocorticoid receptor	0.00934197	0.0110367	0.0329292
MAP2K2	MP2K2	Dual specificity mitogen-activated protein kinase kinase 2	0.0256073	0.011311	0.0336556
CAMK1	CAMK1	Calcium/calmodulin-dependent protein kinase type 1	0.0232911	0.0113515	0.0336844
PRKCD	PKC-D	Protein kinase C delta type	0.0334067	0.011387	0.0336982
UNC5C	UNC5H3	Netrin receptor UNC5C	0.0383158	0.0117166	0.0345799
MAP2K4	MP2K4	Dual specificity mitogen-activated protein kinase kinase 4	-0.0106838	0.0119146	0.0349852
NRP1	NRP1	Neuropilin-1	0.0362525	0.011918	0.0349852
CGA CGB	HCG	Human Chorionic Gonadotropin	-0.00985046	0.0119604	0.0350154
CCL22	MDC	C-C motif chemokine 22	-0.011564	0.0121446	0.035389
ANK2	ANK2	Ankyrin-2	0.0895081	0.0121528	0.035389
EFNA5	Ephrin-A5	Ephrin-A5	0.0180005	0.0122314	0.0355232
AGR2	AGR2	Anterior gradient protein 2 homolog	0.00921102	0.0123436	0.0357537
IDE	IDE	Insulin-degrading enzyme	0.0361533	0.0124675	0.0360173
PIANP	PIANP	PILR alpha-associated neural protein	-0.0139132	0.0125408	0.0361042
FUT5	FUT5	Alpha-(1,3)-fucosyltransferase 5	-0.00968084	0.0125637	0.0361042
MMP7	MMP-7	Matrilysin	-0.00843527	0.0127571	0.0365637
CA7	Carbonic anhydrase VII	Carbonic anhydrase 7	-0.00914836	0.0130208	0.0372217
POR	NADPH-P450 Oxidoreductase	NADPH--cytochrome P450 reductase	0.146985	0.0133541	0.0379234
CXCL13	BLC	C-X-C motif chemokine 13	-0.00830935	0.0133315	0.0379234
CPNE1	CPNE1	Copine-1	0.0701561	0.0133704	0.0379234
MAPKAPK3	MAPKAPK3	MAP kinase-activated protein kinase 3	0.0274788	0.0136259	0.0385478
CYCS	Cytochrome c	Cytochrome c	0.0343764	0.0139627	0.0393986
CCL24	Eotaxin-2	C-C motif chemokine 24	-0.00613578	0.0140064	0.03942
CAMK1D	CAMK1D	Calcium/calmodulin-dependent protein kinase type 1D	0.0204046	0.0141425	0.039611
SELE	sE-Selectin	E-selectin	0.0126647	0.0141831	0.039611
IL3RA	IL-3 Ra	Interleukin-3 receptor subunit alpha	0.0217823	0.0141658	0.039611
CGA TSHB	TSH	Thyroid Stimulating Hormone	0.009568	0.0146149	0.040713
CTSE	CATE	Cathepsin E	-0.00855231	0.0147044	0.0408579
CXCL3 CXCL2	Gro-b/g	Gro-beta/gamma	0.0315738	0.0148998	0.0412958
ACP5	TrATPase	Tartrate-resistant acid phosphatase type 5	0.0172907	0.0150682	0.0416569
KLK4	Kallikrein 4	Kallikrein-4	-0.00534104	0.0152241	0.0419815
ANGPT1	Angiopoietin-1	Angiopoietin-1	0.00576238	0.0153231	0.0421483
CRLF1 CLCF1	CLF-1/CLC Complex	Cytokine receptor-like factor 1:Cardiotrophin-like cytokine factor 1 Complex	0.00723525	0.0155086	0.0425514
PAFAH1B2	PAFAH beta subunit	Platelet-activating factor acetylhydrolase IB subunit beta	0.0253749	0.0158683	0.0433755
TPO	TMA	Thyroid peroxidase	0.026392	0.0158885	0.0433755
IL10RB	IL-10 Rb	Interleukin-10 receptor subunit beta	0.0133006	0.0162536	0.0441727
VEGFC	VEGF-C	Vascular endothelial growth factor C	0.0208274	0.0162614	0.0441727
C4A C4B	C4b	Complement C4b	-0.0779163	0.016492	0.0446189
THBS4	TSP4	Thrombospondin-4	0.0382429	0.0165073	0.0446189
C3	C3a	C3a anaphylatoxin	-0.0278647	0.0169004	0.0455686
JAM2	JAM-B	Junctional adhesion molecule B	0.0298869	0.0173194	0.0465737
SPARC	ON	SPARC	-0.00985395	0.0173585	0.0465737
ANXA6	annexin VI	Annexin A6	-0.0313951	0.0175441	0.0469563
HIST2H2BE	H2B2E	Histone H2B type 2-E	-0.0742933	0.0181875	0.0483231
TPSG1	TPSG1	Tryptase gamma	-0.00929279	0.0181704	0.0483231
LGALS7	Galectin-7	Galectin-7	0.0150417	0.0181188	0.0483231
RPS27A	Ubiquitin+1	Ubiquitin+1, truncated mutation for UbB	0.0412498	0.0185349	0.0491264
BCAM	BCAM	Basal Cell Adhesion Molecule	-0.00606378	0.0186045	0.0491916

## Sheet: C4vsC123
S7 Data. Differentially expressed proteins in the Knight ADRC (Knight-C4 vs Knight-C123)
Entrez Gene Symbol	Target	Target Full Name	Effect	PValue	Adjusted.PValue
DUSP3	DUS3	Dual specificity protein phosphatase 3	-0.394868	9.42975e-35	1.02973e-31
YWHAB	14-3-3 protein beta/alpha	14-3-3 protein beta/alpha	-0.353621	4.70418e-31	1.88436e-28
YWHAB,YWHAE,YWHAG,YWHAH,YWHAQ,YWHAZ,SFN	2003-03-14	14-3-3 protein family	-0.76331	5.30919e-31	1.88436e-28
YWHAZ	14-3-3 protein zeta/delta	14-3-3 protein zeta/delta	-0.240378	6.9024e-31	1.88436e-28
MAP2K1	MEK1	Dual specificity mitogen-activated protein kinase kinase 1	-0.586175	4.37945e-29	9.56472e-27
VTA1	DRG-1	Vacuolar protein sorting-associated protein VTA1 homolog	-0.613735	4.32096e-28	6.7407e-26
EIF4H	eIF-4H	Eukaryotic translation initiation factor 4H	-0.575756	3.84691e-28	6.7407e-26
UBB	PolyUbiquitin K48	PolyUbiquitin K48-linked	0.284578	9.57469e-26	1.30694e-23
KPNB1	IMB1	Importin subunit beta-1	-0.283487	1.23452e-24	1.41719e-22
HNRNPA2B1	hnRNP A2/B1	Heterogeneous nuclear ribonucleoproteins A2/B1	-0.707268	1.2978e-24	1.41719e-22
HSP90AA1 HSP90AB1	HSP 90a/b	Heat shock protein HSP 90-alpha/beta	-0.30451	1.67298e-24	1.66082e-22
PDPK1	PDPK1	3-phosphoinositide-dependent protein kinase 1	-0.560694	4.02747e-24	3.665e-22
EIF4G2	IF4G2	Eukaryotic translation initiation factor 4 gamma 2	-0.516684	1.09396e-23	9.11639e-22
PDIA3	Protein disulfide isomerase A3	Protein disulfide-isomerase A3	-0.267923	1.16877e-23	9.11639e-22
CSK	CSK	Tyrosine-protein kinase CSK	-0.594538	1.48155e-23	1.07857e-21
SRC	SRCN1	Proto-oncogene tyrosine-protein kinase Src	-0.328922	1.61021e-23	1.09897e-21
EIF5	eIF-5	Eukaryotic translation initiation factor 5	-0.22383	4.77428e-23	3.06677e-21
PRKCA	PKC-A	Protein kinase C alpha type	-0.597497	1.24512e-22	7.55371e-21
METAP1	METAP1	Methionine aminopeptidase 1	-0.236645	1.73279e-22	9.95899e-21
PDGFB	PDGF-BB	Platelet-derived growth factor subunit B	-0.0482354	1.64331e-21	8.97247e-20
LRPAP1	RAP	alpha-2-macroglobulin receptor-associated protein	-0.228408	2.2391e-21	1.16433e-19
HMOX2	HO-2	Heme oxygenase 2	-0.249656	3.2603e-21	1.61829e-19
STX1A	STX1a	Syntaxin-1A	0.275719	9.78277e-21	4.64469e-19
HSP90AB1	HSP 90b	Heat shock protein HSP 90-beta	-0.172488	1.69402e-20	7.70781e-19
HAAO	3HAO	3-hydroxyanthranilate 3,4-dioxygenase	-0.171178	3.21379e-20	1.40378e-18
POR	NADPH-P450 Oxidoreductase	NADPH--cytochrome P450 reductase	-0.543646	8.60523e-20	3.6142e-18
IDE	IDE	Insulin-degrading enzyme	-0.162094	1.56749e-19	6.11323e-18
MAPK8	MK08	Mitogen-activated protein kinase 8	-0.595046	1.54989e-19	6.11323e-18
PPID	PPID	Peptidyl-prolyl cis-trans isomerase D	-0.482066	2.85367e-19	1.07455e-17
CKB	CK-BB	Creatine kinase B-type	-0.606855	3.78337e-19	1.36106e-17
NAGK	NAGK	N-acetyl-D-glucosamine kinase	-0.133834	3.86382e-19	1.36106e-17
EIF5A	eIF-5A-1	Eukaryotic translation initiation factor 5A-1	-0.17226	5.41104e-19	1.84652e-17
CD209	DC-SIGN	CD209 antigen	-0.0817176	3.38831e-18	1.12122e-16
SFN	STRATIFIN	14-3-3 protein sigma	-0.185307	3.5126e-18	1.12816e-16
MAPKAPK3	MAPKAPK3	MAP kinase-activated protein kinase 3	-0.0970915	7.24826e-18	2.26146e-16
AKT1 AKT2 AKT3	PKB a/b/g	RAC-alpha/beta/gamma serine/threonine-protein kinase	-0.249558	9.28124e-18	2.81531e-16
COMMD7	COMMD7	COMM domain-containing protein 7	-0.104407	2.94629e-17	8.46671e-16
FYN	FYN	Tyrosine-protein kinase Fyn	-0.109574	2.8882e-17	8.46671e-16
PEX5	PEX5	Peroxisomal targeting signal 1 receptor	-0.0818112	3.22019e-17	9.01654e-16
LGALS2	Galectin-2	Galectin-2	-0.0339723	4.23202e-17	1.12716e-15
YWHAQ	14-3-3 protein theta	14-3-3 protein theta	-0.0554251	4.13648e-17	1.12716e-15
NID1	Nidogen	Nidogen-1	0.0773269	4.90672e-17	1.24608e-15
MAP2K2	MP2K2	Dual specificity mitogen-activated protein kinase kinase 2	-0.0856265	4.88867e-17	1.24608e-15
AKR1A1	AK1A1	Alcohol dehydrogenase [NADP(+)]	-0.230877	1.34109e-16	3.32833e-15
ANK2	ANK2	Ankyrin-2	-0.299824	1.72043e-16	4.17491e-15
EPB41	41	Protein 4.1	-0.294427	2.62682e-16	6.23584e-15
FLT3	Flt-3	Receptor-type tyrosine-protein kinase FLT3	-0.211248	3.76518e-16	8.74804e-15
ICOS	ICOS	Inducible T-cell costimulator	-0.0950365	5.10741e-16	1.16193e-14
CASP3	Caspase-3	Caspase-3	-0.14735	7.10967e-16	1.58444e-14
RPS6KA3	RPS6KA3	Ribosomal protein S6 kinase alpha-3	-0.208371	2.41862e-15	5.28226e-14
ACVR1B	Activin RIB	Activin receptor type-1B	-0.163387	2.6486e-15	5.67111e-14
DAPK2	DAPK2	Death-associated protein kinase 2	-0.0671411	3.29894e-15	6.92777e-14
WNK3	WNK3	Serine/threonine-protein kinase WNK3	-0.187377	3.97905e-15	8.19835e-14
CD59	CD59	CD59 glycoprotein	0.0516687	4.10015e-15	8.29141e-14
CCL20	MIP-3a	C-C motif chemokine 20	-0.0831096	8.30931e-15	1.64978e-13
HSD17B10	ERAB	3-hydroxyacyl-CoA dehydrogenase type-2	-0.269337	9.07696e-15	1.77001e-13
YES1	YES	Tyrosine-protein kinase Yes	-0.151477	1.42883e-14	2.73734e-13
DCTPP1	XTP3A	dCTP pyrophosphatase 1	-0.103825	1.71549e-14	3.22985e-13
CKM	CK-MM	Creatine kinase M-type	-0.673423	2.23686e-14	4.14009e-13
FGFR4	FGFR4	Fibroblast growth factor receptor 4	-0.0373182	2.89358e-14	5.26632e-13
NID2	NID2	Nidogen-2	0.0679515	3.29271e-14	5.89449e-13
DNAJB1	HSP 40	DnaJ homolog subfamily B member 1	-0.193496	4.03793e-14	7.11197e-13
MIF	MIF	Macrophage migration inhibitory factor	0.178755	5.00113e-14	8.66863e-13
CCL13	MCP-4	C-C motif chemokine 13	-0.148273	5.20268e-14	8.87707e-13
PRKACA	PRKACA	cAMP-dependent protein kinase catalytic subunit alpha	-0.145393	6.7555e-14	1.13492e-12
CMA1	Chymase	Chymase	-0.103876	8.58914e-14	1.42111e-12
PIK3CA PIK3R1	PIK3CA/PIK3R1	PIK3CA/PIK3R1	-0.206238	1.13267e-13	1.84608e-12
SSRP1	SSRP1	FACT complex subunit SSRP1	0.0483916	1.79247e-13	2.8785e-12
SGTA	SGTA	Small glutamine-rich tetratricopeptide repeat-containing protein alpha	-0.144093	1.82717e-13	2.8917e-12
LYN	LYNB	Tyrosine-protein kinase Lyn, isoform B	-0.305005	1.91397e-13	2.98579e-12
HTRA2	HTRA2	Serine protease HTRA2, mitochondrial	0.109152	2.17823e-13	3.35018e-12
CPNE1	CPNE1	Copine-1	-0.216172	2.26386e-13	3.43352e-12
PRKCI	KPCI	Protein kinase C iota type	-0.117156	2.56909e-13	3.84307e-12
TLR4	TLR4	Toll-like receptor 4	-0.0524921	3.24254e-13	4.78493e-12
Human-virus	C34 gp41 HIV Fragment	gp41 C34 peptide, HIV	0.0475675	3.41788e-13	4.84749e-12
LGALS8	Galectin-8	Galectin-8	-0.0453159	3.40698e-13	4.84749e-12
CTSD	Cathepsin D	Cathepsin D	0.0770066	3.4181e-13	4.84749e-12
EFNA3	Ephrin-A3	Ephrin-A3	0.0632143	6.16513e-13	8.63118e-12
PDE2A	cGMP-stimulated PDE	cGMP-dependent 3',5'-cyclic phosphodiesterase	-0.235101	7.10539e-13	9.82162e-12
LYN	LYN	Tyrosine-protein kinase Lyn	-0.198973	7.39522e-13	1.00945e-11
PTPN2	TCPTP	Tyrosine-protein phosphatase non-receptor type 2	-0.0464031	1.3839e-12	1.86571e-11
STUB1	CHIP	E3 ubiquitin-protein ligase CHIP	-0.167076	1.45279e-12	1.93469e-11
SERPINA3	alpha-1-antichymotrypsin complex	Alpha-1-antichymotrypsin complex	0.31861	1.75525e-12	2.30931e-11
UNC5C	UNC5H3	Netrin receptor UNC5C	-0.109705	2.58113e-12	3.35546e-11
SNX4	Sorting nexin 4	Sorting nexin-4	-0.235247	3.51466e-12	4.5153e-11
ESR1	ER	Estrogen receptor	-0.0430224	3.95733e-12	5.02489e-11
PRDX6	Peroxiredoxin-6	Peroxiredoxin-6	0.0939076	4.206e-12	5.27926e-11
CRK	CRK	Adapter molecule crk	-0.125219	4.84277e-12	6.00943e-11
CXCL5	ENA-78	C-X-C motif chemokine 5	-0.0309803	6.11055e-12	7.49744e-11
PRKAA2 PRKAB2 PRKAG1	AMPK a2b2g1	AMP Kinase (alpha2beta2gamma1)	-0.0697677	7.11433e-12	8.63205e-11
IL1RN	IL-1Ra	Interleukin-1 receptor antagonist protein	-0.0567906	1.06898e-11	1.28278e-10
RTN4R	Nogo Receptor	Reticulon-4 receptor	0.135893	1.14126e-11	1.35463e-10
PLCG1	PLCG1	1-phosphatidylinositol 4,5-bisphosphate phosphodiesterase gamma-1	-0.111594	1.3344e-11	1.56685e-10
HIST2H2BE	H2B2E	Histone H2B type 2-E	0.222256	1.66579e-11	1.93516e-10
PROK1	EG-VEGF	Prokineticin-1	-0.0619692	1.86794e-11	2.14715e-10
MMP16	MMP-16	Matrix metalloproteinase-16	-0.0326317	2.50771e-11	2.85252e-10
CBX5	CBX5	Chromobox protein homolog 5	-0.0227784	2.53543e-11	2.85432e-10
GPI	PHI	Glucose-6-phosphate isomerase	-0.18996	2.7296e-11	3.04155e-10
PLXNC1	PLXC1	Plexin-C1	-0.274879	3.12548e-11	3.4475e-10
TK1	Thymidine kinase	Thymidine kinase, cytosolic	-0.0495535	3.59225e-11	3.92274e-10
PSMD7	PSD7	26S proteasome non-ATPase regulatory subunit 7	-0.0901185	8.84222e-11	9.56011e-10
UBE2I	UBC9	SUMO-conjugating enzyme UBC9	0.0787197	9.83731e-11	1.04295e-09
PDE11A	PDE11	Dual 3',5'-cyclic-AMP and -GMP phosphodiesterase 11A	-0.20722	9.82791e-11	1.04295e-09
SHC1	SHC1	SHC-transforming protein 1	-0.0780586	1.12346e-10	1.17963e-09
HIST1H3A	H31	Histone H3.1	0.100632	1.40586e-10	1.46209e-09
CCL11	Eotaxin	Eotaxin	-0.0234458	1.42784e-10	1.47094e-09
SLAMF7	SLAF7	SLAM family member 7	-0.0356294	3.03344e-10	3.09581e-09
EFNA2	Ephrin-A2	Ephrin-A2	0.0759558	3.36541e-10	3.39284e-09
PRSS27	Marapsin	Serine protease 27	-0.0958995	3.38662e-10	3.39284e-09
CALR	calreticulin	Calreticulin	-0.0626291	3.42076e-10	3.39588e-09
AIP	AIP	AH receptor-interacting protein	-0.145819	4.5547e-10	4.48084e-09
MAP3K7 TAB1	TAK1-TAB1	Mitogen-activated protein kinase kinase kinase 7:TGF-beta-activated kinase 1 and MAP3K7-binding protein 1 fusion	-0.02646	4.91105e-10	4.78827e-09
C5	C5a	C5a anaphylatoxin	-0.0615195	5.93894e-10	5.73922e-09
CFC1	CFC1	Cryptic protein	0.0687522	6.10265e-10	5.8457e-09
PON1	paraoxonase 1	Serum paraoxonase/arylesterase 1	-0.0375348	6.19996e-10	5.88726e-09
CRISP3	CRIS3	Cysteine-rich secretory protein 3	-0.0510184	6.68571e-10	6.29379e-09
ISLR2	ISLR2	Immunoglobulin superfamily containing leucine-rich repeat protein 2	0.0670458	8.15604e-10	7.6123e-09
DYNLRB1	DLRB1	Dynein light chain roadblock-type 1	-0.202115	9.40175e-10	8.7006e-09
CTSG	Cathepsin G	Cathepsin G	-0.0660779	9.54499e-10	8.75893e-09
IMPDH1	IMDH1	Inosine-5'-monophosphate dehydrogenase 1	-0.0960162	9.9324e-10	9.03848e-09
ADRBK1	BARK1	beta-adrenergic receptor kinase 1	-0.202942	1.33801e-09	1.20753e-08
DBNL	DBNL	Drebrin-like protein	-0.087857	1.54737e-09	1.38502e-08
GSN	Gelsolin	Gelsolin	-0.173448	1.56773e-09	1.39184e-08
TPM4	Tropomyosin 4	Tropomyosin alpha-4 chain	0.0771922	1.74222e-09	1.53428e-08
DCTN2	Dynactin subunit 2	Dynactin subunit 2	-0.058235	2.26341e-09	1.97731e-08
HAT1	Hat1	Histone acetyltransferase type B catalytic subunit	-0.0985665	2.36733e-09	2.05168e-08
ISG15	UCRP	Ubiquitin-like protein ISG15	-0.0677484	2.4117e-09	2.07368e-08
STIP1	Stress-induced-phosphoprotein 1	Stress-induced-phosphoprotein 1	0.0717035	2.85269e-09	2.4337e-08
STAT3	STAT3	Signal transducer and activator of transcription 3	-0.164816	2.922e-09	2.47351e-08
PPIF	Cyclophilin F	Peptidyl-prolyl cis-trans isomerase F, mitochondrial	-0.0838865	3.07852e-09	2.58596e-08
DYNLL1	DLC8	Dynein light chain 1, cytoplasmic	-0.0292459	3.80809e-09	3.17438e-08
HIST3H2A	H2A3	Histone H2A type 3	0.116462	4.56448e-09	3.77607e-08
CSNK2A1	CSK21	Casein kinase II subunit alpha	-0.1976	6.03997e-09	4.95913e-08
IMPDH2	IMDH2	Inosine-5'-monophosphate dehydrogenase 2	-0.0488167	6.60728e-09	5.38444e-08
ESAM	ESAM	Endothelial cell-selective adhesion molecule	0.0580009	6.83574e-09	5.4887e-08
PTPN6	PTP-1C	Tyrosine-protein phosphatase non-receptor type 6	-0.088206	6.81641e-09	5.4887e-08
IFNL2	IFN-lambda 2	Interferon lambda-2	-0.028357	9.11495e-09	7.26534e-08
NEGR1	NEGR1	Neuronal growth regulator 1	0.0952458	9.84745e-09	7.79233e-08
DNAJC19	DnaJ homolog	Mitochondrial import inner membrane translocase subunit TIM14	0.0652906	1.11654e-08	8.77169e-08
PGD	6-Phosphogluconate dehydrogenase	6-phosphogluconate dehydrogenase, decarboxylating	0.0818177	1.33553e-08	1.04171e-07
KLK3	PSA	Prostate-specific antigen	-0.0293901	1.48829e-08	1.15263e-07
CAMK1	CAMK1	Calcium/calmodulin-dependent protein kinase type 1	-0.0545497	1.53055e-08	1.17701e-07
PGM1	PGM1	Phosphoglucomutase-1	0.086907	1.62171e-08	1.2384e-07
CNTFR	CNTFR alpha	Ciliary neurotrophic factor receptor subunit alpha	0.0154826	1.65782e-08	1.25718e-07
CD48	CD48	CD48 antigen	-0.019133	1.70323e-08	1.28271e-07
NCAM1	NCAM-120	Neural cell adhesion molecule 1, 120 kDa isoform	0.115829	1.95745e-08	1.46406e-07
LMAN2	Lectin, mannose-binding 2	Vesicular integral-membrane protein VIP36	-0.0373697	2.14417e-08	1.59281e-07
STAT6	STAT6	Signal transducer and activator of transcription 6	-0.0499347	2.20523e-08	1.6271e-07
HNRNPAB	hnRNP A/B	Heterogeneous nuclear ribonucleoprotein A/B	-0.102839	2.54857e-08	1.86781e-07
CD4	sCD4	T-cell surface glycoprotein CD4	-0.0176421	2.57987e-08	1.87815e-07
NTRK2	TrkB	BDNF/NT-3 growth factors receptor	0.0477677	2.75836e-08	1.99479e-07
SPHK1	Sphingosine kinase 1	Sphingosine kinase 1	-0.0638096	2.9787e-08	2.13996e-07
SPHK2	SPHK2	Sphingosine kinase 2	-0.0463686	3.20285e-08	2.28596e-07
CXCL3 CXCL2	Gro-b/g	Gro-beta/gamma	-0.075268	3.80056e-08	2.69495e-07
CTSS	Cathepsin S	Cathepsin S	-0.0508591	3.86758e-08	2.72477e-07
PSMA2	PSA2	Proteasome subunit alpha type-2	0.0734754	3.96574e-08	2.77602e-07
LSAMP	LSAMP	Limbic system-associated membrane protein	0.0755735	4.02435e-08	2.7991e-07
CXCL8	IL-8	Interleukin-8	0.0246979	5.43962e-08	3.75953e-07
ADAMTS4	ADAMTS-4	A disintegrin and metalloproteinase with thrombospondin motifs 4	-0.022796	5.54533e-08	3.80849e-07
C10orf54	GI24	Platelet receptor Gi24	0.0386947	5.74359e-08	3.92e-07
HHLA2	HHLA2	HERV-H LTR-associating protein 2	-0.0222383	7.36503e-08	4.99541e-07
KLK13	kallikrein 13	Kallikrein-13	-0.0298561	1.15519e-07	7.78682e-07
TIMP2	TIMP-2	Metalloproteinase inhibitor 2	0.0562503	1.27565e-07	8.54606e-07
GSTA3	GSTA3	Glutathione S-transferase A3	-0.0361326	1.38937e-07	9.25116e-07
ACAN	Aggrecan	Aggrecan core protein	0.0901199	1.55986e-07	1.03234e-06
FER	FER	Tyrosine-protein kinase Fer	-0.0833748	1.62018e-07	1.06581e-06
TPM1	Tropomyosin 1 alpha chain	Tropomyosin alpha-1 chain	-0.0125196	1.63105e-07	1.06653e-06
MAPK3	ERK-1	Mitogen-activated protein kinase 3	-0.151243	1.69289e-07	1.10038e-06
SCARB2	LIMP II	Lysosome membrane protein 2	0.055276	1.90728e-07	1.2324e-06
RGMB	RGMB	RGM domain family member B	0.0742803	2.04428e-07	1.31315e-06
GOT1	GOT1	Aspartate aminotransferase, cytoplasmic	0.0529686	2.43419e-07	1.55446e-06
IL6ST	gp130, soluble	Interleukin-6 receptor subunit beta	0.0462414	2.83653e-07	1.80087e-06
HDGFRP2	HDGR2	Hepatoma-derived growth factor-related protein 2	0.0783358	2.9454e-07	1.85918e-06
EFNB2	EFNB2	Ephrin-B2	0.0228757	2.98544e-07	1.86673e-06
LIN7B	LIN7B	Protein lin-7 homolog B	-0.0835006	2.99155e-07	1.86673e-06
CAMK2B	CAMK2B	Calcium/calmodulin-dependent protein kinase type II subunit beta	-0.0470859	3.21414e-07	1.99423e-06
AKT2	PKB beta	RAC-beta serine/threonine-protein kinase	-0.0356237	3.33589e-07	2.05808e-06
PRKCG	PKC-G	Protein kinase C gamma type	0.158326	3.40788e-07	2.09068e-06
XRCC6	Ku70	X-ray repair cross-complementing protein 6	-0.123816	3.46594e-07	2.11442e-06
CKB CKM	CK-MB	Creatine kinase M-type:Creatine kinase B-type heterodimer	-0.490417	3.57691e-07	2.16999e-06
CA7	Carbonic anhydrase VII	Carbonic anhydrase 7	0.0197733	4.2972e-07	2.59257e-06
IL27 EBI3	IL-27	Interleukin-27	-0.0231301	4.36035e-07	2.61621e-06
PSMA1	PSA1	Proteasome subunit alpha type-1	0.0534602	4.59702e-07	2.74314e-06
CHEK2	Chk2	Serine/threonine-protein kinase Chk2	-0.0311521	4.68737e-07	2.78185e-06
SNRPF	RUXF	Small nuclear ribonucleoprotein F	0.0389639	4.73197e-07	2.79314e-06
SYNCRIP	HNRPQ	Heterogeneous nuclear ribonucleoprotein Q	-0.0742262	4.88795e-07	2.8697e-06
ERP29	ERP29	Endoplasmic reticulum resident protein 29	0.0510081	6.14028e-07	3.58566e-06
CSNK2A1 CSNK2B	CK2-A1:B	Casein kinase II 2-alpha:2-beta heterotetramer	-0.156325	6.49302e-07	3.77148e-06
CAPG	CAPG	Macrophage-capping protein	0.0808814	6.85864e-07	3.96277e-06
GNS	GNS	N-acetylglucosamine-6-sulfatase	-0.0318857	7.29123e-07	4.19054e-06
PDE4D	PDE4D	cAMP-specific 3',5'-cyclic phosphodiesterase 4D	-0.0372263	7.41015e-07	4.23659e-06
EPHB2	EPHB2	Ephrin type-B receptor 2	-0.0284736	7.50276e-07	4.2672e-06
CNTN4	Contactin-4	Contactin-4	0.0551022	7.57022e-07	4.28325e-06
PRDX1	Peroxiredoxin-1	Peroxiredoxin-1	0.08859	7.77143e-07	4.37444e-06
PRKCB	PKC-B-II	Protein kinase C beta type (splice variant beta-II)	-0.226271	7.91298e-07	4.43127e-06
PARK7	PARK7	Protein deglycase DJ-1	0.0411791	8.25078e-07	4.59686e-06
NOTCH3	Notch-3	Neurogenic locus notch homolog protein 3	0.0304284	8.31026e-07	4.6065e-06
HSD17B1	17-beta-HSD 1	Estradiol 17-beta-dehydrogenase 1	-0.0265953	8.59245e-07	4.73887e-06
CTSB	Cathepsin B	Cathepsin B	0.0591187	9.18262e-07	5.01371e-06
PSME1	PSME1	Proteasome activator complex subunit 1	0.0545628	9.16147e-07	5.01371e-06
LGALS3	Galectin-3	Galectin-3	0.079781	9.81368e-07	5.33161e-06
RPS27A	Ubiquitin+1	Ubiquitin+1, truncated mutation for UbB	0.0898265	1.4049e-06	7.59479e-06
GSK3A GSK3B	GSK-3 alpha/beta	Glycogen synthase kinase-3 alpha/beta	-0.15546	1.83837e-06	9.88915e-06
MST1R	MSP R	Macrophage-stimulating protein receptor	-0.0230195	1.87194e-06	1.00204e-05
IL15RA	IL-15 Ra	Interleukin-15 receptor subunit alpha	-0.0379541	1.94886e-06	1.03812e-05
MMP2	MMP-2	72 kDa type IV collagenase	0.0318123	2.14571e-06	1.13743e-05
RNASEH1	RNase H1	Ribonuclease H1	-0.0506244	2.41376e-06	1.27335e-05
THBS4	TSP4	Thrombospondin-4	-0.0794013	2.47865e-06	1.30129e-05
CAMK2D	CAMK2D	Calcium/calmodulin-dependent protein kinase type II subunit delta	-0.0701488	2.56564e-06	1.34052e-05
S100A6	S100A6	Protein S100-A6	0.0736411	2.59748e-06	1.35069e-05
ACY1	Aminoacylase-1	Aminoacylase-1	0.0703734	2.76806e-06	1.43257e-05
ALCAM	ALCAM	CD166 antigen	0.0627348	3.10289e-06	1.59828e-05
CRLF1 CLCF1	CLF-1/CLC Complex	Cytokine receptor-like factor 1:Cardiotrophin-like cytokine factor 1 Complex	-0.0146262	3.83776e-06	1.96753e-05
CHGA	CgA	Chromogranin-A	0.0696999	3.87166e-06	1.97563e-05
AGER	sRAGE	Advanced glycosylation end product-specific receptor, soluble	-0.0300972	3.90597e-06	1.98387e-05
NRXN1	NRX1B	Neurexin-1-beta	0.0360341	4.26725e-06	2.15733e-05
EFNA5	Ephrin-A5	Ephrin-A5	0.0353235	4.84082e-06	2.43603e-05
CDK2 CCNA2	CDK2/cyclin A	Cyclin-dependent kinase 2:Cyclin-A2 complex	0.0126224	5.78488e-06	2.89775e-05
NRXN3	NRX3B	Neurexin-3-beta	0.07213	6.11984e-06	3.05154e-05
JAK2	JAK2	Tyrosine-protein kinase JAK2	-0.0379118	6.42924e-06	3.19124e-05
ENTPD5	ENTP5	Ectonucleoside triphosphate diphosphohydrolase 5	-0.0388166	7.15765e-06	3.53672e-05
MFRP	MFRP	Membrane frizzled-related protein	-0.0304357	7.8638e-06	3.86814e-05
MAP2K4	MP2K4	Dual specificity mitogen-activated protein kinase kinase 4	-0.0198498	8.93114e-06	4.37345e-05
CCL15	MIP-5	C-C motif chemokine 15	-0.0196958	9.77054e-06	4.76314e-05
GDF5	BMP-14	Growth/differentiation factor 5	0.0399549	1.03788e-05	5.02103e-05
PRKCQ	KPCT	Protein kinase C theta type	-0.0285369	1.03915e-05	5.02103e-05
RASA1	RASA1	Ras GTPase-activating protein 1	-0.0285081	1.10379e-05	5.30988e-05
BTK	BTK	Tyrosine-protein kinase BTK	-0.0729668	1.15431e-05	5.52854e-05
CTSE	CATE	Cathepsin E	-0.0161743	1.16252e-05	5.54356e-05
FABP1	FABPL	Fatty acid-binding protein, liver	0.0141559	1.2063e-05	5.72728e-05
PKM2	M2-PK	Pyruvate kinase PKM	0.084156	1.53521e-05	7.25734e-05
CDKN1B	p27Kip1	Cyclin-dependent kinase inhibitor 1B	-0.0896745	1.57953e-05	7.43469e-05
EPHB4	EphB4	Ephrin type-B receptor 4	-0.077384	1.65243e-05	7.74442e-05
BCAM	BCAM	Basal Cell Adhesion Molecule	0.0120453	1.88896e-05	8.81514e-05
IGFBP2	IGFBP-2	Insulin-like growth factor-binding protein 2	0.0247044	2.23946e-05	0.000104063
SMOC1	SMOC1	SPARC-related modular calcium-binding protein 1	0.0339311	2.49522e-05	0.000115394
HK2	HXK2	Hexokinase-2	-0.128762	2.50444e-05	0.000115394
TGFBI	BGH3	Transforming growth factor-beta-induced protein ig-h3	0.0815446	2.52961e-05	0.000116064
CCL3L1	LD78-beta	C-C motif chemokine 3-like 1	-0.0320073	2.55074e-05	0.000116544
HIST1H1C	Histone H1.2	Histone H1.2	0.153907	2.69123e-05	0.000122451
RSPO3	RSPO3	R-spondin-3	0.0499872	2.78406e-05	0.000126149
CAMKK1	CaMKK alpha	Calcium/calmodulin-dependent protein kinase kinase 1	-0.0257549	2.79906e-05	0.000126305
MAPT	tau	Microtubule-associated protein tau	-0.0891349	2.85608e-05	0.000128347
PLAT	tPA	Tissue-type plasminogen activator	-0.0330099	2.96542e-05	0.000132715
SERPING1	C1-Esterase Inhibitor	Plasma protease C1 inhibitor	0.0181136	3.00875e-05	0.000134104
SBDS	SBDS	Ribosome maturation protein SBDS	0.0644416	3.18573e-05	0.000141415
UCHL1	PGP9.5	Ubiquitin carboxyl-terminal hydrolase isozyme L1	-0.043987	3.63736e-05	0.00016081
CGA CGB	HCG	Human Chorionic Gonadotropin	0.0172864	3.6891e-05	0.00016244
TYK2	TYK2	Non-receptor tyrosine-protein kinase TYK2	-0.0200241	3.70869e-05	0.000162646
CCL23	MPIF-1	C-C motif chemokine 23	-0.0161361	3.88741e-05	0.000169802
RETN	resistin	Resistin	0.0208313	3.97081e-05	0.000172754
CXCL1	Gro-a	Growth-regulated alpha protein	-0.0395643	3.98773e-05	0.000172802
TG	Thyroglobulin	Thyroglobulin	0.0227774	4.06566e-05	0.000175482
AK1	Myokinase, human	Adenylate kinase isoenzyme 1	-0.0935758	4.13415e-05	0.000177736
PGK1	phosphoglycerate kinase 1	Phosphoglycerate kinase 1	-0.0433292	4.53478e-05	0.000194195
S100A4	S100A4	Protein S100-A4	0.0893758	4.7319e-05	0.000201845
CRYZL1	QORL1	Quinone oxidoreductase-like protein 1	0.0335463	4.77277e-05	0.000202796
ATP5B	ATP synthase beta chain	ATP synthase subunit beta, mitochondrial	0.0314835	5.07032e-05	0.000214604
NOG	Noggin	Noggin	0.0213424	5.17148e-05	0.000218041
IGFBP5	IGFBP-5	Insulin-like growth factor-binding protein 5	0.0993857	5.22955e-05	0.000219641
SOD1	SOD	Superoxide dismutase [Cu-Zn]	0.0542646	5.5616e-05	0.000232692
CD274	B7-H1	Programmed cell death 1 ligand 1	0.0160111	5.86301e-05	0.000244367
PRDX5	Peroxiredoxin-5	Peroxiredoxin-5, mitochondrial	-0.011314	5.94067e-05	0.000246662
ASGR1	ASGR1	Asialoglycoprotein receptor 1	0.0127802	6.23852e-05	0.000258048
CD93	C1QR1	Complement component C1q receptor	0.0122307	6.48071e-05	0.000267054
SMAD2	SMAD2	Mothers against decapentaplegic homolog 2	-0.0200269	7.16123e-05	0.000293987
TEC	TEC	Tyrosine-protein kinase Tec	-0.0159779	7.5017e-05	0.000306811
IL16	IL-16	Interleukin-16	-0.0209145	8.08988e-05	0.000328407
MAPK14	MAPK14	Mitogen-activated protein kinase 14	-0.0276528	8.0763e-05	0.000328407
TNFSF18	TNFSF18	Tumor necrosis factor ligand superfamily member 18	-0.0177807	8.26529e-05	0.000334285
ACVRL1	ALK-1	Serine/threonine-protein kinase receptor R3	-0.0285797	8.34847e-05	0.000336403
HSPD1	HSP 60	60 kDa heat shock protein, mitochondrial	0.0638932	8.66953e-05	0.000348056
OSM	OSM	Oncostatin-M	-0.0430642	8.70461e-05	0.000348185
SPINT1	HAI-1	Kunitz-type protease inhibitor 1	-0.0140377	8.75459e-05	0.000348905
KIT	SCF sR	Mast/stem cell growth factor receptor Kit	-0.0744593	9.26417e-05	0.000367872
CHL1	CHL1	Neural cell adhesion molecule L1-like protein	0.0630621	9.40768e-05	0.000372217
IL3	IL-3	Interleukin-3	-0.0240551	9.64713e-05	0.000380313
GPNMB	GPNMB	Transmembrane glycoprotein NMB	0.0765476	0.000106574	0.000418629
GDI2	Rab GDP dissociation inhibitor beta	Rab GDP dissociation inhibitor beta	0.0559378	0.000106994	0.000418773
PRL	PRL	Prolactin	-0.0234135	0.000109858	0.00042692
LCMT1	LCMT1	Leucine carboxyl methyltransferase 1	-0.0325815	0.000109796	0.00042692
DDX19B	DEAD-box protein 19B	ATP-dependent RNA helicase DDX19B	-0.0288739	0.000119954	0.000464501
TPO	TMA	Thyroid peroxidase	-0.0448288	0.000135197	0.00052168
SELP	P-Selectin	P-selectin	0.0305035	0.000136463	0.000524712
TPT1	TCTP	Translationally-controlled tumor protein	-0.0519709	0.000137215	0.000525752
GNLY	Granulysin	Granulysin	0.0245464	0.00014086	0.00053783
AMH	MIS	Muellerian-inhibiting factor	0.0319568	0.000146725	0.000558272
RBM39	RBM39	RNA-binding protein 39	-0.0356432	0.000148377	0.000562597
UFM1	UFM1	Ubiquitin-fold modifier 1	-0.0395673	0.00014956	0.000565121
PSMA6	PSA6	Proteasome subunit alpha type-6	0.0340529	0.000153331	0.000577371
CNTN2	CNTN2	Contactin-2	0.0690225	0.000156446	0.000587077
F3	TF	Tissue Factor	0.0584594	0.000169255	0.000632968
GAPDH	GAPDH, liver	Glyceraldehyde-3-phosphate dehydrogenase	0.185521	0.000176175	0.000656596
HS6ST1	H6ST1	Heparan-sulfate 6-O-sulfotransferase 1	0.043133	0.000185855	0.000690317
HIF1A	HIF-1a	Hypoxia-inducible factor 1-alpha	0.0118194	0.000193625	0.000716741
N6AMT1	HEMK2	HemK methyltransferase family member 2	0.0220234	0.000200321	0.000739022
TNNT2	Troponin T	Troponin T, cardiac muscle	-0.0462601	0.000202221	0.00074352
FCN1	FCN1	Ficolin-1	-0.0197079	0.000203	0.000743878
HBEGF	HB-EGF	Heparin-binding EGF-like growth factor	-0.017624	0.000207258	0.000756941
CPE	CBPE	Carboxypeptidase E	0.017686	0.000212514	0.000772016
SOD3	SOD3	Extracellular superoxide dismutase [Cu-Zn]	0.0858403	0.000212799	0.000772016
TNFRSF13B	TACI	Tumor necrosis factor receptor superfamily member 13B	-0.0348009	0.000216681	0.000783495
TNFRSF11A	RANK	Tumor necrosis factor receptor superfamily member 11A	-0.0249798	0.000219983	0.000792811
EHMT2	NG36	Histone-lysine N-methyltransferase EHMT2	0.0262976	0.00022933	0.000823776
PDE7A	PDE7A	High affinity cAMP-specific 3',5'-cyclic phosphodiesterase 7A	-0.0152617	0.0002324	0.00083059
SST	Somatostatin-28	Somatostatin-28	0.0180397	0.000232748	0.00083059
EGFR	ERBB1	Epidermal growth factor receptor	-0.0935863	0.000238037	0.000846698
TMPRSS15	Enterokinase	Enteropeptidase	-0.0115696	0.000244581	0.00086715
IL36B	IL-1F8	Interleukin-36 beta	0.0130283	0.000249684	0.000882378
BMPR2	BMP RII	Bone morphogenetic protein receptor type-2	-0.0248993	0.000254778	0.000897475
NTN1	NET1	Netrin-1	0.0227436	0.000276979	0.000972542
NRCAM	Nr-CAM	Neuronal cell adhesion molecule	0.0678019	0.000279999	0.000979997
CDH5	Cadherin-5	Cadherin-5	0.0286489	0.000298312	0.00104076
MASP1	MASP3	Mannan-binding lectin serine protease 1	-0.0183527	0.000325799	0.00113303
GFRA1	GFRa-1	GDNF family receptor alpha-1	0.0775012	0.000326847	0.00113307
ANXA1	annexin I	Annexin A1	0.113125	0.000327965	0.00113335
GREM1	GREM1	Gremlin-1	0.0239738	0.000336026	0.00115754
PPP3R1	Calcineurin B a	Calcineurin subunit B type 1	-0.0646832	0.000338462	0.00116226
CHIT1	Chitotriosidase-1	Chitotriosidase-1	-0.0174414	0.000343818	0.00117633
PI3	Elafin	Elafin	0.0368621	0.000344712	0.00117633
APOB	Apo B	Apolipoprotein B	0.0151118	0.000362125	0.0012319
SEMA3E	Semaphorin 3E	Semaphorin-3E	-0.0259359	0.000373882	0.00126795
CLEC11A	SCGF-alpha	Stem cell growth factor-alpha	-0.0223398	0.000391112	0.00132227
CSNK2A2 CSNK2B	CK2-A2:B	Casein kinase II 2-alpha':2-beta heterotetramer	-0.0722395	0.0004029	0.00135792
CD80	B7	T-lymphocyte activation antigen CD80	-0.0115327	0.000411856	0.00138384
KEAP1	KEAP1	Kelch-like ECH-associated protein 1	0.0119729	0.000413921	0.00138651
EIF4A3	IF4A3	Eukaryotic initiation factor 4A-III	-0.0262028	0.00042019	0.0014032
CHKB	CHKB	Choline/ethanolamine kinase	0.0187229	0.000438623	0.00146029
PA2G4	PA2G4	Proliferation-associated protein 2G4	-0.0556528	0.000468927	0.00155644
LGMN	LGMN	Legumain	-0.0497089	0.000487009	0.00161156
MEPE	MEPE	Matrix extracellular phosphoglycoprotein	0.0153457	0.000505049	0.0016662
MSN	Moesin	Moesin	0.161105	0.000543993	0.00178928
CYCS	Cytochrome c	Cytochrome c	0.0521272	0.00055091	0.00180659
LILRB1	ILT-2	Leukocyte immunoglobulin-like receptor subfamily B member 1	0.0566552	0.000554589	0.00181321
DIABLO	SMAC	Diablo homolog, mitochondrial	0.0195454	0.000568074	0.00185175
FN1	Fibronectin	Fibronectin	0.0965852	0.000575831	0.00187145
PDE5A	PDE5A	cGMP-specific 3',5'-cyclic phosphodiesterase	0.0145547	0.000609931	0.00197639
LMNB1	Lamin-B1	Lamin-B1	-0.0171379	0.000615319	0.00198795
LRIG3	LRIG3	Leucine-rich repeats and immunoglobulin-like domains protein 3	-0.0156884	0.000636068	0.0020429
STK17B	DRAK2	Serine/threonine-protein kinase 17B	-0.0316907	0.000635963	0.0020429
Human-virus	HPV E7 Type 16	Protein E7_HPV16	-0.0459174	0.000676834	0.00216746
SET	SET	Protein SET	-0.0342998	0.00068656	0.00219217
PRSS22	BSSP4	Brain-specific serine protease 4	0.0161056	0.000783898	0.00249567
JUN	c-Jun	Transcription factor AP-1	-0.0439455	0.000797584	0.00253187
BCAR3	BCAR3	Breast cancer anti-estrogen resistance protein 3	-0.0210657	0.000802101	0.00253882
KDR	VEGF sR2	Vascular endothelial growth factor receptor 2	-0.0412555	0.000815457	0.00257364
CLIC1	NCC27	Chloride intracellular channel protein 1	-0.0490762	0.000859515	0.00270487
CDH15	CAD15	Cadherin-15	-0.0571495	0.000864522	0.00271281
ERBB2	ERBB2	Receptor tyrosine-protein kinase erbB-2	-0.0314412	0.00089033	0.00278579
RGMA	RGMA	Repulsive guidance molecule A	-0.0212458	0.000930959	0.00290459
BCAN	PGCB	Brevican core protein	0.0529848	0.000953557	0.00296662
BCL2L2	Apoptosis regulator Bcl-W	Bcl-2-like protein 2	-0.0126361	0.00102532	0.00316285
ABL2	ABL2	Abelson tyrosine-protein kinase 2	-0.0352778	0.00102527	0.00316285
FTH1 FTL	Ferritin	Ferritin	0.0813601	0.00102138	0.00316285
DKKL1	Soggy-1	Dickkopf-like protein 1	-0.0515689	0.00104794	0.00322352
APP	amyloid precursor protein	Amyloid beta A4 protein	0.0553694	0.00107398	0.00329435
PDCD1LG2	PD-L2	Programmed cell death 1 ligand 2	-0.0274905	0.00109307	0.00333418
GSTP1	Glutathione S-transferase Pi	Glutathione S-transferase P	0.0447153	0.00109189	0.00333418
HDAC8	HDAC8	Histone deacetylase 8	-0.0501352	0.00111053	0.003378
PECAM1	PECAM-1	Platelet endothelial cell adhesion molecule	-0.0189993	0.00116626	0.00353765
COL18A1	Endostatin	Endostatin	0.0611956	0.00119279	0.00360811
APOA1	Apo A-I	Apolipoprotein A-I	-0.0344105	0.00119735	0.00361189
CFHR5	complement factor H-related 5	Complement factor H-related protein 5	-0.0269259	0.00120776	0.00363327
TIMP3	TIMP-3	Metalloproteinase inhibitor 3	-0.0179707	0.00129956	0.00388799
LRP1B	LRP1B	Low-density lipoprotein receptor-related protein 1B	0.035508	0.00129628	0.00388799
EFNB1	EFNB1	Ephrin-B1	0.0239592	0.00132149	0.00393543
SIGLEC6	Siglec-6	Sialic acid-binding Ig-like lectin 6	0.011491	0.00132262	0.00393543
ING1	ING1	Inhibitor of growth protein 1	-0.0450131	0.00138137	0.00409907
REN	Renin	Renin	-0.0131266	0.00141861	0.00419817
MCL1	Mcl-1	Induced myeloid leukemia cell differentiation protein Mcl-1	-0.0158852	0.00143494	0.00423501
NACA	NACA	Nascent polypeptide-associated complex subunit alpha	-0.0306709	0.00154528	0.00454837
MUC1	MUC1	Mucin-1	0.0112767	0.00157359	0.00461924
CNDP2	Glutamate carboxypeptidase	Cytosolic non-specific dipeptidase	-0.041029	0.00159199	0.00466072
CRLF2	TSLP R	Cytokine receptor-like factor 2	-0.0245375	0.00163572	0.00477594
IL2	IL-2	Interleukin-2	0.0102497	0.00164546	0.00479158
ASAH2	ASAH2	Neutral ceramidase	-0.0138715	0.00173786	0.00504439
IGHD IGK@ IGL@	IgD	Immunoglobulin D	0.0141673	0.00174151	0.00504439
CD55	DAF	Complement decay-accelerating factor	0.0251408	0.00175164	0.0050603
EFNA4	Ephrin-A4	Ephrin-A4	0.0113154	0.00184364	0.00531203
IL11	IL-11	Interleukin-11	-0.0146691	0.00185037	0.00531738
IL20RA	IL-20 Ra	Interleukin-20 receptor subunit alpha	0.0112273	0.00188855	0.00541286
NME1	Nucleoside diphosphate kinase A	Nucleoside diphosphate kinase A	0.0748426	0.00193601	0.00553435
DYRK3	DYRK3	Dual specificity tyrosine-phosphorylation-regulated kinase 3	-0.0339949	0.00197162	0.00562143
IL36A	IL-1F6	Interleukin-36 alpha	0.0103984	0.00206195	0.00586368
ESD	Esterase D	S-formylglutathione hydrolase	0.0531433	0.00207624	0.00588898
RAC3	RAC3	Ras-related C3 botulinum toxin substrate 3	-0.033993	0.00216954	0.00613766
JAM2	JAM-B	Junctional adhesion molecule B	0.0414187	0.00223169	0.00629718
OPCML	OBCAM	Opioid-binding protein/cell adhesion molecule	-0.0424725	0.00227913	0.00641445
F11	Coagulation Factor XI	Coagulation Factor XI	-0.0404905	0.00229397	0.00643964
FGR	FGR	Tyrosine-protein kinase Fgr	-0.0243383	0.0023162	0.00648537
ANGPT2	Angiopoietin-2	Angiopoietin-2	-0.0235534	0.00238727	0.00666727
CDC37	CDC37	Hsp90 co-chaperone Cdc37	-0.0408991	0.00242107	0.00674442
NAPA	SNAA	Alpha-soluble NSF attachment protein	-0.0628801	0.00247343	0.00687273
CCL28	CCL28	C-C motif chemokine 28	-0.0254776	0.0025752	0.00713037
KLK14	kallikrein 14	Kallikrein-14	-0.0582883	0.00257921	0.00713037
ENO2	NSE	Gamma-enolase	0.0422067	0.00262453	0.00723735
LAYN	Layilin	Layilin	-0.0187488	0.00266237	0.00732319
AFP	AFP	alpha-Fetoprotein	-0.00995247	0.00276374	0.00758292
CD177	CD177	CD177 antigen	0.0114385	0.00279614	0.0076526
CD163	sCD163	Scavenger receptor cysteine-rich type 1 protein M130	0.0199543	0.00281307	0.00767968
XPNPEP1	XPNPEP1	Xaa-Pro aminopeptidase 1	0.0350646	0.0028261	0.00769602
CST3	Cystatin C	Cystatin-C	-0.0824312	0.00292628	0.00794899
MET	Met	Hepatocyte growth factor receptor	-0.0527874	0.00300941	0.00815454
SUMO3	SUMO3	Small ubiquitin-related modifier 3	0.0338667	0.00302184	0.00816793
AURKB	AURKB	Aurora kinase B	-0.0134669	0.00303178	0.00817458
CMPK1	Cytidylate kinase	UMP-CMP kinase	-0.0269744	0.00309682	0.00832939
GFAP	GFAP	Glial fibrillary acidic protein	-0.165686	0.00315372	0.0084502
PTPN11	SHP-2	Tyrosine-protein phosphatase non-receptor type 11	-0.0487901	0.00315722	0.0084502
AKR7A2	Aflatoxin B1 aldehyde reductase	Aflatoxin B1 aldehyde reductase member 2	0.0451908	0.00323721	0.0086431
ANG	Angiogenin	Angiogenin	0.0544861	0.00336565	0.00896411
FABP3	FABP	Fatty acid-binding protein, heart	0.0444255	0.00343375	0.00912325
HAVCR2	TIMD3	Hepatitis A virus cellular receptor 2	-0.0130106	0.00352217	0.00933546
SLITRK1	SLIK1	SLIT and NTRK-like protein 1	-0.0262908	0.00361976	0.00954777
TNFRSF18	GITR	Tumor necrosis factor receptor superfamily member 18	0.0109385	0.00361538	0.00954777
BTC	BTC	Betacellulin	0.01207	0.00363912	0.00957572
NAAA	ASAHL	N-acylethanolamine-hydrolyzing acid amidase	0.0659993	0.00365506	0.00959129
NPPB	BNP-32	Brain natriuretic peptide 32	0.00844743	0.00366261	0.00959129
TNFRSF9	4-1BB	Tumor necrosis factor receptor superfamily member 9	-0.0202703	0.003769	0.00984628
CAPN1 CAPNS1	Calpain I	Calpain I	0.0488401	0.00379512	0.00989086
EFEMP1	FBLN3	EGF-containing fibulin-like extracellular matrix protein 1	0.0284831	0.00394641	0.0102607
LY86	LY86	Lymphocyte antigen 86	-0.019084	0.00404326	0.0104875
IFNA2	IFN-aA	Interferon alpha-2	-0.0159651	0.00408711	0.0105761
GAS1	GAS1	Growth arrest-specific protein 1	0.00727641	0.00412376	0.0106457
TAGLN2	Transgelin-2	Transgelin-2	0.0395742	0.00424704	0.0109381
FAM3D	FAM3D	Protein FAM3D	0.00958993	0.00452898	0.0116095
GRB2	GRB2 adapter protein	Growth factor receptor-bound protein 2	0.0365676	0.00452162	0.0116095
PROC	Protein C	Vitamin K-dependent protein C	-0.0216436	0.00457399	0.0116821
SERPINC1	Antithrombin III	Antithrombin-III	-0.105668	0.0045787	0.0116821
CA9	Carbonic anhydrase 9	Carbonic anhydrase 9	-0.0408738	0.00468962	0.0119095
PCSK9	PCSK9	Proprotein convertase subtilisin/kexin type 9	0.0190706	0.00468853	0.0119095
CASP2	Caspase-2	Caspase-2	0.0108366	0.00472662	0.0119756
PYY	PYY	Peptide YY	0.0584756	0.00475873	0.012029
BID	BID	BH3-interacting domain death agonist	0.0092982	0.00478738	0.0120735
ERBB4	ERBB4	Receptor tyrosine-protein kinase erbB-4	0.0150074	0.00481181	0.0121071
FGF12	FGF-12	Fibroblast growth factor 12	0.047965	0.00485985	0.0121999
SLC25A18	GHC2	Mitochondrial glutamate carrier 2	0.011799	0.00503073	0.0125999
EPHA3	EPHA3	Ephrin type-A receptor 3	-0.0643463	0.00514904	0.0128667
BIRC7	Livin B	Baculoviral IAP repeat-containing protein 7 Isoform beta	0.012477	0.00525262	0.0130956
NTF3	Neurotrophin-3	Neurotrophin-3	0.010548	0.00535252	0.0133142
CNTN5	Contactin-5	Contactin-5	0.0117548	0.00546654	0.0135056
FN1	FN1.3	Fibronectin Fragment 3	0.0693791	0.00544235	0.0135056
CD84	SLAF5	SLAM family member 5	-0.0137701	0.00545892	0.0135056
FGFR3	FGFR-3	Fibroblast growth factor receptor 3	0.00680124	0.00559531	0.0137925
CD5L	CD5L	CD5 antigen-like	0.101278	0.00561309	0.0138052
ADGRE2	EMR2	Adhesion G protein-coupled receptor E2	0.0134843	0.00585912	0.0143779
CLC	LPPL	Galectin-10	0.00843937	0.00587956	0.0143957
C4A C4B	C4b	Complement C4b	0.0955972	0.00598001	0.0146089
ADAMTS15	ATS15	A disintegrin and metalloproteinase with thrombospondin motifs 15	0.00864663	0.00608124	0.0148123
SPOCK1	Testican-1	Testican-1	-0.0263741	0.00609042	0.0148123
TNFSF13B	BAFF	Tumor necrosis factor ligand superfamily member 13B	0.00737007	0.00620968	0.0150429
MATK	MATK	Megakaryocyte-associated tyrosine-protein kinase	0.0104397	0.00621278	0.0150429
IL34	IL-34	Interleukin-34	-0.0263625	0.00640048	0.0154631
CST7	CYTF	Cystatin-F	-0.0206567	0.00649679	0.0156611
FSTL3	FSTL3	Follistatin-related protein 3	0.0131104	0.00662588	0.0159371
RAN	RAN	GTP-binding nuclear protein Ran	-0.0989437	0.00673992	0.0161758
TGFB2	TGF-b2	Transforming growth factor beta-2	0.0117267	0.00682884	0.0163533
TGFBR3	TGF-b R III	Transforming growth factor beta receptor type 3	-0.0408465	0.00685378	0.0163771
IL22RA1	IL22RA1	Interleukin-22 receptor subunit alpha-1	0.00951862	0.00687419	0.01639
FGF2	bFGF	Fibroblast growth factor 2	0.0363561	0.00700375	0.0166407
SERPINE2	Protease nexin I	Glia-derived nexin	-0.0275351	0.00700982	0.0166407
BCL2	Bcl-2	Apoptosis regulator Bcl-2	-0.0291911	0.00720374	0.017064
APOM	ApoM	Apolipoprotein M	0.0103863	0.00737744	0.0174376
EPHB6	EphB6	Ephrin type-B receptor 6	0.0136103	0.00747279	0.0176248
FGF8	FGF-8B	Fibroblast growth factor 8 isoform B	-0.0125226	0.00773076	0.0181158
ADCYAP1	PACAP-27	Pituitary adenylate cyclase-activating polypeptide 27	0.0423342	0.00771632	0.0181158
ITGA2B ITGB3	gpIIbIIIa	Integrin alpha-IIb: beta-3 complex	0.00961287	0.00772824	0.0181158
CD38	CD38	ADP-ribosyl cyclase/cyclic ADP-ribose hydrolase 1	0.00734631	0.00824386	0.019236
CTSA	Cathepsin A	Lysosomal protective protein	0.0242522	0.00824398	0.019236
OMD	OMD	Osteomodulin	0.0431237	0.00828132	0.0192819
MPL	Thrombopoietin Receptor	Thrombopoietin Receptor	-0.0115599	0.00834313	0.0193845
TNFRSF8	CD30	Tumor necrosis factor receptor superfamily member 8	-0.0148486	0.00856511	0.0198159
EIF4EBP2	4EBP2	Eukaryotic translation initiation factor 4E-binding protein 2	0.0106155	0.00855142	0.0198159
ADAMTS13	ATS13	A disintegrin and metalloproteinase with thrombospondin motifs 13	0.00971395	0.00864436	0.019957
SIGLEC14	SIG14	Sialic acid-binding Ig-like lectin 14	0.0203854	0.0086649	0.0199622
FCGR2A	FCG2A	Low affinity immunoglobulin gamma Fc region receptor II-a	0.0331706	0.00911646	0.0209583
AREG	AREG	Amphiregulin	-0.0443567	0.00942327	0.0216181
AIMP1	EMAP-2	Endothelial monocyte-activating polypeptide 2	-0.0208954	0.00949699	0.0217415
PLXNB2	PLXB2	Plexin-B2	0.017939	0.00959008	0.0219087
BMPER	BMPER	BMP-binding endothelial regulator protein	0.0081864	0.00968278	0.0220743
ACE2	ACE2	Angiotensin-converting enzyme 2	-0.0164269	0.00999936	0.0226818
TNC	Tenascin	Tenascin	0.105963	0.0100116	0.0226818
SEMA6A	Semaphorin-6A	Semaphorin-6A	0.0379593	0.010009	0.0226818
ECE1	Endothelin-converting enzyme 1	Endothelin-converting enzyme 1	-0.0225429	0.0100979	0.0228301
DDR1	discoidin domain receptor 1	Epithelial discoidin domain-containing receptor 1	0.07682	0.0103428	0.0233354
KLK8	kallikrein 8	Kallikrein-8	-0.0187062	0.0107604	0.0242275
IL6R	IL-6 sRa	Interleukin-6 receptor subunit alpha	0.00864012	0.0109924	0.0246989
FUT5	FUT5	Alpha-(1,3)-fucosyltransferase 5	0.0104861	0.0118823	0.0266436
ANGPT1	Angiopoietin-1	Angiopoietin-1	-0.00645332	0.0120562	0.0269782
EPS15L1	EP15R	Epidermal growth factor receptor substrate 15-like 1	-0.0272403	0.0122559	0.0273691
NOV	NovH	Protein NOV homolog	-0.0114079	0.0124743	0.0278
TYRO3	Dtk	Tyrosine-protein kinase receptor TYRO3	-0.00742505	0.0126645	0.0281664
CCL4L1	LAG-1	C-C motif chemokine 4-like	0.0110087	0.0127122	0.0282149
PPIB	PPIB	Peptidyl-prolyl cis-trans isomerase B	-0.0268827	0.0128033	0.0283595
MSR1	Macrophage scavenger receptor	Macrophage scavenger receptor types I and II	-0.00774725	0.0128593	0.0284259
SNAP25	SNP25	Synaptosomal-associated protein 25	0.0076793	0.0131125	0.0288687
THBS1	Thrombospondin-1	Thrombospondin-1	0.0673816	0.0131101	0.0288687
CTSH	Cathepsin H	Cathepsin H	0.0615752	0.0132774	0.0291728
PGLYRP1	PGRP-S	Peptidoglycan recognition protein 1	0.0307884	0.0135841	0.0297867
GFRA2	GFRa-2	GDNF family receptor alpha-2	-0.0431501	0.0137306	0.0300478
SERPIND1	Heparin cofactor II	Heparin cofactor 2	0.0544304	0.0138085	0.0301578
ADM	Adrenomedullin	Adrenomedullin	-0.0215316	0.0139857	0.030423
LIFR	LIF sR	Leukemia inhibitory factor receptor	-0.020923	0.0139789	0.030423
NTRK1	TrkA	High affinity nerve growth factor receptor	-0.0248832	0.0140274	0.0304532
RXFP1	RXFP1	Relaxin receptor 1	0.00918468	0.0142076	0.0307832
CSF1	CSF-1	Macrophage colony-stimulating factor 1	-0.0180276	0.0142379	0.0307877
PDGFA	PDGF-AA	Platelet-derived growth factor subunit A	-0.0208821	0.0145439	0.0313871
ANP32B	AN32B	Acidic leucine-rich nuclear phosphoprotein 32 family member B	0.0101827	0.0146407	0.0315339
GRN	GRN	Granulins	0.0415459	0.0147882	0.0317888
IL25	IL-17E	Interleukin-25	0.00945632	0.0150352	0.0322563
PTHLH	PTHrP	Parathyroid hormone-related protein	0.0168662	0.0152362	0.0326235
CADM3	Nectin-like protein 1	Cell adhesion molecule 3	0.0494089	0.015498	0.033119
RARRES2	TIG2	Retinoic acid receptor responder protein 2	0.0616476	0.0159115	0.0339362
CD200	OX2G	OX-2 membrane glycoprotein	0.048148	0.016102	0.0342757
GP1BA	GP1BA	Platelet glycoprotein Ib alpha chain	0.00725361	0.0162756	0.0345778
PPP3CA PPP3R1	Calcineurin	Calcineurin	0.0614901	0.0164286	0.034835
S100A12	S100A12	Protein S100-A12	0.0291863	0.0166517	0.0352397
NME2	NDP kinase B	Nucleoside diphosphate kinase B	0.0791299	0.0168192	0.0355253
LCK	LCK	Tyrosine-protein kinase Lck	-0.00747167	0.0168672	0.0355578
C1R	C1r	Complement C1r subcomponent	0.019672	0.0170995	0.0359782
ANXA6	annexin VI	Annexin A6	0.0339916	0.0174092	0.0365593
IL17RA	IL-17 sR	Interleukin-17 receptor A	-0.00990727	0.017858	0.0374298
RAD51	RAD51	DNA repair protein RAD51 homolog 1	-0.033426	0.0179482	0.0375468
BMX	BMX	Cytoplasmic tyrosine-protein kinase BMX	0.00567558	0.0181076	0.0378078
IL37	IL-1F7	Interleukin-37	-0.027031	0.0181979	0.0379239
WFIKKN2	WFKN2	WAP, Kazal, immunoglobulin, Kunitz and NTR domain-containing protein 2	0.0199451	0.0182931	0.0379772
PRLR	Prolactin Receptor	Prolactin receptor	-0.0142078	0.0182819	0.0379772
MBL2	MBL	Mannose-binding protein C	-0.0315829	0.0185732	0.0384855
IL1RAP	IL-1 R AcP	Interleukin-1 Receptor accessory protein	-0.0188912	0.0187135	0.0386297
HGF	HGF	Hepatocyte growth factor	0.0260653	0.0186835	0.0386297
SHH	Sonic Hedgehog	Sonic hedgehog protein	0.0111449	0.0190294	0.0392078
DDC	dopa decarboxylase	Aromatic-L-amino-acid decarboxylase	-0.00778856	0.0190695	0.0392163
MMP17	MMP-17	Matrix metalloproteinase-17	-0.0334515	0.019478	0.0399811
FGF10	FGF-10	Fibroblast growth factor 10	-0.00666626	0.0195778	0.0401106
IL17B	IL-17B	Interleukin-17B	-0.0110388	0.0197455	0.0403785
IFNA10	IFN10	Interferon alpha-10	0.00860214	0.0199819	0.0407855
PRKCZ	PKC-Z	Protein kinase C zeta type	-0.0248481	0.0202782	0.041313
FABP5	FABPE	Fatty acid-binding protein, epidermal	0.0266614	0.0205159	0.0417195
TNFRSF1B	TNF sR-II	Tumor necrosis factor receptor superfamily member 1B	-0.0122424	0.0210301	0.0426857
ICAM1	sICAM-1	Intercellular adhesion molecule 1	0.0191443	0.021121	0.0427905
HK1	HXK1	Hexokinase-1	0.0472125	0.0217697	0.0440231
A2M	a2-Macroglobulin	Alpha-2-macroglobulin	0.0249279	0.0219475	0.0443007
CCL18	PARC	C-C motif chemokine 18	0.0230968	0.0220095	0.044344
LDHB	LDH-H 1	L-lactate dehydrogenase B chain	0.121266	0.0220933	0.0444307
PSME3	PSME3	Proteasome activator complex subunit 3	0.00824232	0.0221542	0.0444713
BMPR1A	BMPR1A	Bone morphogenetic protein receptor type-1A	0.107261	0.0225392	0.045161
MAPK11	MK11	Mitogen-activated protein kinase 11	0.006362	0.0226785	0.0453571
BRF1	BRF-1	Transcription factor IIIB 90 kDa subunit	-0.0126819	0.0227393	0.0453955
CSRP3	CSRP3	Cysteine and glycine-rich protein 3	0.0301311	0.0230514	0.0459345
ANXA2	annexin II	Annexin A2	0.0671592	0.0233192	0.0463835
ENTPD3	ENTP3	Ectonucleoside triphosphate diphosphohydrolase 3	-0.0197968	0.0234587	0.0465762
FETUB	FETUB	Fetuin-B	-0.0217621	0.0235555	0.046599
ADIPOQ	Adiponectin	Adiponectin	-0.0437992	0.0235497	0.046599
ADGRG5	GP114	Adhesion G-protein coupled receptor G5	-0.0169827	0.0236844	0.0467692
AGRP	ART	Agouti-related protein	0.00669711	0.0238762	0.0470629
Human-virus	HPV E7 Type18	Protein E7_HPV18	-0.0209938	0.0239341	0.047092
SEMA5A	SEM5A	Semaphorin-5A	-0.0149408	0.0243299	0.0476134
ZNRF3	ZNRF3	E3 ubiquitin-protein ligase ZNRF3	0.00538472	0.0242833	0.0476134
SERPINA4	Kallistatin	Kallistatin	-0.0744094	0.0242935	0.0476134
PLG	Plasminogen	Plasminogen	0.0833563	0.0248561	0.0485562
KIR2DL4	KI2L4	Killer cell immunoglobulin-like receptor 2DL4	0.0178183	0.0249963	0.0487427
IL17RB	IL-17B R	Interleukin-17 receptor B	0.00621816	0.0250542	0.0487687
SERPINA1	a1-Antitrypsin	Alpha-1-antitrypsin	-0.0232046	0.0257013	0.0499392

## Sheet: ADvsCO
S7 Data. Differentially expressed proteins in the Knight ADRC (all-ADs vs Control)
Entrez Gene Symbol	Target	Target Full Name	Effect	PValue	Adjusted.PValue
MDK	Midkine	Midkine	0.191697	1.22978e-06	0.00134292
KIRREL3	KIRR3	Kin of IRRE-like protein 3	-0.0186684	9.70091e-06	0.0052967
SMOC1	SMOC1	SPARC-related modular calcium-binding protein 1	0.0470188	1.51418e-05	0.00551161
PRDX5	Peroxiredoxin-5	Peroxiredoxin-5, mitochondrial	-0.0158006	4.3854e-05	0.0119721
SERPINA6	CBG	Corticosteroid-binding globulin	-0.0290455	5.67421e-05	0.0123925
CTF1	Cardiotrophin-1	Cardiotrophin-1	0.0185891	8.77985e-05	0.0159793
UCHL1	PGP9.5	Ubiquitin carboxyl-terminal hydrolase isozyme L1	-0.0583969	0.000106046	0.0165432
PTPN11	SHP-2	Tyrosine-protein phosphatase non-receptor type 11	-0.0784853	0.000219145	0.0299133
PRKCZ	PKC-Z	Protein kinase C zeta type	-0.0528874	0.000343352	0.0347323
HGF	HGF	Hepatocyte growth factor	0.0504765	0.000406204	0.0347323
HSPD1	HSP 60	60 kDa heat shock protein, mitochondrial	-0.0789053	0.000341429	0.0347323
IGFBP7	IGFBP-7	Insulin-like growth factor-binding protein 7	-0.0487072	0.000371502	0.0347323
PRTN3	Proteinase-3	Myeloblastin	-0.160821	0.000413479	0.0347323
