# Supplementary material for: Brain high-throughput multi-omics data reveal molecular heterogeneity in Alzheimer’s disease
Source: PLoS Biol. 2024 Apr 30;22(4):e3002607. doi: 10.1371/journal.pbio.3002607 (PMC11086901; doi:10.1371/journal.pbio.3002607)
Supplement: S9 Data — (XLSX) [file pbio.3002607.s032.xlsx]

## Sheet: C1vsCO
S8 Data. Differentially abundant metabolites in the Knight ADRC (Knight-C1 vs Control)
Metabolome	Effect	PValue	Adjusted.Pvalue
alpha-tocopherol	-0.079243	0.00060082	0.089346
beta-citrylglutamate	-0.155743	0.000635313	0.089346
dihomolinoleate (20:2n6)	-0.1711	0.000712488	0.089346
glycerophosphoserine*	-0.080897	0.000380284	0.089346
serotonin	-0.398195	0.000169499	0.089346
pipecolate	-0.163769	0.00110711	0.115693
4-hydroxybutyrate (GHB)	0.156295	0.00248901	0.120364
5-hydroxyindoleacetate	-0.226467	0.00249559	0.120364
dihomolinolenate (20:3n3 or 3n6)	-0.183567	0.00163903	0.120364
eicosapentaenoate (EPA; 20:5n3)	-0.216394	0.00170776	0.120364
lanthionine	-0.114016	0.00181231	0.120364
N-acetylasparagine	-0.127164	0.00233986	0.120364
tryptophan betaine	-0.495232	0.0022776	0.120364
3-ureidopropionate	-0.162892	0.00273296	0.122398
retinol (Vitamin A)	-0.16045	0.00312299	0.130541
10-nonadecenoate (19:1n9)	-0.155084	0.00437073	0.152247
docosadienoate (22:2n6)	-0.179772	0.00423777	0.152247
ergothioneine	-0.193785	0.00424814	0.152247
1-oleoyl-GPS (18:1)	-0.143221	0.00561804	0.185395
5-hydroxylysine	-0.0985096	0.00874124	0.253771
citrulline	-0.220401	0.00907164	0.253771
N-acetylputrescine	-0.123936	0.00850247	0.253771
nisinate (24:6n3)	-0.163623	0.009309	0.253771
prolylglycine	-0.233033	0.00977856	0.255465
10-heptadecenoate (17:1n7)	-0.134119	0.0123402	0.261927
leucine	-0.0867816	0.0125324	0.261927
mead acid (20:3n9)	-0.202946	0.0122593	0.261927
N-acetylglucosamine 6-phosphate	-0.110907	0.0111493	0.261927
N-carbamoylglutamate	-0.11571	0.0115736	0.261927
valine	-0.10298	0.0122499	0.261927
1-oleoyl-GPE (18:1)	-0.0821547	0.0147166	0.272054
alpha-hydroxyisovalerate	-0.161587	0.0142024	0.272054
methionine sulfoxide	-0.117887	0.0140348	0.272054
N-acetylglucosaminylasparagine	-0.0407736	0.0147526	0.272054
spermidine	-0.0795764	0.0155497	0.278562
arachidonate (20:4n6)	-0.123684	0.0183114	0.287473
CDP-ethanolamine	-0.0481554	0.0183133	0.287473
glycerophosphoinositol*	-0.0754688	0.0173264	0.287473
isoleucine	-0.0814195	0.0174099	0.287473
methionine	-0.0924381	0.0183396	0.287473
cytidine 5'-monophospho-N-acetylneuraminic acid	0.140045	0.0189099	0.289184
1-stearoyl-GPG (18:0)	-0.0883424	0.0290485	0.346687
adenine	0.0909698	0.0261924	0.346687
asparagine	-0.090655	0.0258786	0.346687
phosphocholine	-0.0648968	0.0293053	0.346687
glutarate (C5-DC)	0.108747	0.026977	0.346687
lysine	-0.0652036	0.0291086	0.346687
malonate	-0.0578055	0.0279563	0.346687
N-acetylglutamate	-0.0658705	0.0287161	0.346687
N6-acetyllysine	-0.0893007	0.0284785	0.346687
ribose	-0.0993909	0.0247373	0.346687
S-adenosylhomocysteine (SAH)	-0.0612216	0.0271223	0.346687
sedoheptulose	-0.130051	0.0288306	0.346687
1-oleoyl-GPC (18:1)	-0.0375909	0.0308653	0.35838
2-piperidinone	0.314232	0.0349419	0.398337
arginine	-0.0559049	0.0358777	0.401702
1-carboxyethylisoleucine	-0.106526	0.0379622	0.412266
N-acetylmethionine	-0.0869225	0.0381362	0.412266
1-dihomo-linolenylglycerol (20:3)	-0.216795	0.0401025	0.419071
glycerol	-0.07149	0.0395038	0.419071
1-carboxyethylleucine	-0.101668	0.0455463	0.434457
docosatrienoate (22:3n6)*	-0.17362	0.0457323	0.434457
linoleate (18:2n6)	-0.0966024	0.0438532	0.434457
NADH	-0.175903	0.0450297	0.434457
proline	-0.0722599	0.0452843	0.434457
ribulose/xylulose	-0.139215	0.0432081	0.434457
ribitol	-0.0900042	0.0464884	0.435048
1,5-anhydroglucitol (1,5-AG)	0.112828	0.0534964	0.436901
1-carboxyethylvaline	-0.0829894	0.0527487	0.436901
3-hydroxypalmitoylcarnitine	0.137639	0.0496784	0.436901
3-methoxytyramine sulfate	-0.13336	0.0511475	0.436901
alanine	-0.0372327	0.0489029	0.436901
beta-hydroxyisovaleroylcarnitine	-0.0775433	0.0533674	0.436901
erucate (22:1n9)	-0.113767	0.0477174	0.436901
oleate/vaccenate (18:1)	-0.0859818	0.0492496	0.436901
orotate	0.108981	0.0536545	0.436901
xanthosine	-0.082025	0.0512983	0.436901
1-myristoylglycerol (14:0)	-0.0922017	0.054451	0.437702
hexadecasphingosine (d16:1)*	-0.0750856	0.057369	0.455321
nonadecanoate (19:0)	-0.0445072	0.0613043	0.478229
stearate (18:0)	-0.059584	0.0617808	0.478229
1,2-dioleoyl-GPE (18:1/18:1)	-0.0419897	0.0733097	0.513659
1-palmitoyl-GPG (16:0)*	-0.066775	0.0686311	0.513659
7-methylguanine	-0.0685025	0.0714043	0.513659
acetylcholine	-0.264554	0.0729047	0.513659
adrenate (22:4n6)	-0.0860214	0.0743005	0.513659
carboxyethyl-GABA	0.0626511	0.0706381	0.513659
eicosenoate (20:1n9 or 1n11)	-0.0882475	0.0701837	0.513659
glycerophosphoglycerol	-0.0494676	0.0686752	0.513659
homovanillate (HVA)	-0.0891655	0.0753767	0.513659
N-acetylglucosamine/N-acetylgalactosamine	-0.072899	0.0762741	0.513659
N-palmitoylserine	-0.0910861	0.0755542	0.513659
propionylcarnitine (C3)	-0.104983	0.0700705	0.513659
urea	0.169961	0.0770078	0.513659
1-palmitoyl-2-palmitoleoyl-GPC (16:0/16:1)*	0.0196515	0.0881453	0.532463
3-hydroxyisobutyrate	0.0839565	0.088197	0.532463
4-methylcatechol sulfate	0.263458	0.0829393	0.532463
CDP-choline	-0.0387678	0.0813008	0.532463
gamma-glutamylglutamate	0.079009	0.0883193	0.532463
glycine	-0.0509092	0.0871934	0.532463
inositol 1-phosphate (I1P)	-0.0713283	0.0864456	0.532463
N-acetylalanine	-0.0507041	0.0859455	0.532463
N-acetylaspartate (NAA)	0.025654	0.0851023	0.532463
S-methylcysteine sulfoxide	0.0950684	0.083945	0.532463
1-arachidonoyl-GPE (20:4n6)*	-0.0620101	0.0939447	0.539573
docosapentaenoate (DPA; 22:5n3)	-0.0959368	0.0939984	0.539573
mannitol/sorbitol	-0.0647938	0.094662	0.539573
palmitoyl ethanolamide	-0.0929402	0.094605	0.539573
putrescine	-0.0882456	0.0937695	0.539573
UMP	0.177186	0.0934627	0.539573
orotidine	0.0759539	0.10094	0.561153
pyridoxamine	-0.0811505	0.101133	0.561153
uracil	-0.103707	0.100184	0.561153
N-acetylmethionine sulfoxide	-0.113832	0.102999	0.566494
3-hydroxyarachidate*	-0.0626483	0.105402	0.570084
histidine	-0.0705521	0.106379	0.570084
N6-succinyladenosine	0.0426057	0.10598	0.570084
adenylosuccinate	0.194115	0.108378	0.574857
N-acetylarginine	-0.0515232	0.109422	0.574857
stearoyl ethanolamide	-0.0539	0.110021	0.574857
margarate (17:0)	-0.0496007	0.11172	0.578912
2'-deoxyguanosine	-0.0748989	0.116268	0.587904
nicotinamide riboside	-0.0712227	0.115896	0.587904
palmitoleoyl ethanolamide*	-0.0896565	0.115476	0.587904
gamma-glutamylhistidine	-0.113832	0.117804	0.590902
tyrosylglycine	-0.0742592	0.119216	0.59324
N-oleoylserine	-0.0877898	0.122484	0.604703
1-stearoyl-2-arachidonoyl-GPS (18:0/20:4)	0.0354149	0.125305	0.605188
1-stearoyl-2-oleoyl-GPE (18:0/18:1)	-0.0271398	0.125478	0.605188
N-acetylglycine	0.115363	0.125191	0.605188
1-linoleoylglycerol (18:2)	-0.119238	0.130753	0.607527
2-hydroxybutyrate/2-hydroxyisobutyrate	-0.0870714	0.132745	0.607527
2-hydroxynervonate*	-0.133368	0.130016	0.607527
2-methylcitrate/homocitrate	-0.061383	0.128901	0.607527
5-oxoproline	-0.0593919	0.132436	0.607527
homostachydrine*	0.143467	0.131267	0.607527
sphingadienine	-0.102703	0.129839	0.607527
ribulonate/xylulonate/lyxonate*	0.0509371	0.136417	0.619806
1-oleoylglycerol (18:1)	-0.104466	0.138914	0.624545
gamma-glutamylthreonine	0.0870024	0.142144	0.624545
1-methyladenosine	-0.0431686	0.14244	0.624545
p-cresol sulfate	0.15037	0.141899	0.624545
phosphate	-0.0202199	0.141395	0.624545
2'-deoxyinosine	-0.0810054	0.144029	0.627128
3-hydroxy-2-ethylpropionate	0.0759655	0.147996	0.636414
5,6-dihydrouridine	0.08485	0.148192	0.636414
1-linoleoyl-2-arachidonoyl-GPC (18:2/20:4n6)*	-0.0525458	0.150368	0.640674
carnitine	-0.0561906	0.151228	0.640674
glutamate	0.0353912	0.154398	0.641109
guanine	0.0595853	0.153409	0.641109
xanthine	-0.0409516	0.153912	0.641109
3-hydroxy-3-methylglutarate	-0.0542785	0.160795	0.644049
3-hydroxyoleoylcarnitine	0.12103	0.160817	0.644049
5-dodecenoate (12:1n7)	-0.0830674	0.156192	0.644049
alpha-ketoglutaramate*	0.0765367	0.165268	0.644049
arachidoylcarnitine (C20)*	0.0626979	0.162105	0.644049
aspartate	0.0477177	0.165378	0.644049
dimethyl sulfone	0.0994379	0.164932	0.644049
gamma-glutamyl-alpha-lysine	-0.104384	0.157552	0.644049
S-adenosylmethionine (SAM)	-0.0758154	0.163175	0.644049
sphingosine	-0.0535338	0.159835	0.644049
1-methylnicotinamide	-0.0632347	0.170878	0.652259
1-palmitoyl-2-linoleoyl-GPE (16:0/18:2)	-0.0291997	0.179013	0.652259
1-palmitoyl-2-oleoyl-GPC (16:0/18:1)	-0.00882518	0.171602	0.652259
5-methylthioadenosine (MTA)	-0.0636157	0.177223	0.652259
dimethylglycine	-0.0854356	0.171593	0.652259
docosatrienoylcarnitine (C22:3)*	0.0956667	0.174454	0.652259
heptenedioate (C7:1-DC)*	-0.116765	0.179969	0.652259
imidazole lactate	-0.0819828	0.172997	0.652259
octanoylcarnitine (C8)	0.0964626	0.176025	0.652259
stearoylcarnitine (C18)	0.0621026	0.177704	0.652259
thymine	-0.0658596	0.179751	0.652259
vanillactate	0.104431	0.175326	0.652259
leucylglutamine*	-0.0981529	0.182017	0.655888
2-methylmalonylcarnitine (C4-DC)	-0.0677843	0.184512	0.657423
stachydrine	0.247429	0.18454	0.657423
dehydroepiandrosterone sulfate (DHEA-S)	0.149187	0.189815	0.661361
N-acetylleucine	-0.047505	0.189133	0.661361
NAD+	0.0929154	0.188889	0.661361
perfluorooctanesulfonate (PFOS)	0.119536	0.189864	0.661361
1-(1-enyl-palmitoyl)-GPE (P-16:0)*	-0.0628059	0.192664	0.662707
N-stearoyltaurine	0.0613514	0.193422	0.662707
saccharopine	0.101845	0.193355	0.662707
nicotinamide	-0.0204592	0.195383	0.665789
2-aminoadipate	0.0975002	0.198274	0.66812
linolenate (18:3n3 or 3n6)	-0.0657485	0.199264	0.66812
sulfate*	0.0435384	0.199158	0.66812
phenylalanylglycine	-0.0791541	0.200909	0.670051
hypoxanthine	-0.0360678	0.204323	0.677833
O-methyltyrosine	-0.0461989	0.205588	0.678441
hydroxyproline	0.0409911	0.208065	0.683021
(16 or 17)-methylstearate (a19:0 or i19:0)	-0.0305792	0.212867	0.68428
1-linoleoyl-GPE (18:2)*	-0.0467033	0.21712	0.68428
1-stearoyl-GPC (18:0)	-0.0263284	0.218306	0.68428
15-KETE	-0.0736616	0.217471	0.68428
docosahexaenoate (DHA; 22:6n3)	-0.0746112	0.215173	0.68428
gluconate	-0.0912707	0.218124	0.68428
N-acetyltaurine	-0.054814	0.219363	0.68428
N6,N6,N6-trimethyllysine	-0.0349015	0.214778	0.68428
oleoyl ethanolamide	-0.0625948	0.212578	0.68428
ximenoyl ethanolamide (26:1)*	-0.0924043	0.21934	0.68428
palmitoleate (16:1n7)	-0.0547513	0.221408	0.684478
ribose 1-phosphate	0.0411244	0.221609	0.684478
1-palmitoyl-2-oleoyl-GPS (16:0/18:1)	0.0458564	0.230165	0.690496
alanylleucine	-0.137867	0.230074	0.690496
arabonate/xylonate	0.0620147	0.229802	0.690496
guanidinoacetate	0.0719686	0.227991	0.690496
indoleacetate	0.0991055	0.228412	0.690496
N-acetylhistidine	-0.12603	0.225259	0.690496
palmitoleoylcarnitine (C16:1)*	0.105585	0.231653	0.691649
pyridoxamine phosphate	-0.0338759	0.235755	0.700561
CMP	0.0355982	0.238624	0.705741
3-hydroxylaurate	-0.0436492	0.247827	0.719386
fructosyllysine	0.0339588	0.246336	0.719386
glucose 6-phosphate	-0.0805688	0.247189	0.719386
nervonoylcarnitine (C24:1)*	-0.074577	0.246971	0.719386
3-indoxyl sulfate	0.155877	0.25062	0.721914
NADHX*	-0.116948	0.251	0.721914
1-carboxyethylphenylalanine	-0.0502669	0.272073	0.722388
1-methyl-5-imidazoleacetate	0.135928	0.267731	0.722388
1-palmitoyl-2-arachidonoyl-GPI (16:0/20:4)*	0.0443417	0.270535	0.722388
2'-deoxyuridine	-0.0607078	0.255323	0.722388
2-linoleoylglycerol (18:2)	-0.0864013	0.272574	0.722388
2-palmitoleoylglycerol (16:1)*	-0.115159	0.260727	0.722388
arachidonoyl ethanolamide	-0.0452233	0.267341	0.722388
dehydroascorbate	0.02915	0.269069	0.722388
deoxycarnitine	-0.0256643	0.273511	0.722388
dimethylarginine (ADMA + SDMA)	0.058641	0.262342	0.722388
eicosanoylsphingosine (d20:1)*	0.0787298	0.257632	0.722388
N-acetyl-aspartyl-glutamate (NAAG)	-0.0574917	0.273629	0.722388
N-formylphenylalanine	-0.0445041	0.259365	0.722388
N-monomethylarginine	-0.0967694	0.255202	0.722388
oleoylcarnitine (C18:1)	0.0796544	0.268316	0.722388
phenylalanine	-0.0329262	0.263207	0.722388
pseudouridine	0.0713455	0.259097	0.722388
stearoyl sphingomyelin (d18:1/18:0)	0.0322561	0.267757	0.722388
succinylcarnitine (C4-DC)	-0.0441089	0.259594	0.722388
valylglycine	-0.125916	0.274208	0.722388
kynurenate	-0.0754292	0.275819	0.723591
1-stearoyl-2-arachidonoyl-GPI (18:0/20:4)	0.0329789	0.281839	0.733287
CoA-glutathione*	-0.04642	0.281854	0.733287
tyrosine	-0.0373409	0.290696	0.753166
1-docosahexaenoylglycerol (22:6)	-0.0485953	0.296859	0.759718
2-hydroxyglutarate	0.0537993	0.294594	0.759718
caproate (6:0)	0.0329075	0.295828	0.759718
N-acetylglutamine	-0.0417649	0.300095	0.764876
1-(1-enyl-palmitoyl)-2-linoleoyl-GPE (P-16:0/18:2)*	0.045214	0.301942	0.766467
13-HODE + 9-HODE	0.06068	0.308452	0.773308
3-hydroxyhexanoate	0.042208	0.30957	0.773308
4-hydroxyphenylpyruvate	0.0736122	0.307365	0.773308
5,6-dihydrothymine	-0.0394667	0.30628	0.773308
N-oleoyltaurine	0.0578679	0.311338	0.774637
carotene diol (1)	-0.0673386	0.31386	0.777828
1-oleoyl-GPI (18:1)	-0.0438661	0.321733	0.778427
1-palmitoyl-GPI* (16:0)	-0.0269093	0.315448	0.778427
1-palmitoylglycerol (16:0)	-0.0445572	0.322793	0.778427
androsterone sulfate	0.0813207	0.319874	0.778427
lactate	-0.0155854	0.319036	0.778427
N-delta-acetylornithine	-0.0842897	0.32046	0.778427
riboflavin (Vitamin B2)	-0.0358184	0.317918	0.778427
3'-dephosphocoenzyme A	0.0608581	0.3252	0.781226
1-oleoyl-2-linoleoyl-GPE (18:1/18:2)*	-0.0293215	0.330284	0.782237
3-hydroxyindolin-2-one	0.0841601	0.335442	0.782237
adrenoylcarnitine (C22:4)*	0.0603028	0.339362	0.782237
creatine	0.00870231	0.331407	0.782237
cysteine-glutathione disulfide	-0.0495512	0.333018	0.782237
formiminoglutamate	-0.0666753	0.331459	0.782237
gamma-glutamyl-epsilon-lysine	-0.104194	0.343087	0.782237
glutarylcarnitine (C5-DC)	0.0565978	0.34295	0.782237
glycosyl ceramide (d18:1/23:1, d17:1/24:1)*	0.0630117	0.341576	0.782237
hexanoylcarnitine (C6)	0.0750575	0.337763	0.782237
kynurenine	-0.0675431	0.341455	0.782237
N-acetylphenylalanine	-0.0592949	0.338042	0.782237
N-acetylvaline	-0.0289715	0.337825	0.782237
sphingomyelin (d18:1/14:0, d16:1/16:0)*	-0.023718	0.333376	0.782237
1-carboxyethyltyrosine	-0.0457209	0.349937	0.782303
1-oleoyl-2-docosahexaenoyl-GPE (18:1/22:6)*	0.0341557	0.360444	0.782303
1-palmitoyl-2-docosahexaenoyl-GPE (16:0/22:6)*	0.0464234	0.351495	0.782303
arachidate (20:0)	-0.0169932	0.350177	0.782303
branched-chain, straight-chain, or cyclopropyl 12:1 fatty acid*	-0.0698789	0.347669	0.782303
citrate	0.0311211	0.355654	0.782303
corticosterone	0.108924	0.358381	0.782303
5'- GMP	0.0892635	0.354823	0.782303
myristoylcarnitine (C14)	0.0705898	0.357465	0.782303
N-acetyl-glucosamine 1-phosphate	-0.0578046	0.357765	0.782303
N-stearoylserine*	-0.0409847	0.359734	0.782303
trigonelline (N'-methylnicotinate)	-0.107924	0.360583	0.782303
urate	-0.0575291	0.351196	0.782303
valylleucine	-0.0980185	0.346933	0.782303
guanosine	-0.0311398	0.364225	0.784773
UDP-N-acetylglucosamine/galactosamine	-0.0480729	0.363433	0.784773
phenyllactate (PLA)	-0.0779558	0.36606	0.786026
2-hydroxybehenate	-0.0443729	0.367858	0.78717
octadecenedioate (C18:1-DC)	0.078333	0.369104	0.78717
3-amino-2-piperidone	0.045403	0.374657	0.789622
7-HOCA	-0.0624231	0.376523	0.789622
creatinine	0.0175517	0.372858	0.789622
isoleucylglycine	-0.0829377	0.376617	0.789622
N,N,N-trimethyl-alanylproline betaine (TMAP)	0.074488	0.37781	0.789622
UDP-glucuronate	0.0282348	0.372544	0.789622
1-palmitoleoylglycerol (16:1)*	-0.10766	0.380056	0.791678
N-formylmethionine	-0.0410783	0.383372	0.795941
3-hydroxyoctanoate	0.0323745	0.385138	0.796968
adipoylcarnitine (C6-DC)	0.0820392	0.38999	0.799097
linoleoylcarnitine (C18:2)*	0.0727594	0.389269	0.799097
serine	-0.0246022	0.388414	0.799097
2-O-methylascorbic acid	-0.0290872	0.394312	0.799276
argininate*	0.0304678	0.394875	0.799276
cysteine	-0.044941	0.394319	0.799276
gamma-glutamylleucine	-0.0623461	0.397599	0.799276
myristoleoylcarnitine (C14:1)*	0.0686965	0.400276	0.799276
N-stearoyl-sphingosine (d18:1/18:0)*	0.0316683	0.39908	0.799276
N6-carboxymethyllysine	-0.0280741	0.398822	0.799276
palmitoyl sphingomyelin (d18:1/16:0)	0.0176056	0.399344	0.799276
(R)-3-hydroxybutyrylcarnitine	-0.0426508	0.413644	0.800801
1-(1-enyl-palmitoyl)-2-oleoyl-GPE (P-16:0/18:1)*	-0.0368024	0.41526	0.800801
1-palmitoyl-2-oleoyl-GPG (16:0/18:1)	-0.0384842	0.405689	0.800801
2R,3R-dihydroxybutyrate	0.0412288	0.404063	0.800801
3-aminoisobutyrate	-0.0371058	0.412303	0.800801
3-methoxytyrosine	0.047025	0.41623	0.800801
5,6-dihydrouracil	-0.0341882	0.416366	0.800801
arabinose	-0.0335105	0.414615	0.800801
methionine sulfone	0.078313	0.406383	0.800801
palmitate (16:0)	-0.0259659	0.412958	0.800801
palmitoylcarnitine (C16)	0.0531408	0.402968	0.800801
taurocyamine	0.0436334	0.415677	0.800801
1-stearoyl-2-oleoyl-GPC (18:0/18:1)	-0.0107099	0.423217	0.804036
2-hydroxyadipate	-0.0392095	0.424175	0.804036
glycosyl-N-nervonoyl-sphingosine (d18:1/24:1)*	0.0396436	0.420297	0.804036
N-arachidonoyltaurine	-0.0549887	0.424459	0.804036
trimethylamine N-oxide	0.0811494	0.423202	0.804036
1-linoleoyl-2-arachidonoyl-GPE (18:2/20:4)*	-0.0242693	0.439735	0.806502
1-oleoyl-2-docosahexaenoyl-GPC (18:1/22:6)*	-0.0338738	0.440804	0.806502
1-palmitoyl-GPC (16:0)	-0.0192625	0.444029	0.806502
1-palmitoyl-GPE (16:0)	-0.0298415	0.430909	0.806502
1-palmitoyl-GPS (16:0)*	-0.0453344	0.432452	0.806502
2-oleoylglycerol (18:1)	-0.0554513	0.437369	0.806502
2-palmitoyl-GPC* (16:0)*	-0.0212892	0.446173	0.806502
3-phosphoglycerate	0.0743273	0.438103	0.806502
AMP	0.0705238	0.444498	0.806502
beta-hydroxyisovalerate	-0.0450043	0.430834	0.806502
glycerol 3-phosphate	0.0812931	0.446314	0.806502
glycerophosphorylcholine (GPC)	0.0322989	0.441885	0.806502
lignoceroyl sphingomyelin (d18:1/24:0)	0.0346278	0.441647	0.806502
N-acetyltyrosine	-0.0315882	0.434451	0.806502
sphingomyelin (d17:1/16:0, d18:1/15:0, d16:1/17:0)*	0.0213702	0.446342	0.806502
threonate	0.0239305	0.433401	0.806502
O-sulfo-L-tyrosine	0.0262587	0.448666	0.808372
phytosphingosine	0.0362873	0.45141	0.810987
N6-methyllysine	0.0984113	0.453613	0.812615
N-palmitoyltaurine	0.0396212	0.456034	0.814625
erythronate*	0.0182865	0.45899	0.817576
1-(1-enyl-stearoyl)-GPE (P-18:0)*	-0.0216832	0.460817	0.817819
leucylglycine	-0.0596366	0.461735	0.817819
4-hydroxyphenylacetate	-0.0612922	0.465185	0.821608
adenosine	0.0495554	0.472658	0.830131
eicosenoylcarnitine (C20:1)*	0.0415237	0.471692	0.830131
1-(1-enyl-oleoyl)-GPE (P-18:1)*	-0.0469524	0.476348	0.830794
beta-alanine	-0.00988239	0.476515	0.830794
dihydroxyacetone phosphate (DHAP)	-0.0557555	0.479382	0.830794
glycosyl-N-nervonoyl-sphingadienine (d18:2/24:1)*	0.0295763	0.479405	0.830794
phosphoenolpyruvate (PEP)	0.0824546	0.480986	0.830794
sphingomyelin (d18:2/24:1, d18:1/24:2)*	0.0191193	0.479772	0.830794
1-arachidonoyl-GPC* (20:4)*	-0.0253071	0.502629	0.833582
1-palmitoyl-2-oleoyl-GPE (16:0/18:1)	-0.0173648	0.485266	0.833582
2,3-dihydroxy-5-methylthio-4-pentenoate (DMTPA)*	-0.0273584	0.504348	0.833582
alpha-hydroxyisocaproate	-0.0512144	0.505066	0.833582
cholesterol	-0.00797443	0.504606	0.833582
diacetylspermidine*	-0.0347063	0.488812	0.833582
glycerophosphoethanolamine	0.0196644	0.506435	0.833582
glycosyl ceramide (d18:1/20:0, d16:1/22:0)*	0.0346297	0.50653	0.833582
glycosyl-N-stearoyl-sphingadienine (d18:2/18:0)*	-0.0483354	0.488738	0.833582
imidazole propionate	-0.0745236	0.502346	0.833582
margaroylcarnitine (C17)*	0.0402305	0.492051	0.833582
methyl glucopyranoside (alpha + beta)	0.0601836	0.49542	0.833582
N-acetyl-beta-alanine	-0.0329217	0.498188	0.833582
N1-methylinosine	0.041686	0.493187	0.833582
phenylacetylglutamine	0.0903098	0.496063	0.833582
succinate	0.033973	0.499829	0.833582
threonylphenylalanine	-0.0806964	0.487936	0.833582
uridine	0.0111303	0.495563	0.833582
taurine	-0.0165242	0.509255	0.835872
1-palmitoyl-2-linoleoyl-GPC (16:0/18:2)	0.0107547	0.514968	0.83649
cytidine	-0.0658751	0.514116	0.83649
myristoleate (14:1n5)	-0.0302761	0.512586	0.83649
pantothenate (Vitamin B5)	-0.0320677	0.51231	0.83649
2-palmitoylglycerol (16:0)	-0.0354844	0.521777	0.84536
N-formylanthranilic acid	-0.0311688	0.524356	0.847349
dihomo-linoleoylcarnitine (C20:2)*	0.0452808	0.529684	0.853758
1-(1-enyl-palmitoyl)-2-palmitoleoyl-GPC (P-16:0/16:1)*	-0.0405746	0.535591	0.856459
2'-O-methyluridine	-0.0304791	0.533287	0.856459
3'-AMP	0.0503174	0.538838	0.856459
arachidonoylcarnitine (C20:4)	-0.0443523	0.539555	0.856459
myristate (14:0)	-0.015758	0.534951	0.856459
stearoyl-docosahexaenoyl-glycerol (18:0/22:6) [2]*	0.0504438	0.539307	0.856459
sphingomyelin (d18:1/20:1, d18:2/20:0)*	0.0199777	0.541979	0.858134
15-HETE	-0.0377291	0.545512	0.859387
glycylvaline	-0.0409183	0.545157	0.859387
4-acetaminophen sulfate	-0.164389	0.547606	0.860523
chiro-inositol	0.0488472	0.553071	0.864777
erucoylcarnitine (C22:1)*	0.0289749	0.552136	0.864777
(14 or 15)-methylpalmitate (a17:0 or i17:0)	-0.0138515	0.565055	0.867664
1-(1-enyl-palmitoyl)-2-palmitoyl-GPC (P-16:0/16:0)*	0.022287	0.568702	0.867664
1-myristoyl-2-arachidonoyl-GPC (14:0/20:4)*	-0.0174841	0.561209	0.867664
ascorbate (Vitamin C)	0.0169795	0.567939	0.867664
docosadienoylcarnitine (C22:2)*	0.0412005	0.57014	0.867664
glycosyl-N-(2-hydroxynervonoyl)-sphingosine (d18:1/24:1(2OH))*	-0.0191138	0.564374	0.867664
homocarnosine	-0.0359135	0.569944	0.867664
hydantoin-5-propionate	0.0752862	0.561691	0.867664
methylsuccinate	-0.0329308	0.560654	0.867664
S-methylcysteine	-0.0262461	0.569805	0.867664
tiglyl carnitine (C5)	-0.0352198	0.559203	0.867664
1,2-dipalmitoyl-GPC (16:0/16:0)	0.0368099	0.573671	0.868821
sphingomyelin (d18:1/20:0, d16:1/22:0)*	0.0430292	0.572862	0.868821
1-(1-enyl-stearoyl)-2-oleoyl-GPE (P-18:0/18:1)	-0.0249789	0.581656	0.868862
1-methylguanidine	-0.0352771	0.588833	0.868862
2-hydroxy-3-methylvalerate	-0.0412223	0.577724	0.868862
alpha-ketoglutarate	0.0144164	0.588941	0.868862
cystine	-0.0679468	0.577399	0.868862
FAD	-0.0138313	0.583369	0.868862
glutamine	-0.0215427	0.585118	0.868862
guanosine 5'-diphospho-fucose	-0.0223893	0.580928	0.868862
salicylate	-0.0304869	0.588502	0.868862
sphingomyelin (d18:2/18:1)*	0.0254444	0.579189	0.868862
UDP-galactose	-0.0301375	0.587917	0.868862
methylphosphate	-0.0129774	0.595559	0.876562
behenoylcarnitine (C22)*	-0.0334169	0.599562	0.876701
pantetheine	-0.0234509	0.599848	0.876701
sphingomyelin (d18:1/18:1, d18:2/18:0)	-0.0112144	0.597625	0.876701
erythritol	0.0190913	0.605879	0.883456
nicotinamide ribonucleotide (NMN)	-0.0192334	0.607415	0.88364
1-(1-enyl-palmitoyl)-2-oleoyl-GPC (P-16:0/18:1)*	-0.0340314	0.610048	0.885417
palmitoyl dihydrosphingomyelin (d18:0/16:0)*	-0.0308466	0.611759	0.885849
N-acetyl-3-methylhistidine*	-0.0723885	0.613762	0.886703
3-formylindole	-0.0145948	0.616094	0.888025
2-methylserine	-0.0292117	0.618787	0.889861
acetyl-CoA	-0.0277018	0.62086	0.890798
1-arachidonoyl-GPI* (20:4)*	-0.0188139	0.639654	0.893506
1-linoleoyl-GPG (18:2)*	-0.0242618	0.637903	0.893506
1-meadoylglycerol (20:3n9)*	-0.0443852	0.638357	0.893506
1-stearoyl-2-arachidonoyl-GPE (18:0/20:4)	-0.0219009	0.641187	0.893506
2-myristoylglycerol (14:0)	-0.0294632	0.633974	0.893506
3-hydroxypalmitate	0.0139738	0.633489	0.893506
gamma-tocopherol/beta-tocopherol	0.0453562	0.627949	0.893506
inosine	0.0110556	0.641272	0.893506
N-acetylthreonine	0.0128065	0.636323	0.893506
N6-carbamoylthreonyladenosine	-0.0140467	0.62796	0.893506
pentadecanoylcarnitine (C15)*	0.0407266	0.636996	0.893506
pyridoxine (Vitamin B6)	-0.0263777	0.631035	0.893506
tryptophan	-0.0176592	0.62894	0.893506
2,3-dihydroxy-2-methylbutyrate	0.0192119	0.647829	0.894689
4-hydroxyhippurate	0.0682413	0.647817	0.894689
glycosyl ceramide (d16:1/24:1, d18:1/22:1)*	-0.0280735	0.645953	0.894689
hypotaurine	0.0230669	0.644086	0.894689
3-hydroxybutyrate (BHBA)	0.0273868	0.649664	0.895251
(S)-3-hydroxybutyrylcarnitine	-0.0207413	0.651137	0.895313
1-palmitoyl-2-docosahexaenoyl-GPC (16:0/22:6)	0.0187828	0.653953	0.89584
sedoheptulose-7-phosphate	-0.0274403	0.654377	0.89584
sphingomyelin (d18:1/17:0, d17:1/18:0, d19:1/16:0)	-0.0121919	0.657262	0.897828
3-hydroxyadipate*	-0.0385056	0.664752	0.906086
2-arachidonoylglycerol (20:4)	-0.0353654	0.680638	0.919362
2S,3R-dihydroxybutyrate	-0.0312431	0.678376	0.919362
butyrylcarnitine (C4)	0.0266218	0.68329	0.919362
mannonate*	0.0231452	0.676883	0.919362
sphingomyelin (d18:1/22:1, d18:2/22:0, d16:1/24:1)*	0.0127109	0.682066	0.919362
tartronate (hydroxymalonate)	0.028923	0.679655	0.919362
1-(1-enyl-oleoyl)-2-oleoyl-GPE (P-18:1/18:1)*	-0.0224558	0.686542	0.92176
N-acetylneuraminate	0.0115241	0.688645	0.922608
fumarate	0.0178054	0.690492	0.923109
docosahexaenoyl ethanolamide	-0.0184862	0.693472	0.924491
gamma-glutamylvaline	0.020693	0.694474	0.924491
N-acetylcysteine	-0.0150461	0.698402	0.927751
2-hydroxystearate	0.0119094	0.702863	0.928835
choline	-0.0147181	0.705022	0.928835
galactose 1-phosphate	0.0340983	0.706315	0.928835
glycosyl ceramide (d18:2/25:1, d18:1/25:2)	0.0138304	0.706625	0.928835
tetradecadienoate (14:2)*	-0.0244633	0.701202	0.928835
2,4-dihydroxybutyrate	0.0193009	0.713423	0.933854
glutathione, reduced (GSH)	0.0151783	0.713309	0.933854
sphingomyelin (d18:2/14:0, d18:1/14:1)*	-0.0153699	0.715508	0.934632
cysteinylglycine	0.0190009	0.720003	0.934662
pyroglutamine*	0.0165314	0.717493	0.934662
tricosanoyl sphingomyelin (d18:1/23:0)*	0.0205285	0.718932	0.934662
glycerate	0.00744313	0.723762	0.935667
sphingomyelin (d18:2/16:0, d18:1/16:1)*	0.0112296	0.722783	0.935667
1-stearoyl-2-oleoyl-GPG (18:0/18:1)	0.015889	0.726117	0.936781
docosapentaenoate (n6 DPA; 22:5n6)	0.0185549	0.731174	0.9396
N-stearoyl-sphingadienine (d18:2/18:0)*	0.0263687	0.7313	0.9396
UDP-glucose	-0.0260439	0.733478	0.940472
maleate	-0.0118933	0.735391	0.941
pyridoxal	0.0110356	0.739491	0.944319
1-(1-enyl-stearoyl)-2-arachidonoyl-GPE (P-18:0/20:4)*	0.00963448	0.746535	0.946366
1-palmitoyl-2-arachidonoyl-GPC (16:0/20:4n6)	0.0103356	0.747131	0.946366
4-guanidinobutanoate	0.013071	0.745168	0.946366
caprate (10:0)	-0.00769711	0.744075	0.946366
acetylphosphate	0.0158159	0.749962	0.948037
4-cholesten-3-one	0.0115681	0.752023	0.948729
isovalerylcarnitine (C5)	-0.0271043	0.754105	0.949445
1-stearoyl-GPI (18:0)	-0.00717075	0.765723	0.950709
2-oxoarginine*	0.0129714	0.76167	0.950709
fructose	-0.0205387	0.763972	0.950709
glutamate, gamma-methyl ester	-0.0120186	0.763254	0.950709
N,N,N-trimethyl-5-aminovalerate	-0.016976	0.761188	0.950709
pentadecanoate (15:0)	-0.0060039	0.765165	0.950709
phenol sulfate	0.0503136	0.760392	0.950709
acisoga	-0.026535	0.774815	0.958203
pyruvate	0.0175743	0.774605	0.958203
1-oleoyl-2-arachidonoyl-GPE (18:1/20:4)*	-0.00459732	0.787137	0.95832
4-acetamidobutanoate	0.0151388	0.786494	0.95832
cortisol	0.0228403	0.782081	0.95832
deoxycholate	0.0394922	0.782792	0.95832
dimethylmalonic acid	-0.010668	0.783757	0.95832
glucose	0.026497	0.785121	0.95832
glutathione, oxidized (GSSG)	0.00830781	0.779787	0.95832
phosphoethanolamine (PE)	0.0090248	0.779662	0.95832
benzoate	0.0118998	0.796216	0.960131
ethylmalonate	-0.0104963	0.793605	0.960131
gamma-aminobutyrate (GABA)	-0.00489675	0.796281	0.960131
glycosyl-N-palmitoyl-sphingosine (d18:1/16:0)	0.0165195	0.795291	0.960131
pregnen-diol disulfate*	0.0255509	0.791869	0.960131
phosphopantetheine	-0.0148461	0.797838	0.960162
1-(1-enyl-palmitoyl)-2-arachidonoyl-GPE (P-16:0/20:4)*	0.00441137	0.823357	0.963889
1-palmitoleoyl-GPC* (16:1)*	-0.0134877	0.80825	0.963889
1-stearoyl-GPE (18:0)	-0.0116211	0.828981	0.963889
2-docosahexaenoylglycerol (22:6)*	-0.0149392	0.821567	0.963889
2-methylbutyrylcarnitine (C5)	-0.0144584	0.804288	0.963889
3-methylcytidine	-0.00927817	0.826377	0.963889
3-sulfinovaline	-0.0191115	0.813632	0.963889
7-hydroxycholesterol (alpha or beta)	-0.016087	0.820687	0.963889
8-methoxykynurenate	-0.0213004	0.824744	0.963889
acetylcarnitine (C2)	-0.0100514	0.818016	0.963889
2'-AMP	0.0182867	0.816112	0.963889
arabitol/xylitol	-0.00821098	0.818888	0.963889
FMN	-0.00893107	0.807263	0.963889
glycylleucine	-0.0229001	0.809502	0.963889
myo-inositol	-0.00597283	0.829143	0.963889
N-acetylserine	-0.00530254	0.830144	0.963889
N1-Methyl-2-pyridone-5-carboxamide	-0.0214221	0.826103	0.963889
palmitoyl-arachidonoyl-glycerol (16:0/20:4) [2]*	0.0114099	0.811072	0.963889
pyridoxate	0.0147487	0.805868	0.963889
C-glycosyltryptophan	0.00643592	0.832806	0.965193
1-linoleoyl-GPI* (18:2)*	-0.0102407	0.843049	0.971137
1-oleoyl-2-arachidonoyl-GPI (18:1/20:4)*	0.00629659	0.842379	0.971137
nervonoyl ethanolamide (24:1)*	0.0196323	0.844131	0.971137
phenylalanylalanine	-0.0186934	0.843264	0.971137
glycosyl-N-stearoyl-sphingosine (d18:1/18:0)	0.0117897	0.848462	0.973277
ophthalmate	0.0144301	0.849095	0.973277
1-stearoyl-2-arachidonoyl-GPC (18:0/20:4)	-0.00648068	0.854935	0.976779
2-stearoyl-GPE (18:0)*	-0.00959548	0.855649	0.976779
carnosine	0.0114349	0.857353	0.976779
decanoylcarnitine (C10)	0.0159484	0.859278	0.976779
sphingomyelin (d18:2/23:0, d18:1/23:1, d17:1/24:1)*	0.00747363	0.861497	0.976779
threonine	-0.00663704	0.861466	0.976779
1-palmitoleoyl-2-linoleoyl-GPC (16:1/18:2)*	-0.00720215	0.866281	0.978547
1-palmitoyl-2-stearoyl-GPC (16:0/18:0)	0.011877	0.869299	0.978547
3'-dephospho-CoA-glutathione*	-0.00770953	0.868913	0.978547
hippurate	0.0200123	0.868832	0.978547
1-oleoyl-GPG (18:1)*	-0.00785952	0.883519	0.978992
1-stearoyl-2-oleoyl-GPS (18:0/18:1)	-0.00631791	0.890507	0.978992
2-hydroxyheptanoate*	0.00441091	0.886242	0.978992
3-hydroxystachydrine*	0.0233696	0.876465	0.978992
3-methyl-2-oxobutyrate	-0.00861701	0.895935	0.978992
3-sulfo-L-alanine	0.0184066	0.891726	0.978992
5-(galactosylhydroxy)-L-lysine	0.00576871	0.872127	0.978992
argininosuccinate	-0.0107647	0.89435	0.978992
CoA	-0.0078043	0.889353	0.978992
cystathionine	0.0116169	0.895167	0.978992
dihomo-linolenoylcarnitine (C20:3n3 or 6)*	0.00992086	0.887608	0.978992
dopamine 3-O-sulfate	-0.00984264	0.896238	0.978992
linoleoyl ethanolamide	-0.00626752	0.895601	0.978992
N2,N2-dimethylguanosine	-0.00821672	0.890426	0.978992
spermine	0.00519107	0.886326	0.978992
stearoyl-arachidonoyl-glycerol (18:0/20:4) [1]*	0.0108087	0.88622	0.978992
thymidine	0.0075921	0.894737	0.978992
gamma-glutamylphenylalanine	0.00890188	0.90269	0.984325
3-methylglutarylcarnitine (2)	0.0051356	0.907155	0.986336
gamma-glutamylglutamine	-0.00624305	0.907681	0.986336
adenosine 5'-diphosphoribose (ADP-ribose)	0.00686356	0.910073	0.987224
1-methyl-4-imidazoleacetate	0.00621528	0.912863	0.987277
1-methylhistidine	-0.00939588	0.927277	0.987277
1-stearoyl-2-docosahexaenoyl-GPC (18:0/22:6)	0.00411365	0.930622	0.987277
2'-O-methylcytidine	-0.00456503	0.935456	0.987277
2,3-dihydroxyisovalerate	-0.00602766	0.938273	0.987277
3-sulfo-nervonoyl-galactosylceramide (d18:1/24:1)	-0.00421562	0.941613	0.987277
betaine	0.00522256	0.919998	0.987277
Isobar: hexose diphosphates	0.00757222	0.94063	0.987277
gamma-glutamylcysteine	0.00539894	0.935626	0.987277
homocitrulline	-0.00935172	0.930058	0.987277
isobutyrylcarnitine (C4)	-0.00792012	0.935654	0.987277
ornithine	0.00497105	0.913629	0.987277
pregnenediol sulfate (C21H34O5S)*	0.00786083	0.92478	0.987277
ribonate	0.00237452	0.929025	0.987277
S-methylglutathione	0.00400005	0.930507	0.987277
sphingomyelin (d18:0/18:0, d19:0/17:0)*	-0.00523883	0.936999	0.987277
sphingomyelin (d18:1/24:1, d18:2/24:0)*	0.00410815	0.918432	0.987277
stearoyl-arachidonoyl-glycerol (18:0/20:4) [2]*	-0.00481908	0.917974	0.987277
thiamin (Vitamin B1)	-0.00415853	0.933663	0.987277
thioproline	-0.00432317	0.939473	0.987277
1-stearoyl-2-docosahexaenoyl-GPE (18:0/22:6)*	-0.00343373	0.946342	0.987417
3-methylglutaconate	-0.00281711	0.946472	0.987417
6-oxopiperidine-2-carboxylate	0.00638061	0.944655	0.987417
3-methylhistidine	-0.00785039	0.951775	0.990814
indolelactate	0.00372956	0.952888	0.990814
aconitate [cis or trans]	-0.00182505	0.954583	0.990933
1,2-dioleoyl-GPS (18:1/18:1)	-0.00148758	0.9708	0.994765
1-arachidonylglycerol (20:4)	-0.00334117	0.968406	0.994765
2,4-di-tert-butylphenol	-0.000632497	0.97414	0.994765
3-(3-amino-3-carboxypropyl)uridine*	0.00158238	0.965777	0.994765
3-hydroxystearate	-0.00130843	0.960987	0.994765
5-methyluridine (ribothymidine)	-0.00112894	0.971081	0.994765
gulonate*	0.00144788	0.972044	0.994765
hydroxy-N6,N6,N6-trimethyllysine*	0.000833761	0.971569	0.994765
N-palmitoyl-sphingadienine (d18:2/16:0)*	0.00442287	0.961457	0.994765
oleoyl-arachidonoyl-glycerol (18:1/20:4) [2]*	0.00175913	0.972789	0.994765
1-palmitoyl-2-arachidonoyl-GPE (16:0/20:4)*	0.00128348	0.977378	0.994831
S-(1,2-dicarboxyethyl)glutathione	0.00110376	0.975941	0.994831
1-myristoyl-2-palmitoyl-GPC (14:0/16:0)	-0.000422825	0.989516	0.995698
1-stearoyl-GPS (18:0)*	0.000352958	0.993515	0.995698
3-(4-hydroxyphenyl)lactate (HPLA)	-0.000520643	0.993072	0.995698
3-hydroxydecanoate	0.000220514	0.99411	0.995698
ceramide (d18:2/24:1, d18:1/24:2)*	0.000902868	0.982454	0.995698
cysteinylglycine disulfide*	0.000975143	0.992215	0.995698
laurylcarnitine (C12)	-0.00172753	0.983329	0.995698
malate	0.000456053	0.99103	0.995698
sphinganine	0.000981968	0.985249	0.995698
tetracosadienoylcarnitine (C24:2)*	0.00208359	0.979922	0.995698
histamine	-0.000133936	0.998158	0.998158

## Sheet: C2vsCO
S8 Data. Differentially abundant metabolites in Knight ADRC (Knight-C2 vs Control)
Metabolome	Effect	PValue	Adjusted.Pvalue
pipecolate	-0.21467	2.65505e-05	0.0166472
4-hydroxybutyrate (GHB)	0.185899	0.00119632	0.224148
alpha-tocopherol	-0.0793776	0.00249381	0.224148
aspartate	0.113208	0.00250245	0.224148
N-acetylglucosaminylasparagine	-0.0632734	0.00242147	0.224148
serotonin	-0.388326	0.000883178	0.224148
tryptophan betaine	-0.546985	0.00193367	0.224148
1-(1-enyl-palmitoyl)-2-linoleoyl-GPE (P-16:0/18:2)*	0.116268	0.00375246	0.27916
5-hydroxyindoleacetate	-0.245472	0.00502218	0.27916
guanidinoacetate	0.1895	0.005788	0.27916
N-acetylasparagine	-0.142845	0.00444596	0.27916
N-acetylhistidine	-0.302607	0.00554785	0.27916
retinol (Vitamin A)	-0.174398	0.00502702	0.27916
1-palmitoyl-2-palmitoleoyl-GPC (16:0/16:1)*	0.0314156	0.0122173	0.40317
alpha-hydroxyisovalerate	-0.227661	0.0102587	0.40317
beta-citrylglutamate	-0.127328	0.00923126	0.40317
glutamate, gamma-methyl ester	-0.107135	0.0118007	0.40317
glycosyl-N-nervonoyl-sphingadienine (d18:2/24:1)*	0.100237	0.0119469	0.40317
N-acetylglutamate	-0.0865843	0.0104944	0.40317
1-linoleoyl-2-arachidonoyl-GPC (18:2/20:4n6)*	-0.0931307	0.025734	0.40338
2'-O-methyluridine	0.158627	0.0157448	0.40338
2-hydroxyglutarate	0.137204	0.0225122	0.40338
2-methylcitrate/homocitrate	-0.114447	0.0237427	0.40338
3-ureidopropionate	-0.161492	0.0255993	0.40338
acetylcholine	-0.393255	0.0208161	0.40338
cystine	0.346135	0.0248367	0.40338
dehydroepiandrosterone sulfate (DHEA-S)	0.247515	0.0177466	0.40338
gamma-glutamylglutamate	0.125431	0.0194422	0.40338
gamma-glutamylvaline	0.124527	0.0195194	0.40338
glutarate (C5-DC)	0.143416	0.0220366	0.40338
glycosyl ceramide (d18:2/25:1, d18:1/25:2)	0.0795195	0.0220416	0.40338
glycosyl-N-nervonoyl-sphingosine (d18:1/24:1)*	0.132288	0.0128805	0.40338
glycosyl-N-stearoyl-sphingosine (d18:1/18:0)	0.146764	0.0233595	0.40338
kynurenate	-0.210798	0.0158463	0.40338
lanthionine	-0.0928759	0.021444	0.40338
N-acetylarginine	-0.0760484	0.0254625	0.40338
N-formylmethionine	-0.14798	0.0248041	0.40338
N6-succinyladenosine	0.0607057	0.0181949	0.40338
nicotinamide	-0.0435174	0.01925	0.40338
sphingomyelin (d18:1/22:1, d18:2/22:0, d16:1/24:1)*	0.0757481	0.0180015	0.40338
ergothioneine	-0.163574	0.0269282	0.411804
N-carbamoylglutamate	-0.110305	0.0287553	0.429276
gamma-glutamylthreonine	0.159668	0.0300062	0.437532
glycosyl-N-palmitoyl-sphingosine (d18:1/16:0)	0.131162	0.0322889	0.460116
imidazole lactate	-0.159824	0.0330453	0.460431
2'-O-methylcytidine	0.130725	0.0347193	0.47324
2-hydroxyheptanoate*	-0.0782727	0.0375567	0.501022
1-(1-enyl-palmitoyl)-2-palmitoleoyl-GPC (P-16:0/16:1)*	0.115174	0.0387823	0.50152
1-stearoyl-GPS (18:0)*	0.0987044	0.041915	0.50152
2-methylmalonylcarnitine (C4-DC)	-0.110271	0.039526	0.50152
5-methylthioadenosine (MTA)	-0.102121	0.0416653	0.50152
glycosyl ceramide (d18:1/23:1, d17:1/24:1)*	0.140295	0.0432737	0.50152
homovanillate (HVA)	-0.107123	0.0434176	0.50152
N-acetylputrescine	-0.115192	0.0424905	0.50152
stearoyl-arachidonoyl-glycerol (18:0/20:4) [1]*	0.147643	0.043993	0.50152
threonine	0.0901384	0.0506517	0.567118
1-linoleoyl-2-arachidonoyl-GPE (18:2/20:4)*	-0.0721997	0.0548883	0.574645
2-aminoadipate	0.164601	0.0541227	0.574645
branched-chain, straight-chain, or cyclopropyl 12:1 fatty acid*	-0.181186	0.0564439	0.574645
gamma-glutamylleucine	0.157538	0.0559147	0.574645
S-adenosylhomocysteine (SAH)	-0.0553586	0.0547653	0.574645
sphingomyelin (d18:2/23:0, d18:1/23:1, d17:1/24:1)*	0.0827761	0.0568229	0.574645
N1-Methyl-2-pyridone-5-carboxamide	-0.219856	0.0580674	0.577909
sphingomyelin (d18:2/24:1, d18:1/24:2)*	0.0520748	0.0593531	0.581475
1-(1-enyl-palmitoyl)-2-oleoyl-GPC (P-16:0/18:1)*	0.113125	0.0634101	0.584678
beta-hydroxyisovaleroylcarnitine	-0.0814278	0.0633333	0.584678
carboxyethyl-GABA	0.0649433	0.0622542	0.584678
N-acetylglycine	0.175139	0.0615593	0.584678
serine	0.0615096	0.0691698	0.628543
adenosine	-0.134674	0.0712732	0.629907
malonate	-0.0633127	0.0723339	0.629907
N6-carboxymethyllysine	-0.071691	0.0717601	0.629907
acetylcarnitine (C2)	-0.0921637	0.0781618	0.653433
cysteinylglycine disulfide*	0.231655	0.0772925	0.653433
dopamine 3-O-sulfate	-0.165985	0.0764335	0.653433
5-methyluridine (ribothymidine)	0.0732715	0.0828785	0.683748
cysteine-glutathione disulfide	0.108486	0.0857174	0.697985
1-(1-enyl-palmitoyl)-2-oleoyl-GPE (P-16:0/18:1)*	0.0704129	0.111371	0.703863
2-methylserine	0.113565	0.0893205	0.703863
5,6-dihydrothymine	-0.0864709	0.102567	0.703863
8-methoxykynurenate	-0.198211	0.111127	0.703863
acetyl-CoA	-0.113242	0.0943809	0.703863
cytidine 5'-monophospho-N-acetylneuraminic acid	0.126419	0.0980029	0.703863
CDP-ethanolamine	-0.0414764	0.08767	0.703863
FAD	-0.0457822	0.107649	0.703863
gamma-aminobutyrate (GABA)	-0.0376359	0.106517	0.703863
gamma-glutamylphenylalanine	0.148735	0.0925374	0.703863
glutamate	0.0456972	0.0951072	0.703863
glycerophosphoinositol*	-0.0613028	0.102044	0.703863
kynurenine	-0.142746	0.110509	0.703863
N-acetyltaurine	-0.08126	0.107649	0.703863
N-oleoyltaurine	0.116027	0.112259	0.703863
ribulose/xylulose	-0.120512	0.10287	0.703863
S-methylglutathione	-0.0888872	0.10863	0.703863
sphingomyelin (d17:1/16:0, d18:1/15:0, d16:1/17:0)*	0.0581057	0.111175	0.703863
sphingomyelin (d18:0/18:0, d19:0/17:0)*	-0.106872	0.106261	0.703863
sphingomyelin (d18:1/24:1, d18:2/24:0)*	0.0706455	0.108769	0.703863
sphingomyelin (d18:2/16:0, d18:1/16:1)*	0.0612867	0.0962732	0.703863
sphingomyelin (d18:2/18:1)*	0.0830058	0.109967	0.703863
hydroxyproline	0.0571844	0.109874	0.703863
2,3-dihydroxy-5-methylthio-4-pentenoate (DMTPA)*	-0.0738739	0.115129	0.71471
1-linoleoyl-GPE (18:2)*	-0.0628535	0.117652	0.716195
1-stearoyl-2-oleoyl-GPE (18:0/18:1)	-0.0349144	0.117606	0.716195
3-sulfo-nervonoyl-galactosylceramide (d18:1/24:1)	0.090784	0.120182	0.717661
carotene diol (1)	-0.116958	0.119904	0.717661
5-hydroxylysine	-0.0647152	0.125701	0.736584
orotidine	0.0890749	0.124931	0.736584
1-palmitoyl-2-oleoyl-GPC (16:0/18:1)	-0.00951618	0.130371	0.756876
arabinose	-0.0755001	0.137319	0.763737
N-stearoyltaurine	0.0918981	0.13912	0.763737
ornithine	0.0733185	0.139851	0.763737
palmitoyl-arachidonoyl-glycerol (16:0/20:4) [2]*	0.0712526	0.137382	0.763737
phenyllactate (PLA)	-0.146631	0.136332	0.763737
propionylcarnitine (C3)	-0.0963356	0.140079	0.763737
putrescine	-0.0838205	0.13681	0.763737
heptenedioate (C7:1-DC)*	-0.144705	0.143558	0.775957
1-palmitoyl-2-oleoyl-GPE (16:0/18:1)	-0.0375281	0.145524	0.779862
succinate	0.0927597	0.148225	0.787605
dimethylglycine	-0.110497	0.149922	0.789923
1-myristoyl-2-arachidonoyl-GPC (14:0/20:4)*	-0.0454676	0.151557	0.791888
1-(1-enyl-oleoyl)-2-oleoyl-GPE (P-18:1/18:1)*	0.0726939	0.15589	0.79466
orotate	0.105101	0.154279	0.79466
S-methylcysteine sulfoxide	0.108555	0.155202	0.79466
glycerophosphoserine*	-0.041951	0.157547	0.796631
UDP-N-acetylglucosamine/galactosamine	-0.0922211	0.160423	0.804684
1-(1-enyl-stearoyl)-2-oleoyl-GPE (P-18:0/18:1)	0.0677644	0.162118	0.806729
(16 or 17)-methylstearate (a19:0 or i19:0)	-0.0397263	0.201228	0.811537
1,5-anhydroglucitol (1,5-AG)	0.0852979	0.209475	0.811537
1-(1-enyl-oleoyl)-GPE (P-18:1)*	0.0822884	0.219681	0.811537
1-(1-enyl-palmitoyl)-GPE (P-16:0)*	0.064222	0.197817	0.811537
1-arachidonoyl-GPE (20:4n6)*	-0.0443165	0.211218	0.811537
1-carboxyethylphenylalanine	0.0680787	0.184047	0.811537
1-myristoylglycerol (14:0)	-0.0604626	0.218871	0.811537
1-oleoyl-2-linoleoyl-GPE (18:1/18:2)*	-0.0476563	0.187319	0.811537
1-oleoyl-GPC (18:1)	-0.0265777	0.166647	0.811537
1-palmitoyl-2-oleoyl-GPG (16:0/18:1)	-0.0718434	0.188467	0.811537
1-stearoyl-2-arachidonoyl-GPC (18:0/20:4)	-0.0482319	0.210864	0.811537
1-stearoyl-2-oleoyl-GPS (18:0/18:1)	0.0569618	0.214817	0.811537
2'-deoxyinosine	-0.0837308	0.222623	0.811537
3-formylindole	-0.0450571	0.200155	0.811537
3-hydroxybutyrate (BHBA)	-0.0864035	0.189062	0.811537
3-hydroxyisobutyrate	0.0796648	0.188517	0.811537
3-methoxytyramine sulfate	-0.10728	0.203029	0.811537
3-methylcytidine	0.053351	0.216271	0.811537
5-dodecenoate (12:1n7)	-0.0763085	0.179632	0.811537
adenine	0.0733588	0.173709	0.811537
2'-AMP	0.129551	0.198844	0.811537
alanylleucine	-0.136372	0.198901	0.811537
cystathionine	-0.111888	0.168637	0.811537
cysteine	0.0896368	0.190533	0.811537
CMP	0.0474729	0.182099	0.811537
dihydroxyacetone phosphate (DHAP)	-0.0866411	0.201921	0.811537
dimethylarginine (ADMA + SDMA)	0.083593	0.185443	0.811537
glutathione, oxidized (GSSG)	-0.0484598	0.176312	0.811537
glutathione, reduced (GSH)	-0.057285	0.211035	0.811537
glycine	0.0512829	0.164491	0.811537
glycosyl-N-stearoyl-sphingadienine (d18:2/18:0)*	0.0838974	0.189099	0.811537
glycylleucine	0.1178	0.201254	0.811537
N-palmitoyltaurine	0.0906756	0.2113	0.811537
N-stearoyl-sphingosine (d18:1/18:0)*	0.0544447	0.191165	0.811537
nervonoylcarnitine (C24:1)*	-0.0944134	0.188167	0.811537
palmitoyl sphingomyelin (d18:1/16:0)	0.0296501	0.219605	0.811537
phenylalanine	0.0395367	0.201894	0.811537
phenylalanylglycine	0.0879652	0.176812	0.811537
ribulonate/xylulonate/lyxonate*	0.0485723	0.22136	0.811537
S-adenosylmethionine (SAM)	-0.0752455	0.199738	0.811537
saccharopine	0.110262	0.210224	0.811537
sphingosine	0.0680705	0.175456	0.811537
trigonelline (N'-methylnicotinate)	-0.190324	0.205395	0.811537
tryptophan	0.0461251	0.189955	0.811537
tyrosylglycine	0.0794382	0.218151	0.811537
uridine	0.024744	0.221397	0.811537
1-oleoyl-2-docosahexaenoyl-GPC (18:1/22:6)*	-0.047585	0.243934	0.812854
1-stearoyl-GPG (18:0)	-0.0578221	0.234698	0.812854
2-methylbutyrylcarnitine (C5)	-0.0798526	0.245023	0.812854
3-phosphoglycerate	0.125281	0.230581	0.812854
4-guanidinobutanoate	0.0471592	0.240382	0.812854
androsterone sulfate	0.116954	0.237764	0.812854
CDP-choline	-0.0286275	0.241336	0.812854
docosapentaenoate (n6 DPA; 22:5n6)	0.0891008	0.235705	0.812854
gluconate	-0.0944355	0.240727	0.812854
glutamine	-0.0555088	0.24124	0.812854
hydantoin-5-propionate	0.164425	0.243172	0.812854
myristoylcarnitine (C14)	0.0885424	0.23432	0.812854
NADH	-0.110394	0.230757	0.812854
oleoyl ethanolamide	0.0790834	0.235172	0.812854
phosphoethanolamine (PE)	-0.0478887	0.226437	0.812854
stearate (18:0)	-0.046683	0.234365	0.812854
taurocyamine	0.0706794	0.238039	0.812854
1-arachidonoyl-GPC* (20:4)*	-0.0437618	0.253424	0.827589
1-stearoyl-2-arachidonoyl-GPE (18:0/20:4)	-0.0615223	0.25236	0.827589
N-acetyl-3-methylhistidine*	-0.198697	0.252769	0.827589
2S,3R-dihydroxybutyrate	-0.105717	0.257664	0.837075
palmitoleate (16:1n7)	0.068348	0.259587	0.838975
pyridoxamine phosphate	-0.0346042	0.262888	0.845285
arachidonoyl ethanolamide	-0.0533261	0.266501	0.848803
sphingomyelin (d18:1/20:0, d16:1/22:0)*	-0.0846057	0.266689	0.848803
sphingomyelin (d18:2/14:0, d18:1/14:1)*	0.0402237	0.268405	0.84995
4-hydroxyphenylacetate	-0.103401	0.2719	0.852881
N-acetylvaline	-0.039979	0.272051	0.852881
N-monomethylarginine	0.100026	0.275994	0.860936
hydroxy-N6,N6,N6-trimethyllysine*	-0.0291686	0.278822	0.861193
N-acetylglutamine	-0.0513084	0.280098	0.861193
tetradecadienoate (14:2)*	-0.0756179	0.280197	0.861193
methyl glucopyranoside (alpha + beta)	-0.102883	0.28224	0.863242
N2,N2-dimethylguanosine	0.0656918	0.285605	0.864249
ribose 1-phosphate	-0.0458339	0.286705	0.864249
sedoheptulose-7-phosphate	-0.0659577	0.283994	0.864249
glycerophosphorylcholine (GPC)	0.0522543	0.289465	0.868396
(R)-3-hydroxybutyrylcarnitine	-0.0596246	0.307354	0.870998
1,2-dioleoyl-GPS (18:1/18:1)	0.0388631	0.311871	0.870998
1-(1-enyl-palmitoyl)-2-arachidonoyl-GPE (P-16:0/20:4)*	0.0244319	0.305716	0.870998
1-palmitoleoyl-2-linoleoyl-GPC (16:1/18:2)*	-0.0523502	0.31986	0.870998
1-palmitoyl-2-arachidonoyl-GPC (16:0/20:4n6)	-0.0369595	0.310789	0.870998
1-stearoyl-2-docosahexaenoyl-GPE (18:0/22:6)*	-0.0436141	0.31242	0.870998
2-hydroxy-3-methylvalerate	-0.0935615	0.324145	0.870998
3-(3-amino-3-carboxypropyl)uridine*	-0.0473811	0.297993	0.870998
4-acetaminophen sulfate	-0.312638	0.32518	0.870998
acisoga	-0.116346	0.304093	0.870998
argininosuccinate	0.0999718	0.31942	0.870998
beta-hydroxyisovalerate	-0.0590322	0.327551	0.870998
diacetylspermidine*	-0.0703593	0.297074	0.870998
FMN	-0.0462893	0.308853	0.870998
formiminoglutamate	-0.0909186	0.327813	0.870998
glycosyl ceramide (d18:1/20:0, d16:1/22:0)*	0.0609156	0.297267	0.870998
isobutyrylcarnitine (C4)	-0.108361	0.322276	0.870998
leucylglutamine*	-0.0711034	0.31985	0.870998
leucylglycine	-0.0931977	0.309863	0.870998
methionine	0.0433993	0.316303	0.870998
methionine sulfone	0.119826	0.32784	0.870998
1-methyladenosine	0.02572	0.320584	0.870998
palmitoleoyl ethanolamide*	0.075078	0.327464	0.870998
palmitoleoylcarnitine (C16:1)*	0.089355	0.309981	0.870998
thioproline	0.0609412	0.326713	0.870998
valylglycine	0.124643	0.315769	0.870998
xanthine	0.0339417	0.312742	0.870998
N-stearoyl-sphingadienine (d18:2/18:0)*	0.0754999	0.329431	0.871533
1-(1-enyl-stearoyl)-2-arachidonoyl-GPE (P-18:0/20:4)*	-0.0277407	0.369383	0.89372
1-carboxyethyltyrosine	0.0429043	0.374654	0.89372
1-carboxyethylvaline	0.0473084	0.367326	0.89372
1-palmitoyl-2-arachidonoyl-GPE (16:0/20:4)*	-0.0433924	0.369307	0.89372
1-palmitoyl-2-docosahexaenoyl-GPC (16:0/22:6)	-0.0399766	0.350521	0.89372
1-palmitoyl-2-stearoyl-GPC (16:0/18:0)	-0.0712956	0.350268	0.89372
1-stearoyl-2-docosahexaenoyl-GPC (18:0/22:6)	-0.0456267	0.366957	0.89372
3-hydroxy-2-ethylpropionate	0.0619581	0.348125	0.89372
3-hydroxylaurate	-0.037579	0.378509	0.89372
3-hydroxypalmitoylcarnitine	0.0775877	0.370542	0.89372
4-methylcatechol sulfate	0.171647	0.352015	0.89372
alpha-ketoglutarate	0.028837	0.381342	0.89372
behenoylcarnitine (C22)*	-0.0505841	0.382005	0.89372
caproate (6:0)	0.0319444	0.362755	0.89372
deoxycarnitine	-0.0282976	0.354437	0.89372
docosatrienoate (22:3n6)*	0.106181	0.364824	0.89372
fructose	-0.0605495	0.363314	0.89372
galactose 1-phosphate	-0.0880469	0.360339	0.89372
glutarylcarnitine (C5-DC)	0.0708748	0.339936	0.89372
gulonate*	-0.0467457	0.375115	0.89372
inosine	-0.0263162	0.355816	0.89372
myristoleoylcarnitine (C14:1)*	0.076627	0.377542	0.89372
N-acetyl-aspartyl-glutamate (NAAG)	-0.0531085	0.381046	0.89372
N-acetylphenylalanine	0.0676439	0.366468	0.89372
N-acetylserine	-0.0265879	0.374046	0.89372
nervonoyl ethanolamide (24:1)*	0.0891864	0.37368	0.89372
palmitoyl ethanolamide	0.066003	0.35622	0.89372
thiamin (Vitamin B1)	0.0483285	0.362725	0.89372
tiglyl carnitine (C5)	-0.0633697	0.365941	0.89372
urea	0.104713	0.359572	0.89372
xanthosine	-0.0455778	0.369164	0.89372
phytosphingosine	0.0467713	0.385688	0.897116
UDP-glucose	-0.0838608	0.386318	0.897116
1-linoleoyl-GPG (18:2)*	-0.0569462	0.418609	0.899742
1-methyl-5-imidazoleacetate	0.127247	0.397577	0.899742
1-palmitoleoyl-GPC* (16:1)*	0.0423263	0.40801	0.899742
2-hydroxybutyrate/2-hydroxyisobutyrate	-0.0510776	0.403191	0.899742
3-aminoisobutyrate	-0.0360595	0.390529	0.899742
3-methyl-2-oxobutyrate	-0.0625929	0.416227	0.899742
6-oxopiperidine-2-carboxylate	0.0841111	0.39361	0.899742
adenosine 5'-diphosphoribose (ADP-ribose)	-0.062919	0.399931	0.899742
arginine	0.0264667	0.410765	0.899742
asparagine	0.0345642	0.417618	0.899742
carnitine	-0.0395505	0.404224	0.899742
dehydroascorbate	0.025986	0.39776	0.899742
dimethyl sulfone	0.0864068	0.391182	0.899742
glycosyl ceramide (d16:1/24:1, d18:1/22:1)*	0.0461084	0.416008	0.899742
isoleucylglycine	0.0878898	0.410973	0.899742
NAD+	-0.0666405	0.407324	0.899742
O-sulfo-L-tyrosine	0.0333068	0.399924	0.899742
palmitoyl dihydrosphingomyelin (d18:0/16:0)*	-0.053126	0.414565	0.899742
phenol sulfate	0.145607	0.40517	0.899742
phosphoenolpyruvate (PEP)	0.106897	0.419018	0.899742
tricosanoyl sphingomyelin (d18:1/23:0)*	0.0468155	0.40634	0.899742
tyrosine	0.0275765	0.414745	0.899742
2-O-methylascorbic acid	-0.0261924	0.423116	0.900082
ceramide (d18:2/24:1, d18:1/24:2)*	0.0380201	0.425373	0.900082
mannitol/sorbitol	-0.0326148	0.424101	0.900082
N-formylphenylalanine	0.0368118	0.426355	0.900082
urate	-0.0585199	0.421403	0.900082
1-myristoyl-2-palmitoyl-GPC (14:0/16:0)	-0.0266466	0.433823	0.902874
1-palmitoyl-GPG (16:0)*	-0.0332556	0.462237	0.902874
15-KETE	0.0427868	0.459424	0.902874
2-docosahexaenoylglycerol (22:6)*	-0.050128	0.436941	0.902874
3-hydroxyarachidate*	-0.0402914	0.44677	0.902874
3-hydroxyhexanoate	0.0373204	0.431135	0.902874
3-hydroxyoleoylcarnitine	0.0709895	0.452073	0.902874
4-hydroxyphenylpyruvate	0.058171	0.461052	0.902874
5,6-dihydrouridine	0.0563103	0.459922	0.902874
AMP	-0.0788535	0.45629	0.902874
arabitol/xylitol	-0.035515	0.432604	0.902874
butyrylcarnitine (C4)	-0.0623555	0.434359	0.902874
cysteinylglycine	-0.0408243	0.457739	0.902874
gamma-glutamyl-alpha-lysine	0.0752927	0.44601	0.902874
glycerophosphoethanolamine	0.0229937	0.442401	0.902874
glycylvaline	0.050374	0.453696	0.902874
guanosine	-0.0321904	0.450326	0.902874
N-acetylglucosamine/N-acetylgalactosamine	0.0381897	0.45175	0.902874
oleoyl-arachidonoyl-glycerol (18:1/20:4) [2]*	0.037336	0.450982	0.902874
S-(1,2-dicarboxyethyl)glutathione	-0.0333327	0.461983	0.902874
S-methylcysteine	0.0396516	0.438822	0.902874
sphingadienine	0.0586113	0.461152	0.902874
stearoyl-docosahexaenoyl-glycerol (18:0/22:6) [2]*	0.0678891	0.439872	0.902874
threonate	0.0259567	0.447141	0.902874
2,4-di-tert-butylphenol	-0.017925	0.477438	0.912664
2-linoleoylglycerol (18:2)	-0.0704286	0.471709	0.912664
3-hydroxyadipate*	-0.0809926	0.47446	0.912664
CoA-glutathione*	-0.0316302	0.473392	0.912664
dihomo-linoleoylcarnitine (C20:2)*	-0.0658759	0.476399	0.912664
N-acetyl-beta-alanine	-0.0457481	0.471818	0.912664
N-acetylcysteine	0.0317067	0.476219	0.912664
vanillactate	0.0819359	0.480021	0.914811
2R,3R-dihydroxybutyrate	0.0424545	0.4929	0.915221
arachidonoylcarnitine (C20:4)	-0.0477167	0.485691	0.915221
phosphocholine	0.0277432	0.485869	0.915221
docosahexaenoyl ethanolamide	0.0340207	0.491784	0.915221
docosatrienoylcarnitine (C22:3)*	0.0504217	0.493374	0.915221
erucate (22:1n9)	0.0519377	0.48436	0.915221
homostachydrine*	0.0752281	0.49608	0.915221
myo-inositol	0.0204369	0.496365	0.915221
NADHX*	-0.0744992	0.488017	0.915221
oleoylcarnitine (C18:1)	0.0521966	0.492455	0.915221
pantothenate (Vitamin B5)	-0.0349837	0.489731	0.915221
proline	0.0281745	0.497752	0.915221
N-arachidonoyltaurine	0.0577782	0.499272	0.915331
1,2-dioleoyl-GPE (18:1/18:1)	-0.0151798	0.522883	0.917669
1-palmitoyl-2-docosahexaenoyl-GPE (16:0/22:6)*	-0.0306722	0.537136	0.917669
1-palmitoyl-2-linoleoyl-GPE (16:0/18:2)	-0.0160918	0.535862	0.917669
13-HODE + 9-HODE	0.0456641	0.514417	0.917669
5,6-dihydrouracil	0.0325965	0.533222	0.917669
adrenate (22:4n6)	0.0439351	0.517051	0.917669
alanine	0.0149952	0.518792	0.917669
argininate*	0.0240364	0.507101	0.917669
beta-alanine	-0.00963916	0.510816	0.917669
CoA	-0.0392783	0.535296	0.917669
cortisol	-0.055348	0.529562	0.917669
cytidine	0.0872248	0.51484	0.917669
docosapentaenoate (DPA; 22:5n3)	0.0423523	0.532752	0.917669
erucoylcarnitine (C22:1)*	0.033358	0.535639	0.917669
glycerol	-0.0258124	0.530125	0.917669
hippurate	-0.0921561	0.528512	0.917669
N-acetylglucosamine 6-phosphate	-0.0368262	0.522513	0.917669
N-acetylmethionine	0.0306277	0.531277	0.917669
N-acetylmethionine sulfoxide	0.052118	0.536332	0.917669
N-acetylthreonine	-0.0217027	0.526019	0.917669
N1-methylinosine	0.0438329	0.505151	0.917669
sphinganine	0.035036	0.511708	0.917669
stearoyl sphingomyelin (d18:1/18:0)	0.0183053	0.504635	0.917669
stearoyl-arachidonoyl-glycerol (18:0/20:4) [2]*	0.0306479	0.510414	0.917669
succinylcarnitine (C4-DC)	-0.0274736	0.514567	0.917669
glycerol 3-phosphate	0.0748419	0.542707	0.922986
indoleacetate	0.053379	0.543192	0.922986
1-linoleoylglycerol (18:2)	-0.0514097	0.546788	0.926585
15-HETE	0.0379022	0.549812	0.9267
ophthalmate	-0.0604225	0.548404	0.9267
sphingomyelin (d18:1/14:0, d16:1/16:0)*	0.0148186	0.553327	0.930123
1-meadoylglycerol (20:3n9)*	0.0576141	0.557577	0.933237
1-stearoyl-2-arachidonoyl-GPI (18:0/20:4)	-0.018622	0.55999	0.933237
eicosanoylsphingosine (d20:1)*	0.037528	0.560215	0.933237
5'- GMP	-0.0671658	0.561133	0.933237
arachidate (20:0)	-0.0139092	0.564062	0.935627
pregnen-diol disulfate*	-0.0617587	0.568425	0.940375
1-dihomo-linolenylglycerol (20:3)	-0.0532807	0.570754	0.941533
1-oleoyl-2-arachidonoyl-GPE (18:1/20:4)*	-0.0112426	0.575308	0.941533
1-oleoyl-2-arachidonoyl-GPI (18:1/20:4)*	0.0191937	0.576633	0.941533
arachidoylcarnitine (C20)*	0.0330664	0.573566	0.941533
decanoylcarnitine (C10)	-0.0566719	0.575493	0.941533
benzoate	0.0330035	0.578861	0.942388
myristoleate (14:1n5)	-0.0272043	0.580162	0.942388
linolenate (18:3n3 or 3n6)	0.0315785	0.582114	0.943114
1-stearoyl-GPC (18:0)	-0.0133051	0.588666	0.946103
eicosapentaenoate (EPA; 20:5n3)	-0.0446733	0.589794	0.946103
hypoxanthine	0.0181929	0.588895	0.946103
mead acid (20:3n9)	0.0619799	0.591503	0.946103
p-cresol sulfate	0.0608608	0.59145	0.946103
1-arachidonoyl-GPI* (20:4)*	-0.0259529	0.593017	0.946111
2-palmitoleoylglycerol (16:1)*	0.042308	0.59602	0.948488
eicosenoate (20:1n9 or 1n11)	0.0347762	0.597583	0.948568
hexadecasphingosine (d16:1)*	0.0270204	0.600804	0.951273
1-linoleoyl-GPI* (18:2)*	-0.0309431	0.605451	0.951687
2,4-dihydroxybutyrate	-0.0377821	0.608418	0.951687
citrulline	0.0578116	0.61169	0.951687
glycerophosphoglycerol	-0.0175641	0.608855	0.951687
inositol 1-phosphate (I1P)	0.0224216	0.609241	0.951687
pyridoxate	-0.0387664	0.605282	0.951687
valine	0.0227162	0.611456	0.951687
fructosyllysine	0.0184563	0.614205	0.953235
1-methylhistidine	0.0629987	0.623856	0.957991
1-oleoyl-GPG (18:1)*	0.0273912	0.626443	0.957991
1-palmitoyl-2-arachidonoyl-GPI (16:0/20:4)*	0.0189878	0.641157	0.957991
1-palmitoyl-GPS (16:0)*	0.0285092	0.644832	0.957991
2'-deoxyuridine	0.0277227	0.631786	0.957991
2-piperidinone	0.0676877	0.636433	0.957991
3'-dephosphocoenzyme A	0.02796	0.643916	0.957991
3-(4-hydroxyphenyl)lactate (HPLA)	-0.0304008	0.634629	0.957991
3-methylglutaconate	-0.0260126	0.624056	0.957991
3'-AMP	0.0458121	0.63075	0.957991
adrenoylcarnitine (C22:4)*	0.0340332	0.640235	0.957991
alpha-hydroxyisocaproate	-0.0415629	0.629693	0.957991
citrate	0.0196024	0.629928	0.957991
glucose 6-phosphate	-0.0335316	0.641816	0.957991
hexanoylcarnitine (C6)	-0.044724	0.639596	0.957991
nicotinamide ribonucleotide (NMN)	-0.0220728	0.622182	0.957991
nonadecanoate (19:0)	-0.015279	0.643105	0.957991
oleate/vaccenate (18:1)	0.0295327	0.624286	0.957991
UMP	0.053248	0.6463	0.957991
(S)-3-hydroxybutyrylcarnitine	-0.0165053	0.762337	0.964406
1-(1-enyl-stearoyl)-GPE (P-18:0)*	-0.0117244	0.738544	0.964406
1-carboxyethylisoleucine	-0.0291356	0.686678	0.964406
1-docosahexaenoylglycerol (22:6)	-0.0157426	0.752628	0.964406
1-methylguanidine	-0.0217632	0.77214	0.964406
1-methylnicotinamide	-0.0244066	0.674294	0.964406
1-oleoyl-GPS (18:1)	0.0212654	0.734463	0.964406
1-palmitoleoylglycerol (16:1)*	0.0474893	0.684242	0.964406
1-palmitoyl-2-linoleoyl-GPC (16:0/18:2)	-0.00810489	0.697717	0.964406
1-stearoyl-2-oleoyl-GPG (18:0/18:1)	-0.014044	0.750801	0.964406
10-nonadecenoate (19:1n9)	-0.0214477	0.765165	0.964406
2'-deoxyguanosine	-0.0158826	0.771881	0.964406
2-hydroxyadipate	-0.0216323	0.741564	0.964406
2-hydroxybehenate	0.0196098	0.737581	0.964406
2-palmitoyl-GPC* (16:0)*	-0.0114888	0.732673	0.964406
2-stearoyl-GPE (18:0)*	-0.0243454	0.71174	0.964406
3'-dephospho-CoA-glutathione*	-0.0190819	0.715302	0.964406
3-amino-2-piperidone	0.021171	0.73237	0.964406
3-hydroxy-3-methylglutarate	-0.016611	0.712871	0.964406
3-hydroxyindolin-2-one	-0.0446593	0.663139	0.964406
3-hydroxypalmitate	0.0147602	0.658875	0.964406
3-methylhistidine	0.0637534	0.673554	0.964406
3-sulfinovaline	-0.0321465	0.768222	0.964406
4-acetamidobutanoate	0.0289007	0.669089	0.964406
4-hydroxyhippurate	0.0525864	0.75633	0.964406
5-(galactosylhydroxy)-L-lysine	0.0149224	0.70704	0.964406
5-oxoproline	0.0123463	0.755192	0.964406
7-hydroxycholesterol (alpha or beta)	0.0236484	0.749381	0.964406
aconitate [cis or trans]	-0.0117127	0.759189	0.964406
alpha-ketoglutaramate*	-0.0229642	0.743156	0.964406
arabonate/xylonate	0.0271705	0.679668	0.964406
betaine	-0.0177521	0.760173	0.964406
C-glycosyltryptophan	-0.00905465	0.770597	0.964406
caprate (10:0)	0.011475	0.714833	0.964406
carnosine	0.0213695	0.754166	0.964406
choline	0.0168835	0.714821	0.964406
corticosterone	0.0379125	0.75315	0.964406
creatinine	0.00873528	0.696429	0.964406
deoxycholate	-0.05762	0.683746	0.964406
docosahexaenoate (DHA; 22:6n3)	-0.0308567	0.690555	0.964406
eicosenoylcarnitine (C20:1)*	-0.0306155	0.671624	0.964406
ethylmalonate	-0.0205397	0.666529	0.964406
Isobar: hexose diphosphates	-0.0347759	0.721875	0.964406
gamma-glutamylcysteine	0.0252541	0.72547	0.964406
gamma-glutamylhistidine	0.0295758	0.730307	0.964406
gamma-tocopherol/beta-tocopherol	0.0491287	0.663194	0.964406
glycerate	0.00726906	0.750627	0.964406
glycosyl-N-(2-hydroxynervonoyl)-sphingosine (d18:1/24:1(2OH))*	0.010447	0.754222	0.964406
histamine	-0.0222281	0.766568	0.964406
homocarnosine	-0.0212778	0.758955	0.964406
homocitrulline	0.0440021	0.740674	0.964406
lactate	0.00596222	0.703588	0.964406
laurylcarnitine (C12)	-0.0328578	0.702339	0.964406
lignoceroyl sphingomyelin (d18:1/24:0)	0.0178197	0.734378	0.964406
linoleoylcarnitine (C18:2)*	-0.0408429	0.684447	0.964406
margaroylcarnitine (C17)*	-0.0261356	0.672531	0.964406
methionine sulfoxide	0.0228118	0.674422	0.964406
myristate (14:0)	0.00919431	0.753782	0.964406
N-acetyl-glucosamine 1-phosphate	-0.0229823	0.766456	0.964406
N-acetylalanine	-0.0122885	0.698252	0.964406
N-delta-acetylornithine	-0.0367886	0.683455	0.964406
N-oleoylserine	0.025197	0.66687	0.964406
N-stearoylserine*	0.0172447	0.745464	0.964406
nicotinamide riboside	0.0182715	0.748933	0.964406
nisinate (24:6n3)	-0.024581	0.717187	0.964406
O-methyltyrosine	0.0177484	0.658528	0.964406
octadecenedioate (C18:1-DC)	0.0447421	0.675802	0.964406
pantetheine	-0.0209926	0.700037	0.964406
pseudouridine	0.0325154	0.686232	0.964406
pyridoxal	-0.0168872	0.662934	0.964406
riboflavin (Vitamin B2)	-0.0107961	0.771285	0.964406
ribonate	-0.0120092	0.69535	0.964406
spermine	-0.0184451	0.661344	0.964406
stearoyl ethanolamide	-0.0124757	0.769552	0.964406
tartronate (hydroxymalonate)	-0.0236872	0.728487	0.964406
tetracosadienoylcarnitine (C24:2)*	-0.0309569	0.692588	0.964406
threonylphenylalanine	0.0500802	0.677681	0.964406
uracil	0.0293968	0.69931	0.964406
valylleucine	-0.0269702	0.760747	0.964406
guanosine 5'-diphospho-fucose	0.0129584	0.774758	0.965752
1-oleoyl-GPI (18:1)	0.0143323	0.785819	0.966095
2-arachidonoylglycerol (20:4)	-0.0233598	0.782743	0.966095
2-palmitoylglycerol (16:0)	-0.0176488	0.785709	0.966095
7-HOCA	-0.0190095	0.783	0.966095
histidine	0.0132767	0.782805	0.966095
isoleucine	0.010887	0.782727	0.966095
octanoylcarnitine (C8)	0.02445	0.779781	0.966095
1-stearoyl-2-arachidonoyl-GPS (18:0/20:4)	-0.00847508	0.788284	0.967229
leucine	0.0104629	0.792541	0.970553
1,2-dipalmitoyl-GPC (16:0/16:0)	-0.0173142	0.796334	0.973298
N-acetylneuraminate	-0.00893988	0.798864	0.974489
sphingomyelin (d18:1/17:0, d17:1/18:0, d19:1/16:0)	-0.00797211	0.802129	0.976572
1-(1-enyl-palmitoyl)-2-palmitoyl-GPC (P-16:0/16:0)*	0.00381329	0.912439	0.97745
1-arachidonylglycerol (20:4)	0.0114884	0.890809	0.97745
1-oleoyl-GPE (18:1)	-0.00424093	0.927481	0.97745
1-oleoylglycerol (18:1)	-0.0110516	0.887701	0.97745
1-palmitoyl-2-oleoyl-GPS (16:0/18:1)	0.0085278	0.824434	0.97745
1-palmitoyl-GPC (16:0)	0.00229907	0.930371	0.97745
1-palmitoyl-GPE (16:0)	-0.004448	0.897981	0.97745
1-palmitoyl-GPI* (16:0)	0.00594808	0.865448	0.97745
1-palmitoylglycerol (16:0)	0.00610747	0.89884	0.97745
1-stearoyl-2-oleoyl-GPC (18:0/18:1)	-0.00282578	0.839434	0.97745
1-stearoyl-GPE (18:0)	-0.0122785	0.813687	0.97745
1-stearoyl-GPI (18:0)	0.00317543	0.924887	0.97745
10-heptadecenoate (17:1n7)	0.00781935	0.911229	0.97745
2,3-dihydroxy-2-methylbutyrate	0.00542874	0.910965	0.97745
2,3-dihydroxyisovalerate	0.00807011	0.94204	0.97745
2-hydroxystearate	-0.00276476	0.942866	0.97745
2-myristoylglycerol (14:0)	-0.0146209	0.844898	0.97745
2-oleoylglycerol (18:1)	-0.0180021	0.829044	0.97745
2-oxoarginine*	-0.00586901	0.880613	0.97745
3-hydroxydecanoate	-0.00410935	0.901865	0.97745
3-hydroxystachydrine*	0.0134935	0.935349	0.97745
3-hydroxystearate	0.00247708	0.933687	0.97745
3-methoxytyrosine	0.0155454	0.861579	0.97745
3-methylglutarylcarnitine (2)	-0.00673533	0.911633	0.97745
3-sulfo-L-alanine	-0.0128695	0.944448	0.97745
4-cholesten-3-one	0.00288205	0.946272	0.97745
acetylphosphate	0.00992157	0.863666	0.97745
adenylosuccinate	0.025021	0.835536	0.97745
adipoylcarnitine (C6-DC)	0.00932943	0.942051	0.97745
ascorbate (Vitamin C)	0.00416662	0.920732	0.97745
cholesterol	0.00189811	0.848153	0.97745
creatine	-0.00100366	0.920775	0.97745
dihomolinoleate (20:2n6)	-0.0153208	0.830191	0.97745
dihomo-linolenoylcarnitine (C20:3n3 or 6)*	-0.0164883	0.814353	0.97745
dimethylmalonic acid	0.00523616	0.918995	0.97745
docosadienoylcarnitine (C22:2)*	0.0156163	0.847555	0.97745
erythronate*	0.00285142	0.91452	0.97745
fumarate	-0.00347218	0.945366	0.97745
gamma-glutamyl-epsilon-lysine	-0.0172302	0.905826	0.97745
gamma-glutamylglutamine	0.00822125	0.880325	0.97745
glucose	0.00842582	0.938861	0.97745
guanine	-0.00713425	0.883083	0.97745
imidazole propionate	0.0108073	0.935138	0.97745
indolelactate	0.00923188	0.896994	0.97745
isovalerylcarnitine (C5)	-0.0210416	0.827635	0.97745
linoleate (18:2n6)	-0.00568673	0.920962	0.97745
linoleoyl ethanolamide	0.00555107	0.92126	0.97745
lysine	-0.00720009	0.83969	0.97745
malate	0.0030437	0.941611	0.97745
maleate	-0.0088453	0.841901	0.97745
margarate (17:0)	-0.00680729	0.872083	0.97745
methylphosphate	-0.00377999	0.897434	0.97745
methylsuccinate	-0.0148795	0.810219	0.97745
N,N,N-trimethyl-5-aminovalerate	-0.00788173	0.912109	0.97745
N,N,N-trimethyl-alanylproline betaine (TMAP)	-0.0217479	0.840336	0.97745
N-acetylaspartate (NAA)	-0.00173854	0.936563	0.97745
N-acetylleucine	-0.00983011	0.808583	0.97745
N-acetyltyrosine	0.00489223	0.91231	0.97745
N-formylanthranilic acid	0.0106216	0.850857	0.97745
N-palmitoyl-sphingadienine (d18:2/16:0)*	0.0199332	0.820705	0.97745
N-palmitoylserine	0.0114827	0.835607	0.97745
N6,N6,N6-trimethyllysine	-0.00405175	0.890271	0.97745
N6-acetyllysine	-0.00393366	0.933709	0.97745
palmitate (16:0)	0.00635143	0.868682	0.97745
palmitoylcarnitine (C16)	-0.00761	0.903785	0.97745
pentadecanoate (15:0)	0.00361711	0.889019	0.97745
pentadecanoylcarnitine (C15)*	0.00961676	0.913049	0.97745
perfluorooctanesulfonate (PFOS)	0.0263255	0.819992	0.97745
phenylacetylglutamine	0.0178668	0.906176	0.97745
phenylalanylalanine	-0.0123569	0.888375	0.97745
phosphate	-0.00180014	0.908872	0.97745
phosphopantetheine	0.0110664	0.864825	0.97745
pregnenediol sulfate (C21H34O5S)*	-0.0134095	0.890885	0.97745
prolylglycine	0.0177551	0.865742	0.97745
pyridoxine (Vitamin B6)	-0.00725545	0.916603	0.97745
pyroglutamine*	0.00654832	0.908282	0.97745
pyruvate	-0.0164665	0.834375	0.97745
ribitol	-0.0116152	0.827616	0.97745
ribose	-0.00899816	0.869588	0.97745
salicylate	-0.00683873	0.915891	0.97745
sedoheptulose	0.0150074	0.805886	0.97745
spermidine	-0.00742872	0.831481	0.97745
sphingomyelin (d18:1/18:1, d18:2/18:0)	-0.00588357	0.82093	0.97745
sphingomyelin (d18:1/20:1, d18:2/20:0)*	0.0055809	0.892245	0.97745
stachydrine	0.0516136	0.819206	0.97745
sulfate*	-0.00325433	0.928704	0.97745
taurine	0.00641546	0.828776	0.97745
thymidine	-0.0152925	0.831193	0.97745
trimethylamine N-oxide	0.0134453	0.921717	0.97745
UDP-galactose	0.00851326	0.895383	0.97745
UDP-glucuronate	0.00801015	0.816153	0.97745
ximenoyl ethanolamide (26:1)*	0.00545078	0.937411	0.97745
N6-carbamoylthreonyladenosine	-0.00211437	0.951555	0.981291
arachidonate (20:4n6)	0.00343787	0.957003	0.985288
stearoylcarnitine (C18)	-0.00239295	0.963501	0.990353
hypotaurine	-0.0025963	0.966449	0.991757
pyridoxamine	-0.0020244	0.972435	0.99627
1-carboxyethylleucine	0.00154768	0.980339	0.996357
1-oleoyl-2-docosahexaenoyl-GPE (18:1/22:6)*	-0.000987013	0.979669	0.996357
3-hydroxyoctanoate	0.00135056	0.974244	0.996357
3-indoxyl sulfate	-0.00389643	0.980466	0.996357
dihomolinolenate (20:3n3 or 3n6)	0.00200552	0.979742	0.996357
1-methyl-4-imidazoleacetate	0.00140768	0.985286	0.99641
docosadienoate (22:2n6)	0.00161078	0.984163	0.99641
mannonate*	0.00135057	0.984857	0.99641
2-hydroxynervonate*	-0.000648949	0.994141	0.998823
7-methylguanine	-0.000214515	0.995925	0.998823
chiro-inositol	0.000393959	0.99723	0.998823
erythritol	-0.000550344	0.989903	0.998823
N6-methyllysine	-0.00128868	0.992376	0.998823
thymine	0.000253884	0.99607	0.998823
(14 or 15)-methylpalmitate (a17:0 or i17:0)	3.80439e-05	0.998952	0.998952

## Sheet: C3vsCO
S8 Data. Differentially abundant metabolites in Knight ADRC (Knight-C3 vs Control)
Metabolome	Effect	PValue	Adjusted.Pvalue
4-hydroxybutyrate (GHB)	0.185633	0.00020654	0.102508
serotonin	-0.471724	0.000326979	0.102508
pipecolate	-0.195695	0.000603627	0.126158
3-ureidopropionate	-0.211789	0.00268684	0.267972
alpha-hydroxyisovalerate	-0.236999	0.0020152	0.267972
alpha-tocopherol	-0.0790363	0.00259282	0.267972
aspartate	0.0953018	0.0034191	0.267972
gamma-glutamylglutamate	0.143785	0.00318656	0.267972
1,5-anhydroglucitol (1,5-AG)	0.16532	0.00730024	0.322609
5-hydroxylysine	-0.126073	0.00874141	0.322609
argininate*	0.0806278	0.00698686	0.322609
beta-citrylglutamate	-0.130858	0.00749947	0.322609
CMP	0.0789494	0.00502302	0.322609
glutamate	0.0694981	0.00788753	0.322609
lanthionine	-0.103049	0.0092615	0.322609
retinol (Vitamin A)	-0.143667	0.00618879	0.322609
S-methylcysteine sulfoxide	0.15363	0.00846463	0.322609
urate	-0.173586	0.00913225	0.322609
acetylcarnitine (C2)	-0.130258	0.011351	0.374585
N-acetylasparagine	-0.124426	0.012453	0.390402
cytidine 5'-monophospho-N-acetylneuraminic acid	0.177046	0.0133485	0.398547
dimethylglycine	-0.192581	0.0148542	0.419768
glucose 6-phosphate	-0.176969	0.0153982	0.419768
orotate	0.149316	0.0189945	0.476382
propionylcarnitine (C3)	-0.161795	0.0188999	0.476382
N-acetylputrescine	-0.137743	0.0213548	0.504567
N-carbamoylglutamate	-0.131723	0.0217278	0.504567
5-hydroxyindoleacetate	-0.196455	0.0228785	0.512315
guanidinoacetate	0.144437	0.026059	0.563414
eicosapentaenoate (EPA; 20:5n3)	-0.143679	0.0274273	0.57323
formiminoglutamate	-0.169482	0.0301962	0.610744
beta-hydroxyisovaleroylcarnitine	-0.0845652	0.0340663	0.667487
leucylglutamine*	-0.137808	0.0405377	0.770217
malonate	-0.0715343	0.0420311	0.775102
1-myristoylglycerol (14:0)	-0.0988784	0.0445106	0.775358
ergothioneine	-0.14126	0.0445182	0.775358
1-linoleoyl-2-arachidonoyl-GPE (18:2/20:4)*	-0.0714049	0.050491	0.855144
3-methoxytyramine sulfate	-0.150528	0.0556526	0.855144
5-methylthioadenosine (MTA)	-0.0875231	0.0529389	0.855144
glycerophosphoserine*	-0.0539445	0.0559185	0.855144
threonate	0.0617431	0.0550193	0.855144
1-stearoyl-GPG (18:0)	-0.0828292	0.0648367	0.908399
dihomolinoleate (20:2n6)	-0.110918	0.0651961	0.908399
nervonoylcarnitine (C24:1)*	-0.119467	0.0622245	0.908399
tryptophan betaine	-0.343032	0.0636864	0.908399
(R)-3-hydroxybutyrylcarnitine	-0.106272	0.0874007	0.974883
1,2-dioleoyl-GPE (18:1/18:1)	-0.0407498	0.0839499	0.974883
1-linoleoyl-2-arachidonoyl-GPC (18:2/20:4n6)*	-0.0617529	0.101826	0.974883
1-palmitoyl-2-linoleoyl-GPE (16:0/18:2)	-0.0400753	0.137431	0.974883
1-palmitoyl-2-oleoyl-GPC (16:0/18:1)	-0.00935426	0.133628	0.974883
1-palmitoyl-GPG (16:0)*	-0.0725052	0.0969793	0.974883
10-nonadecenoate (19:1n9)	-0.0981174	0.129175	0.974883
2-aminoadipate	0.128842	0.115418	0.974883
2-hydroxybutyrate/2-hydroxyisobutyrate	-0.111801	0.109323	0.974883
3'-dephosphocoenzyme A	0.0932481	0.138392	0.974883
3-sulfinovaline	-0.129971	0.127081	0.974883
4-guanidinobutanoate	0.0742333	0.0816845	0.974883
7-methylguanine	-0.0674822	0.0865247	0.974883
adenine	0.0690673	0.123002	0.974883
alpha-hydroxyisocaproate	-0.125881	0.134441	0.974883
alpha-ketoglutarate	0.0475344	0.131729	0.974883
carboxyethyl-GABA	0.0586802	0.121831	0.974883
carnitine	-0.0791356	0.0788114	0.974883
dehydroepiandrosterone sulfate (DHEA-S)	0.189037	0.143045	0.974883
docosadienoate (22:2n6)	-0.119377	0.136188	0.974883
dopamine 3-O-sulfate	-0.152254	0.091234	0.974883
gamma-tocopherol/beta-tocopherol	0.164977	0.129429	0.974883
gluconate	-0.11318	0.130642	0.974883
glycosyl-N-nervonoyl-sphingosine (d18:1/24:1)*	0.0882507	0.126429	0.974883
heptenedioate (C7:1-DC)*	-0.177695	0.0724457	0.974883
hexadecasphingosine (d16:1)*	-0.0678646	0.0979018	0.974883
homostachydrine*	0.159876	0.103614	0.974883
isobutyrylcarnitine (C4)	-0.141069	0.122923	0.974883
leucine	-0.0524296	0.129163	0.974883
lysine	-0.0503816	0.114025	0.974883
methionine sulfoxide	-0.0730992	0.0983292	0.974883
N-acetylaspartate (NAA)	0.0286095	0.114332	0.974883
N-acetylglucosamine 6-phosphate	-0.0825784	0.0996177	0.974883
N-acetyltaurine	-0.0699893	0.125556	0.974883
N-palmitoyl-sphingadienine (d18:2/16:0)*	-0.161774	0.120474	0.974883
N1-Methyl-2-pyridone-5-carboxamide	-0.18872	0.112801	0.974883
N6-methyllysine	0.226229	0.11133	0.974883
nisinate (24:6n3)	-0.115443	0.104404	0.974883
nonadecanoate (19:0)	-0.0484006	0.089898	0.974883
putrescine	-0.0924444	0.124162	0.974883
ribulose/xylulose	-0.104344	0.0941104	0.974883
S-adenosylmethionine (SAM)	-0.0773957	0.142335	0.974883
saccharopine	0.137783	0.0902204	0.974883
sedoheptulose	-0.0857685	0.12724	0.974883
stearoyl-arachidonoyl-glycerol (18:0/20:4) [1]*	0.123928	0.104904	0.974883
tiglyl carnitine (C5)	-0.0958791	0.140337	0.974883
UDP-glucuronate	0.0492131	0.128748	0.974883
1-oleoyl-2-linoleoyl-GPE (18:1/18:2)*	-0.049742	0.146582	0.977731
ascorbate (Vitamin C)	0.0484797	0.145606	0.977731
(14 or 15)-methylpalmitate (a17:0 or i17:0)	-0.017663	0.555806	0.977966
(16 or 17)-methylstearate (a19:0 or i19:0)	-0.0335487	0.284961	0.977966
(S)-3-hydroxybutyrylcarnitine	-0.0774113	0.149898	0.977966
1,2-dioleoyl-GPS (18:1/18:1)	0.0165205	0.70312	0.977966
1-(1-enyl-oleoyl)-2-oleoyl-GPE (P-18:1/18:1)*	0.0293452	0.63643	0.977966
1-(1-enyl-palmitoyl)-2-linoleoyl-GPE (P-16:0/18:2)*	0.0575739	0.2495	0.977966
1-(1-enyl-palmitoyl)-2-oleoyl-GPC (P-16:0/18:1)*	0.0589752	0.428106	0.977966
1-(1-enyl-palmitoyl)-2-oleoyl-GPE (P-16:0/18:1)*	0.0189385	0.710345	0.977966
1-(1-enyl-stearoyl)-2-oleoyl-GPE (P-18:0/18:1)	0.0377459	0.461132	0.977966
1-(1-enyl-stearoyl)-GPE (P-18:0)*	-0.0100534	0.733411	0.977966
1-arachidonoyl-GPE (20:4n6)*	-0.019381	0.585898	0.977966
1-arachidonoyl-GPI* (20:4)*	0.0263254	0.545851	0.977966
1-carboxyethylisoleucine	-0.0583547	0.315647	0.977966
1-carboxyethylleucine	-0.0597174	0.283652	0.977966
1-carboxyethyltyrosine	-0.0187051	0.735067	0.977966
1-carboxyethylvaline	-0.0391114	0.418837	0.977966
1-dihomo-linolenylglycerol (20:3)	-0.0672559	0.541245	0.977966
1-docosahexaenoylglycerol (22:6)	-0.0533031	0.274619	0.977966
1-linoleoyl-GPE (18:2)*	-0.0247889	0.560213	0.977966
1-linoleoylglycerol (18:2)	-0.108137	0.231227	0.977966
1-meadoylglycerol (20:3n9)*	-0.0270724	0.801481	0.977966
1-methyl-5-imidazoleacetate	0.189314	0.206024	0.977966
1-methylguanidine	-0.0413542	0.517171	0.977966
1-methylhistidine	0.0259576	0.827993	0.977966
1-methylnicotinamide	-0.0511651	0.341361	0.977966
1-myristoyl-2-arachidonoyl-GPC (14:0/20:4)*	-0.0173755	0.582585	0.977966
1-oleoyl-2-arachidonoyl-GPE (18:1/20:4)*	-0.0184914	0.362645	0.977966
1-oleoyl-2-docosahexaenoyl-GPC (18:1/22:6)*	-0.0547745	0.24105	0.977966
1-oleoyl-GPC (18:1)	-0.011306	0.542994	0.977966
1-oleoyl-GPE (18:1)	-0.0234017	0.604814	0.977966
1-oleoyl-GPG (18:1)*	0.0283627	0.642007	0.977966
1-oleoyl-GPI (18:1)	-0.0131168	0.79573	0.977966
1-oleoyl-GPS (18:1)	-0.0520607	0.406817	0.977966
1-oleoylglycerol (18:1)	-0.0958856	0.27766	0.977966
1-palmitoleoyl-2-linoleoyl-GPC (16:1/18:2)*	-0.0227203	0.636918	0.977966
1-palmitoleoyl-GPC* (16:1)*	0.0464779	0.434522	0.977966
1-palmitoleoylglycerol (16:1)*	-0.0501755	0.689841	0.977966
1-palmitoyl-2-arachidonoyl-GPE (16:0/20:4)*	-0.0318709	0.558152	0.977966
1-palmitoyl-2-arachidonoyl-GPI (16:0/20:4)*	0.0379625	0.403098	0.977966
1-palmitoyl-2-docosahexaenoyl-GPC (16:0/22:6)	-0.0363029	0.481901	0.977966
1-palmitoyl-2-oleoyl-GPE (16:0/18:1)	-0.0215395	0.454453	0.977966
1-palmitoyl-2-oleoyl-GPG (16:0/18:1)	-0.0399355	0.474923	0.977966
1-palmitoyl-2-oleoyl-GPS (16:0/18:1)	0.0307417	0.491267	0.977966
1-palmitoyl-2-palmitoleoyl-GPC (16:0/16:1)*	0.0178143	0.172125	0.977966
1-palmitoyl-GPC (16:0)	0.00743663	0.774255	0.977966
1-palmitoyl-GPE (16:0)	-0.0227886	0.574919	0.977966
1-palmitoyl-GPS (16:0)*	-0.0593576	0.375592	0.977966
1-palmitoylglycerol (16:0)	-0.060981	0.185186	0.977966
1-stearoyl-2-arachidonoyl-GPC (18:0/20:4)	-0.0148357	0.714298	0.977966
1-stearoyl-2-arachidonoyl-GPE (18:0/20:4)	-0.0254958	0.651692	0.977966
1-stearoyl-2-arachidonoyl-GPI (18:0/20:4)	0.0270794	0.488761	0.977966
1-stearoyl-2-arachidonoyl-GPS (18:0/20:4)	0.0200389	0.453874	0.977966
1-stearoyl-2-docosahexaenoyl-GPC (18:0/22:6)	-0.0419647	0.438498	0.977966
1-stearoyl-2-docosahexaenoyl-GPE (18:0/22:6)*	-0.0438585	0.433058	0.977966
1-stearoyl-2-oleoyl-GPC (18:0/18:1)	0.00398037	0.774186	0.977966
1-stearoyl-2-oleoyl-GPE (18:0/18:1)	-0.0184418	0.372926	0.977966
1-stearoyl-2-oleoyl-GPS (18:0/18:1)	0.0243675	0.631175	0.977966
1-stearoyl-GPC (18:0)	0.0124541	0.566577	0.977966
10-heptadecenoate (17:1n7)	-0.0716524	0.268174	0.977966
15-HETE	-0.0231071	0.706396	0.977966
15-KETE	-0.0229075	0.709894	0.977966
2'-deoxyguanosine	-0.0154033	0.739479	0.977966
2'-deoxyinosine	-0.0275975	0.653127	0.977966
2'-deoxyuridine	-0.0197921	0.679247	0.977966
2'-O-methylcytidine	0.0237213	0.6852	0.977966
2'-O-methyluridine	-0.0458999	0.437068	0.977966
2,3-dihydroxy-2-methylbutyrate	0.0393526	0.389113	0.977966
2,3-dihydroxy-5-methylthio-4-pentenoate (DMTPA)*	-0.0328957	0.454628	0.977966
2,3-dihydroxyisovalerate	-0.0937346	0.312025	0.977966
2,4-di-tert-butylphenol	-0.00712885	0.79403	0.977966
2,4-dihydroxybutyrate	-0.0398618	0.516384	0.977966
2-arachidonoylglycerol (20:4)	-0.0284362	0.734405	0.977966
2-docosahexaenoylglycerol (22:6)*	-0.0503798	0.459378	0.977966
2-hydroxyadipate	-0.0318023	0.553509	0.977966
2-hydroxybehenate	-0.043487	0.490007	0.977966
2-hydroxyglutarate	0.0728029	0.208656	0.977966
2-hydroxyheptanoate*	-0.0275621	0.466305	0.977966
2-hydroxynervonate*	-0.0880802	0.401395	0.977966
2-hydroxystearate	-0.0275162	0.45009	0.977966
2-linoleoylglycerol (18:2)	-0.0857448	0.353084	0.977966
2-methylbutyrylcarnitine (C5)	-0.0749718	0.233245	0.977966
2-methylcitrate/homocitrate	-0.0578347	0.196404	0.977966
2-methylmalonylcarnitine (C4-DC)	-0.0616449	0.239932	0.977966
2-methylserine	0.0180738	0.753068	0.977966
2-myristoylglycerol (14:0)	-0.0357615	0.582228	0.977966
2-O-methylascorbic acid	-0.0257982	0.527578	0.977966
2-oleoylglycerol (18:1)	-0.0523064	0.56731	0.977966
2-palmitoleoylglycerol (16:1)*	-0.116616	0.256251	0.977966
2-palmitoylglycerol (16:0)	-0.0604029	0.325715	0.977966
2-piperidinone	0.15018	0.305918	0.977966
2-stearoyl-GPE (18:0)*	-0.0316638	0.633569	0.977966
2R,3R-dihydroxybutyrate	-0.012161	0.817192	0.977966
2S,3R-dihydroxybutyrate	-0.0340309	0.660484	0.977966
3'-dephospho-CoA-glutathione*	0.0525252	0.30014	0.977966
3-(4-hydroxyphenyl)lactate (HPLA)	-0.0290357	0.678986	0.977966
3-amino-2-piperidone	0.0174664	0.735665	0.977966
3-aminoisobutyrate	-0.0289319	0.485629	0.977966
3-formylindole	-0.0155042	0.643095	0.977966
3-hydroxy-2-ethylpropionate	0.0368522	0.559362	0.977966
3-hydroxyadipate*	-0.0933939	0.314031	0.977966
3-hydroxyarachidate*	-0.0337899	0.487065	0.977966
3-hydroxybutyrate (BHBA)	0.023558	0.732563	0.977966
3-hydroxydecanoate	0.0193688	0.55409	0.977966
3-hydroxyhexanoate	0.0368651	0.443709	0.977966
3-hydroxyindolin-2-one	-0.0179956	0.811848	0.977966
3-hydroxyisobutyrate	0.0435746	0.442915	0.977966
3-hydroxylaurate	-0.0292391	0.467657	0.977966
3-hydroxyoctanoate	0.0321497	0.466579	0.977966
3-hydroxypalmitate	0.0268837	0.417372	0.977966
3-hydroxypalmitoylcarnitine	0.0758286	0.334779	0.977966
3-hydroxystearate	-0.00791437	0.816914	0.977966
3-methoxytyrosine	0.0693957	0.300614	0.977966
3-methyl-2-oxobutyrate	-0.0666751	0.34287	0.977966
3-methylcytidine	0.0222522	0.590839	0.977966
3-methylglutaconate	-0.0211574	0.659897	0.977966
3-methylhistidine	0.0510658	0.737027	0.977966
3-phosphoglycerate	-0.0726385	0.427386	0.977966
3-sulfo-nervonoyl-galactosylceramide (d18:1/24:1)	0.0329347	0.619651	0.977966
4-acetamidobutanoate	-0.046461	0.483531	0.977966
4-acetaminophen sulfate	0.0928855	0.732171	0.977966
4-cholesten-3-one	0.0142688	0.72183	0.977966
4-hydroxyhippurate	-0.147009	0.381286	0.977966
4-hydroxyphenylacetate	-0.0653788	0.538669	0.977966
4-hydroxyphenylpyruvate	0.0182738	0.827897	0.977966
4-methylcatechol sulfate	0.0738865	0.64336	0.977966
5,6-dihydrothymine	-0.0616636	0.179502	0.977966
5,6-dihydrouracil	-0.047595	0.243578	0.977966
5-(galactosylhydroxy)-L-lysine	-0.0238134	0.485852	0.977966
5-dodecenoate (12:1n7)	-0.0896549	0.246194	0.977966
5-methyluridine (ribothymidine)	0.0118722	0.755368	0.977966
5-oxoproline	-0.021098	0.599987	0.977966
6-oxopiperidine-2-carboxylate	0.0217796	0.81834	0.977966
7-HOCA	-0.029384	0.682844	0.977966
7-hydroxycholesterol (alpha or beta)	-0.074225	0.315175	0.977966
8-methoxykynurenate	-0.058443	0.591196	0.977966
acetyl-CoA	-0.0712485	0.286535	0.977966
acetylcholine	-0.094172	0.558092	0.977966
acetylphosphate	-0.0490423	0.420057	0.977966
acisoga	-0.0887079	0.388324	0.977966
aconitate [cis or trans]	-0.0172736	0.627301	0.977966
2'-AMP	-0.0209442	0.808798	0.977966
adenosine 5'-diphosphoribose (ADP-ribose)	-0.0314416	0.659026	0.977966
AMP	0.065816	0.441103	0.977966
adenylosuccinate	0.11811	0.302406	0.977966
adipoylcarnitine (C6-DC)	-0.0846073	0.484543	0.977966
adrenate (22:4n6)	-0.0367525	0.520548	0.977966
adrenoylcarnitine (C22:4)*	-0.0557206	0.399812	0.977966
alanine	-0.0202396	0.355643	0.977966
alanylleucine	-0.156105	0.152834	0.977966
alpha-ketoglutaramate*	0.0283499	0.648286	0.977966
androsterone sulfate	0.05642	0.535108	0.977966
arabinose	-0.0539308	0.193861	0.977966
arachidate (20:0)	-0.0199945	0.32868	0.977966
arachidonate (20:4n6)	-0.02958	0.556143	0.977966
arachidonoyl ethanolamide	-0.0197974	0.686587	0.977966
arachidonoylcarnitine (C20:4)	-0.0408194	0.59445	0.977966
arginine	-0.0127451	0.685115	0.977966
argininosuccinate	0.0452528	0.616703	0.977966
asparagine	-0.02934	0.427773	0.977966
behenoylcarnitine (C22)*	-0.0775303	0.219712	0.977966
benzoate	0.0173335	0.713158	0.977966
beta-hydroxyisovalerate	-0.0817093	0.150793	0.977966
betaine	-0.0674951	0.274961	0.977966
branched-chain, straight-chain, or cyclopropyl 12:1 fatty acid*	-0.0516146	0.509822	0.977966
butyrylcarnitine (C4)	-0.0976282	0.178099	0.977966
C-glycosyltryptophan	0.0235214	0.440313	0.977966
caprate (10:0)	0.0152234	0.561624	0.977966
carnosine	-0.0196163	0.782529	0.977966
carotene diol (1)	-0.0615987	0.427531	0.977966
chiro-inositol	0.0259387	0.796474	0.977966
cholesterol	0.0042649	0.75696	0.977966
phosphocholine	-0.0162445	0.658593	0.977966
citrate	0.0177231	0.628639	0.977966
citrulline	-0.115915	0.223995	0.977966
CoA-glutathione*	0.0226041	0.583902	0.977966
CoA	0.0508504	0.360711	0.977966
corticosterone	0.088771	0.497015	0.977966
cortisol	-0.0505506	0.58514	0.977966
creatine	0.011869	0.188351	0.977966
creatinine	0.0283064	0.173154	0.977966
cysteine	0.0494948	0.44364	0.977966
cysteine-glutathione disulfide	0.0227442	0.717314	0.977966
cysteinylglycine disulfide*	0.076125	0.501748	0.977966
cytidine	-0.0326888	0.798512	0.977966
CDP-choline	-0.0104566	0.673311	0.977966
CDP-ethanolamine	-0.0253415	0.257652	0.977966
decanoylcarnitine (C10)	-0.0481308	0.56887	0.977966
dehydroascorbate	0.0135473	0.605467	0.977966
deoxycarnitine	0.0130722	0.642644	0.977966
diacetylspermidine*	-0.0390136	0.559566	0.977966
dihomolinolenate (20:3n3 or 3n6)	-0.0677753	0.342419	0.977966
dihomo-linolenoylcarnitine (C20:3n3 or 6)*	-0.0363513	0.632952	0.977966
dihomo-linoleoylcarnitine (C20:2)*	-0.0428393	0.593471	0.977966
dihydroxyacetone phosphate (DHAP)	-0.0976527	0.228762	0.977966
dimethyl sulfone	0.0204408	0.813622	0.977966
dimethylarginine (ADMA + SDMA)	0.0437164	0.488568	0.977966
dimethylmalonic acid	-0.055689	0.257543	0.977966
docosadienoylcarnitine (C22:2)*	-0.0658285	0.444599	0.977966
docosahexaenoate (DHA; 22:6n3)	-0.0568395	0.412146	0.977966
docosapentaenoate (DPA; 22:5n3)	-0.0636784	0.320958	0.977966
docosapentaenoate (n6 DPA; 22:5n6)	0.0504962	0.460675	0.977966
docosatrienoate (22:3n6)*	-0.0825159	0.42582	0.977966
eicosanoylsphingosine (d20:1)*	0.093045	0.19947	0.977966
eicosenoate (20:1n9 or 1n11)	-0.0374743	0.521387	0.977966
eicosenoylcarnitine (C20:1)*	-0.05382	0.416044	0.977966
erucate (22:1n9)	-0.0730378	0.287788	0.977966
erucoylcarnitine (C22:1)*	-0.0348173	0.524918	0.977966
erythritol	0.0277679	0.484021	0.977966
erythronate*	0.0175996	0.514067	0.977966
ethylmalonate	-0.0432163	0.299823	0.977966
FAD	-0.0105452	0.737376	0.977966
FMN	-0.0186209	0.68141	0.977966
fructose	-0.0466536	0.513135	0.977966
fructosyllysine	0.0288486	0.399178	0.977966
fumarate	0.0347251	0.503295	0.977966
galactose 1-phosphate	-0.0977233	0.27858	0.977966
gamma-aminobutyrate (GABA)	0.00551394	0.803718	0.977966
gamma-glutamyl-alpha-lysine	-0.0484179	0.514896	0.977966
gamma-glutamyl-epsilon-lysine	-0.0717542	0.491075	0.977966
gamma-glutamylcysteine	0.0237086	0.747485	0.977966
gamma-glutamylglutamine	0.0191061	0.687899	0.977966
gamma-glutamylhistidine	-0.0459295	0.517322	0.977966
gamma-glutamylphenylalanine	0.0845998	0.353142	0.977966
gamma-glutamylthreonine	0.092192	0.180369	0.977966
gamma-glutamylvaline	0.0859158	0.158489	0.977966
glucose	-0.102693	0.355835	0.977966
glutamine	-0.0375644	0.402925	0.977966
glutarate (C5-DC)	0.0690555	0.198446	0.977966
glutarylcarnitine (C5-DC)	0.0593919	0.407277	0.977966
glutathione, oxidized (GSSG)	-0.0105334	0.757516	0.977966
glutathione, reduced (GSH)	0.0210392	0.62758	0.977966
glycerate	0.00818656	0.740197	0.977966
glycerol	-0.0185664	0.662552	0.977966
glycerol 3-phosphate	0.0648636	0.551353	0.977966
glycerophosphoethanolamine	0.0413828	0.192842	0.977966
glycerophosphoinositol*	-0.0296782	0.436497	0.977966
glycerophosphorylcholine (GPC)	0.0544943	0.249632	0.977966
glycosyl ceramide (d16:1/24:1, d18:1/22:1)*	-0.0176484	0.795013	0.977966
glycosyl ceramide (d18:1/20:0, d16:1/22:0)*	0.0313506	0.61119	0.977966
glycosyl ceramide (d18:1/23:1, d17:1/24:1)*	0.0799679	0.331865	0.977966
glycosyl ceramide (d18:2/25:1, d18:1/25:2)	0.0126993	0.777125	0.977966
glycosyl-N-nervonoyl-sphingadienine (d18:2/24:1)*	0.0481783	0.369228	0.977966
glycosyl-N-palmitoyl-sphingosine (d18:1/16:0)	0.0490353	0.49236	0.977966
glycosyl-N-stearoyl-sphingadienine (d18:2/18:0)*	0.0199617	0.790315	0.977966
glycosyl-N-stearoyl-sphingosine (d18:1/18:0)	0.0937646	0.161801	0.977966
guanine	0.0506744	0.192407	0.977966
guanosine	0.0119307	0.742945	0.977966
5'- GMP	0.128455	0.177207	0.977966
guanosine 5'-diphospho-fucose	0.0193999	0.655034	0.977966
gulonate*	-0.0187584	0.652521	0.977966
hippurate	-0.0685156	0.64746	0.977966
histamine	0.0520833	0.446056	0.977966
histidine	-0.0420188	0.374553	0.977966
homocarnosine	0.0260486	0.707121	0.977966
homovanillate (HVA)	-0.0753983	0.156399	0.977966
hydantoin-5-propionate	0.121165	0.305531	0.977966
hypotaurine	-0.0167802	0.771812	0.977966
imidazole lactate	-0.0597638	0.385282	0.977966
imidazole propionate	-0.147396	0.234428	0.977966
indoleacetate	0.0677576	0.471655	0.977966
indolelactate	0.0218689	0.747653	0.977966
inosine	0.0269084	0.319876	0.977966
inositol 1-phosphate (I1P)	-0.0295885	0.473266	0.977966
isoleucine	-0.0389316	0.23995	0.977966
isoleucylglycine	-0.0686591	0.416767	0.977966
isovalerylcarnitine (C5)	-0.0829052	0.38037	0.977966
kynurenate	-0.0622766	0.436446	0.977966
kynurenine	-0.0346551	0.67717	0.977966
lactate	-0.0144564	0.355106	0.977966
leucylglycine	-0.0928442	0.239819	0.977966
lignoceroyl sphingomyelin (d18:1/24:0)	0.0316936	0.595002	0.977966
linoleate (18:2n6)	-0.0715021	0.23373	0.977966
mannitol/sorbitol	-0.0298175	0.414352	0.977966
mannonate*	-0.0222509	0.716119	0.977966
margarate (17:0)	-0.0432228	0.24341	0.977966
margaroylcarnitine (C17)*	-0.0184003	0.772943	0.977966
mead acid (20:3n9)	-0.0941656	0.369524	0.977966
methionine	-0.0414195	0.251357	0.977966
methyl glucopyranoside (alpha + beta)	-0.0969658	0.278342	0.977966
methylphosphate	0.00972005	0.725881	0.977966
myo-inositol	0.0142912	0.617989	0.977966
myristate (14:0)	-0.013505	0.670097	0.977966
myristoleate (14:1n5)	-0.023436	0.668075	0.977966
myristoleoylcarnitine (C14:1)*	0.0497179	0.569717	0.977966
myristoylcarnitine (C14)	0.0816136	0.328706	0.977966
N,N,N-trimethyl-5-aminovalerate	-0.0269692	0.70458	0.977966
N-acetyl-3-methylhistidine*	0.0508094	0.74928	0.977966
N-acetyl-aspartyl-glutamate (NAAG)	-0.016857	0.745104	0.977966
N-acetyl-beta-alanine	-0.0246413	0.644513	0.977966
N-acetyl-glucosamine 1-phosphate	-0.0692529	0.287851	0.977966
N-acetylalanine	-0.0384809	0.246296	0.977966
N-acetylarginine	-0.0291415	0.37568	0.977966
N-acetylcysteine	-0.0161208	0.699888	0.977966
N-acetylglucosamine/N-acetylgalactosamine	-0.0354498	0.411797	0.977966
N-acetylglucosaminylasparagine	-0.0200669	0.331766	0.977966
N-acetylglutamate	-0.0375707	0.249764	0.977966
N-acetylglutamine	-0.0201304	0.664247	0.977966
N-acetylglycine	0.0976787	0.203527	0.977966
N-acetylhistidine	-0.1109	0.323892	0.977966
N-acetylleucine	-0.054408	0.229532	0.977966
N-acetylmethionine	-0.00811097	0.826874	0.977966
N-acetylmethionine sulfoxide	-0.033763	0.606406	0.977966
N-acetylneuraminate	0.0307819	0.349016	0.977966
N-acetylphenylalanine	0.0146566	0.820847	0.977966
N-acetylserine	0.0166225	0.572525	0.977966
N-acetylthreonine	-0.0106277	0.738367	0.977966
N-acetyltyrosine	-0.0273837	0.55155	0.977966
N-acetylvaline	-0.02683	0.433806	0.977966
N-arachidonoyltaurine	0.0313673	0.699384	0.977966
N-delta-acetylornithine	-0.0843122	0.286365	0.977966
N-formylanthranilic acid	-0.0321352	0.523727	0.977966
N-formylmethionine	-0.0772673	0.186679	0.977966
N-monomethylarginine	-0.0193777	0.829642	0.977966
N-oleoylserine	-0.0291188	0.656763	0.977966
N-oleoyltaurine	0.0206596	0.766932	0.977966
N-palmitoylserine	-0.027024	0.653795	0.977966
N-stearoyl-sphingosine (d18:1/18:0)*	0.0440167	0.251485	0.977966
N-stearoylserine*	-0.021436	0.68092	0.977966
N-stearoyltaurine	0.0156824	0.799426	0.977966
1-methyladenosine	-0.0224694	0.448589	0.977966
N2,N2-dimethylguanosine	-0.0338998	0.594691	0.977966
N6,N6,N6-trimethyllysine	-0.011108	0.758715	0.977966
N6-acetyllysine	-0.0542458	0.180135	0.977966
N6-carbamoylthreonyladenosine	-0.0235156	0.473008	0.977966
N6-carboxymethyllysine	-0.0516095	0.201151	0.977966
N6-succinyladenosine	0.0249139	0.391012	0.977966
NADHX*	0.0220497	0.829789	0.977966
nicotinamide	-0.00529257	0.775689	0.977966
NAD+	0.0179944	0.825147	0.977966
NADH	-0.0719055	0.41796	0.977966
nicotinamide ribonucleotide (NMN)	-0.0133509	0.70683	0.977966
nicotinamide riboside	-0.0340295	0.486172	0.977966
O-methyltyrosine	-0.0288856	0.458193	0.977966
O-sulfo-L-tyrosine	0.0169198	0.630948	0.977966
octadecenedioate (C18:1-DC)	0.0251163	0.814801	0.977966
octanoylcarnitine (C8)	-0.0501524	0.56051	0.977966
oleate/vaccenate (18:1)	-0.0479563	0.331927	0.977966
oleoyl ethanolamide	0.020416	0.739701	0.977966
oleoyl-arachidonoyl-glycerol (18:1/20:4) [2]*	0.0447399	0.409328	0.977966
oleoylcarnitine (C18:1)	0.0328205	0.653634	0.977966
ophthalmate	0.0319873	0.706138	0.977966
ornithine	-0.0402701	0.360011	0.977966
orotidine	0.0549048	0.269721	0.977966
p-cresol sulfate	0.0423283	0.711117	0.977966
palmitate (16:0)	-0.0141823	0.717228	0.977966
palmitoleate (16:1n7)	-0.0261454	0.570422	0.977966
palmitoleoylcarnitine (C16:1)*	0.0808716	0.371213	0.977966
palmitoyl dihydrosphingomyelin (d18:0/16:0)*	-0.0854493	0.215653	0.977966
palmitoyl sphingomyelin (d18:1/16:0)	-0.00538134	0.82608	0.977966
palmitoyl-arachidonoyl-glycerol (16:0/20:4) [2]*	0.0606283	0.230485	0.977966
palmitoylcarnitine (C16)	0.0310636	0.622175	0.977966
pantetheine	0.0159302	0.759792	0.977966
pantothenate (Vitamin B5)	-0.0297453	0.533301	0.977966
pentadecanoate (15:0)	-0.00544024	0.815082	0.977966
pentadecanoylcarnitine (C15)*	0.0909103	0.256588	0.977966
perfluorooctanesulfonate (PFOS)	0.0436722	0.708996	0.977966
phenol sulfate	0.0589568	0.747182	0.977966
phenylacetylglutamine	-0.0513695	0.718246	0.977966
phenylalanine	-0.00859663	0.797675	0.977966
phenylalanylalanine	-0.152033	0.165097	0.977966
phenylalanylglycine	-0.0409514	0.473803	0.977966
phenyllactate (PLA)	-0.0762374	0.408367	0.977966
phosphoenolpyruvate (PEP)	-0.0743958	0.523388	0.977966
phosphopantetheine	0.0134498	0.829121	0.977966
phytosphingosine	0.0168955	0.76408	0.977966
pregnen-diol disulfate*	-0.0984502	0.368182	0.977966
pregnenediol sulfate (C21H34O5S)*	-0.0631379	0.446378	0.977966
proline	-0.0290817	0.372415	0.977966
prolylglycine	-0.0635064	0.484147	0.977966
pseudouridine	0.0182584	0.800617	0.977966
pyridoxal	0.00973035	0.789782	0.977966
pyridoxamine	-0.0115871	0.813643	0.977966
pyridoxamine phosphate	-0.0127933	0.693209	0.977966
pyridoxine (Vitamin B6)	0.0199468	0.752052	0.977966
pyroglutamine*	0.0578891	0.300181	0.977966
pyruvate	0.078658	0.264556	0.977966
ribitol	-0.0150389	0.751123	0.977966
riboflavin (Vitamin B2)	-0.0231847	0.567925	0.977966
ribose	-0.0505303	0.277068	0.977966
ribose 1-phosphate	0.0326063	0.372943	0.977966
ribulonate/xylulonate/lyxonate*	0.0321541	0.350271	0.977966
S-(1,2-dicarboxyethyl)glutathione	0.0245793	0.576215	0.977966
S-adenosylhomocysteine (SAH)	-0.0331803	0.321862	0.977966
S-methylcysteine	0.0443462	0.310249	0.977966
sedoheptulose-7-phosphate	-0.0438673	0.532524	0.977966
serine	0.0168074	0.605275	0.977966
spermidine	-0.0393487	0.365646	0.977966
spermine	-0.00817326	0.823922	0.977966
sphingadienine	-0.0693305	0.317346	0.977966
sphingomyelin (d17:1/16:0, d18:1/15:0, d16:1/17:0)*	-0.010188	0.772343	0.977966
sphingomyelin (d18:0/18:0, d19:0/17:0)*	-0.0412193	0.578896	0.977966
sphingomyelin (d18:1/14:0, d16:1/16:0)*	-0.023242	0.42289	0.977966
sphingomyelin (d18:1/17:0, d17:1/18:0, d19:1/16:0)	-0.024198	0.469826	0.977966
sphingomyelin (d18:1/18:1, d18:2/18:0)	-0.0164109	0.493928	0.977966
sphingomyelin (d18:1/20:0, d16:1/22:0)*	0.0267901	0.750982	0.977966
sphingomyelin (d18:1/20:1, d18:2/20:0)*	0.0235433	0.579727	0.977966
sphingomyelin (d18:1/22:1, d18:2/22:0, d16:1/24:1)*	0.0168796	0.643832	0.977966
sphingomyelin (d18:1/24:1, d18:2/24:0)*	0.0431417	0.343791	0.977966
sphingomyelin (d18:2/14:0, d18:1/14:1)*	-0.0351236	0.429926	0.977966
sphingomyelin (d18:2/16:0, d18:1/16:1)*	-0.0414301	0.277449	0.977966
sphingomyelin (d18:2/18:1)*	0.0133473	0.782508	0.977966
sphingomyelin (d18:2/23:0, d18:1/23:1, d17:1/24:1)*	0.0416148	0.371185	0.977966
sphingomyelin (d18:2/24:1, d18:1/24:2)*	0.0297817	0.349631	0.977966
sphingosine	-0.00895345	0.819154	0.977966
stachydrine	0.27944	0.163405	0.977966
stearate (18:0)	-0.0514725	0.184167	0.977966
stearoyl ethanolamide	-0.0112843	0.739844	0.977966
stearoyl sphingomyelin (d18:1/18:0)	0.0149835	0.623528	0.977966
stearoyl-arachidonoyl-glycerol (18:0/20:4) [2]*	0.0473342	0.32134	0.977966
stearoyl-docosahexaenoyl-glycerol (18:0/22:6) [2]*	0.0837346	0.327181	0.977966
succinylcarnitine (C4-DC)	-0.0238962	0.598308	0.977966
sulfate*	0.0178134	0.60613	0.977966
tartronate (hydroxymalonate)	-0.122368	0.175363	0.977966
taurine	-0.00908813	0.739894	0.977966
taurocyamine	-0.0141156	0.818335	0.977966
tetracosadienoylcarnitine (C24:2)*	-0.0492594	0.540479	0.977966
tetradecadienoate (14:2)*	-0.0457622	0.502868	0.977966
thiamin (Vitamin B1)	0.0346056	0.503025	0.977966
thioproline	0.0582669	0.258115	0.977966
threonylphenylalanine	-0.102612	0.368668	0.977966
hydroxyproline	0.0197693	0.511879	0.977966
tricosanoyl sphingomyelin (d18:1/23:0)*	0.0991255	0.159149	0.977966
trigonelline (N'-methylnicotinate)	0.0986164	0.439814	0.977966
trimethylamine N-oxide	0.0282745	0.814616	0.977966
tryptophan	0.0187205	0.668498	0.977966
tyrosine	-0.0151018	0.699034	0.977966
tyrosylglycine	-0.0461607	0.422254	0.977966
UDP-glucose	-0.0887594	0.309053	0.977966
urea	0.0762488	0.47245	0.977966
uridine	0.0166734	0.365108	0.977966
UMP	0.12466	0.25662	0.977966
valine	-0.0485083	0.228667	0.977966
valylglycine	-0.12386	0.257317	0.977966
valylleucine	-0.119448	0.223858	0.977966
vanillactate	0.113731	0.180782	0.977966
xanthine	0.0203888	0.537607	0.977966
xanthosine	-0.042255	0.394896	0.977966
ximenoyl ethanolamide (26:1)*	-0.0760675	0.363728	0.977966
UDP-N-acetylglucosamine/galactosamine	-0.0108428	0.83548	0.982825
1-(1-enyl-oleoyl)-GPE (P-18:1)*	0.0162205	0.837662	0.983151
1-arachidonylglycerol (20:4)	0.0165498	0.838893	0.983151
hypoxanthine	0.0055738	0.84491	0.986514
thymidine	0.0135271	0.844277	0.986514
1-(1-enyl-palmitoyl)-2-palmitoyl-GPC (P-16:0/16:0)*	-0.00773886	0.851403	0.987714
ceramide (d18:2/24:1, d18:1/24:2)*	0.00903328	0.851885	0.987714
palmitoyl ethanolamide	-0.0126927	0.852238	0.987714
ribonate	0.00482417	0.849236	0.987714
S-methylglutathione	0.00970019	0.85506	0.989156
hexanoylcarnitine (C6)	-0.015711	0.858469	0.989642
phosphate	0.00280435	0.858636	0.989642
13-HODE + 9-HODE	0.0119102	0.862664	0.991748
docosatrienoylcarnitine (C22:3)*	0.0121456	0.86521	0.991748
hydroxy-N6,N6,N6-trimethyllysine*	-0.00441021	0.864839	0.991748
1-linoleoyl-GPI* (18:2)*	0.00992301	0.879136	0.993102
2-hydroxy-3-methylvalerate	0.0134672	0.88223	0.993102
5,6-dihydrouridine	0.0110428	0.875667	0.993102
glutamate, gamma-methyl ester	-0.00605514	0.876941	0.993102
glycylleucine	0.0132899	0.870841	0.993102
homocitrulline	-0.0212901	0.868958	0.993102
linolenate (18:3n3 or 3n6)	-0.00907365	0.880109	0.993102
linoleoyl ethanolamide	0.00905897	0.877387	0.993102
methylsuccinate	-0.0095751	0.881586	0.993102
salicylate	-0.0094894	0.878229	0.993102
1-arachidonoyl-GPC* (20:4)*	0.00562731	0.884438	0.993804
1-palmitoyl-2-stearoyl-GPC (16:0/18:0)	-0.00972409	0.899131	0.996379
1-palmitoyl-GPI* (16:0)	0.00381896	0.901032	0.996379
1-stearoyl-GPE (18:0)	-0.0071018	0.895287	0.996379
3-hydroxystachydrine*	0.0218185	0.898648	0.996379
3'-AMP	0.0130666	0.897047	0.996379
caproate (6:0)	0.00457338	0.895718	0.996379
deoxycholate	0.0193182	0.896603	0.996379
N-stearoyl-sphingadienine (d18:2/18:0)*	-0.0109506	0.888662	0.996379
palmitoleoyl ethanolamide*	0.00805443	0.901025	0.996379
3-indoxyl sulfate	-0.0178116	0.905886	0.997425
glycosyl-N-(2-hydroxynervonoyl)-sphingosine (d18:1/24:1(2OH))*	-0.00441672	0.907556	0.997425
phosphoethanolamine (PE)	0.00462936	0.908341	0.997425
threonine	0.0048684	0.906828	0.997425
succinate	-0.00702896	0.911737	0.999404
1,2-dipalmitoyl-GPC (16:0/16:0)	0.00299949	0.967131	0.999687
1-(1-enyl-palmitoyl)-2-arachidonoyl-GPE (P-16:0/20:4)*	-0.00149696	0.945901	0.999687
1-(1-enyl-palmitoyl)-2-palmitoleoyl-GPC (P-16:0/16:1)*	0.00241024	0.97404	0.999687
1-(1-enyl-palmitoyl)-GPE (P-16:0)*	-0.00498908	0.926918	0.999687
1-(1-enyl-stearoyl)-2-arachidonoyl-GPE (P-18:0/20:4)*	-0.00332411	0.915443	0.999687
1-carboxyethylphenylalanine	-0.0046655	0.929704	0.999687
1-linoleoyl-GPG (18:2)*	0.00332396	0.949437	0.999687
1-methyl-4-imidazoleacetate	0.00100398	0.988549	0.999687
1-myristoyl-2-palmitoyl-GPC (14:0/16:0)	0.0021634	0.953687	0.999687
1-oleoyl-2-arachidonoyl-GPI (18:1/20:4)*	-0.00409833	0.924163	0.999687
1-oleoyl-2-docosahexaenoyl-GPE (18:1/22:6)*	0.00366501	0.927142	0.999687
1-palmitoyl-2-arachidonoyl-GPC (16:0/20:4n6)	0.00142607	0.969041	0.999687
1-palmitoyl-2-docosahexaenoyl-GPE (16:0/22:6)*	-0.00301588	0.957455	0.999687
1-palmitoyl-2-linoleoyl-GPC (16:0/18:2)	-0.000791203	0.967914	0.999687
1-stearoyl-2-oleoyl-GPG (18:0/18:1)	-0.000398208	0.993694	0.999687
1-stearoyl-GPI (18:0)	-0.000387522	0.988798	0.999687
1-stearoyl-GPS (18:0)*	-0.00139029	0.976512	0.999687
2-oxoarginine*	0.00282206	0.952743	0.999687
2-palmitoyl-GPC* (16:0)*	-0.0018147	0.958147	0.999687
3-(3-amino-3-carboxypropyl)uridine*	-0.00334413	0.932786	0.999687
3-hydroxy-3-methylglutarate	7.47751e-05	0.998538	0.999687
3-hydroxyoleoylcarnitine	-0.00231237	0.980058	0.999687
3-methylglutarylcarnitine (2)	-0.00515455	0.93437	0.999687
3-sulfo-L-alanine	-0.0023188	0.98964	0.999687
adenosine	-0.000214346	0.997458	0.999687
arabitol/xylitol	-0.0020564	0.96097	0.999687
arabonate/xylonate	0.00258438	0.964284	0.999687
arachidoylcarnitine (C20)*	0.00386615	0.944647	0.999687
beta-alanine	6.82818e-06	0.999687	0.999687
choline	0.0018332	0.961594	0.999687
cystathionine	0.00907776	0.918857	0.999687
cysteinylglycine	-0.000158717	0.997555	0.999687
cystine	0.00384394	0.979842	0.999687
docosahexaenoyl ethanolamide	0.00205835	0.966302	0.999687
Isobar: hexose diphosphates	-0.00156393	0.986256	0.999687
gamma-glutamylleucine	-0.00111363	0.988475	0.999687
glycerophosphoglycerol	0.000136743	0.996561	0.999687
glycine	0.00292604	0.924908	0.999687
glycylvaline	-0.000410872	0.994663	0.999687
laurylcarnitine (C12)	-0.00705214	0.934669	0.999687
linoleoylcarnitine (C18:2)*	0.00934332	0.916462	0.999687
malate	0.00440181	0.918968	0.999687
maleate	0.00136212	0.974665	0.999687
methionine sulfone	0.000711059	0.994168	0.999687
N,N,N-trimethyl-alanylproline betaine (TMAP)	0.00452198	0.959302	0.999687
N-formylphenylalanine	-0.000689015	0.984959	0.999687
N-palmitoyltaurine	0.00195979	0.978215	0.999687
N1-methylinosine	0.00179047	0.978097	0.999687
nervonoyl ethanolamide (24:1)*	0.00134454	0.991015	0.999687
pyridoxate	-0.00516436	0.945038	0.999687
sphinganine	0.00415416	0.937384	0.999687
stearoylcarnitine (C18)	0.00294317	0.955537	0.999687
thymine	0.00403626	0.934688	0.999687
UDP-galactose	0.00473637	0.930308	0.999687
uracil	-0.000457904	0.994654	0.999687

## Sheet: C4vsCO
S8 Data. Differentially abundant metabolites in Knight ADRC (Knight-C4 vs Control)
Metabolome	Effect	PValue	Adjusted.Pvalue
isoleucylglycine	0.726116	7.30068e-09	3.32018e-06
valylglycine	0.833098	1.05907e-08	3.32018e-06
2'-AMP	0.589266	2.02317e-08	4.22843e-06
phenylalanylglycine	0.46986	3.03577e-08	4.75857e-06
glycylleucine	0.588475	1.02437e-07	1.28456e-05
acetylcholine	-0.919715	2.0891e-07	1.87123e-05
sphingosine	0.294985	2.00432e-07	1.87123e-05
glycerophosphoinositol*	-0.209056	1.13429e-06	8.88999e-05
beta-citrylglutamate	-0.254953	2.23471e-06	0.000140117
glycylvaline	0.412533	2.03461e-06	0.000140117
acetyl-CoA	-0.399924	3.69385e-06	0.000178157
3'-AMP	0.458408	3.36346e-06	0.000178157
cysteinylglycine disulfide*	0.900735	3.66686e-06	0.000178157
choline	-0.172262	4.08672e-06	0.000183027
acetylphosphate	0.224339	4.8893e-06	0.000204373
2-aminoadipate	0.363575	7.23424e-06	0.000283492
alanylleucine	0.624886	8.75018e-06	0.000322727
tyrosylglycine	0.360579	1.37545e-05	0.000479114
threonylphenylalanine	0.741682	1.55186e-05	0.000512112
N-acetyl-glucosamine 1-phosphate	0.282519	1.92519e-05	0.000576004
tryptophan betaine	-0.867721	1.9292e-05	0.000576004
succinate	0.244715	2.69475e-05	0.000768002
glucose	0.554394	3.01115e-05	0.000820866
arachidonoylcarnitine (C20:4)	-0.355407	3.2472e-05	0.00084833
1-oleoyl-2-arachidonoyl-GPI (18:1/20:4)*	-0.160236	4.04041e-05	0.00101333
leucylglycine	0.40923	4.77975e-05	0.00115266
retinol (Vitamin A)	-0.226211	5.1923e-05	0.00120577
valylleucine	0.518214	7.9536e-05	0.00178104
glutarate (C5-DC)	0.236476	9.26106e-05	0.00188112
saccharopine	0.320575	9.01151e-05	0.00188112
sphingadienine	0.357482	9.30058e-05	0.00188112
6-oxopiperidine-2-carboxylate	0.352396	0.000132673	0.00259956
nervonoylcarnitine (C24:1)*	-0.330364	0.000138346	0.00262857
1-stearoyl-2-arachidonoyl-GPS (18:0/20:4)	-0.10212	0.000187605	0.00336082
3-hydroxyisobutyrate	0.245047	0.000186943	0.00336082
leucylglutamine*	0.333988	0.000193877	0.00337668
phenylalanylalanine	0.411568	0.000220354	0.00373411
erythritol	0.164094	0.000239459	0.00395107
N-acetylhistidine	-0.451476	0.000246683	0.00396591
1-arachidonoyl-GPI* (20:4)*	-0.197315	0.00025655	0.00402143
N-acetylasparagine	-0.197737	0.000278323	0.00425631
guanidinoacetate	0.254976	0.000298899	0.00446213
5-methyluridine (ribothymidine)	0.168333	0.000307005	0.00446916
uridine	0.0943662	0.000313625	0.00446916
N-acetylglucosaminylasparagine	-0.0822681	0.000329786	0.00459503
3-hydroxy-2-ethylpropionate	0.23275	0.000368147	0.005018
inositol 1-phosphate (I1P)	0.1691	0.000431965	0.00574307
mannonate*	0.235962	0.000439661	0.00574307
3-phosphoglycerate	0.379019	0.000515398	0.0064631
gamma-aminobutyrate (GABA)	-0.0880035	0.00051197	0.0064631
1-methylnicotinamide	0.197746	0.000534148	0.00656687
sphinganine	0.179257	0.00064261	0.00774839
N-acetylglutamate	-0.131523	0.000733388	0.00867612
glutamate, gamma-methyl ester	-0.148907	0.000767788	0.00891487
cysteinylglycine	0.24089	0.000883164	0.0100681
N-acetylputrescine	-0.195631	0.00108098	0.0120111
phenylalanine	0.128698	0.00109192	0.0120111
glycerophosphorylcholine (GPC)	0.123758	0.00119148	0.0128803
hexadecasphingosine (d16:1)*	0.181225	0.00123552	0.0130448
isobutyrylcarnitine (C4)	0.285576	0.0012483	0.0130448
1-stearoyl-2-arachidonoyl-GPI (18:0/20:4)	-0.120995	0.00134444	0.0137348
arachidonoyl ethanolamide	-0.158926	0.00136409	0.0137348
fructosyllysine	0.139185	0.00138005	0.0137348
ribose	0.194991	0.00147439	0.0144444
phosphoethanolamine (PE)	-0.135114	0.00170742	0.0163894
UDP-glucuronate	-0.141261	0.0017252	0.0163894
2-palmitoylglycerol (16:0)	0.227876	0.00199991	0.0187155
erythronate*	0.0788994	0.00244349	0.0225304
cystine	0.478075	0.00279723	0.0254183
CDP-ethanolamine	-0.0872243	0.00312169	0.0279615
methyl glucopyranoside (alpha + beta)	0.308976	0.00324405	0.0286482
N-formylphenylalanine	0.124109	0.00328996	0.0286501
fumarate	-0.168343	0.00334863	0.0287615
homocarnosine	-0.223197	0.00344705	0.0292068
glutathione, oxidized (GSSG)	-0.129104	0.00374793	0.0313327
methionine sulfoxide	0.185309	0.00407465	0.0336158
fructose	0.221658	0.00433887	0.0353308
1-linoleoyl-2-arachidonoyl-GPC (18:2/20:4n6)*	-0.142014	0.00505914	0.040385
glutamate	0.0732678	0.00508838	0.040385
uracil	-0.227343	0.00530011	0.0415396
NADHX*	-0.321063	0.00540095	0.0418074
N-acetyl-3-methylhistidine*	-0.496889	0.00569253	0.043527
UDP-glucose	0.200502	0.00579357	0.0437659
N-formylanthranilic acid	0.145253	0.00625747	0.0467076
FAD	-0.0764889	0.00657237	0.0479171
thiamin (Vitamin B1)	0.175468	0.00651477	0.0479171
dehydroascorbate	0.0828764	0.00672823	0.0480988
S-(1,2-dicarboxyethyl)glutathione	-0.146518	0.00675072	0.0480988
cysteine-glutathione disulfide	0.176163	0.00694817	0.0489494
2-arachidonoylglycerol (20:4)	0.267101	0.00704583	0.0490859
N1-methylinosine	0.168621	0.00729848	0.0502874
carboxyethyl-GABA	0.0927178	0.0078042	0.0531873
methylphosphate	-0.100507	0.00792965	0.0534612
mannitol/sorbitol	0.127305	0.00839428	0.0554023
tryptophan	0.133571	0.00832684	0.0554023
FMN	-0.119929	0.0085352	0.0557455
4-methylcatechol sulfate	0.454548	0.00883493	0.0571082
2-myristoylglycerol (14:0)	0.221498	0.00918872	0.0581952
3-methylcytidine	0.130443	0.00911623	0.0581952
1-carboxyethylphenylalanine	0.161735	0.00939871	0.0589299
lanthionine	-0.128135	0.00955384	0.0593095
1-palmitoyl-2-oleoyl-GPG (16:0/18:1)	-0.14884	0.00982346	0.0602178
CoA-glutathione*	-0.142394	0.00989224	0.0602178
1-linoleoyl-GPI* (18:2)*	-0.190342	0.0107003	0.0644261
2-hydroxyglutarate	0.167787	0.0107891	0.0644261
2-oleoylglycerol (18:1)	0.243871	0.0109833	0.064967
1-(1-enyl-palmitoyl)-GPE (P-16:0)*	0.154963	0.0112276	0.0657919
dimethylarginine (ADMA + SDMA)	0.159831	0.0114655	0.0665635
gamma-glutamylleucine	0.225094	0.0117629	0.0673104
sphingomyelin (d18:2/18:1)*	0.13914	0.0118088	0.0673104
2-methylcitrate/homocitrate	-0.119841	0.011943	0.0674617
pipecolate	-0.152076	0.0124304	0.0695881
arginine	0.0873364	0.0129644	0.0713041
urea	0.273121	0.0128793	0.0713041
N2,N2-dimethylguanosine	0.159703	0.01371	0.0747494
ribulonate/xylulonate/lyxonate*	0.111467	0.0139419	0.0753586
1,5-anhydroglucitol (1,5-AG)	0.191277	0.0142959	0.0765633
2-docosahexaenoylglycerol (22:6)*	0.188673	0.0147754	0.0765633
glycerophosphoethanolamine	0.0785839	0.0147163	0.0765633
malate	-0.123882	0.0145857	0.0765633
UDP-N-acetylglucosamine/galactosamine	-0.146948	0.0144338	0.0765633
N-acetylglycine	0.219286	0.0153432	0.0788538
indolelactate	0.161909	0.0156123	0.0795847
1-stearoyl-GPS (18:0)*	0.15186	0.0171475	0.0846573
phosphoenolpyruvate (PEP)	0.315359	0.0169621	0.0846573
phytosphingosine	0.138869	0.016959	0.0846573
pyridoxamine phosphate	-0.0868359	0.0171299	0.0846573
CDP-choline	-0.0734126	0.0179857	0.0881019
N-acetylneuraminate	0.102976	0.0183958	0.0894124
S-methylglutathione	-0.135619	0.0190164	0.0917175
2'-deoxyinosine	0.197869	0.0198617	0.0950632
1-stearoyl-GPC (18:0)	-0.0621111	0.0201683	0.0957992
nicotinamide	-0.0448674	0.0205759	0.0970007
ergothioneine	-0.156271	0.0209225	0.0978987
betaine	-0.167072	0.0211283	0.0981291
spermidine	0.0869699	0.0218643	0.100801
tetracosadienoylcarnitine (C24:2)*	-0.219109	0.0225355	0.103137
N-acetylarginine	-0.0815173	0.0227114	0.103189
tyrosine	0.0978227	0.0232138	0.104712
adenosine	-0.192964	0.0235241	0.105354
alpha-tocopherol	-0.0668019	0.0238208	0.105926
dimethylglycine	-0.198092	0.0246406	0.1088
1-myristoyl-2-arachidonoyl-GPC (14:0/20:4)*	-0.0799952	0.0262188	0.112597
2-linoleoylglycerol (18:2)	0.243392	0.0258103	0.112597
Isobar: hexose diphosphates	0.245719	0.0261318	0.112597
hypoxanthine	-0.0792263	0.0261616	0.112597
N-monomethylarginine	0.181309	0.0267506	0.1141
3-hydroxypalmitoylcarnitine	0.191697	0.0271322	0.114741
gamma-glutamylglutamine	-0.120545	0.0274332	0.114741
sedoheptulose	0.153708	0.0274501	0.114741
2R,3R-dihydroxybutyrate	0.117663	0.0287169	0.119242
isovalerylcarnitine (C5)	0.174175	0.0302973	0.124249
threonate	0.0815431	0.0303191	0.124249
dihydroxyacetone phosphate (DHAP)	-0.18938	0.0314433	0.128019
aspartate	0.0907175	0.0320058	0.129469
3-hydroxyarachidate*	-0.125125	0.0331267	0.133144
1-stearoyl-GPI (18:0)	-0.0746881	0.0363996	0.144104
2'-deoxyguanosine	0.121256	0.0364586	0.144104
cytidine	0.292909	0.036543	0.144104
5,6-dihydrouridine	0.150724	0.037302	0.146177
2-palmitoleoylglycerol (16:1)*	0.22217	0.0379719	0.147561
7-methylguanine	0.0867217	0.0390673	0.147561
cysteine	0.146437	0.0387703	0.147561
dehydroepiandrosterone sulfate (DHEA-S)	0.27961	0.0388448	0.147561
gamma-glutamylphenylalanine	0.220886	0.0387699	0.147561
N-acetylaspartate (NAA)	-0.042212	0.038143	0.147561
pantothenate (Vitamin B5)	-0.127459	0.0393063	0.147575
5-hydroxylysine	-0.0895236	0.0400148	0.149341
N6-acetyllysine	0.118505	0.0415332	0.154091
3-aminoisobutyrate	-0.118626	0.043322	0.159494
3-hydroxyindolin-2-one	0.167697	0.0434984	0.159494
indoleacetate	0.172409	0.04447	0.162109
stearate (18:0)	-0.0835023	0.0451392	0.163597
creatinine	0.0486098	0.0457766	0.164954
O-methyltyrosine	0.0845377	0.0473199	0.16954
1-palmitoyl-2-arachidonoyl-GPI (16:0/20:4)*	-0.0989435	0.0483601	0.172283
trigonelline (N'-methylnicotinate)	-0.247908	0.0488722	0.173124
eicosanoylsphingosine (d20:1)*	0.160298	0.0500923	0.176449
5,6-dihydrouracil	-0.0893112	0.0510495	0.178816
1-arachidonylglycerol (20:4)	0.212674	0.0524633	0.180739
methionine	0.0965192	0.0523032	0.180739
pyridoxal	0.0864393	0.0522204	0.180739
3-ureidopropionate	-0.172215	0.0536494	0.183815
argininosuccinate	-0.180481	0.0539821	0.18395
glutathione, reduced (GSH)	-0.0912597	0.0543315	0.18414
p-cresol sulfate	0.242452	0.0546781	0.184318
3'-dephospho-CoA-glutathione*	-0.0953523	0.0552231	0.18516
1-docosahexaenoylglycerol (22:6)	0.125634	0.0570452	0.189245
alanine	0.0502507	0.0567733	0.189245
1-methyladenosine	0.0738404	0.0574078	0.189446
asparagine	0.101006	0.0596496	0.1956
N-stearoyltaurine	0.131679	0.0602087	0.1956
threonine	0.0876678	0.0599716	0.1956
2-O-methylascorbic acid	0.0721796	0.0629646	0.203499
3-hydroxyoleoylcarnitine	0.199143	0.0646813	0.206203
dimethyl sulfone	0.154914	0.0642548	0.206203
NADH	-0.200131	0.0647878	0.206203
spermine	0.0876099	0.0666964	0.211205
5-hydroxyindoleacetate	-0.170695	0.0672864	0.212003
3-formylindole	0.05479	0.0700387	0.219164
glutarylcarnitine (C5-DC)	0.121339	0.0706079	0.219164
myo-inositol	0.0572681	0.0703037	0.219164
1,2-dioleoyl-GPS (18:1/18:1)	-0.0754417	0.0762596	0.234386
1-(1-enyl-palmitoyl)-2-linoleoyl-GPE (P-16:0/18:2)*	0.0960422	0.0759322	0.234386
N-acetyl-beta-alanine	-0.114805	0.0768877	0.235164
13-HODE + 9-HODE	0.129817	0.0793578	0.239218
3-methylglutaconate	0.0840618	0.0786669	0.239218
phenylacetylglutamine	0.271555	0.079126	0.239218
putrescine	-0.109011	0.0799197	0.239759
1-methyl-4-imidazoleacetate	-0.107952	0.0803048	0.239767
sphingomyelin (d17:1/16:0, d18:1/15:0, d16:1/17:0)*	0.075745	0.0819772	0.243601
CMP	-0.075563	0.082387	0.243663
pseudouridine	0.130035	0.0831071	0.244639
phenyllactate (PLA)	0.15239	0.0840606	0.24629
creatine	0.0175112	0.0859972	0.250792
pantetheine	0.104432	0.086909	0.252278
1-oleoyl-GPI (18:1)	-0.0986143	0.089345	0.258153
palmitoyl sphingomyelin (d18:1/16:0)	0.0501575	0.0905717	0.260497
N-acetyl-aspartyl-glutamate (NAAG)	-0.122771	0.0912725	0.261315
1-palmitoylglycerol (16:0)	0.0996351	0.0962384	0.274279
AMP	-0.153702	0.0979603	0.275431
glycerate	0.0434805	0.0972231	0.275431
octanoylcarnitine (C8)	0.155043	0.0977494	0.275431
gluconate	0.14209	0.101128	0.283069
gamma-glutamylglutamate	0.0804215	0.102077	0.284455
1-oleoyl-GPC (18:1)	-0.0377406	0.104311	0.288038
1-oleoyl-GPE (18:1)	0.086842	0.104329	0.288038
N6-carbamoylthreonyladenosine	0.0579613	0.104741	0.288038
1-palmitoyl-2-oleoyl-GPS (16:0/18:1)	-0.0691029	0.106009	0.289878
serotonin	-0.217948	0.106335	0.289878
orotidine	0.101202	0.108077	0.293351
acisoga	0.137773	0.109058	0.293473
myristoleoylcarnitine (C14:1)*	0.151578	0.108761	0.293473
N6-succinyladenosine	0.0450062	0.111126	0.29776
2-methylmalonylcarnitine (C4-DC)	-0.10262	0.113991	0.303056
cortisol	0.137441	0.114069	0.303056
orotate	0.122312	0.115765	0.306264
oleoylcarnitine (C18:1)	0.13003	0.118504	0.312193
arabonate/xylonate	0.0938049	0.12251	0.321396
citrulline	-0.152589	0.125181	0.327035
palmitoleoylcarnitine (C16:1)*	0.158056	0.126581	0.329322
serine	0.0575497	0.128272	0.332342
1-palmitoleoylglycerol (16:1)*	0.220051	0.131857	0.340223
4-hydroxyphenylpyruvate	0.133583	0.132528	0.340554
leucine	0.0695982	0.133301	0.341142
beta-alanine	0.0256842	0.134294	0.342212
imidazole lactate	-0.100887	0.134811	0.342212
glucose 6-phosphate	0.106697	0.135729	0.343154
1-carboxyethyltyrosine	0.0887289	0.137177	0.344
1-stearoyl-2-arachidonoyl-GPE (18:0/20:4)	-0.0857574	0.137675	0.344
3-sulfinovaline	-0.171815	0.13771	0.344
2-oxoarginine*	0.0641082	0.139395	0.346829
5-(galactosylhydroxy)-L-lysine	0.0624459	0.140921	0.347864
stachydrine	0.313	0.140914	0.347864
gamma-glutamylcysteine	-0.108003	0.141486	0.347889
stearoylcarnitine (C18)	0.0814405	0.143294	0.350958
N-acetylphenylalanine	0.09806	0.146173	0.356616
thymidine	0.108013	0.150347	0.365377
ribonate	0.0452895	0.152248	0.367152
sphingomyelin (d18:2/24:1, d18:1/24:2)*	0.0497648	0.151973	0.367152
pentadecanoylcarnitine (C15)*	0.120562	0.152949	0.36743
androsterone sulfate	0.171152	0.153776	0.368005
N-acetylalanine	0.0536758	0.155874	0.371607
gamma-glutamylthreonine	0.102168	0.160822	0.381951
phosphate	-0.0271242	0.161946	0.383171
sphingomyelin (d18:1/22:1, d18:2/22:0, d16:1/24:1)*	0.0602768	0.164133	0.386885
deoxycarnitine	-0.043969	0.16517	0.387872
1-(1-enyl-stearoyl)-GPE (P-18:0)*	0.0576223	0.168043	0.391045
corticosterone	0.186812	0.168392	0.391045
xanthine	0.0601279	0.167582	0.391045
behenoylcarnitine (C22)*	-0.120036	0.170515	0.393062
N-carbamoylglutamate	-0.0910694	0.170325	0.393062
(16 or 17)-methylstearate (a19:0 or i19:0)	-0.051094	0.17336	0.395926
1-linoleoyl-GPG (18:2)*	0.0777093	0.172727	0.395926
N-acetylcysteine	0.0624619	0.173652	0.395926
1-linoleoylglycerol (18:2)	0.142191	0.175755	0.397648
1-stearoyl-2-oleoyl-GPS (18:0/18:1)	-0.0706264	0.175417	0.397648
ribulose/xylulose	0.116193	0.17631	0.397648
1-palmitoyl-GPI* (16:0)	-0.051666	0.178783	0.399105
3-(3-amino-3-carboxypropyl)uridine*	-0.0560933	0.178598	0.399105
3-indoxyl sulfate	0.213365	0.178865	0.399105
N-palmitoylserine	-0.0910619	0.18156	0.403682
hippurate	0.184839	0.185395	0.406443
N-acetylglucosamine/N-acetylgalactosamine	0.0657503	0.184269	0.406443
palmitoyl-arachidonoyl-glycerol (16:0/20:4) [2]*	0.0757707	0.184809	0.406443
succinylcarnitine (C4-DC)	-0.0725611	0.184674	0.406443
cholesterol	-0.0186307	0.187416	0.409442
alpha-hydroxyisocaproate	0.118544	0.189821	0.410406
arabinose	0.0622371	0.189162	0.410406
pyridoxamine	0.0801475	0.189768	0.410406
1-palmitoyl-2-linoleoyl-GPE (16:0/18:2)	-0.0378927	0.193033	0.41054
2-piperidinone	0.226012	0.190825	0.41054
2S,3R-dihydroxybutyrate	0.107579	0.193055	0.41054
alpha-ketoglutarate	0.0434486	0.19287	0.41054
hydantoin-5-propionate	0.183255	0.193157	0.41054
1-carboxyethylvaline	0.0713361	0.195404	0.412171
2-hydroxyadipate	-0.0823506	0.195896	0.412171
adrenoylcarnitine (C22:4)*	-0.0954535	0.195799	0.412171
1-palmitoyl-GPC (16:0)	-0.0357209	0.198551	0.41636
1-stearoyl-2-arachidonoyl-GPC (18:0/20:4)	-0.0547019	0.200682	0.418033
3-(4-hydroxyphenyl)lactate (HPLA)	0.0849397	0.200521	0.418033
1-dihomo-linolenylglycerol (20:3)	0.156836	0.207336	0.419446
1-meadoylglycerol (20:3n9)*	0.151297	0.205966	0.419446
1-palmitoyl-GPE (16:0)	0.0609726	0.205199	0.419446
1-stearoyl-2-oleoyl-GPE (18:0/18:1)	-0.0294743	0.207355	0.419446
3-amino-2-piperidone	0.0718828	0.207382	0.419446
isoleucine	0.0569412	0.203273	0.419446
malonate	-0.0396974	0.205249	0.419446
N-delta-acetylornithine	-0.130729	0.203559	0.419446
vanillactate	0.12783	0.204468	0.419446
N-oleoyltaurine	0.0999956	0.208382	0.420115
2'-O-methylcytidine	0.0789711	0.212242	0.421377
2'-O-methyluridine	0.090298	0.210458	0.421377
3-hydroxy-3-methylglutarate	-0.0495603	0.212369	0.421377
arachidoylcarnitine (C20)*	0.0818567	0.211249	0.421377
guanosine	-0.0521374	0.210185	0.421377
lactate	0.0236565	0.214489	0.424243
glutamine	-0.0624112	0.215576	0.425051
1-palmitoleoyl-GPC* (16:1)*	-0.0793248	0.217126	0.42543
decanoylcarnitine (C10)	0.132157	0.216602	0.42543
ornithine	0.0577086	0.218836	0.427446
deoxycholate	0.224203	0.221306	0.430929
1,2-dioleoyl-GPE (18:1/18:1)	-0.0298919	0.224907	0.436584
gamma-glutamyl-epsilon-lysine	-0.178647	0.226937	0.439165
2-hydroxybutyrate/2-hydroxyisobutyrate	0.0768067	0.229784	0.440201
caprate (10:0)	-0.0304218	0.229389	0.440201
linolenate (18:3n3 or 3n6)	0.0795135	0.229107	0.440201
phosphopantetheine	0.078172	0.230281	0.440201
alpha-ketoglutaramate*	0.0900064	0.234788	0.444749
ethylmalonate	0.054731	0.233463	0.444749
hydroxyproline	0.0394344	0.234501	0.444749
valine	0.0615406	0.237706	0.448921
linoleoylcarnitine (C18:2)*	0.114339	0.241386	0.454501
carotene diol (1)	-0.099134	0.247957	0.464327
taurine	-0.0347828	0.248085	0.464327
ribitol	-0.0641167	0.249581	0.465735
1-oleoyl-2-linoleoyl-GPE (18:1/18:2)*	-0.0458513	0.250497	0.466058
2,4-dihydroxybutyrate	0.0766818	0.253816	0.470836
citrate	-0.0594034	0.258365	0.477861
1-palmitoyl-GPS (16:0)*	0.0750668	0.259989	0.47945
N-acetylglutamine	-0.0589197	0.263898	0.485232
ceramide (d18:2/24:1, d18:1/24:2)*	-0.0529716	0.265889	0.487463
3-hydroxylaurate	-0.0530511	0.269062	0.489316
dimethylmalonic acid	0.0521292	0.269241	0.489316
perfluorooctanesulfonate (PFOS)	0.11994	0.268811	0.489316
beta-hydroxyisovaleroylcarnitine	-0.0521432	0.270758	0.490651
N-formylmethionine	0.0576639	0.27183	0.491174
N-acetylmethionine	0.0637755	0.273863	0.493425
1-linoleoyl-GPE (18:2)*	0.046767	0.275542	0.495027
1-oleoylglycerol (18:1)	0.103043	0.277545	0.497202
sphingomyelin (d18:0/18:0, d19:0/17:0)*	-0.0802042	0.281703	0.503213
3-hydroxydecanoate	-0.0409541	0.284005	0.505885
1-stearoyl-2-oleoyl-GPC (18:0/18:1)	-0.0175768	0.287464	0.510595
3-methoxytyramine sulfate	-0.0840083	0.292774	0.518558
1-oleoyl-2-docosahexaenoyl-GPC (18:1/22:6)*	-0.0521168	0.300265	0.525219
1-palmitoyl-2-stearoyl-GPC (16:0/18:0)	-0.0900376	0.301561	0.525219
3-methylhistidine	-0.171641	0.301472	0.525219
adipoylcarnitine (C6-DC)	0.137797	0.300847	0.525219
alpha-hydroxyisovalerate	-0.0760288	0.2997	0.525219
UDP-galactose	0.0686949	0.300464	0.525219
1-(1-enyl-palmitoyl)-2-arachidonoyl-GPE (P-16:0/20:4)*	0.0248908	0.303422	0.525306
4-cholesten-3-one	0.0490507	0.302625	0.525306
stearoyl ethanolamide	-0.0477071	0.304124	0.525306
1-palmitoyl-2-arachidonoyl-GPE (16:0/20:4)*	-0.0564375	0.305518	0.526263
pyruvate	-0.075633	0.307167	0.527654
1-stearoyl-GPE (18:0)	0.0689107	0.309072	0.529475
1-(1-enyl-stearoyl)-2-oleoyl-GPE (P-18:0/18:1)	0.0542688	0.313671	0.53589
docosatrienoylcarnitine (C22:3)*	0.0787591	0.315145	0.536264
histamine	0.066157	0.315601	0.536264
2,3-dihydroxy-2-methylbutyrate	0.0505453	0.323507	0.548213
1-linoleoyl-2-arachidonoyl-GPE (18:2/20:4)*	-0.0396787	0.324846	0.548998
1-palmitoyl-2-arachidonoyl-GPC (16:0/20:4n6)	-0.0381032	0.32628	0.549939
NAD+	-0.0902016	0.327435	0.550407
5-methylthioadenosine (MTA)	-0.0506301	0.329947	0.553147
homovanillate (HVA)	-0.051404	0.332361	0.555707
N6,N6,N6-trimethyllysine	0.0343065	0.335151	0.558882
maleate	-0.0403368	0.337229	0.560855
S-adenosylhomocysteine (SAH)	-0.0336384	0.338667	0.561757
C-glycosyltryptophan	-0.0328784	0.340372	0.563095
caproate (6:0)	-0.0349841	0.345976	0.57086
trimethylamine N-oxide	0.135149	0.347246	0.571453
diacetylspermidine*	-0.0556281	0.350662	0.572565
stearoyl sphingomyelin (d18:1/18:0)	0.0315191	0.349104	0.572565
thymine	0.0573033	0.350152	0.572565
glycosyl-N-stearoyl-sphingosine (d18:1/18:0)	0.0683649	0.351871	0.573047
1-myristoylglycerol (14:0)	0.0547109	0.353082	0.573091
adenine	-0.0598621	0.353726	0.573091
sphingomyelin (d18:1/20:0, d16:1/22:0)*	-0.0797224	0.355072	0.573789
4-guanidinobutanoate	-0.0407502	0.362063	0.578739
8-methoxykynurenate	-0.117205	0.36243	0.578739
heptenedioate (C7:1-DC)*	-0.102596	0.36275	0.578739
nicotinamide riboside	0.047273	0.359666	0.578739
S-methylcysteine	-0.0439385	0.36213	0.578739
palmitoylcarnitine (C16)	0.0607411	0.377108	0.5986
sphingomyelin (d18:1/24:1, d18:2/24:0)*	0.0429474	0.37674	0.5986
galactose 1-phosphate	0.0862092	0.379871	0.599948
gamma-glutamylhistidine	-0.0715986	0.379328	0.599948
1-stearoyl-2-docosahexaenoyl-GPC (18:0/22:6)	-0.0524819	0.38113	0.600424
sphingomyelin (d18:2/23:0, d18:1/23:1, d17:1/24:1)*	0.0476691	0.383054	0.601943
nonadecanoate (19:0)	-0.0322173	0.384541	0.602768
3-hydroxyhexanoate	-0.0508922	0.389928	0.609687
15-KETE	0.0561174	0.392073	0.610345
docosapentaenoate (DPA; 22:5n3)	0.0648657	0.392295	0.610345
N-acetylvaline	0.0358009	0.393613	0.610879
1-stearoyl-GPG (18:0)	-0.0506988	0.395242	0.611893
cystathionine	-0.0860752	0.396322	0.612055
1-carboxyethylleucine	0.0544585	0.399102	0.613009
4-acetamidobutanoate	-0.0618331	0.400851	0.613009
dihomo-linoleoylcarnitine (C20:2)*	0.0762657	0.400144	0.613009
N-acetylmethionine sulfoxide	0.0734335	0.398949	0.613009
glycosyl-N-nervonoyl-sphingosine (d18:1/24:1)*	0.0524488	0.403731	0.615912
methylsuccinate	-0.0614679	0.409227	0.622779
margaroylcarnitine (C17)*	0.0508143	0.417952	0.634518
gamma-glutamyl-alpha-lysine	0.0708453	0.420253	0.63647
docosapentaenoate (n6 DPA; 22:5n6)	0.0605846	0.425182	0.64084
propionylcarnitine (C3)	-0.049488	0.424392	0.64084
1-(1-enyl-palmitoyl)-2-oleoyl-GPE (P-16:0/18:1)*	0.0428722	0.428686	0.643867
1-palmitoyl-2-linoleoyl-GPC (16:0/18:2)	-0.017903	0.429245	0.643867
glycosyl-N-palmitoyl-sphingosine (d18:1/16:0)	0.0609293	0.4329	0.6478
inosine	0.0226658	0.436736	0.651985
guanosine 5'-diphospho-fucose	0.0342872	0.439311	0.654272
3-hydroxystachydrine*	0.131158	0.457122	0.678175
3-methoxytyrosine	0.0533921	0.459356	0.678175
carnitine	0.0331118	0.460769	0.678175
carnosine	0.0592478	0.459018	0.678175
stearoyl-arachidonoyl-glycerol (18:0/20:4) [1]*	0.0512303	0.460639	0.678175
pregnen-diol disulfate*	0.0822725	0.466603	0.685153
2-hydroxybehenate	0.0531506	0.468505	0.685814
2-hydroxyheptanoate*	-0.0257054	0.470335	0.685814
hydroxy-N6,N6,N6-trimethyllysine*	-0.0211686	0.469831	0.685814
1-(1-enyl-oleoyl)-2-oleoyl-GPE (P-18:1/18:1)*	0.0431214	0.483841	0.687643
1-arachidonoyl-GPC* (20:4)*	-0.0329818	0.481488	0.687643
1-oleoyl-GPG (18:1)*	0.0548308	0.474366	0.687643
2,4-di-tert-butylphenol	-0.0207677	0.484155	0.687643
2-hydroxynervonate*	0.0770566	0.477403	0.687643
3-hydroxyadipate*	-0.0692285	0.476134	0.687643
3-hydroxyoctanoate	-0.037224	0.477124	0.687643
acetylcarnitine (C2)	-0.0354271	0.482944	0.687643
docosadienoate (22:2n6)	-0.0634705	0.473955	0.687643
glycine	0.0251849	0.48443	0.687643
myristoylcarnitine (C14)	0.0627189	0.485761	0.687643
N,N,N-trimethyl-5-aminovalerate	0.0450506	0.485847	0.687643
sphingomyelin (d18:1/14:0, d16:1/16:0)*	0.0244016	0.484006	0.687643
1-oleoyl-2-docosahexaenoyl-GPE (18:1/22:6)*	0.0295048	0.488191	0.689405
1-(1-enyl-oleoyl)-GPE (P-18:1)*	0.0571953	0.491067	0.689589
1-oleoyl-GPS (18:1)	0.0494136	0.491621	0.689589
butyrylcarnitine (C4)	-0.045384	0.489824	0.689589
1-myristoyl-2-palmitoyl-GPC (14:0/16:0)	-0.0248012	0.494038	0.689893
1-palmitoyl-2-palmitoleoyl-GPC (16:0/16:1)*	0.00951798	0.493762	0.689893
O-sulfo-L-tyrosine	0.0278148	0.503405	0.70141
1-(1-enyl-palmitoyl)-2-oleoyl-GPC (P-16:0/18:1)*	0.0493548	0.508552	0.704427
beta-hydroxyisovalerate	0.0453272	0.507676	0.704427
eicosenoylcarnitine (C20:1)*	0.0472543	0.512664	0.704427
formiminoglutamate	0.056197	0.513236	0.704427
5'- GMP	-0.0619042	0.513145	0.704427
kynurenate	-0.0553336	0.517928	0.704427
lignoceroyl sphingomyelin (d18:1/24:0)	0.0379855	0.517924	0.704427
N-acetylglucosamine 6-phosphate	0.0418882	0.516721	0.704427
N-acetyltaurine	-0.0336949	0.515273	0.704427
salicylate	0.0445934	0.511117	0.704427
sphingomyelin (d18:1/17:0, d17:1/18:0, d19:1/16:0)	0.0236794	0.513703	0.704427
glycosyl-N-(2-hydroxynervonoyl)-sphingosine (d18:1/24:1(2OH))*	-0.0265495	0.522055	0.708503
glycosyl-N-stearoyl-sphingadienine (d18:2/18:0)*	0.048996	0.523455	0.708869
N-acetylthreonine	0.0248251	0.524959	0.709374
1-palmitoyl-2-docosahexaenoyl-GPC (16:0/22:6)	-0.0368182	0.5346	0.710157
2-hydroxy-3-methylvalerate	0.0619775	0.531843	0.710157
2-methylserine	0.0464512	0.534283	0.710157
3-hydroxypalmitate	0.0229151	0.530293	0.710157
docosahexaenoyl ethanolamide	0.0384247	0.533963	0.710157
glycosyl-N-nervonoyl-sphingadienine (d18:2/24:1)*	0.0361606	0.527222	0.710157
N,N,N-trimethyl-alanylproline betaine (TMAP)	0.0633003	0.529965	0.710157
sphingomyelin (d18:2/14:0, d18:1/14:1)*	0.0334502	0.532966	0.710157
2'-deoxyuridine	-0.0372172	0.538093	0.713134
N-acetylleucine	-0.0309982	0.539328	0.713134
N-palmitoyltaurine	0.0487104	0.540253	0.713134
eicosapentaenoate (EPA; 20:5n3)	-0.04886	0.541869	0.713765
dihomo-linolenoylcarnitine (C20:3n3 or 6)*	-0.0494512	0.543443	0.714337
gulonate*	0.0329378	0.54739	0.71802
adenosine 5'-diphosphoribose (ADP-ribose)	0.0333454	0.549578	0.719385
lysine	0.0255531	0.551942	0.720974
1-(1-enyl-palmitoyl)-2-palmitoleoyl-GPC (P-16:0/16:1)*	0.0416477	0.557887	0.727225
glycosyl ceramide (d18:1/20:0, d16:1/22:0)*	0.0337275	0.559294	0.727547
10-nonadecenoate (19:1n9)	-0.044151	0.562769	0.728235
glycerophosphoserine*	-0.0153521	0.561471	0.728235
laurylcarnitine (C12)	0.0512162	0.564469	0.728235
N-oleoylserine	-0.0440489	0.563345	0.728235
4-acetaminophen sulfate	0.211218	0.567276	0.730353
2,3-dihydroxyisovalerate	0.0535956	0.570618	0.73315
erucate (22:1n9)	-0.0459489	0.572835	0.734493
arabitol/xylitol	0.0253988	0.574638	0.735301
erucoylcarnitine (C22:1)*	-0.0350097	0.576795	0.73656
ximenoyl ethanolamide (26:1)*	-0.0506862	0.587651	0.748897
1-carboxyethylisoleucine	0.0375861	0.595003	0.756728
4-hydroxyhippurate	0.0929599	0.597967	0.757425
taurocyamine	0.0369608	0.597515	0.757425
linoleoyl ethanolamide	-0.0359537	0.599348	0.757644
(14 or 15)-methylpalmitate (a17:0 or i17:0)	0.0185604	0.603376	0.7612
margarate (17:0)	-0.0235432	0.604732	0.76138
stearoyl-arachidonoyl-glycerol (18:0/20:4) [2]*	0.0283043	0.61123	0.768018
N-palmitoyl-sphingadienine (d18:2/16:0)*	-0.0567816	0.613152	0.768892
1-methylguanidine	0.0403267	0.620235	0.770192
5,6-dihydrothymine	-0.0250621	0.619135	0.770192
dopamine 3-O-sulfate	-0.0535534	0.615576	0.770192
palmitate (16:0)	-0.0204827	0.619039	0.770192
palmitoleate (16:1n7)	0.0274273	0.62033	0.770192
5-dodecenoate (12:1n7)	0.0348593	0.623925	0.773124
(R)-3-hydroxybutyrylcarnitine	-0.0331017	0.633095	0.781629
3-sulfo-L-alanine	-0.0934212	0.634389	0.781629
benzoate	-0.0243941	0.635775	0.781629
dihomolinolenate (20:3n3 or 3n6)	0.0424167	0.635379	0.781629
7-HOCA	0.0386861	0.639886	0.785144
3-hydroxystearate	0.0173838	0.642847	0.787237
chiro-inositol	0.0462963	0.645672	0.789155
3-methylglutarylcarnitine (2)	-0.0277603	0.647612	0.789303
gamma-tocopherol/beta-tocopherol	-0.0563395	0.648833	0.789303
N-stearoyl-sphingosine (d18:1/18:0)*	0.0217737	0.64957	0.789303
1-oleoyl-2-arachidonoyl-GPE (18:1/20:4)*	-0.0104172	0.653237	0.791928
sphingomyelin (d18:2/16:0, d18:1/16:1)*	0.0211636	0.654256	0.791928
pyridoxine (Vitamin B6)	0.0310032	0.664484	0.801214
sedoheptulose-7-phosphate	0.0318582	0.663214	0.801214
branched-chain, straight-chain, or cyclopropyl 12:1 fatty acid*	-0.0327941	0.666035	0.801543
phosphocholine	0.0189684	0.670337	0.805175
ophthalmate	-0.0404805	0.672478	0.806202
N1-Methyl-2-pyridone-5-carboxamide	-0.0423668	0.679854	0.81349
N-acetyltyrosine	-0.019594	0.683814	0.81667
1-palmitoyl-GPG (16:0)*	-0.0223589	0.693577	0.826754
homostachydrine*	0.0495781	0.695067	0.826946
tricosanoyl sphingomyelin (d18:1/23:0)*	0.0274095	0.696376	0.826946
thioproline	-0.024775	0.698834	0.828297
pyridoxate	0.0282019	0.704402	0.833321
2-hydroxystearate	0.0179494	0.718105	0.84475
mead acid (20:3n9)	0.0425076	0.716342	0.84475
myristoleate (14:1n5)	0.021603	0.717038	0.84475
gamma-glutamylvaline	0.0244115	0.721652	0.847333
2-palmitoyl-GPC* (16:0)*	0.0166351	0.72514	0.849762
hexanoylcarnitine (C6)	-0.0276567	0.726431	0.849762
imidazole propionate	0.0496018	0.732	0.853661
octadecenedioate (C18:1-DC)	0.0426392	0.732487	0.853661
nicotinamide ribonucleotide (NMN)	0.0158913	0.735684	0.855796
stearoyl-docosahexaenoyl-glycerol (18:0/22:6) [2]*	0.0366074	0.738207	0.857141
15-HETE	0.0233245	0.745301	0.861623
3-sulfo-nervonoyl-galactosylceramide (d18:1/24:1)	-0.0230026	0.748862	0.861623
glycosyl ceramide (d18:2/25:1, d18:1/25:2)	0.0150392	0.746734	0.861623
guanine	0.016839	0.743976	0.861623
sulfate*	0.0125722	0.748938	0.861623
nisinate (24:6n3)	0.0235345	0.754039	0.865901
2-stearoyl-GPE (18:0)*	0.0220409	0.760069	0.871231
N-arachidonoyltaurine	-0.0271521	0.762828	0.872798
N6-carboxymethyllysine	-0.0132855	0.769101	0.878372
pyroglutamine*	-0.014731	0.776389	0.884288
tartronate (hydroxymalonate)	0.0293757	0.777102	0.884288
pregnenediol sulfate (C21H34O5S)*	0.029175	0.779221	0.885093
docosatrienoate (22:3n6)*	-0.032377	0.781275	0.885822
docosahexaenoate (DHA; 22:6n3)	0.0229975	0.786753	0.887965
methionine sulfone	-0.036033	0.78812	0.887965
palmitoyl ethanolamide	-0.0240567	0.785248	0.887965
tetradecadienoate (14:2)*	0.0188722	0.788831	0.887965
dihomolinoleate (20:2n6)	-0.0190039	0.79057	0.888329
hypotaurine	0.0179293	0.798631	0.895781
4-hydroxybutyrate (GHB)	0.0163019	0.803523	0.899659
linoleate (18:2n6)	0.0153395	0.807578	0.902587
palmitoyl dihydrosphingomyelin (d18:0/16:0)*	-0.0189011	0.811341	0.905179
1-stearoyl-2-docosahexaenoyl-GPE (18:0/22:6)*	-0.0136376	0.813498	0.905974
1-stearoyl-2-oleoyl-GPG (18:0/18:1)	-0.0133127	0.816294	0.906028
5-oxoproline	-0.0104806	0.817882	0.906028
proline	0.00975905	0.817824	0.906028
adrenate (22:4n6)	0.0156225	0.822805	0.906784
prolylglycine	-0.0231412	0.82119	0.906784
S-adenosylmethionine (SAM)	0.0139122	0.822903	0.906784
glycosyl ceramide (d16:1/24:1, d18:1/22:1)*	-0.0157787	0.82868	0.911548
arachidate (20:0)	-0.00538953	0.836236	0.918248
S-methylcysteine sulfoxide	0.0143606	0.84366	0.924781
1-palmitoyl-2-oleoyl-GPE (16:0/18:1)	-0.00521642	0.850259	0.928767
argininate*	0.00811925	0.850128	0.928767
glycerol 3-phosphate	-0.0219999	0.854811	0.932116
oleoyl-arachidonoyl-glycerol (18:1/20:4) [2]*	0.0119376	0.860082	0.936235
urate	0.011541	0.866332	0.941404
1-palmitoleoyl-2-linoleoyl-GPC (16:1/18:2)*	-0.00962513	0.872974	0.94209
cytidine 5'-monophospho-N-acetylneuraminic acid	0.012901	0.872836	0.94209
nervonoyl ethanolamide (24:1)*	0.0213216	0.870632	0.94209
pentadecanoate (15:0)	0.00434982	0.869478	0.94209
(S)-3-hydroxybutyrylcarnitine	-0.00789917	0.877935	0.945817
1-(1-enyl-palmitoyl)-2-palmitoyl-GPC (P-16:0/16:0)*	0.00618797	0.881033	0.946034
myristate (14:0)	0.0049555	0.881154	0.946034
histidine	-0.00734396	0.885703	0.949292
eicosenoate (20:1n9 or 1n11)	-0.00981008	0.890355	0.949409
N-stearoyl-sphingadienine (d18:2/18:0)*	-0.0122176	0.88976	0.949409
ribose 1-phosphate	-0.00520306	0.888774	0.949409
3-methyl-2-oxobutyrate	0.0107009	0.891887	0.949428
1-(1-enyl-stearoyl)-2-arachidonoyl-GPE (P-18:0/20:4)*	0.00403843	0.901516	0.958052
10-heptadecenoate (17:1n7)	0.00872486	0.908896	0.963463
4-hydroxyphenylacetate	0.0124587	0.912755	0.963463
docosadienoylcarnitine (C22:2)*	0.0108042	0.909982	0.963463
N-stearoylserine*	-0.00749227	0.911806	0.963463
kynurenine	-0.00778722	0.917918	0.967285
glycosyl ceramide (d18:1/23:1, d17:1/24:1)*	0.00757388	0.922446	0.970425
1-palmitoyl-2-oleoyl-GPC (16:0/18:1)	-0.000733731	0.924738	0.971208
1,2-dipalmitoyl-GPC (16:0/16:0)	-0.00593772	0.939389	0.972091
1-palmitoyl-2-docosahexaenoyl-GPE (16:0/22:6)*	-0.00551485	0.932615	0.972091
3-hydroxybutyrate (BHBA)	0.00672532	0.938997	0.972091
aconitate [cis or trans]	-0.00351172	0.933372	0.972091
ascorbate (Vitamin C)	0.00300817	0.942208	0.972091
CoA	-0.00488662	0.942634	0.972091
glycerol	0.00350713	0.941498	0.972091
homocitrulline	-0.0109766	0.9367	0.972091
N-acetylserine	-0.00291275	0.931346	0.972091
sphingomyelin (d18:1/20:1, d18:2/20:0)*	-0.00361582	0.93055	0.972091
tiglyl carnitine (C5)	0.00497425	0.941238	0.972091
7-hydroxycholesterol (alpha or beta)	-0.00510498	0.952392	0.980541
2-methylbutyrylcarnitine (C5)	-0.00363403	0.955379	0.982005
1-arachidonoyl-GPE (20:4n6)*	0.00203439	0.958213	0.983305
N6-methyllysine	-0.00762258	0.960297	0.983834
1-methylhistidine	0.00586333	0.962962	0.984954
arachidonate (20:4n6)	-0.00246636	0.967409	0.986436
glycerophosphoglycerol	-0.00151964	0.970774	0.986436
oleate/vaccenate (18:1)	0.00206743	0.972277	0.986436
phenol sulfate	0.00739216	0.971882	0.986436
UMP	-0.00418637	0.969383	0.986436
palmitoleoyl ethanolamide*	-0.00218584	0.978429	0.991074
oleoyl ethanolamide	0.00176622	0.982925	0.994022
riboflavin (Vitamin B2)	-0.000800675	0.984928	0.994444
2,3-dihydroxy-5-methylthio-4-pentenoate (DMTPA)*	0.000515316	0.991823	0.997309
adenylosuccinate	0.000866332	0.992537	0.997309
xanthosine	-0.000686253	0.990086	0.997309
1-methyl-5-imidazoleacetate	-0.00052736	0.997327	0.997327
3'-dephosphocoenzyme A	0.000423338	0.994542	0.997327
sphingomyelin (d18:1/18:1, d18:2/18:0)	-0.000104658	0.997014	0.997327

## Sheet: C1vsC234
S8 Data. Differentially abundant metabolites in Knight ADRC (Knight-C1 vs Knight-C234)
Metabolome	Effect	PValue	Adjusted.Pvalue
asparagine	-0.118653	3.37749e-07	5.29422e-05
methionine	-0.11876	1.54878e-07	5.29422e-05
sphingosine	-0.129963	2.72037e-07	5.29422e-05
valine	-0.11632	2.37136e-07	5.29422e-05
arginine	-0.0772946	4.4152e-07	5.53666e-05
alanine	-0.0521693	5.95189e-07	6.21972e-05
phenylalanylglycine	-0.194581	7.49629e-07	6.59657e-05
tyrosylglycine	-0.166007	8.41667e-07	6.59657e-05
N-acetylmethionine	-0.114353	1.31405e-06	9.15455e-05
methionine sulfoxide	-0.133539	2.15594e-06	0.000135177
cysteine-glutathione disulfide	-0.135938	3.6748e-06	0.000209463
isoleucine	-0.0887099	4.54556e-06	0.000219236
leucine	-0.0916071	4.32615e-06	0.000219236
dihomolinolenate (20:3n3 or 3n6)	-0.14506	5.12062e-06	0.000221876
ribose	-0.121321	5.30805e-06	0.000221876
isoleucylglycine	-0.262533	7.2491e-06	0.000282277
xanthine	-0.0689159	7.65345e-06	0.000282277
sedoheptulose	-0.13914	1.1373e-05	0.000396159
1-carboxyethylvaline	-0.103182	1.30743e-05	0.00040988
phenylalanine	-0.0749218	1.25725e-05	0.00040988
prolylglycine	-0.211756	1.59253e-05	0.000475485
glycine	-0.0714386	1.71211e-05	0.00048795
valylglycine	-0.298612	1.93619e-05	0.000527823
1-carboxyethylphenylalanine	-0.109611	2.13481e-05	0.000557719
sphingadienine	-0.174918	2.3365e-05	0.000585995
tyrosine	-0.0816907	3.01107e-05	0.00072613
arachidonate (20:4n6)	-0.113397	4.1088e-05	0.000954155
cysteinylglycine disulfide*	-0.282923	5.23945e-05	0.00117326
cysteine	-0.123487	5.55866e-05	0.00120182
dihomolinoleate (20:2n6)	-0.110094	8.04827e-05	0.00164725
spermidine	-0.0723069	8.14429e-05	0.00164725
cystine	-0.279323	0.000109266	0.00185161
glycylvaline	-0.145524	9.72072e-05	0.00185161
mannitol/sorbitol	-0.0821521	0.000106758	0.00185161
N-formylphenylalanine	-0.0847339	0.000102238	0.00185161
proline	-0.0761191	0.000105634	0.00185161
tryptophan	-0.0829897	0.000105592	0.00185161
N6-acetyllysine	-0.0941922	0.000116057	0.00191493
serine	-0.0615238	0.00012404	0.00199418
N-monomethylarginine	-0.189564	0.000130323	0.00204281
glycylleucine	-0.195698	0.0001359	0.00207828
1-stearoyl-2-arachidonoyl-GPS (18:0/20:4)	0.0537109	0.000147115	0.00219622
inositol 1-phosphate (I1P)	-0.090041	0.000168647	0.0024591
adenosine	0.135459	0.000185988	0.00265032
1-carboxyethylleucine	-0.105242	0.000213548	0.00297543
lysine	-0.0617552	0.000230991	0.00314851
acetyl-CoA	0.119339	0.000244478	0.00322066
mead acid (20:3n9)	-0.174878	0.000246558	0.00322066
N-acetylglucosamine/N-acetylgalactosamine	-0.0793585	0.000343048	0.00438962
phosphocholine	-0.0672475	0.000350362	0.00439354
1-oleoyl-GPS (18:1)	-0.105758	0.000404617	0.00487874
threonine	-0.0764675	0.000404604	0.00487874
7-methylguanine	-0.0729379	0.000476869	0.00564145
1-(1-enyl-palmitoyl)-GPE (P-16:0)*	-0.0890812	0.000487357	0.00565876
1-oleoyl-GPE (18:1)	-0.0706122	0.000551296	0.00628478
pyridoxamine	-0.0898218	0.00058043	0.00649874
1-methylnicotinamide	-0.0900081	0.00075282	0.00774907
3-methylcytidine	-0.0734	0.000753897	0.00774907
citrulline	-0.162191	0.000747583	0.00774907
hexadecasphingosine (d16:1)*	-0.0818263	0.000726611	0.00774907
N-acetyl-glucosamine 1-phosphate	-0.126943	0.000753653	0.00774907
2'-AMP	-0.177192	0.000808122	0.00804615
gamma-glutamylleucine	-0.14416	0.000808465	0.00804615
1-carboxyethyltyrosine	-0.0865206	0.000838727	0.00821691
2'-deoxyguanosine	-0.0863687	0.000873384	0.0083654
5-methyluridine (ribothymidine)	-0.0637854	0.000880568	0.0083654
10-heptadecenoate (17:1n7)	-0.0968038	0.000944222	0.00883622
2'-deoxyinosine	-0.108743	0.000968261	0.00892793
linolenate (18:3n3 or 3n6)	-0.0878237	0.00105648	0.00960017
N-acetylglucosamine 6-phosphate	-0.0823624	0.00116541	0.0102917
NAD+	0.116311	0.00115564	0.0102917
histidine	-0.0728146	0.001272	0.0109899
N-acetylaspartate (NAA)	0.0263492	0.00128608	0.0109899
threonylphenylalanine	-0.224109	0.00129705	0.0109899
1-methyladenosine	-0.0504482	0.00132513	0.0110781
palmitoleoyl ethanolamide*	-0.107447	0.00142394	0.0117475
N-acetylmethionine sulfoxide	-0.128658	0.00145136	0.0118182
adrenate (22:4n6)	-0.0847159	0.00156669	0.0123854
glycerol	-0.0571374	0.00158028	0.0123854
palmitoleate (16:1n7)	-0.0750703	0.00156588	0.0123854
1-carboxyethylisoleucine	-0.0939801	0.00165528	0.0128131
N-acetylalanine	-0.0478586	0.00181231	0.0138575
oleate/vaccenate (18:1)	-0.0746817	0.00196879	0.0148727
15-KETE	-0.0956489	0.00225155	0.0168062
1-stearoyl-2-arachidonoyl-GPI (18:0/20:4)	0.0523175	0.00276122	0.0202291
eicosapentaenoate (EPA; 20:5n3)	-0.104148	0.00280691	0.0202291
sphinganine	-0.0771951	0.00280038	0.0202291
thymine	-0.0744148	0.00298635	0.0212777
valylleucine	-0.167204	0.00304727	0.0214678
N-acetylphenylalanine	-0.0919497	0.00309335	0.0215503
glutathione, oxidized (GSSG)	0.0503772	0.0034502	0.0237723
alanylleucine	-0.195528	0.00367575	0.0247816
gamma-glutamylphenylalanine	-0.127642	0.00364366	0.0247816
docosatrienoate (22:3n6)*	-0.141223	0.00411952	0.0274781
nisinate (24:6n3)	-0.0965429	0.00431287	0.0284649
gamma-glutamyl-alpha-lysine	-0.119432	0.00448686	0.0293048
glutathione, reduced (GSH)	0.0659757	0.00484587	0.0313233
glycerophosphoglycerol	-0.0435573	0.0049707	0.0318024
10-nonadecenoate (19:1n9)	-0.0828274	0.00558634	0.0353802
adenine	0.0623424	0.00621868	0.0389911
acetylcarnitine (C2)	0.0600951	0.00631349	0.0391937
adenylosuccinate	0.154769	0.00688667	0.0423327
thiamin (Vitamin B1)	-0.0704167	0.00710911	0.0432758
gamma-glutamylhistidine	-0.102287	0.00819367	0.0493984
docosadienoate (22:2n6)	-0.0928382	0.00830107	0.0495693
5-oxoproline	-0.0542552	0.00859095	0.0503414
eicosenoate (20:1n9 or 1n11)	-0.0709205	0.00855318	0.0503414
leucylglutamine*	-0.108246	0.00879598	0.0510655
1-palmitoleoylglycerol (16:1)*	-0.165542	0.00905217	0.0515974
oleoyl ethanolamide	-0.080039	0.00904943	0.0515974
glutamate, gamma-methyl ester	0.0535252	0.00958274	0.0536462
uridine	-0.0250058	0.00956535	0.0536462
aspartate	-0.0442789	0.0101967	0.0565781
butyrylcarnitine (C4)	0.0836367	0.010966	0.0603128
AMP	0.12321	0.0113327	0.0617877
1-arachidonoyl-GPE (20:4n6)*	-0.0443947	0.0115181	0.0622574
linoleate (18:2n6)	-0.0644284	0.0120382	0.0645123
glycerophosphoserine*	-0.0309812	0.0128316	0.0681817
UDP-glucuronate	0.0438689	0.0131965	0.0695311
2'-O-methyluridine	-0.0772775	0.0134902	0.0704864
1-palmitoyl-2-docosahexaenoyl-GPC (16:0/22:6)	0.059452	0.0136923	0.0709512
phosphoethanolamine (PE)	0.0418188	0.0159593	0.0819305
ribitol	-0.0574339	0.0160725	0.0819305
1-dihomo-linolenylglycerol (20:3)	-0.131511	0.0172842	0.0853649
1-stearoyl-GPS (18:0)*	-0.0557323	0.0172908	0.0853649
2-methylserine	-0.0762224	0.016888	0.0853649
xanthosine	-0.0549538	0.0172179	0.0853649
docosapentaenoate (DPA; 22:5n3)	-0.0717847	0.0176773	0.0865912
cytidine	-0.142235	0.0180762	0.0878588
palmitoyl ethanolamide	-0.0784648	0.0183863	0.0886787
dopamine 3-O-sulfate	0.0895898	0.0185767	0.0889128
1-palmitoyl-2-oleoyl-GPS (16:0/18:1)	0.0482926	0.0192481	0.0907411
nicotinamide riboside	-0.0590082	0.019152	0.0907411
UMP	0.124679	0.0201028	0.0940631
guanidinoacetate	-0.0776654	0.0213977	0.0986937
myo-inositol	-0.0286267	0.0214072	0.0986937
indolelactate	-0.0745734	0.0230761	0.105611
thioproline	-0.0662175	0.0245333	0.111466
N-arachidonoyltaurine	-0.0824194	0.0252719	0.113996
O-methyltyrosine	-0.046177	0.0259883	0.115565
S-methylglutathione	0.0520087	0.0259845	0.115565
glucose	-0.12989	0.0263689	0.116432
3'-AMP	-0.113112	0.0278898	0.122286
erucate (22:1n9)	-0.0675509	0.0283203	0.122663
FMN	0.0461864	0.028367	0.122663
arachidonoylcarnitine (C20:4)	0.0869334	0.0292137	0.125459
riboflavin (Vitamin B2)	-0.0390789	0.029775	0.126999
ribulose/xylulose	-0.0771062	0.0302012	0.127947
1-palmitoyl-2-oleoyl-GPG (16:0/18:1)	0.0591104	0.0311542	0.131098
N2,N2-dimethylguanosine	-0.0672034	0.0320934	0.132385
sphingomyelin (d18:1/14:0, d16:1/16:0)*	-0.026974	0.0318879	0.132385
threonate	-0.0333783	0.032033	0.132385
1-(1-enyl-palmitoyl)-2-oleoyl-GPC (P-16:0/18:1)*	-0.0730719	0.0331935	0.133302
1-(1-enyl-palmitoyl)-2-oleoyl-GPE (P-16:0/18:1)*	-0.0492267	0.0329522	0.133302
1-(1-enyl-palmitoyl)-2-palmitoleoyl-GPC (P-16:0/16:1)*	-0.0714772	0.032702	0.133302
2-palmitoleoylglycerol (16:1)*	-0.116458	0.0334276	0.133302
beta-alanine	-0.0168002	0.0334942	0.133302
stearoyl-arachidonoyl-glycerol (18:0/20:4) [1]*	-0.0799072	0.0335914	0.133302
N6,N6,N6-trimethyllysine	-0.0329156	0.0345695	0.136321
cytidine 5'-monophospho-N-acetylneuraminic acid	0.0646882	0.0353506	0.13853
2'-O-methylcytidine	-0.0656377	0.035718	0.139101
lactate	-0.016766	0.0371084	0.143623
dehydroepiandrosterone sulfate (DHEA-S)	-0.102808	0.0376923	0.144988
betaine	0.0594536	0.0402973	0.15313
ribose 1-phosphate	0.0379609	0.0402051	0.15313
N-formylanthranilic acid	-0.0540053	0.0424364	0.160287
1-stearoyl-2-docosahexaenoyl-GPC (18:0/22:6)	0.0528473	0.0427963	0.160678
2-aminoadipate	-0.0793873	0.045023	0.167038
2-hydroxyheptanoate*	0.0350382	0.0449579	0.167038
1-palmitoylglycerol (16:0)	-0.0453093	0.0480682	0.175403
2-hydroxybutyrate/2-hydroxyisobutyrate	-0.0636071	0.048117	0.175403
hexanoylcarnitine (C6)	0.0761271	0.0480413	0.175403
adrenoylcarnitine (C22:4)*	0.0617304	0.0516316	0.186575
docosapentaenoate (n6 DPA; 22:5n6)	-0.0585914	0.0520744	0.186575
S-methylcysteine	-0.0442172	0.051885	0.186575
6-oxopiperidine-2-carboxylate	-0.0923784	0.0533757	0.190151
leucylglycine	-0.085192	0.0554003	0.196248
1-palmitoyl-2-arachidonoyl-GPI (16:0/20:4)*	0.0401369	0.0582239	0.202813
FAD	0.0252559	0.0580367	0.202813
fructose	-0.067868	0.0577422	0.202813
adenosine 5'-diphosphoribose (ADP-ribose)	0.0636945	0.059434	0.204753
S-adenosylhomocysteine (SAH)	-0.027838	0.0593553	0.204753
1-oleoyl-2-arachidonoyl-GPI (18:1/20:4)*	0.0347508	0.0610722	0.209247
hypoxanthine	-0.0269321	0.0653479	0.22268
3-sulfinovaline	0.0854068	0.0670058	0.225156
gamma-glutamylvaline	-0.0520864	0.0667076	0.225156
phosphate	-0.0132017	0.0671517	0.225156
nervonoylcarnitine (C24:1)*	0.0626456	0.0677371	0.22591
stearoyl ethanolamide	-0.0327473	0.070533	0.23399
docosahexaenoyl ethanolamide	-0.0423375	0.0720529	0.235298
fructosyllysine	-0.0275629	0.072019	0.235298
tricosanoyl sphingomyelin (d18:1/23:0)*	-0.0568986	0.0718685	0.235298
5'- GMP	0.0881757	0.0737243	0.239508
citrate	0.0298317	0.0741849	0.239762
1-(1-enyl-stearoyl)-2-oleoyl-GPE (P-18:0/18:1)	-0.041426	0.0772376	0.247082
glutarate (C5-DC)	-0.0488786	0.0770564	0.247082
5-hydroxyindoleacetate	-0.0670051	0.0790913	0.251727
15-HETE	-0.0572223	0.0815244	0.256341
2-hydroxyglutarate	-0.043023	0.0817674	0.256341
glycosyl-N-stearoyl-sphingosine (d18:1/18:0)	-0.0548438	0.0816055	0.256341
gamma-aminobutyrate (GABA)	0.0203051	0.0836853	0.261048
erythritol	-0.0341097	0.0861845	0.267513
1-linoleoyl-GPI* (18:2)*	0.04797	0.0867344	0.267894
margarate (17:0)	-0.029153	0.0873274	0.268403
1-palmitoyl-GPE (16:0)	-0.0339499	0.0915364	0.279967
gamma-glutamylglutamate	-0.0403905	0.0927236	0.282222
2-piperidinone	0.120951	0.0946374	0.286655
guanosine 5'-diphospho-fucose	-0.0377181	0.097506	0.293924
sphingomyelin (d18:1/22:1, d18:2/22:0, d16:1/24:1)*	-0.0272833	0.102125	0.306376
saccharopine	-0.0658944	0.103537	0.309133
1-(1-enyl-oleoyl)-GPE (P-18:1)*	-0.0570909	0.105183	0.311084
UDP-N-acetylglucosamine/galactosamine	0.0476405	0.104694	0.311084
N-acetylhistidine	0.087888	0.108182	0.318451
N-oleoylserine	-0.0507081	0.110121	0.322643
S-(1,2-dicarboxyethyl)glutathione	0.0322286	0.110824	0.323194
1-myristoylglycerol (14:0)	-0.040587	0.112614	0.325387
2-O-methylascorbic acid	-0.0289322	0.112462	0.325387
methionine sulfone	0.0806264	0.113606	0.325823
UDP-galactose	-0.0445107	0.113804	0.325823
1-oleoyl-GPC (18:1)	-0.0142802	0.116313	0.330171
1-palmitoyl-2-docosahexaenoyl-GPE (16:0/22:6)*	0.0427461	0.116376	0.330171
acetylphosphate	-0.0446834	0.1177	0.33186
uracil	-0.0537301	0.11803	0.33186
2-myristoylglycerol (14:0)	-0.053917	0.119572	0.333206
pyridoxamine phosphate	0.0234202	0.119435	0.333206
glutamate	-0.0192385	0.12301	0.338278
sphingomyelin (d18:2/14:0, d18:1/14:1)*	-0.0344439	0.122809	0.338278
succinate	-0.0440672	0.122647	0.338278
1-linoleoyl-GPE (18:2)*	-0.0285166	0.128219	0.345037
CMP	0.0267755	0.127193	0.345037
glycosyl-N-stearoyl-sphingadienine (d18:2/18:0)*	-0.0534639	0.12807	0.345037
hydroxy-N6,N6,N6-trimethyllysine*	0.0178466	0.126173	0.345037
mannonate*	-0.0469607	0.126576	0.345037
2-methylcitrate/homocitrate	0.031151	0.13201	0.353404
myristate (14:0)	-0.0206913	0.132456	0.353404
1-palmitoyl-2-linoleoyl-GPC (16:0/18:2)	0.0131337	0.133245	0.354001
gluconate	-0.0557605	0.135819	0.357029
N-acetyltyrosine	-0.0302503	0.136092	0.357029
pantetheine	-0.0386712	0.135054	0.357029
histamine	-0.0482687	0.139144	0.363513
1-(1-enyl-palmitoyl)-2-arachidonoyl-GPE (P-16:0/20:4)*	-0.0142931	0.141526	0.368203
kynurenine	-0.0536553	0.148649	0.385137
1-linoleoylglycerol (18:2)	-0.0624541	0.153885	0.396668
ornithine	-0.0334006	0.154365	0.396668
1-linoleoyl-2-arachidonoyl-GPE (18:2/20:4)*	0.0234862	0.158947	0.406458
dimethylarginine (ADMA + SDMA)	-0.0385437	0.160071	0.406458
N-acetylneuraminate	-0.0231751	0.16012	0.406458
nonadecanoate (19:0)	-0.0184412	0.165226	0.417728
1-linoleoyl-GPG (18:2)*	-0.0391374	0.167289	0.418778
2-linoleoylglycerol (18:2)	-0.065707	0.167645	0.418778
3-hydroxyoctanoate	0.0263635	0.167035	0.418778
tetracosadienoylcarnitine (C24:2)*	0.0584043	0.1711	0.425713
1-meadoylglycerol (20:3n9)*	-0.0713736	0.171846	0.425879
3-(3-amino-3-carboxypropyl)uridine*	0.0261477	0.175195	0.43247
methylphosphate	0.0194613	0.175939	0.432602
4-acetamidobutanoate	0.0408468	0.177091	0.43354
docosahexaenoate (DHA; 22:6n3)	-0.0437382	0.177703	0.43354
1-palmitoyl-2-stearoyl-GPC (16:0/18:0)	0.0509374	0.184873	0.442707
3-hydroxy-2-ethylpropionate	-0.0412631	0.182863	0.442707
7-HOCA	-0.0486423	0.183975	0.442707
galactose 1-phosphate	0.0562855	0.184991	0.442707
sphingomyelin (d18:1/24:1, d18:2/24:0)*	-0.0286728	0.18403	0.442707
(14 or 15)-methylpalmitate (a17:0 or i17:0)	-0.0168925	0.187752	0.447606
sulfate*	0.021448	0.189077	0.449058
sphingomyelin (d18:1/20:0, d16:1/22:0)*	0.0517108	0.193154	0.455292
sphingomyelin (d18:2/23:0, d18:1/23:1, d17:1/24:1)*	-0.0297239	0.192694	0.455292
N6-carbamoylthreonyladenosine	-0.0202102	0.193989	0.455547
1-(1-enyl-oleoyl)-2-oleoyl-GPE (P-18:1/18:1)*	-0.0368092	0.19637	0.456613
3-hydroxyhexanoate	0.0256921	0.196296	0.456613
sphingomyelin (d18:2/18:1)*	-0.03228	0.196628	0.456613
arabonate/xylonate	0.0332988	0.198564	0.459409
sphingomyelin (d18:0/18:0, d19:0/17:0)*	0.044286	0.19962	0.460154
phytosphingosine	-0.0326639	0.203647	0.467716
3'-dephosphocoenzyme A	0.0423002	0.205513	0.468569
fumarate	0.0316247	0.205285	0.468569
2'-deoxyuridine	-0.0358324	0.207355	0.471058
1-oleoyl-GPG (18:1)*	-0.0357435	0.208154	0.471164
1-arachidonoyl-GPI* (20:4)*	0.025819	0.209871	0.472501
glycosyl-N-palmitoyl-sphingosine (d18:1/16:0)	-0.0377501	0.210252	0.472501
palmitoyl-arachidonoyl-glycerol (16:0/20:4) [2]*	-0.0295051	0.211555	0.472611
phenyllactate (PLA)	-0.0573563	0.211808	0.472611
1-palmitoyl-2-arachidonoyl-GPC (16:0/20:4n6)	0.0201866	0.214041	0.475901
N-acetyl-3-methylhistidine*	0.0908549	0.215902	0.478341
N-acetylglutamate	0.01818	0.218242	0.481824
nicotinamide	0.0103768	0.219991	0.483981
1-oleoylglycerol (18:1)	-0.0462753	0.224167	0.489879
2-palmitoyl-GPC* (16:0)*	-0.0188578	0.224259	0.489879
glycerophosphorylcholine (GPC)	-0.0274088	0.225016	0.489879
3-hydroxyisobutyrate	-0.0311712	0.228171	0.493321
chiro-inositol	0.0507141	0.227512	0.493321
pentadecanoylcarnitine (C15)*	-0.0536618	0.23304	0.502118
1-arachidonylglycerol (20:4)	-0.0537087	0.235096	0.504812
guanine	0.0257514	0.236858	0.505136
serotonin	-0.0613967	0.236136	0.505136
1-(1-enyl-palmitoyl)-2-linoleoyl-GPE (P-16:0/18:2)*	-0.026103	0.241707	0.511994
1-oleoyl-2-docosahexaenoyl-GPC (18:1/22:6)*	0.026688	0.241248	0.511994
3-indoxyl sulfate	0.0803626	0.243904	0.514909
2-hydroxynervonate*	-0.0552684	0.24607	0.516006
palmitate (16:0)	-0.0195141	0.245249	0.516006
2,3-dihydroxy-5-methylthio-4-pentenoate (DMTPA)*	0.0243399	0.248353	0.517334
N-palmitoylserine	-0.032828	0.247731	0.517334
acetylcholine	0.0976994	0.250129	0.517594
N-acetylvaline	-0.0174534	0.249648	0.517594
1-palmitoyl-GPC (16:0)	-0.0142803	0.25369	0.518122
alpha-hydroxyisocaproate	-0.0449849	0.252612	0.518122
dimethyl sulfone	0.04346	0.252883	0.518122
N6-carboxymethyllysine	0.0191016	0.25311	0.518122
N1-methylinosine	0.032075	0.26253	0.534435
2-arachidonoylglycerol (20:4)	-0.0513935	0.265584	0.538904
myristoleate (14:1n5)	-0.0284968	0.268378	0.542817
3-hydroxybutyrate (BHBA)	0.0329734	0.270238	0.544821
3-methoxytyrosine	-0.0374	0.274192	0.55102
3-hydroxy-3-methylglutarate	-0.0218601	0.277152	0.55519
CDP-choline	0.0128794	0.279	0.557112
caproate (6:0)	0.01892	0.280265	0.55786
NADH	-0.0474791	0.285086	0.565661
2-hydroxy-3-methylvalerate	-0.04128	0.289291	0.570395
trigonelline (N'-methylnicotinate)	-0.0636597	0.288941	0.570395
2-palmitoylglycerol (16:0)	-0.0330599	0.290835	0.571642
1-palmitoyl-GPI* (16:0)	-0.0155659	0.298183	0.572168
1-stearoyl-GPE (18:0)	-0.0286128	0.298403	0.572168
2-oxoarginine*	0.0220438	0.293234	0.572168
adipoylcarnitine (C6-DC)	0.0591049	0.294904	0.572168
glycosyl-N-nervonoyl-sphingosine (d18:1/24:1)*	-0.0277189	0.296664	0.572168
isovalerylcarnitine (C5)	-0.0456172	0.294578	0.572168
perfluorooctanesulfonate (PFOS)	0.0492232	0.297623	0.572168
sphingomyelin (d17:1/16:0, d18:1/15:0, d16:1/17:0)*	-0.0164639	0.292954	0.572168
cystathionine	0.0440666	0.304414	0.581913
salicylate	-0.0296133	0.305441	0.582102
2-oleoylglycerol (18:1)	-0.0419382	0.308186	0.585552
1-docosahexaenoylglycerol (22:6)	-0.025245	0.317839	0.602069
2-methylbutyrylcarnitine (C5)	0.0306952	0.325162	0.606879
3-phosphoglycerate	-0.0482444	0.323887	0.606879
N-acetyl-aspartyl-glutamate (NAAG)	0.0282386	0.322786	0.606879
N-acetyl-beta-alanine	0.0231949	0.326083	0.606879
N1-Methyl-2-pyridone-5-carboxamide	0.0521398	0.326342	0.606879
octanoylcarnitine (C8)	0.0365107	0.32408	0.606879
taurine	-0.0124181	0.327153	0.606879
1-stearoyl-2-arachidonoyl-GPC (18:0/20:4)	0.0178851	0.33246	0.614903
5,6-dihydrouracil	-0.0216247	0.333441	0.614904
4-hydroxybutyrate (GHB)	0.0261415	0.334451	0.614959
1-palmitoyl-2-arachidonoyl-GPE (16:0/20:4)*	0.0228824	0.335585	0.615238
phosphopantetheine	-0.0311514	0.338027	0.617909
ergothioneine	-0.0308712	0.343018	0.62521
1-oleoyl-2-linoleoyl-GPE (18:1/18:2)*	0.0144248	0.346738	0.630159
sphingomyelin (d18:2/24:1, d18:1/24:2)*	-0.0134024	0.348956	0.632356
1-myristoyl-2-arachidonoyl-GPC (14:0/20:4)*	0.013987	0.350524	0.633367
dimethylglycine	0.0321881	0.354811	0.639271
gamma-glutamylthreonine	-0.0272983	0.357807	0.642823
dihydroxyacetone phosphate (DHAP)	0.0359533	0.361518	0.643016
N-acetylcysteine	-0.0176804	0.360935	0.643016
sphingomyelin (d18:1/20:1, d18:2/20:0)*	0.0161659	0.361538	0.643016
tartronate (hydroxymalonate)	0.0375063	0.362017	0.643016
choline	0.0186969	0.364619	0.645809
glycerophosphoethanolamine	-0.0142531	0.368776	0.651331
1-stearoyl-2-docosahexaenoyl-GPE (18:0/22:6)*	0.0242762	0.373565	0.652438
behenoylcarnitine (C22)*	0.028938	0.370853	0.652438
myristoleoylcarnitine (C14:1)*	-0.0400004	0.37347	0.652438
pantothenate (Vitamin B5)	0.0230486	0.371668	0.652438
phenylalanylalanine	-0.0464938	0.374771	0.652725
1-palmitoleoyl-GPC* (16:1)*	-0.0250392	0.376708	0.653673
1-palmitoyl-GPG (16:0)*	-0.0177396	0.379598	0.653673
5-dodecenoate (12:1n7)	-0.0303811	0.378469	0.653673
arachidate (20:0)	-0.00868469	0.380527	0.653673
N-acetylglucosaminylasparagine	0.00761016	0.379115	0.653673
N-stearoylserine*	-0.0218182	0.382677	0.655569
1,2-dipalmitoyl-GPC (16:0/16:0)	0.0294787	0.386185	0.6562
3-hydroxyindolin-2-one	0.0384833	0.385481	0.6562
N-acetylglycine	-0.039251	0.384506	0.6562
gamma-glutamyl-epsilon-lysine	-0.0522664	0.389135	0.659426
aconitate [cis or trans]	0.0137221	0.390936	0.660692
1-methyl-4-imidazoleacetate	0.0250842	0.396882	0.667144
2-hydroxystearate	0.0147153	0.396699	0.667144
carnitine	-0.0169552	0.401306	0.672777
maleate	-0.0156782	0.407415	0.677584
S-adenosylmethionine (SAM)	-0.0231594	0.405821	0.677584
spermine	-0.0163518	0.406901	0.677584
vanillactate	-0.0364672	0.409936	0.679973
1-linoleoyl-2-arachidonoyl-GPC (18:2/20:4n6)*	0.015761	0.411495	0.680759
1-palmitoyl-GPS (16:0)*	-0.024693	0.413442	0.682179
indoleacetate	0.0333374	0.416773	0.684636
stearate (18:0)	-0.0134152	0.417115	0.684636
pentadecanoate (15:0)	-0.00821477	0.425479	0.696541
pyridoxate	0.0244194	0.427542	0.698097
ribulonate/xylulonate/lyxonate*	-0.0145937	0.430381	0.700906
ophthalmate	0.0326745	0.436332	0.708757
3-hydroxystachydrine*	-0.0546109	0.438537	0.710498
argininosuccinate	-0.031708	0.440521	0.711873
dihomo-linolenoylcarnitine (C20:3n3 or 6)*	0.0276915	0.447375	0.721091
3-(4-hydroxyphenyl)lactate (HPLA)	-0.0232849	0.45107	0.725181
1-oleoyl-2-docosahexaenoyl-GPE (18:1/22:6)*	0.0148132	0.453498	0.727221
1-stearoyl-2-arachidonoyl-GPE (18:0/20:4)	0.0186248	0.454721	0.727321
3-hydroxyoleoylcarnitine	0.0344158	0.457161	0.729364
alpha-ketoglutaramate*	0.0207677	0.460432	0.732718
2-hydroxybehenate	-0.0194341	0.463938	0.732718
erythronate*	-0.00914242	0.463131	0.732718
stearoyl-arachidonoyl-glycerol (18:0/20:4) [2]*	-0.0174232	0.463499	0.732718
1-stearoyl-GPG (18:0)	-0.0152205	0.476356	0.750441
pyruvate	0.0218079	0.478395	0.751763
(S)-3-hydroxybutyrylcarnitine	0.0164888	0.484044	0.75309
2,4-dihydroxybutyrate	0.0196833	0.481908	0.75309
heptenedioate (C7:1-DC)*	0.0327609	0.482977	0.75309
nicotinamide ribonucleotide (NMN)	-0.0136696	0.483591	0.75309
glutarylcarnitine (C5-DC)	-0.0229038	0.487661	0.754972
glycerophosphoinositol*	0.0120688	0.487002	0.754972
N-carbamoylglutamate	0.0162693	0.490671	0.757761
dimethylmalonic acid	-0.0158954	0.496378	0.764691
hypotaurine	0.0192221	0.498761	0.766479
1-stearoyl-2-oleoyl-GPG (18:0/18:1)	0.0156201	0.500583	0.767398
tetradecadienoate (14:2)*	-0.0236939	0.503918	0.770625
1-(1-enyl-stearoyl)-GPE (P-18:0)*	-0.0110139	0.511535	0.774224
1-stearoyl-GPC (18:0)	-0.00712886	0.513557	0.774224
2R,3R-dihydroxybutyrate	-0.0179175	0.509776	0.774224
androsterone sulfate	-0.0294345	0.508199	0.774224
benzoate	0.0157495	0.51368	0.774224
N-oleoyltaurine	-0.0212863	0.510146	0.774224
N-formylmethionine	0.0164959	0.516712	0.77576
retinol (Vitamin A)	0.0180501	0.517173	0.77576
beta-hydroxyisovalerate	-0.0171167	0.519848	0.776059
imidazole lactate	0.020239	0.519227	0.776059
1,2-dioleoyl-GPE (18:1/18:1)	-0.00771079	0.530833	0.778813
1-(1-enyl-palmitoyl)-2-palmitoyl-GPC (P-16:0/16:0)*	0.0120551	0.534659	0.778813
1-arachidonoyl-GPC* (20:4)*	-0.0112151	0.540038	0.778813
1-palmitoyl-2-palmitoleoyl-GPC (16:0/16:1)*	-0.00372591	0.542151	0.778813
13-HODE + 9-HODE	-0.0182442	0.535854	0.778813
2-hydroxyadipate	0.0152143	0.546536	0.778813
3-hydroxyarachidate*	0.0145109	0.528682	0.778813
3-methoxytyramine sulfate	-0.0213034	0.53775	0.778813
4-cholesten-3-one	-0.0109134	0.538279	0.778813
gamma-glutamylcysteine	0.0225405	0.532302	0.778813
glycerol 3-phosphate	0.0336313	0.54333	0.778813
malate	0.0125265	0.543259	0.778813
N-acetylleucine	-0.0135706	0.526348	0.778813
N-acetyltaurine	-0.0132778	0.544713	0.778813
p-cresol sulfate	0.0311429	0.536417	0.778813
pregnen-diol disulfate*	0.0317173	0.526774	0.778813
sphingomyelin (d18:2/16:0, d18:1/16:1)*	-0.0111399	0.524309	0.778813
stearoyl-docosahexaenoyl-glycerol (18:0/22:6) [2]*	0.0260311	0.546223	0.778813
taurocyamine	0.0174006	0.540753	0.778813
ximenoyl ethanolamide (26:1)*	-0.0250862	0.530298	0.778813
2,3-dihydroxyisovalerate	0.0215564	0.548866	0.780361
carotene diol (1)	-0.0229919	0.550126	0.780382
1-(1-enyl-stearoyl)-2-arachidonoyl-GPE (P-18:0/20:4)*	0.00896499	0.555001	0.782185
docosadienoylcarnitine (C22:2)*	0.0235503	0.553729	0.782185
phenol sulfate	-0.0519856	0.555139	0.782185
palmitoleoylcarnitine (C16:1)*	-0.0279959	0.557865	0.782509
pregnenediol sulfate (C21H34O5S)*	0.0257858	0.557304	0.782509
1-oleoyl-2-arachidonoyl-GPE (18:1/20:4)*	0.00518072	0.56426	0.787953
5-methylthioadenosine (MTA)	0.0137209	0.564233	0.787953
N-acetylglutamine	-0.0112998	0.566479	0.789295
7-hydroxycholesterol (alpha or beta)	0.0207924	0.570006	0.790286
homocarnosine	0.0194407	0.568575	0.790286
homovanillate (HVA)	-0.013995	0.573493	0.790286
N-palmitoyl-sphingadienine (d18:2/16:0)*	0.0287544	0.571479	0.790286
pyroglutamine*	-0.0127055	0.572282	0.790286
formiminoglutamate	-0.0217055	0.575024	0.790658
1-methylhistidine	-0.0285608	0.577849	0.792804
docosatrienoylcarnitine (C22:3)*	0.0193716	0.586556	0.80271
stearoylcarnitine (C18)	0.0130924	0.58763	0.80271
3-methylglutarylcarnitine (2)	0.0133593	0.593638	0.807399
dehydroascorbate	-0.00799642	0.593155	0.807399
2S,3R-dihydroxybutyrate	-0.0208052	0.598945	0.810046
8-methoxykynurenate	0.0246371	0.600752	0.810046
phosphoenolpyruvate (PEP)	-0.0305886	0.598759	0.810046
stachydrine	-0.0466911	0.600348	0.810046
thymidine	-0.015962	0.603868	0.8125
glycerate	-0.00567328	0.609299	0.816304
inosine	0.00662108	0.608436	0.816304
5-(galactosylhydroxy)-L-lysine	-0.00947705	0.611437	0.817422
3'-dephospho-CoA-glutathione*	0.0128123	0.61739	0.823624
1-myristoyl-2-palmitoyl-GPC (14:0/16:0)	0.00800018	0.621594	0.823973
alpha-ketoglutarate	-0.00695059	0.62066	0.823973
isobutyrylcarnitine (C4)	0.0261758	0.619092	0.823973
eicosanoylsphingosine (d20:1)*	-0.0176989	0.625051	0.826809
cysteinylglycine	-0.0143743	0.6374	0.831515
gamma-glutamylglutamine	-0.0126829	0.635897	0.831515
glucose 6-phosphate	-0.0169473	0.636819	0.831515
homostachydrine*	0.021726	0.636333	0.831515
imidazole propionate	-0.0297531	0.632975	0.831515
N-acetylputrescine	0.0113523	0.634223	0.831515
N-stearoyl-sphingosine (d18:1/18:0)*	-0.00956085	0.637893	0.831515
1-oleoyl-GPI (18:1)	-0.0105865	0.645202	0.832746
1-palmitoyl-2-oleoyl-GPC (16:0/18:1)	-0.00142695	0.648304	0.832746
3-hydroxydecanoate	0.00695986	0.649462	0.832746
3-hydroxystearate	0.00645981	0.647063	0.832746
3-sulfo-nervonoyl-galactosylceramide (d18:1/24:1)	-0.0138231	0.647534	0.832746
beta-citrylglutamate	0.0116844	0.643601	0.832746
CoA	0.0143516	0.642429	0.832746
myristoylcarnitine (C14)	-0.0189098	0.640174	0.832746
3-amino-2-piperidone	0.011615	0.655676	0.838998
CDP-ethanolamine	0.0048058	0.658193	0.840503
homocitrulline	-0.0215612	0.6661	0.848871
glycosyl ceramide (d16:1/24:1, d18:1/22:1)*	-0.013297	0.669519	0.851498
arachidoylcarnitine (C20)*	0.01066	0.675503	0.853912
N-stearoyltaurine	-0.0109099	0.675165	0.853912
sphingomyelin (d18:1/17:0, d17:1/18:0, d19:1/16:0)	-0.00605312	0.675394	0.853912
1,2-dioleoyl-GPS (18:1/18:1)	0.00891545	0.679171	0.855101
orotate	-0.0102373	0.677867	0.855101
Isobar: hexose diphosphates	-0.0215011	0.680538	0.855105
(R)-3-hydroxybutyrylcarnitine	0.0110153	0.685073	0.857366
succinylcarnitine (C4-DC)	0.00826107	0.684067	0.857366
glutamine	0.00807826	0.686935	0.857985
N6-succinyladenosine	0.00523487	0.688317	0.858002
4-hydroxyphenylpyruvate	-0.0144246	0.703812	0.868322
C-glycosyltryptophan	0.00563497	0.706091	0.868322
CoA-glutathione*	0.00841628	0.705565	0.868322
dihomo-linoleoylcarnitine (C20:2)*	0.0146388	0.706291	0.868322
glycosyl-N-nervonoyl-sphingadienine (d18:2/24:1)*	-0.00855583	0.705962	0.868322
hippurate	-0.0256063	0.701941	0.868322
margaroylcarnitine (C17)*	0.0115983	0.705442	0.868322
pyridoxine (Vitamin B6)	-0.010238	0.714645	0.876874
carboxyethyl-GABA	0.00616402	0.725463	0.888409
N-acetylasparagine	0.00690296	0.729314	0.889228
N-palmitoyltaurine	-0.011477	0.728742	0.889228
N6-methyllysine	0.025177	0.730387	0.889228
3-hydroxypalmitate	-0.00532473	0.734954	0.892105
4-guanidinobutanoate	-0.00693899	0.735595	0.892105
diacetylspermidine*	0.00927655	0.739697	0.895347
oleoylcarnitine (C18:1)	-0.0127353	0.742102	0.896528
4-hydroxyphenylacetate	-0.0136026	0.746742	0.900398
3-methylhistidine	-0.0204148	0.753779	0.901946
glycosyl ceramide (d18:2/25:1, d18:1/25:2)	-0.00618274	0.751413	0.901946
hydroxyproline	-0.00544369	0.752096	0.901946
trimethylamine N-oxide	0.01627	0.753769	0.901946
arabitol/xylitol	-0.00528003	0.758081	0.905366
1-palmitoleoyl-2-linoleoyl-GPC (16:1/18:2)*	0.00732333	0.76015	0.90611
1-stearoyl-2-oleoyl-GPS (18:0/18:1)	0.00717911	0.770082	0.912028
2-docosahexaenoylglycerol (22:6)*	-0.0106965	0.767204	0.912028
2-methylmalonylcarnitine (C4-DC)	0.00781186	0.77047	0.912028
ribonate	-0.00402373	0.770933	0.912028
1-stearoyl-2-oleoyl-GPC (18:0/18:1)	-0.00200618	0.773126	0.9129
lanthionine	0.00558615	0.775346	0.913801
phenylacetylglutamine	-0.0182504	0.777813	0.914989
sedoheptulose-7-phosphate	-0.00863464	0.780936	0.916941
3-hydroxyadipate*	0.012427	0.783271	0.917965
decanoylcarnitine (C10)	-0.0128147	0.788146	0.920763
urea	0.0130579	0.788596	0.920763
gulonate*	0.0060006	0.791209	0.922097
erucoylcarnitine (C22:1)*	0.00707716	0.796473	0.922114
ethylmalonate	-0.00573042	0.800288	0.922114
laurylcarnitine (C12)	-0.0111912	0.797652	0.922114
palmitoyl dihydrosphingomyelin (d18:0/16:0)*	0.00776317	0.798881	0.922114
palmitoyl sphingomyelin (d18:1/16:0)	-0.00277207	0.795335	0.922114
pipecolate	0.00618409	0.796888	0.922114
UDP-glucose	-0.0107491	0.801519	0.922114
eicosenoylcarnitine (C20:1)*	0.0077622	0.804867	0.924271
propionylcarnitine (C3)	0.00740078	0.806372	0.924305
linoleoylcarnitine (C18:2)*	0.0112221	0.8079	0.924368
1-methyl-5-imidazoleacetate	-0.0142847	0.811299	0.924413
5-hydroxylysine	-0.00509688	0.812363	0.924413
creatinine	-0.00249516	0.81112	0.924413
3-sulfo-L-alanine	0.0182221	0.822087	0.928736
lignoceroyl sphingomyelin (d18:1/24:0)	-0.0055423	0.818829	0.928736
N,N,N-trimethyl-alanylproline betaine (TMAP)	0.00940326	0.820979	0.928736
sphingomyelin (d18:1/18:1, d18:2/18:0)	-0.00241105	0.820716	0.928736
arabinose	-0.00471288	0.823688	0.928871
urate	-0.00703111	0.827692	0.931711
4-methylcatechol sulfate	0.0173321	0.831389	0.934195
1-methylguanidine	-0.00639936	0.847673	0.93678
3-formylindole	-0.00288591	0.84863	0.93678
3-ureidopropionate	0.00562317	0.845926	0.93678
beta-hydroxyisovaleroylcarnitine	-0.00397943	0.843283	0.93678
glycosyl ceramide (d18:1/20:0, d16:1/22:0)*	-0.00535183	0.841821	0.93678
hydantoin-5-propionate	-0.0124198	0.846444	0.93678
methyl glucopyranoside (alpha + beta)	0.0100763	0.840264	0.93678
nervonoyl ethanolamide (24:1)*	-0.0109155	0.84318	0.93678
orotidine	-0.00496517	0.837326	0.93678
tryptophan betaine	-0.0178923	0.835326	0.93678
3-methyl-2-oxobutyrate	0.00637345	0.850194	0.936857
stearoyl sphingomyelin (d18:1/18:0)	0.00274506	0.852041	0.937245
2,4-di-tert-butylphenol	-0.00197938	0.858355	0.941099
deoxycholate	-0.0127298	0.858546	0.941099
corticosterone	-0.0102724	0.861176	0.942334
gamma-tocopherol/beta-tocopherol	-0.00785801	0.864495	0.944318
5,6-dihydrouridine	-0.00494743	0.872283	0.951167
N,N,N-trimethyl-5-aminovalerate	0.00444413	0.879833	0.957735
(16 or 17)-methylstearate (a19:0 or i19:0)	0.0018697	0.888078	0.959349
3-hydroxypalmitoylcarnitine	0.0046041	0.900341	0.959349
4-acetaminophen sulfate	-0.0175655	0.900257	0.959349
acisoga	-0.0068777	0.889623	0.959349
alpha-hydroxyisovalerate	-0.00446071	0.902197	0.959349
alpha-tocopherol	0.00156187	0.903756	0.959349
caprate (10:0)	0.00181255	0.890294	0.959349
carnosine	-0.00410181	0.905339	0.959349
creatine	0.000561469	0.905797	0.959349
deoxycarnitine	0.00190261	0.888344	0.959349
glycosyl ceramide (d18:1/23:1, d17:1/24:1)*	-0.00504177	0.883374	0.959349
malonate	-0.00175911	0.896585	0.959349
methylsuccinate	0.00411473	0.891075	0.959349
N-delta-acetylornithine	-0.00440758	0.904314	0.959349
octadecenedioate (C18:1-DC)	0.00689791	0.89585	0.959349
tiglyl carnitine (C5)	0.00381112	0.899146	0.959349
N-acetylserine	-0.00143071	0.907839	0.95989
2-stearoyl-GPE (18:0)*	-0.0031201	0.911065	0.96168
S-methylcysteine sulfoxide	-0.00322985	0.915785	0.965037
3-methylglutaconate	-0.00216771	0.920633	0.965964
branched-chain, straight-chain, or cyclopropyl 12:1 fatty acid*	-0.00403395	0.921286	0.965964
NADHX*	0.00511502	0.920428	0.965964
1-palmitoyl-2-oleoyl-GPE (16:0/18:1)	0.00111465	0.92915	0.972583
3-aminoisobutyrate	0.00198406	0.933854	0.974253
O-sulfo-L-tyrosine	0.0013766	0.933773	0.974253
arachidonoyl ethanolamide	0.0019344	0.936111	0.974986
1-palmitoyl-2-linoleoyl-GPE (16:0/18:2)	0.000892188	0.938867	0.975126
1-stearoyl-GPI (18:0)	0.000923481	0.944021	0.975126
3-hydroxylaurate	-0.00144044	0.940224	0.975126
glycosyl-N-(2-hydroxynervonoyl)-sphingosine (d18:1/24:1(2OH))*	0.00124846	0.943357	0.975126
linoleoyl ethanolamide	-0.00174706	0.943737	0.975126
ascorbate (Vitamin C)	-0.00108362	0.95226	0.982017
cortisol	0.00245279	0.955391	0.982017
N-acetylarginine	0.000833551	0.954741	0.982017
1-stearoyl-2-oleoyl-GPE (18:0/18:1)	-0.000442647	0.964362	0.9884
oleoyl-arachidonoyl-glycerol (18:1/20:4) [2]*	-0.00119125	0.964754	0.9884
5,6-dihydrothymine	-0.000538518	0.979605	0.994557
cholesterol	0.000165732	0.979832	0.994557
N-acetylthreonine	0.000301187	0.981867	0.994557
N-stearoyl-sphingadienine (d18:2/18:0)*	-0.000991811	0.979209	0.994557
palmitoylcarnitine (C16)	0.000925354	0.977801	0.994557
pseudouridine	-0.000789209	0.980352	0.994557
putrescine	-0.000635755	0.979864	0.994557
1,5-anhydroglucitol (1,5-AG)	-9.34593e-05	0.997498	0.997838
2,3-dihydroxy-2-methylbutyrate	-0.000279892	0.988769	0.997838
4-hydroxyhippurate	0.000411477	0.99536	0.997838
argininate*	-0.000203357	0.991029	0.997838
ceramide (d18:2/24:1, d18:1/24:2)*	-5.78924e-05	0.997838	0.997838
guanosine	5.21232e-05	0.997617	0.997838
kynurenate	-0.000109056	0.997518	0.997838
pyridoxal	0.000159331	0.992342	0.997838

## Sheet: C2vsC134
S8 Data. Differentially abundant metabolites in Knight ADRC (Knight-C2 vs Knight-C134)
Metabolome	Effect	PValue	Adjusted.Pvalue
2'-O-methyluridine	0.124146	0.00139943	0.441627
citrulline	0.184426	0.00288833	0.441627
cysteinylglycine	-0.104245	0.00691489	0.441627
docosatrienoate (22:3n6)*	0.171794	0.0064314	0.441627
glycine	0.059187	0.00601973	0.441627
hypoxanthine	0.0506912	0.006619	0.441627
palmitoleate (16:1n7)	0.0870104	0.00431578	0.441627
palmitoleoyl ethanolamide*	0.116377	0.0067675	0.441627
proline	0.0684387	0.00704349	0.441627
ribose 1-phosphate	-0.0654031	0.00593473	0.441627
1-(1-enyl-palmitoyl)-2-palmitoleoyl-GPC (P-16:0/16:1)*	0.102455	0.0163477	0.446507
1-carboxyethylvaline	0.0726191	0.0203164	0.446507
1-oleoyl-2-arachidonoyl-GPI (18:1/20:4)*	0.0568744	0.0157705	0.446507
5,6-dihydrouracil	0.0736742	0.0100491	0.446507
arachidonate (20:4n6)	0.0820443	0.0220761	0.446507
cystine	0.22588	0.0152636	0.446507
erucate (22:1n9)	0.0975169	0.014317	0.446507
erythritol	-0.0614364	0.0172534	0.446507
gamma-glutamyl-alpha-lysine	0.127278	0.0180969	0.446507
gamma-glutamylvaline	0.0844073	0.018878	0.446507
glycosyl-N-stearoyl-sphingosine (d18:1/18:0)	0.0941685	0.0199251	0.446507
histidine	0.0698038	0.0166034	0.446507
mead acid (20:3n9)	0.144443	0.0219339	0.446507
N-acetylglucosamine/N-acetylgalactosamine	0.0718341	0.0120988	0.446507
N-formylmethionine	-0.0798986	0.0149164	0.446507
ornithine	0.0687358	0.0216439	0.446507
palmitoyl ethanolamide	0.104454	0.0142574	0.446507
phenyllactate (PLA)	-0.135596	0.0218554	0.446507
prolylglycine	0.151362	0.0176938	0.446507
uracil	0.113102	0.00999083	0.446507
valine	0.0774837	0.00856385	0.446507
1-(1-enyl-palmitoyl)-2-oleoyl-GPE (P-16:0/18:1)*	0.0589392	0.0463269	0.448508
1-oleoyl-GPI (18:1)	0.0569669	0.0504084	0.448508
1-palmitoyl-2-palmitoleoyl-GPC (16:0/16:1)*	0.0159221	0.0401548	0.448508
10-heptadecenoate (17:1n7)	0.074451	0.050788	0.448508
2'-deoxyuridine	0.0716879	0.0436797	0.448508
2'-O-methylcytidine	0.0868215	0.0267162	0.448508
2-methylserine	0.0832547	0.0465576	0.448508
2S,3R-dihydroxybutyrate	-0.106487	0.0351948	0.448508
3-formylindole	-0.0416234	0.0312645	0.448508
3-hydroxybutyrate (BHBA)	-0.0758638	0.0496907	0.448508
3-hydroxyindolin-2-one	-0.120663	0.0321816	0.448508
4-acetaminophen sulfate	-0.358065	0.047306	0.448508
acisoga	-0.126943	0.0446404	0.448508
adrenate (22:4n6)	0.0701287	0.0423816	0.448508
arabinose	-0.0610541	0.0262819	0.448508
asparagine	0.0601957	0.0497595	0.448508
choline	0.0573078	0.0296096	0.448508
phosphocholine	0.0499605	0.0402307	0.448508
cysteine-glutathione disulfide	0.0815456	0.0331256	0.448508
dihomolinoleate (20:2n6)	0.080934	0.025284	0.448508
docosadienoate (22:2n6)	0.0973116	0.031777	0.448508
eicosenoate (20:1n9 or 1n11)	0.0705473	0.0418453	0.448508
gamma-glutamylhistidine	0.105253	0.0323451	0.448508
glycosyl ceramide (d18:2/25:1, d18:1/25:2)	0.0490344	0.0477612	0.448508
glycosyl-N-nervonoyl-sphingosine (d18:1/24:1)*	0.0723611	0.0333357	0.448508
glycosyl-N-palmitoyl-sphingosine (d18:1/16:0)	0.0774474	0.0436061	0.448508
imidazole lactate	-0.0859291	0.0322638	0.448508
isoleucine	0.0494063	0.0505645	0.448508
leucine	0.0516095	0.0468768	0.448508
linoleoylcarnitine (C18:2)*	-0.1229	0.0371947	0.448508
methionine	0.0647565	0.03039	0.448508
N-acetylmethionine	0.0614012	0.0459891	0.448508
N-acetylneuraminate	-0.0435541	0.038281	0.448508
N-palmitoylserine	0.0745977	0.0386137	0.448508
oleate/vaccenate (18:1)	0.0661137	0.0330546	0.448508
oleoyl ethanolamide	0.0877964	0.0265808	0.448508
S-methylglutathione	-0.0597808	0.0501154	0.448508
serine	0.0469552	0.0249504	0.448508
sphingomyelin (d18:1/22:1, d18:2/22:0, d16:1/24:1)*	0.0423037	0.0463802	0.448508
threonine	0.0584011	0.0368538	0.448508
1-(1-enyl-palmitoyl)-2-oleoyl-GPC (P-16:0/18:1)*	0.0849668	0.0538791	0.450398
10-nonadecenoate (19:1n9)	0.0747101	0.0520806	0.450398
15-KETE	0.0771217	0.0562757	0.450398
alpha-ketoglutaramate*	-0.0682301	0.0552842	0.450398
dihomo-linoleoylcarnitine (C20:2)*	-0.0955134	0.0538902	0.450398
glutathione, reduced (GSH)	-0.0591142	0.0526083	0.450398
N-acetyltyrosine	0.0489465	0.0567487	0.450398
nisinate (24:6n3)	0.0840197	0.0556564	0.450398
1-oleoyl-GPS (18:1)	0.0686194	0.0730156	0.45425
3-indoxyl sulfate	-0.163079	0.0629646	0.45425
3-sulfo-nervonoyl-galactosylceramide (d18:1/24:1)	0.0720562	0.0625753	0.45425
adenosine	-0.0857983	0.0680697	0.45425
branched-chain, straight-chain, or cyclopropyl 12:1 fatty acid*	-0.0998016	0.0638902	0.45425
caproate (6:0)	0.0429993	0.0597005	0.45425
decanoylcarnitine (C10)	-0.114142	0.0607136	0.45425
dihomolinolenate (20:3n3 or 3n6)	0.077798	0.0610727	0.45425
eicosapentaenoate (EPA; 20:5n3)	0.0817168	0.0698953	0.45425
gamma-glutamylleucine	0.103204	0.0663259	0.45425
glutamate, gamma-methyl ester	-0.0489286	0.069273	0.45425
glycosyl-N-nervonoyl-sphingadienine (d18:2/24:1)*	0.0523313	0.0703877	0.45425
glycosyl-N-stearoyl-sphingadienine (d18:2/18:0)*	0.0818911	0.0685033	0.45425
inosine	-0.0306432	0.0671227	0.45425
isobutyrylcarnitine (C4)	-0.119834	0.0636612	0.45425
N-oleoylserine	0.0722012	0.0731727	0.45425
phosphate	0.0167786	0.0692831	0.45425
sphingomyelin (d18:1/14:0, d16:1/16:0)*	0.0292785	0.0679942	0.45425
sphingomyelin (d18:2/14:0, d18:1/14:1)*	0.050929	0.0714914	0.45425
sphingomyelin (d18:2/16:0, d18:1/16:1)*	0.0407018	0.0666921	0.45425
stearoyl-arachidonoyl-glycerol (18:0/20:4) [1]*	0.0840858	0.0724755	0.45425
stearoylcarnitine (C18)	-0.0561941	0.0690621	0.45425
N-arachidonoyltaurine	0.0859959	0.0741063	0.455536
2-docosahexaenoylglycerol (22:6)*	-0.0810491	0.0755686	0.460015
1-stearoyl-2-oleoyl-GPS (18:0/18:1)	0.0553924	0.0780076	0.468542
glycosyl ceramide (d18:1/23:1, d17:1/24:1)*	0.0743338	0.0787982	0.468542
kynurenate	-0.0797868	0.0792112	0.468542
2-hydroxy-3-methylvalerate	-0.0903867	0.0823326	0.482454
arabonate/xylonate	-0.0579532	0.0840515	0.487966
NAD+	-0.0796913	0.0850142	0.489027
1,2-dioleoyl-GPS (18:1/18:1)	0.0462359	0.0932402	0.491993
3-hydroxypalmitoylcarnitine	-0.0817118	0.0903144	0.491993
acetylcarnitine (C2)	-0.048659	0.0868797	0.491993
alanine	0.0235647	0.0926384	0.491993
argininosuccinate	0.0889467	0.0897049	0.491993
cortisol	-0.0967272	0.089033	0.491993
creatine	-0.0102117	0.0933767	0.491993
mannonate*	-0.0660989	0.0927079	0.491993
ribitol	0.0521872	0.0892864	0.491993
sphingomyelin (d17:1/16:0, d18:1/15:0, d16:1/17:0)*	0.0333019	0.0929019	0.491993
1-linoleoyl-GPE (18:2)*	-0.0397883	0.0944852	0.493685
1-(1-enyl-oleoyl)-GPE (P-18:1)*	0.0736594	0.102055	0.493916
2-hydroxyheptanoate*	-0.0367826	0.103195	0.493916
5-oxoproline	0.0437106	0.100489	0.493916
alpha-hydroxyisovalerate	-0.075938	0.102196	0.493916
arginine	0.0330642	0.0993304	0.493916
aspartate	0.037369	0.097572	0.493916
betaine	0.0609223	0.10127	0.493916
leucylglycine	-0.0953233	0.0981675	0.493916
N-delta-acetylornithine	0.0776845	0.101169	0.493916
N1-methylinosine	-0.0584486	0.10298	0.493916
pyridoxal	-0.0359737	0.0959409	0.493916
1-palmitoleoyl-GPC* (16:1)*	0.0559697	0.104439	0.496084
1-carboxyethylleucine	0.0602575	0.106419	0.496483
3-hydroxyisobutyrate	-0.0539825	0.106898	0.496483
lysine	0.0351823	0.105988	0.496483
1-(1-enyl-oleoyl)-2-oleoyl-GPE (P-18:1/18:1)*	0.0581326	0.11005	0.497233
2-piperidinone	-0.145714	0.110315	0.497233
3-hydroxyoleoylcarnitine	-0.0949577	0.108144	0.497233
glycerophosphoinositol*	0.0355749	0.109439	0.497233
margarate (17:0)	0.0352417	0.111025	0.497233
indoleacetate	-0.0837537	0.112088	0.498436
nicotinamide riboside	0.0510523	0.113842	0.499155
xanthine	0.0319037	0.113537	0.499155
sphingomyelin (d18:2/23:0, d18:1/23:1, d17:1/24:1)*	0.0459526	0.115588	0.503289
1-(1-enyl-palmitoyl)-2-linoleoyl-GPE (P-16:0/18:2)*	0.0446918	0.11745	0.507872
N-acetylphenylalanine	0.0616219	0.118919	0.5107
1-linoleoyl-GPG (18:2)*	-0.0562851	0.120152	0.512484
gulonate*	-0.044844	0.122541	0.519145
1-(1-enyl-stearoyl)-2-oleoyl-GPE (P-18:0/18:1)	0.0458235	0.127164	0.525894
1-stearoyl-GPS (18:0)*	0.0457745	0.126603	0.525894
N1-Methyl-2-pyridone-5-carboxamide	-0.103705	0.127489	0.525894
palmitoylcarnitine (C16)	-0.0656566	0.12513	0.525894
15-HETE	0.0618939	0.136567	0.556021
ribonate	-0.0260743	0.136205	0.556021
2-linoleoylglycerol (18:2)	-0.0888757	0.139071	0.556381
2-palmitoylglycerol (16:0)	-0.0590265	0.138763	0.556381
nonadecanoate (19:0)	0.0258515	0.139317	0.556381
1-palmitoleoyl-2-linoleoyl-GPC (16:1/18:2)*	-0.0444137	0.14297	0.556785
2,3-dihydroxy-5-methylthio-4-pentenoate (DMTPA)*	-0.0397495	0.140449	0.556785
Isobar: hexose diphosphates	-0.097822	0.142944	0.556785
tetradecadienoate (14:2)*	-0.0664407	0.142631	0.556785
galactose 1-phosphate	-0.0792435	0.147307	0.563181
1-methyladenosine	0.0294469	0.147144	0.563181
nicotinamide	-0.0155887	0.146172	0.563181
5-methylthioadenosine (MTA)	-0.0452734	0.149338	0.567483
5'- GMP	-0.0904593	0.150989	0.568807
UDP-glucose	-0.0790125	0.1515	0.568807
CoA	-0.0557868	0.155705	0.568897
guanine	-0.0396592	0.154735	0.568897
homocarnosine	0.0623391	0.153607	0.568897
methylphosphate	0.0261057	0.156061	0.568897
sphingomyelin (d18:1/24:1, d18:2/24:0)*	0.0393611	0.154394	0.568897
dopamine 3-O-sulfate	-0.0709332	0.158402	0.574092
N-acetylmethionine sulfoxide	0.0721272	0.162824	0.586727
spermidine	0.032949	0.165421	0.59268
5,6-dihydrothymine	-0.0370163	0.16752	0.596789
cysteine	0.0551862	0.168489	0.59685
1-arachidonoyl-GPI* (20:4)*	0.0360392	0.170887	0.601944
ascorbate (Vitamin C)	-0.0307927	0.174345	0.607301
N-monomethylarginine	0.0836188	0.173636	0.607301
1-palmitoyl-2-oleoyl-GPE (16:0/18:1)	-0.0217613	0.176297	0.610708
3-methylcytidine	0.0374382	0.182401	0.61591
CMP	0.0300895	0.181688	0.61591
gamma-glutamylthreonine	0.0503794	0.18271	0.61591
hexanoylcarnitine (C6)	-0.068169	0.179588	0.61591
N6-carboxymethyllysine	-0.0287331	0.182347	0.61591
gluconate	-0.0645961	0.184649	0.616903
pantetheine	-0.0438603	0.184972	0.616903
sulfate*	-0.0275949	0.187089	0.620659
linoleate (18:2n6)	0.0431807	0.188374	0.621633
1-(1-enyl-palmitoyl)-GPE (P-16:0)*	0.0428483	0.195715	0.622139
4-acetamidobutanoate	0.0501513	0.194353	0.622139
4-guanidinobutanoate	0.0339977	0.195576	0.622139
adenosine 5'-diphosphoribose (ADP-ribose)	-0.0572427	0.191397	0.622139
docosapentaenoate (DPA; 22:5n3)	0.050227	0.196408	0.622139
eicosenoylcarnitine (C20:1)*	-0.0517143	0.196703	0.622139
methyl glucopyranoside (alpha + beta)	-0.0865831	0.1916	0.622139
palmitate (16:0)	0.0280178	0.197457	0.622139
ximenoyl ethanolamide (26:1)*	0.0660858	0.194098	0.622139
2,4-dihydroxybutyrate	-0.0453222	0.205023	0.623198
3-(4-hydroxyphenyl)lactate (HPLA)	-0.0508419	0.202744	0.623198
arachidoylcarnitine (C20)*	-0.0415839	0.20318	0.623198
gamma-glutamylglutamate	0.0392068	0.202704	0.623198
glucose	-0.0965474	0.20258	0.623198
hydroxy-N6,N6,N6-trimethyllysine*	-0.018974	0.204963	0.623198
margaroylcarnitine (C17)*	-0.0498803	0.205745	0.623198
NADHX*	0.0820141	0.203798	0.623198
2-oxoarginine*	-0.0343383	0.207412	0.625227
glycerophosphoethanolamine	-0.0257244	0.20854	0.625619
1-palmitoyl-GPC (16:0)	0.0198281	0.21268	0.635001
docosapentaenoate (n6 DPA; 22:5n6)	0.0481832	0.214396	0.63709
1-(1-enyl-palmitoyl)-2-arachidonoyl-GPE (P-16:0/20:4)*	0.015297	0.216802	0.641201
methionine sulfoxide	0.0454044	0.217917	0.641474
1-(1-enyl-stearoyl)-2-arachidonoyl-GPE (P-18:0/20:4)*	-0.02387	0.223185	0.649852
1-stearoyl-GPI (18:0)	0.0203795	0.223873	0.649852
adenine	0.0361212	0.222165	0.649852
1,2-dioleoyl-GPE (18:1/18:1)	0.0188971	0.230933	0.650996
1,5-anhydroglucitol (1,5-AG)	-0.0449363	0.228673	0.650996
1-carboxyethyltyrosine	0.0407047	0.233863	0.650996
adenylosuccinate	-0.0889114	0.231653	0.650996
alanylleucine	-0.104161	0.227463	0.650996
arabitol/xylitol	-0.0265567	0.231596	0.650996
glycosyl ceramide (d16:1/24:1, d18:1/22:1)*	0.0456516	0.234649	0.650996
N6-methyllysine	-0.112879	0.228053	0.650996
S-methylcysteine	0.0345783	0.2334	0.650996
stearoyl ethanolamide	0.0281205	0.232888	0.650996
1-carboxyethylphenylalanine	0.0403781	0.238229	0.650999
1-oleoyl-2-linoleoyl-GPE (18:1/18:2)*	-0.0229167	0.238205	0.650999
pentadecanoylcarnitine (C15)*	-0.0672308	0.238804	0.650999
perfluorooctanesulfonate (PFOS)	-0.0711792	0.238556	0.650999
docosahexaenoyl ethanolamide	0.0349045	0.243727	0.653064
erythronate*	-0.0189189	0.243727	0.653064
N-acetylcysteine	0.0286523	0.24339	0.653064
tryptophan betaine	0.128985	0.242349	0.653064
4-hydroxybutyrate (GHB)	0.0413406	0.248056	0.661835
phenol sulfate	0.129793	0.250571	0.66351
tyrosine	0.0292886	0.2508	0.66351
1-palmitoyl-GPG (16:0)*	0.0290577	0.259243	0.663929
3-hydroxy-2-ethylpropionate	-0.0459126	0.253798	0.663929
imidazole propionate	0.0924928	0.256304	0.663929
N-acetyltaurine	-0.0322906	0.253876	0.663929
N-formylphenylalanine	0.0317954	0.258157	0.663929
pregnen-diol disulfate*	-0.0750712	0.258914	0.663929
stachydrine	-0.128605	0.25943	0.663929
thioproline	0.0428835	0.259395	0.663929
2-methylbutyrylcarnitine (C5)	-0.0455519	0.261357	0.666141
1-linoleoyl-2-arachidonoyl-GPE (18:2/20:4)*	-0.0242983	0.262494	0.66633
arachidonoyl ethanolamide	0.034731	0.264826	0.669539
4-hydroxyphenylacetate	-0.0600622	0.266238	0.670407
methionine sulfone	0.0741726	0.268772	0.674081
1-palmitoyl-GPI* (16:0)	0.0209121	0.275661	0.679622
3'-dephosphocoenzyme A	-0.0471412	0.273192	0.679622
3-methyl-2-oxobutyrate	-0.0463275	0.28243	0.679622
3-methylglutaconate	-0.0301018	0.280479	0.679622
4-methylcatechol sulfate	-0.11181	0.280537	0.679622
arachidonoylcarnitine (C20:4)	0.0549331	0.283989	0.679622
fructosyllysine	-0.0210318	0.282982	0.679622
gamma-glutamylglutamine	0.0368823	0.28108	0.679622
homovanillate (HVA)	-0.0352425	0.279922	0.679622
riboflavin (Vitamin B2)	0.0250105	0.277926	0.679622
saccharopine	-0.0567405	0.27887	0.679622
urea	-0.0690748	0.27224	0.679622
7-hydroxycholesterol (alpha or beta)	0.0486022	0.291488	0.687404
AMP	-0.0663849	0.290375	0.687404
hypotaurine	-0.038603	0.291626	0.687404
taurine	0.0173616	0.291093	0.687404
2-myristoylglycerol (14:0)	-0.0463408	0.294217	0.690913
deoxycholate	-0.0955207	0.29866	0.698732
laurylcarnitine (C12)	-0.0574941	0.303258	0.701633
N,N,N-trimethyl-alanylproline betaine (TMAP)	-0.0556191	0.302878	0.701633
sphingomyelin (d18:0/18:0, d19:0/17:0)*	-0.0458974	0.30279	0.701633
8-methoxykynurenate	-0.0621675	0.306609	0.704012
myristate (14:0)	0.0182992	0.307654	0.704012
UDP-N-acetylglucosamine/galactosamine	-0.0392241	0.306324	0.704012
1-palmitoyl-2-arachidonoyl-GPC (16:0/20:4n6)	-0.0212599	0.308857	0.704194
3-methylhistidine	0.0848425	0.314285	0.708442
5-methyluridine (ribothymidine)	0.0251757	0.312837	0.708442
hexadecasphingosine (d16:1)*	0.031535	0.31637	0.708442
kynurenine	-0.0484593	0.315728	0.708442
pantothenate (Vitamin B5)	0.0332474	0.313769	0.708442
2-oleoylglycerol (18:1)	-0.0517704	0.31874	0.711211
1-stearoyl-GPC (18:0)	0.0133073	0.336363	0.713197
1-stearoyl-GPG (18:0)	0.0265224	0.338211	0.713197
2'-deoxyinosine	-0.0411944	0.336205	0.713197
beta-citrylglutamate	0.0315369	0.329054	0.713197
cytidine	0.0741932	0.338967	0.713197
dehydroepiandrosterone sulfate (DHEA-S)	0.0626932	0.332307	0.713197
ethylmalonate	-0.0284045	0.336774	0.713197
glycosyl ceramide (d18:1/20:0, d16:1/22:0)*	0.0330182	0.334871	0.713197
linolenate (18:3n3 or 3n6)	0.0335515	0.336325	0.713197
octanoylcarnitine (C8)	-0.0484276	0.33324	0.713197
oleoylcarnitine (C18:1)	-0.0479273	0.334209	0.713197
phenylalanine	0.0217355	0.331187	0.713197
pipecolate	-0.0306288	0.322256	0.713197
S-adenosylmethionine (SAM)	-0.0363236	0.326251	0.713197
sedoheptulose	0.0420761	0.323355	0.713197
sphingomyelin (d18:1/20:0, d16:1/22:0)*	-0.0492913	0.33543	0.713197
hydroxyproline	0.0213184	0.337358	0.713197
1-stearoyl-2-arachidonoyl-GPS (18:0/20:4)	-0.017682	0.343302	0.717431
2-arachidonoylglycerol (20:4)	-0.0557517	0.344373	0.717431
creatinine	-0.0126781	0.345557	0.717431
N-acetylalanine	0.0187489	0.345373	0.717431
stearate (18:0)	0.0201639	0.347924	0.719961
1-carboxyethylisoleucine	0.0363368	0.349162	0.720147
alpha-ketoglutarate	-0.0166714	0.353558	0.724447
ceramide (d18:2/24:1, d18:1/24:2)*	0.025808	0.353075	0.724447
p-cresol sulfate	-0.0594342	0.355187	0.725414
NADH	0.0526779	0.357542	0.727853
1-methyl-5-imidazoleacetate	0.0701838	0.367286	0.744079
CoA-glutathione*	0.025683	0.367886	0.744079
3'-AMP	-0.0576234	0.370658	0.746399
N-acetylglucosaminylasparagine	-0.0101612	0.371414	0.746399
caprate (10:0)	0.0148911	0.376197	0.749741
glycerophosphoserine*	0.0141479	0.376276	0.749741
N6-succinyladenosine	0.0150442	0.376664	0.749741
1-stearoyl-2-docosahexaenoyl-GPC (18:0/22:6)	-0.0292786	0.379346	0.75269
docosatrienoylcarnitine (C22:3)*	-0.0395112	0.383681	0.75503
glutamine	-0.0223706	0.38479	0.75503
indolelactate	-0.0373248	0.382221	0.75503
leucylglutamine*	-0.0468828	0.385342	0.75503
1-meadoylglycerol (20:3n9)*	0.0565985	0.391579	0.757178
1-methylnicotinamide	-0.0294873	0.39713	0.757178
1-palmitoyl-2-linoleoyl-GPC (16:0/18:2)	-0.00961468	0.389439	0.757178
1-palmitoyl-GPS (16:0)*	0.0322405	0.393832	0.757178
3-ureidopropionate	0.0313414	0.398092	0.757178
butyrylcarnitine (C4)	-0.0375502	0.392841	0.757178
cystathionine	-0.0467772	0.393431	0.757178
homocitrulline	0.0558256	0.398515	0.757178
retinol (Vitamin A)	-0.0308961	0.388266	0.757178
ribulose/xylulose	-0.0393794	0.396233	0.757178
2-O-methylascorbic acid	-0.0197073	0.400469	0.758592
fructose	-0.0399956	0.405805	0.760105
glycerol	0.0194539	0.406117	0.760105
glycosyl-N-(2-hydroxynervonoyl)-sphingosine (d18:1/24:1(2OH))*	0.0189652	0.404062	0.760105
isovalerylcarnitine (C5)	-0.0465433	0.405855	0.760105
3-hydroxy-3-methylglutarate	0.0212278	0.409887	0.761501
3-hydroxystearate	-0.0150205	0.410506	0.761501
N-stearoyl-sphingosine (d18:1/18:0)*	0.0212842	0.410392	0.761501
myristoleoylcarnitine (C14:1)*	-0.0471356	0.41323	0.764292
(14 or 15)-methylpalmitate (a17:0 or i17:0)	0.0133878	0.423292	0.776664
2-aminoadipate	-0.0409538	0.42159	0.776664
pyridoxamine	0.0272048	0.423635	0.776664
gamma-glutamyl-epsilon-lysine	0.0620932	0.425435	0.777691
1-docosahexaenoylglycerol (22:6)	-0.0254985	0.430057	0.779324
1-palmitoyl-2-docosahexaenoyl-GPE (16:0/22:6)*	-0.0276655	0.429416	0.779324
putrescine	0.0255783	0.429252	0.779324
3-aminoisobutyrate	0.0234622	0.437493	0.781505
guanidinoacetate	0.0337578	0.435508	0.781505
N-acetylhistidine	-0.0551431	0.434329	0.781505
pentadecanoate (15:0)	0.0103015	0.4374	0.781505
pseudouridine	-0.0319915	0.436411	0.781505
UMP	-0.053983	0.439198	0.782322
3-sulfinovaline	0.0470085	0.44092	0.783165
phenylacetylglutamine	-0.0632672	0.444934	0.788061
histamine	-0.0328173	0.446281	0.78822
3-hydroxyhexanoate	0.0197665	0.448954	0.7885
N-stearoylserine*	0.0240453	0.448205	0.7885
N6-acetyllysine	0.0241219	0.451842	0.78915
palmitoleoylcarnitine (C16:1)*	-0.0461667	0.451399	0.78915
2-methylmalonylcarnitine (C4-DC)	-0.0255387	0.456395	0.791729
acetylphosphate	-0.0273314	0.46151	0.791729
aconitate [cis or trans]	-0.0149508	0.462095	0.791729
2'-AMP	-0.0505344	0.45953	0.791729
gamma-glutamylcysteine	0.0344158	0.458108	0.791729
taurocyamine	0.0271846	0.458581	0.791729
tiglyl carnitine (C5)	-0.0287991	0.462158	0.791729
dimethylglycine	0.0325543	0.464455	0.793497
1-oleoyl-GPC (18:1)	0.0082424	0.477295	0.79416
1-palmitoyl-2-linoleoyl-GPE (16:0/18:2)	0.0107071	0.473737	0.79416
4-cholesten-3-one	-0.0160043	0.481217	0.79416
5-hydroxylysine	0.0192008	0.472702	0.79416
carotene diol (1)	-0.035521	0.481309	0.79416
docosadienoylcarnitine (C22:2)*	-0.0378088	0.468366	0.79416
glycerophosphorylcholine (GPC)	-0.0208919	0.476332	0.79416
lactate	0.00755439	0.480128	0.79416
malonate	-0.0126633	0.469928	0.79416
mannitol/sorbitol	-0.0203008	0.470945	0.79416
N-acetylputrescine	0.0221344	0.47272	0.79416
nervonoyl ethanolamide (24:1)*	0.0497926	0.467892	0.79416
pyroglutamine*	-0.0202881	0.47966	0.79416
2-palmitoyl-GPC* (16:0)*	-0.0140057	0.482816	0.794555
2-hydroxyglutarate	0.0225579	0.48776	0.798952
5-dodecenoate (12:1n7)	-0.0301674	0.491988	0.798952
carboxyethyl-GABA	-0.0158486	0.491414	0.798952
corticosterone	-0.0539409	0.492369	0.798952
N-acetyl-aspartyl-glutamate (NAAG)	0.0250631	0.493133	0.798952
threonylphenylalanine	-0.0630585	0.492594	0.798952
1-palmitoyl-2-stearoyl-GPC (16:0/18:0)	-0.0333222	0.499773	0.79978
oleoyl-arachidonoyl-glycerol (18:1/20:4) [2]*	0.0232605	0.500022	0.79978
palmitoyl-arachidonoyl-glycerol (16:0/20:4) [2]*	0.020504	0.495454	0.79978
pyridoxamine phosphate	0.0133312	0.498363	0.79978
uridine	-0.00842356	0.498861	0.79978
benzoate	0.0206149	0.503599	0.801412
N-formylanthranilic acid	-0.0227232	0.503016	0.801412
adipoylcarnitine (C6-DC)	-0.0485505	0.506636	0.802031
N-acetylleucine	0.017076	0.50889	0.802031
palmitoyl sphingomyelin (d18:1/16:0)	0.0089828	0.508287	0.802031
thymidine	-0.0260392	0.509104	0.802031
1-oleoyl-GPE (18:1)	0.0172255	0.512085	0.804568
1-palmitoleoylglycerol (16:1)*	0.0520299	0.514311	0.804568
glycerophosphoglycerol	0.0130214	0.514564	0.804568
N-stearoyl-sphingadienine (d18:2/18:0)*	0.0317045	0.516131	0.805011
N-oleoyltaurine	0.0267587	0.519651	0.80849
1-methyl-4-imidazoleacetate	0.0243845	0.52386	0.811013
pyridoxate	-0.0251952	0.52366	0.811013
alpha-hydroxyisocaproate	-0.033061	0.525312	0.811257
methylsuccinate	0.024482	0.531216	0.81836
1-stearoyl-2-arachidonoyl-GPC (18:0/20:4)	-0.0149131	0.53332	0.819587
1,2-dipalmitoyl-GPC (16:0/16:0)	-0.0262194	0.547567	0.839424
2-hydroxynervonate*	0.0364268	0.554417	0.847852
arachidate (20:0)	0.00738276	0.559309	0.853252
adrenoylcarnitine (C22:4)*	0.0231405	0.565343	0.854572
N-acetylserine	-0.00923086	0.563557	0.854572
thymine	0.0187423	0.565426	0.854572
trimethylamine N-oxide	-0.0381433	0.565626	0.854572
1-arachidonylglycerol (20:4)	-0.0326556	0.568712	0.857169
2-methylcitrate/homocitrate	-0.0150835	0.570743	0.858167
cholesterol	0.00469036	0.573348	0.860022
N-acetylasparagine	0.0142839	0.576287	0.862368
1-methylhistidine	0.0376351	0.582931	0.870233
homostachydrine*	0.0320903	0.585712	0.872308
guanosine 5'-diphospho-fucose	-0.0159295	0.588174	0.873898
1-arachidonoyl-GPC* (20:4)*	-0.0120116	0.607102	0.874506
1-oleoyl-GPG (18:1)*	0.0192984	0.59473	0.874506
1-stearoyl-GPE (18:0)	-0.0187265	0.593326	0.874506
2-hydroxybehenate	0.0177853	0.604924	0.874506
3-hydroxyoctanoate	-0.0130409	0.596281	0.874506
3-sulfo-L-alanine	0.0507717	0.609802	0.874506
5,6-dihydrouridine	-0.0204347	0.604838	0.874506
5-hydroxyindoleacetate	-0.0278146	0.601975	0.874506
androsterone sulfate	-0.028657	0.615819	0.874506
beta-alanine	-0.005255	0.611704	0.874506
gamma-aminobutyrate (GABA)	-0.00767355	0.609798	0.874506
gamma-tocopherol/beta-tocopherol	-0.0300161	0.611936	0.874506
glycerate	-0.00718835	0.615764	0.874506
lignoceroyl sphingomyelin (d18:1/24:0)	-0.0157138	0.615226	0.874506
myristoleate (14:1n5)	-0.0169872	0.608752	0.874506
N,N,N-trimethyl-5-aminovalerate	0.0195902	0.601802	0.874506
N-acetylvaline	-0.00971252	0.616478	0.874506
N6-carbamoylthreonyladenosine	0.0106391	0.592	0.874506
pregnenediol sulfate (C21H34O5S)*	-0.0295975	0.598668	0.874506
sphingomyelin (d18:2/24:1, d18:1/24:2)*	0.0094805	0.604783	0.874506
1-palmitoyl-2-docosahexaenoyl-GPC (16:0/22:6)	-0.0154477	0.62066	0.876081
2-hydroxyadipate	0.0158704	0.624574	0.876081
3-hydroxylaurate	-0.0124267	0.620366	0.876081
diacetylspermidine*	-0.0177119	0.624078	0.876081
pyridoxine (Vitamin B6)	-0.0176209	0.622146	0.876081
N-palmitoyltaurine	0.0201967	0.629548	0.881086
(16 or 17)-methylstearate (a19:0 or i19:0)	0.00781659	0.650839	0.888161
1-palmitoyl-2-arachidonoyl-GPI (16:0/20:4)*	0.0126683	0.644822	0.888161
1-stearoyl-2-arachidonoyl-GPE (18:0/20:4)	-0.0143925	0.653238	0.888161
2,3-dihydroxyisovalerate	0.0205122	0.654434	0.888161
3-methoxytyrosine	-0.0198975	0.653828	0.888161
docosahexaenoate (DHA; 22:6n3)	0.0189037	0.648467	0.888161
eicosanoylsphingosine (d20:1)*	-0.0219007	0.640929	0.888161
hippurate	-0.0401174	0.640175	0.888161
N-acetyl-3-methylhistidine*	0.0440211	0.643842	0.888161
N2,N2-dimethylguanosine	0.0183797	0.649298	0.888161
ophthalmate	-0.0255399	0.6444	0.888161
tryptophan	0.0129865	0.640567	0.888161
tyrosylglycine	0.0207578	0.638615	0.888161
UDP-galactose	-0.0169089	0.64743	0.888161
1-linoleoyl-2-arachidonoyl-GPC (18:2/20:4n6)*	-0.0110344	0.658562	0.891833
1-oleoylglycerol (18:1)	0.0208329	0.66634	0.897263
2,3-dihydroxy-2-methylbutyrate	-0.010998	0.666452	0.897263
phenylalanylalanine	-0.0288385	0.666865	0.897263
malate	0.0112808	0.668755	0.897879
1-oleoyl-2-docosahexaenoyl-GPC (18:1/22:6)*	0.0123704	0.675346	0.902861
glutarylcarnitine (C5-DC)	-0.0176451	0.67529	0.902861
tricosanoyl sphingomyelin (d18:1/23:0)*	0.0171295	0.676868	0.90297
2,4-di-tert-butylphenol	-0.00585889	0.684733	0.905694
2-hydroxystearate	-0.00909453	0.68396	0.905694
ribulonate/xylulonate/lyxonate*	-0.00945774	0.689021	0.905694
sedoheptulose-7-phosphate	-0.0166167	0.688002	0.905694
sphingomyelin (d18:2/18:1)*	0.0128628	0.685743	0.905694
sphingosine	0.0136094	0.682088	0.905694
xanthosine	0.0124272	0.68753	0.905694
1-linoleoylglycerol (18:2)	-0.0221462	0.692788	0.90874
1-(1-enyl-stearoyl)-GPE (P-18:0)*	-0.00828661	0.699728	0.913516
1-stearoyl-2-oleoyl-GPC (18:0/18:1)	0.00335896	0.708802	0.913516
1-stearoyl-2-oleoyl-GPE (18:0/18:1)	-0.00472324	0.711665	0.913516
7-methylguanine	0.0103032	0.703756	0.913516
beta-hydroxyisovalerate	-0.01258	0.7119	0.913516
dihydroxyacetone phosphate (DHAP)	-0.0187653	0.709573	0.913516
inositol 1-phosphate (I1P)	0.0119478	0.706222	0.913516
N-carbamoylglutamate	0.0115727	0.701663	0.913516
nicotinamide ribonucleotide (NMN)	-0.00929925	0.710375	0.913516
succinate	0.0139825	0.705388	0.913516
vanillactate	-0.0215403	0.712455	0.913516
3-hydroxydecanoate	-0.00719226	0.717753	0.914352
3-methoxytyramine sulfate	0.0158054	0.721421	0.914352
4-hydroxyhippurate	0.0338898	0.724774	0.914352
6-oxopiperidine-2-carboxylate	-0.0216503	0.724173	0.914352
dihomo-linolenoylcarnitine (C20:3n3 or 6)*	-0.0166791	0.720766	0.914352
glycylvaline	-0.0174728	0.723996	0.914352
palmitoyl dihydrosphingomyelin (d18:0/16:0)*	-0.0141149	0.716094	0.914352
S-(1,2-dicarboxyethyl)glutathione	-0.00952644	0.7155	0.914352
(S)-3-hydroxybutyrylcarnitine	0.0108412	0.726732	0.914982
1-palmitoyl-2-arachidonoyl-GPE (16:0/20:4)*	-0.0103636	0.736609	0.918199
3-methylglutarylcarnitine (2)	0.0110837	0.733907	0.918199
acetyl-CoA	-0.0141624	0.733219	0.918199
C-glycosyltryptophan	0.00654562	0.736022	0.918199
propionylcarnitine (C3)	-0.0135374	0.733828	0.918199
tartronate (hydroxymalonate)	0.0168888	0.74774	0.930224
1-myristoyl-2-palmitoyl-GPC (14:0/16:0)	-0.00662261	0.750099	0.93131
1-linoleoyl-GPI* (18:2)*	0.0112061	0.754131	0.933932
1-palmitoyl-2-oleoyl-GPC (16:0/18:1)	-0.00122163	0.758168	0.933932
cytidine 5'-monophospho-N-acetylneuraminic acid	-0.0124278	0.757998	0.933932
sphingadienine	0.0167679	0.755731	0.933932
carnitine	-0.00806148	0.760989	0.935569
1-myristoyl-2-arachidonoyl-GPC (14:0/20:4)*	-0.00568634	0.766445	0.936611
1-stearoyl-2-arachidonoyl-GPI (18:0/20:4)	-0.00639308	0.776276	0.936611
5-(galactosylhydroxy)-L-lysine	-0.00706703	0.769263	0.936611
gamma-glutamylphenylalanine	0.0161125	0.776775	0.936611
glycerol 3-phosphate	0.0202442	0.775677	0.936611
N6,N6,N6-trimethyllysine	0.0057774	0.774449	0.936611
O-sulfo-L-tyrosine	0.00635023	0.766878	0.936611
phytosphingosine	-0.00947336	0.771952	0.936611
stearoyl sphingomyelin (d18:1/18:0)	-0.00537326	0.776057	0.936611
trigonelline (N'-methylnicotinate)	-0.0216461	0.775502	0.936611
3-hydroxypalmitate	-0.00542876	0.779193	0.937723
1-palmitoyl-2-oleoyl-GPS (16:0/18:1)	-0.00721862	0.786671	0.942361
S-methylcysteine sulfoxide	0.0106043	0.78732	0.942361
sphinganine	-0.00916789	0.789058	0.942361
threonate	-0.00536418	0.787685	0.942361
nervonoylcarnitine (C24:1)*	0.0114641	0.795029	0.947687
2-palmitoleoylglycerol (16:1)*	0.0178007	0.797115	0.948371
3'-dephospho-CoA-glutathione*	0.00834311	0.799205	0.948447
3-hydroxyarachidate*	0.00742496	0.800205	0.948447
1-myristoylglycerol (14:0)	-0.00818655	0.802075	0.948795
1-palmitoyl-GPE (16:0)	0.00642126	0.803938	0.948795
2-stearoyl-GPE (18:0)*	-0.00885961	0.805038	0.948795
1-oleoyl-2-docosahexaenoyl-GPE (18:1/22:6)*	-0.00621571	0.807225	0.949587
1-dihomo-linolenylglycerol (20:3)	0.0172225	0.809156	0.950076
1-(1-enyl-palmitoyl)-2-palmitoyl-GPC (P-16:0/16:0)*	-0.00559437	0.822865	0.951913
3-hydroxyadipate*	-0.0130382	0.822353	0.951913
cysteinylglycine disulfide*	-0.0213597	0.814975	0.951913
glucose 6-phosphate	0.0108185	0.818453	0.951913
isoleucylglycine	-0.0183605	0.8128	0.951913
N-palmitoyl-sphingadienine (d18:2/16:0)*	0.014467	0.817418	0.951913
octadecenedioate (C18:1-DC)	-0.0168778	0.816141	0.951913
salicylate	-0.00806712	0.822804	0.951913
N-acetylthreonine	-0.00376968	0.824724	0.952306
phenylalanylglycine	0.0113301	0.829546	0.952611
spermine	-0.00561941	0.82857	0.952611
valylleucine	-0.0164841	0.826807	0.952611
glycylleucine	-0.0144537	0.831944	0.953617
1-oleoyl-2-arachidonoyl-GPE (18:1/20:4)*	-0.00225481	0.844473	0.9579
2'-deoxyguanosine	0.00629088	0.852485	0.9579
glutamate	-0.00302496	0.850515	0.9579
linoleoyl ethanolamide	0.00612647	0.848516	0.9579
maleate	0.00466033	0.846869	0.9579
myo-inositol	0.00318117	0.842467	0.9579
N-acetylglycine	0.0114602	0.842434	0.9579
O-methyltyrosine	0.00515245	0.851971	0.9579
phosphoenolpyruvate (PEP)	0.0137745	0.852038	0.9579
stearoyl-arachidonoyl-glycerol (18:0/20:4) [2]*	0.00607853	0.841722	0.9579
thiamin (Vitamin B1)	0.00631471	0.851595	0.9579
(R)-3-hydroxybutyrylcarnitine	0.00569076	0.873056	0.95868
3-hydroxystachydrine*	-0.0156315	0.867691	0.95868
7-HOCA	0.00755642	0.87247	0.95868
beta-hydroxyisovaleroylcarnitine	-0.00420535	0.871727	0.95868
CDP-choline	0.00268271	0.864543	0.95868
FAD	-0.00284554	0.870175	0.95868
hydantoin-5-propionate	0.0144558	0.863965	0.95868
lanthionine	-0.00453812	0.855912	0.95868
N-acetyl-glucosamine 1-phosphate	-0.00860064	0.860544	0.95868
N-acetylarginine	-0.00327618	0.862457	0.95868
phosphopantetheine	-0.00712672	0.863933	0.95868
tetracosadienoylcarnitine (C24:2)*	0.00903704	0.872763	0.95868
urate	-0.00726301	0.860941	0.95868
pyruvate	-0.00632675	0.875133	0.959281
1-methylguanidine	-0.00652109	0.880631	0.961944
fumarate	0.00485139	0.879225	0.961944
ergothioneine	0.00590321	0.889358	0.966406
FMN	0.00388291	0.888791	0.966406
N-acetyl-beta-alanine	-0.00424896	0.889687	0.966406
ribose	-0.00482148	0.890881	0.966406
glutathione, oxidized (GSSG)	-0.00297517	0.896039	0.968649
serotonin	-0.00877247	0.894771	0.968649
UDP-glucuronate	-0.00287121	0.902413	0.97386
dehydroascorbate	-0.00224392	0.908482	0.975035
formiminoglutamate	0.00623771	0.906487	0.975035
N-stearoyltaurine	-0.00382478	0.908724	0.975035
sphingomyelin (d18:1/20:1, d18:2/20:0)*	-0.00256582	0.909722	0.975035
1-palmitoyl-2-oleoyl-GPG (16:0/18:1)	-0.00353438	0.919308	0.977174
13-HODE + 9-HODE	0.0035022	0.927292	0.977174
acetylcholine	-0.00985098	0.92811	0.977174
alpha-tocopherol	-0.00147491	0.928861	0.977174
carnosine	-0.00407553	0.928405	0.977174
CDP-ethanolamine	0.0013086	0.926909	0.977174
deoxycarnitine	-0.00176116	0.91886	0.977174
erucoylcarnitine (C22:1)*	-0.00347853	0.921319	0.977174
N-acetylglutamate	-0.00188279	0.920883	0.977174
orotidine	0.00301598	0.923764	0.977174
sphingomyelin (d18:1/17:0, d17:1/18:0, d19:1/16:0)	0.00171602	0.926277	0.977174
dimethylmalonic acid	0.00262197	0.931752	0.977688
stearoyl-docosahexaenoyl-glycerol (18:0/22:6) [2]*	0.00475984	0.932468	0.977688
sphingomyelin (d18:1/18:1, d18:2/18:0)	0.00111538	0.934638	0.978328
succinylcarnitine (C4-DC)	0.00201214	0.938691	0.980932
argininate*	0.00168057	0.942038	0.982791
1-arachidonoyl-GPE (20:4n6)*	0.00129242	0.95431	0.983288
3-amino-2-piperidone	-0.00208812	0.949918	0.983288
4-hydroxyphenylpyruvate	0.00311947	0.948903	0.983288
behenoylcarnitine (C22)*	-0.00237343	0.955059	0.983288
dimethylarginine (ADMA + SDMA)	-0.00217656	0.950815	0.983288
myristoylcarnitine (C14)	-0.00295704	0.954427	0.983288
N-acetylaspartate (NAA)	-0.000630997	0.953115	0.983288
phosphoethanolamine (PE)	-0.00148456	0.94757	0.983288
2-hydroxybutyrate/2-hydroxyisobutyrate	0.00225496	0.958191	0.983722
3-phosphoglycerate	-0.00326009	0.958619	0.983722
1-palmitoylglycerol (16:0)	0.00124427	0.966357	0.986979
dimethyl sulfone	0.00193968	0.96809	0.986979
guanosine	-0.00091335	0.967811	0.986979
orotate	-0.00138849	0.964904	0.986979
2R,3R-dihydroxybutyrate	-0.00123405	0.971748	0.987497
glutarate (C5-DC)	0.00127625	0.971258	0.987497
N-acetylglucosamine 6-phosphate	0.000690681	0.983389	0.996276
S-adenosylhomocysteine (SAH)	-0.00039698	0.983564	0.996276
1-stearoyl-2-docosahexaenoyl-GPE (18:0/22:6)*	-0.000314234	0.992963	0.998902
1-stearoyl-2-oleoyl-GPG (18:0/18:1)	-0.000385735	0.989838	0.998902
3-(3-amino-3-carboxypropyl)uridine*	0.000116984	0.996265	0.998902
chiro-inositol	-0.000188087	0.997309	0.998902
citrate	-0.000129726	0.995167	0.998902
heptenedioate (C7:1-DC)*	-0.000305559	0.996035	0.998902
N-acetylglutamine	-0.000264526	0.991572	0.998902
valylglycine	-0.000124143	0.998941	0.998941

## Sheet: C3vsC124
S8 Data. Differentially abundant metabolites in Knight ADRC (Knight-C3 vs Knight-C124)
Metabolome	Effect	PValue	Adjusted.Pvalue
phenylalanylalanine	-0.23412	0.000221397	0.138816
methyl glucopyranoside (alpha + beta)	-0.198996	0.00126994	0.398126
1-arachidonoyl-GPI* (20:4)*	0.061576	0.0169733	0.657164
1-stearoyl-GPC (18:0)	0.0308062	0.022927	0.657164
3-phosphoglycerate	-0.158483	0.00924511	0.657164
acetylcarnitine (C2)	-0.0594313	0.0313505	0.657164
acetylcholine	0.308529	0.00348758	0.657164
2'-AMP	-0.168105	0.0108561	0.657164
alanylleucine	-0.185759	0.0309833	0.657164
CoA-glutathione*	0.0624024	0.025522	0.657164
dimethyl sulfone	-0.10345	0.0309022	0.657164
fumarate	0.072038	0.0202892	0.657164
gamma-aminobutyrate (GABA)	0.0331034	0.0227848	0.657164
glucose 6-phosphate	-0.111087	0.0118162	0.657164
guanosine	0.053594	0.0137328	0.657164
N-acetylglucosaminylasparagine	0.0273275	0.0114608	0.657164
octanoylcarnitine (C8)	-0.102946	0.0240939	0.657164
palmitoyl sphingomyelin (d18:1/16:0)	-0.0294288	0.0267548	0.657164
phosphoenolpyruvate (PEP)	-0.159881	0.0314433	0.657164
pyroglutamine*	0.0612264	0.0279791	0.657164
S-(1,2-dicarboxyethyl)glutathione	0.0565189	0.0259871	0.657164
sphingomyelin (d17:1/16:0, d18:1/15:0, d16:1/17:0)*	-0.0452568	0.0199394	0.657164
sphingomyelin (d18:2/16:0, d18:1/16:1)*	-0.0528103	0.0153752	0.657164
succinate	-0.0969009	0.00627797	0.657164
tartronate (hydroxymalonate)	-0.119792	0.0182826	0.657164
threonylphenylalanine	-0.191652	0.0278441	0.657164
trigonelline (N'-methylnicotinate)	0.196863	0.00829227	0.657164
UDP-glucuronate	0.058739	0.00823975	0.657164
valylglycine	-0.198633	0.0234745	0.657164
valylleucine	-0.152623	0.0296998	0.657164
1-stearoyl-GPI (18:0)	0.0345993	0.0368608	0.661378
2,3-dihydroxyisovalerate	-0.0913312	0.035329	0.661378
2-palmitoylglycerol (16:0)	-0.0824212	0.0337794	0.661378
acetylphosphate	-0.0744349	0.0379738	0.661378
glutamate, gamma-methyl ester	0.0554327	0.0333428	0.661378
hexadecasphingosine (d16:1)*	-0.0632429	0.0373542	0.661378
3'-dephospho-CoA-glutathione*	0.0658946	0.0403012	0.678919
gamma-glutamylglutamine	0.0680063	0.0411466	0.678919
thioproline	0.0754031	0.0438701	0.705297
N1-methylinosine	-0.0713097	0.0457088	0.716485
1-palmitoyl-GPI* (16:0)	0.0368894	0.0518513	0.749896
argininosuccinate	0.0966198	0.061137	0.749896
ascorbate (Vitamin C)	0.0426337	0.0591307	0.749896
CMP	0.0421588	0.0546042	0.749896
CDP-ethanolamine	0.0255923	0.0578658	0.749896
deoxycarnitine	0.0314424	0.0612647	0.749896
gamma-glutamylglutamate	0.0551539	0.0632238	0.749896
glucose	-0.142261	0.055414	0.749896
glycerophosphoinositol*	0.0411859	0.0571466	0.749896
isoleucylglycine	-0.145135	0.0502421	0.749896
leucylglycine	-0.102808	0.0633883	0.749896
malate	0.0481887	0.0604655	0.749896
UDP-glucose	-0.101414	0.0528412	0.749896
argininate*	0.0417593	0.0649107	0.753685
leucylglutamine*	-0.0935368	0.0684876	0.780758
1-stearoyl-2-arachidonoyl-GPI (18:0/20:4)	0.0396244	0.0701173	0.785063
isobutyrylcarnitine (C4)	-0.112997	0.0761142	0.800647
maleate	0.0419462	0.0752988	0.800647
NADHX*	0.111868	0.0766169	0.800647
tryptophan betaine	0.191411	0.0748575	0.800647
2'-O-methyluridine	-0.0657943	0.0827649	0.809995
7-hydroxycholesterol (alpha or beta)	-0.0804625	0.0831421	0.809995
N6-succinyladenosine	-0.0283943	0.0788578	0.809995
ornithine	-0.0503735	0.0852626	0.809995
sphingadienine	-0.0912009	0.0820142	0.809995
uracil	0.0741693	0.0843985	0.809995
2-oleoylglycerol (18:1)	-0.0851407	0.0927077	0.819528
4-guanidinobutanoate	0.0433794	0.0928014	0.819528
adenosine 5'-diphosphoribose (ADP-ribose)	-0.0706524	0.0900284	0.819528
adipoylcarnitine (C6-DC)	-0.119017	0.0909449	0.819528
urate	-0.0679815	0.0885071	0.819528
alpha-ketoglutarate	0.0289476	0.0955412	0.820607
N-carbamoylglutamate	-0.0491663	0.0947958	0.820607
galactose 1-phosphate	-0.0883595	0.0971496	0.823146
1-oleoylglycerol (18:1)	-0.0754982	0.112156	0.847252
3'-AMP	-0.104804	0.110815	0.847252
dimethylglycine	-0.0711612	0.102834	0.847252
gluconate	-0.0737464	0.11148	0.847252
hypoxanthine	0.0293719	0.108428	0.847252
N-acetyl-3-methylhistidine*	0.142534	0.111478	0.847252
N-acetylglutamine	0.0395356	0.107293	0.847252
pyruvate	0.061388	0.106835	0.847252
S-methylcysteine	0.0460922	0.108661	0.847252
glutamate	0.0244553	0.114712	0.856244
(S)-3-hydroxybutyrylcarnitine	-0.0394342	0.17827	0.856496
1-(1-enyl-stearoyl)-GPE (P-18:0)*	-0.0297427	0.148386	0.856496
1-meadoylglycerol (20:3n9)*	-0.0844604	0.193975	0.856496
1-oleoyl-GPC (18:1)	0.015476	0.174231	0.856496
1-palmitoyl-2-arachidonoyl-GPI (16:0/20:4)*	0.0380856	0.154391	0.856496
1-palmitoyl-GPS (16:0)*	-0.052344	0.163552	0.856496
1-stearoyl-2-arachidonoyl-GPS (18:0/20:4)	0.0235049	0.188497	0.856496
1-stearoyl-GPS (18:0)*	-0.0454987	0.12254	0.856496
2,4-di-tert-butylphenol	0.0204869	0.14402	0.856496
2,4-dihydroxybutyrate	-0.0464426	0.183039	0.856496
2-docosahexaenoylglycerol (22:6)*	-0.0662981	0.141331	0.856496
2-hydroxybehenate	-0.0435456	0.188871	0.856496
2-hydroxystearate	-0.0319747	0.140286	0.856496
2-methylmalonylcarnitine (C4-DC)	0.0455764	0.176423	0.856496
2-myristoylglycerol (14:0)	-0.0620162	0.134071	0.856496
2-palmitoleoylglycerol (16:1)*	-0.101599	0.135745	0.856496
3'-dephosphocoenzyme A	0.0571271	0.169405	0.856496
3-aminoisobutyrate	0.0412923	0.171496	0.856496
3-hydroxydecanoate	0.0252178	0.185487	0.856496
4-acetaminophen sulfate	0.244896	0.155956	0.856496
4-hydroxybutyrate (GHB)	0.0473036	0.161971	0.856496
4-hydroxyhippurate	-0.115974	0.187005	0.856496
5,6-dihydrouridine	-0.0511774	0.183466	0.856496
5-methyluridine (ribothymidine)	-0.0339987	0.158497	0.856496
arachidonoyl ethanolamide	0.0381714	0.193343	0.856496
arachidonoylcarnitine (C20:4)	0.0657016	0.1889	0.856496
carotene diol (1)	0.0679067	0.160182	0.856496
cholesterol	0.0125055	0.126139	0.856496
choline	0.0355641	0.167565	0.856496
citrate	0.0286302	0.169804	0.856496
CoA	0.0559197	0.14773	0.856496
cysteinylglycine disulfide*	-0.124778	0.160397	0.856496
dopamine 3-O-sulfate	-0.0698799	0.139535	0.856496
formiminoglutamate	-0.0650207	0.179373	0.856496
fructose	-0.0676111	0.131059	0.856496
gamma-tocopherol/beta-tocopherol	0.0866085	0.126843	0.856496
glycerophosphoglycerol	0.0302823	0.12269	0.856496
glycylleucine	-0.100564	0.119757	0.856496
glycylvaline	-0.0696661	0.138089	0.856496
histamine	0.0537213	0.190621	0.856496
homocarnosine	0.0596688	0.161633	0.856496
imidazole lactate	0.0532933	0.174741	0.856496
imidazole propionate	-0.104495	0.18617	0.856496
inositol 1-phosphate (I1P)	-0.0445487	0.135468	0.856496
methylphosphate	0.0265647	0.142486	0.856496
N-acetylarginine	0.0239404	0.192217	0.856496
N-acetylcysteine	-0.0318645	0.189308	0.856496
N2,N2-dimethylguanosine	-0.0528218	0.177999	0.856496
N6-methyllysine	0.119032	0.192575	0.856496
nicotinamide	0.0157346	0.138158	0.856496
phenylalanylglycine	-0.0707771	0.156671	0.856496
phosphate	0.011988	0.184236	0.856496
phosphoethanolamine (PE)	0.0305973	0.158311	0.856496
pregnen-diol disulfate*	-0.0893719	0.152754	0.856496
ribose 1-phosphate	0.0307151	0.184198	0.856496
S-methylglutathione	0.0431616	0.141252	0.856496
sphingosine	-0.0478792	0.138796	0.856496
tyrosylglycine	-0.0625862	0.14606	0.856496
1-palmitoylglycerol (16:0)	-0.037762	0.195404	0.85677
1,5-anhydroglucitol (1,5-AG)	0.0468335	0.209051	0.862337
1-methylnicotinamide	-0.0427462	0.204801	0.862337
CDP-choline	0.0186629	0.207446	0.862337
cytidine 5'-monophospho-N-acetylneuraminic acid	0.0479778	0.208383	0.862337
N-acetyl-glucosamine 1-phosphate	-0.0588232	0.205231	0.862337
N-stearoyltaurine	-0.0410575	0.207876	0.862337
spermine	-0.0316341	0.202008	0.862337
stearoyl-arachidonoyl-glycerol (18:0/20:4) [1]*	0.0585503	0.208765	0.862337
tricosanoyl sphingomyelin (d18:1/23:0)*	0.0511283	0.202281	0.862337
1-myristoylglycerol (14:0)	-0.0388291	0.221017	0.871049
1-stearoyl-2-oleoyl-GPC (18:0/18:1)	0.0105178	0.222277	0.871049
3-ureidopropionate	-0.0453508	0.216389	0.871049
cysteinylglycine	-0.0471232	0.220675	0.871049
N-acetylglutamate	0.0226997	0.218916	0.871049
N-arachidonoyltaurine	0.0561806	0.215106	0.871049
sphingomyelin (d18:2/14:0, d18:1/14:1)*	-0.0345951	0.220999	0.871049
stearoyl-arachidonoyl-glycerol (18:0/20:4) [2]*	0.0369015	0.213414	0.871049
2-arachidonoylglycerol (20:4)	-0.0667493	0.245792	0.887352
2-piperidinone	-0.108489	0.240047	0.887352
3-hydroxyisobutyrate	-0.0380902	0.239102	0.887352
arabonate/xylonate	-0.0390936	0.227965	0.887352
betaine	-0.042473	0.242136	0.887352
caprate (10:0)	0.0193638	0.239967	0.887352
cystine	-0.107356	0.236285	0.887352
guanosine 5'-diphospho-fucose	0.0330154	0.249407	0.887352
heptenedioate (C7:1-DC)*	-0.0685371	0.235265	0.887352
N-acetylglucosamine/N-acetylgalactosamine	-0.0331359	0.233789	0.887352
N-formylmethionine	-0.0369608	0.242855	0.887352
prolylglycine	0.0718667	0.250496	0.887352
retinol (Vitamin A)	0.0404154	0.246946	0.887352
sphingomyelin (d18:1/14:0, d16:1/16:0)*	-0.0185235	0.242222	0.887352
sphingomyelin (d18:2/18:1)*	-0.0358257	0.246699	0.887352
uridine	-0.0138453	0.250391	0.887352
xanthine	0.022487	0.249485	0.887352
1-palmitoyl-2-docosahexaenoyl-GPC (16:0/22:6)	-0.0335812	0.261794	0.887869
2-hydroxy-3-methylvalerate	0.0565207	0.258027	0.887869
2R,3R-dihydroxybutyrate	-0.0378709	0.264803	0.887869
3-amino-2-piperidone	-0.0371967	0.253485	0.887869
beta-hydroxyisovalerate	-0.0370693	0.264572	0.887869
dehydroascorbate	-0.0209159	0.260112	0.887869
fructosyllysine	-0.0216946	0.255359	0.887869
methionine sulfone	-0.0710392	0.263011	0.887869
N-acetylaspartate (NAA)	0.011351	0.264612	0.887869
sedoheptulose	-0.0451542	0.260509	0.887869
3-sulfinovaline	-0.0649266	0.268377	0.890329
threonate	0.0216502	0.267333	0.890329
3-hydroxyarachidate*	0.0314228	0.272032	0.890547
5-hydroxyindoleacetate	0.0507659	0.280066	0.890547
arabinose	-0.0286689	0.274001	0.890547
butyrylcarnitine (C4)	-0.044834	0.27799	0.890547
ergothioneine	0.0432347	0.278225	0.890547
FAD	0.0180957	0.278303	0.890547
N-acetylhistidine	0.0741119	0.271066	0.890547
sphingomyelin (d18:1/22:1, d18:2/22:0, d16:1/24:1)*	-0.0228054	0.281225	0.890547
stearoyl ethanolamide	0.0247112	0.278665	0.890547
mannonate*	-0.0411146	0.284086	0.895085
pentadecanoylcarnitine (C15)*	0.0609221	0.286694	0.898786
1-(1-enyl-palmitoyl)-2-linoleoyl-GPE (P-16:0/18:2)*	-0.0256111	0.359091	0.915743
1-arachidonoyl-GPC* (20:4)*	0.0229992	0.31288	0.915743
1-docosahexaenoylglycerol (22:6)	-0.0332178	0.295951	0.915743
1-linoleoyl-2-arachidonoyl-GPC (18:2/20:4n6)*	0.0247501	0.300884	0.915743
1-linoleoyl-2-arachidonoyl-GPE (18:2/20:4)*	-0.0194127	0.347004	0.915743
1-linoleoyl-GPI* (18:2)*	0.0334772	0.340228	0.915743
1-linoleoylglycerol (18:2)	-0.0532186	0.333759	0.915743
1-myristoyl-2-arachidonoyl-GPC (14:0/20:4)*	0.0192372	0.305455	0.915743
1-oleoyl-GPI (18:1)	0.0280199	0.336516	0.915743
1-palmitoyl-2-oleoyl-GPS (16:0/18:1)	0.0257588	0.325307	0.915743
1-palmitoyl-GPC (16:0)	0.0156012	0.318788	0.915743
2-hydroxybutyrate/2-hydroxyisobutyrate	-0.0385285	0.337704	0.915743
2-hydroxynervonate*	-0.0582773	0.327633	0.915743
2-linoleoylglycerol (18:2)	-0.0561926	0.338773	0.915743
2-palmitoyl-GPC* (16:0)*	0.0183395	0.353736	0.915743
3-hydroxyoleoylcarnitine	-0.052293	0.355544	0.915743
3-indoxyl sulfate	-0.0847428	0.330108	0.915743
4-acetamidobutanoate	-0.0369951	0.328657	0.915743
4-methylcatechol sulfate	-0.0941914	0.356082	0.915743
5-hydroxylysine	-0.0254953	0.325898	0.915743
alpha-hydroxyisovalerate	-0.0449325	0.322501	0.915743
aspartate	0.0210665	0.327556	0.915743
carboxyethyl-GABA	-0.0205766	0.34584	0.915743
carnitine	-0.0242922	0.334238	0.915743
citrulline	0.0588212	0.334028	0.915743
cytidine	-0.0742919	0.326439	0.915743
ethylmalonate	-0.0283635	0.321541	0.915743
gamma-glutamyl-epsilon-lysine	0.0695205	0.360339	0.915743
glutathione, oxidized (GSSG)	0.0205172	0.342417	0.915743
glutathione, reduced (GSH)	0.028201	0.334995	0.915743
glycerate	-0.0135129	0.327147	0.915743
glycosyl ceramide (d18:2/25:1, d18:1/25:2)	-0.0224884	0.35796	0.915743
kynurenine	0.0483437	0.300247	0.915743
lactate	-0.0102502	0.30478	0.915743
N-acetylserine	0.0149455	0.329096	0.915743
N-palmitoyl-sphingadienine (d18:2/16:0)*	-0.0609261	0.343528	0.915743
N6-carbamoylthreonyladenosine	-0.0201588	0.303886	0.915743
N6-carboxymethyllysine	-0.0204773	0.326712	0.915743
p-cresol sulfate	-0.0636114	0.317244	0.915743
palmitoyl dihydrosphingomyelin (d18:0/16:0)*	-0.0397854	0.296739	0.915743
ribitol	0.0283472	0.345184	0.915743
S-adenosylhomocysteine (SAH)	0.0171302	0.353784	0.915743
S-methylcysteine sulfoxide	0.0395256	0.298079	0.915743
taurocyamine	-0.0327869	0.359405	0.915743
tiglyl carnitine (C5)	-0.0342884	0.360747	0.915743
UDP-N-acetylglucosamine/galactosamine	0.0379461	0.301521	0.915743
urea	-0.0568477	0.350477	0.915743
2-oxoarginine*	-0.0235879	0.362768	0.917159
1-palmitoleoyl-GPC* (16:1)*	0.0323246	0.369292	0.920164
1-stearoyl-2-docosahexaenoyl-GPE (18:0/22:6)*	-0.0300061	0.374796	0.920164
1-stearoyl-2-oleoyl-GPE (18:0/18:1)	0.0110186	0.376244	0.920164
3-hydroxylaurate	0.0212302	0.377783	0.920164
gamma-glutamylhistidine	0.0425672	0.376484	0.920164
methionine sulfoxide	-0.0322365	0.370379	0.920164
N1-Methyl-2-pyridone-5-carboxamide	-0.0591374	0.378221	0.920164
N6-acetyllysine	-0.0273114	0.378632	0.920164
NADH	0.04859	0.373832	0.920164
ribose	-0.0300896	0.370559	0.920164
1-linoleoyl-GPG (18:2)*	0.0299143	0.402023	0.926611
1-methyl-5-imidazoleacetate	0.0642253	0.390103	0.926611
1-palmitoyl-GPE (16:0)	-0.0218494	0.386691	0.926611
4-hydroxyphenylpyruvate	-0.0402893	0.395889	0.926611
chiro-inositol	-0.0441996	0.403951	0.926611
cysteine	0.0345239	0.384353	0.926611
dimethylarginine (ADMA + SDMA)	-0.0292793	0.394762	0.926611
glutarate (C5-DC)	-0.0296733	0.392956	0.926611
N-acetylglycine	-0.0467963	0.404931	0.926611
nicotinamide riboside	-0.0264185	0.402502	0.926611
phenylacetylglutamine	-0.0697696	0.387716	0.926611
phytosphingosine	-0.0273188	0.401811	0.926611
pipecolate	-0.0254113	0.402272	0.926611
pregnenediol sulfate (C21H34O5S)*	-0.047366	0.391374	0.926611
pyridoxamine phosphate	0.0157086	0.401273	0.926611
ribulonate/xylulonate/lyxonate*	-0.0195955	0.393439	0.926611
eicosenoylcarnitine (C20:1)*	-0.0322635	0.409279	0.928324
glycine	0.0174152	0.4106	0.928324
N-acetylalanine	-0.0159373	0.411166	0.928324
nervonoyl ethanolamide (24:1)*	-0.0567747	0.411601	0.928324
N-acetylmethionine	0.0245133	0.416131	0.931836
pseudouridine	-0.0326287	0.415912	0.931836
3-hydroxyindolin-2-one	-0.0450088	0.417639	0.931885
1,2-dioleoyl-GPE (18:1/18:1)	-0.0110364	0.473778	0.933577
1-methylguanidine	-0.0313758	0.45468	0.933577
1-oleoyl-2-docosahexaenoyl-GPE (18:1/22:6)*	-0.0174377	0.479642	0.933577
1-palmitoyl-2-docosahexaenoyl-GPE (16:0/22:6)*	-0.0267591	0.430619	0.933577
1-palmitoyl-2-oleoyl-GPG (16:0/18:1)	0.0269165	0.445301	0.933577
2'-deoxyinosine	-0.0304572	0.463243	0.933577
2,3-dihydroxy-2-methylbutyrate	0.0180481	0.464924	0.933577
2-methylbutyrylcarnitine (C5)	-0.0279951	0.471656	0.933577
3-hydroxypalmitate	0.0143805	0.463706	0.933577
3-methoxytyrosine	0.0310866	0.469136	0.933577
5-(galactosylhydroxy)-L-lysine	-0.0173927	0.454903	0.933577
5-oxoproline	0.0185921	0.474987	0.933577
acetyl-CoA	0.0297904	0.46463	0.933577
acisoga	-0.0496892	0.422162	0.933577
alpha-hydroxyisocaproate	-0.0364753	0.45882	0.933577
beta-alanine	0.00693977	0.479465	0.933577
branched-chain, straight-chain, or cyclopropyl 12:1 fatty acid*	0.0371534	0.461165	0.933577
C-glycosyltryptophan	0.0140065	0.451999	0.933577
carnosine	-0.031788	0.443642	0.933577
docosapentaenoate (n6 DPA; 22:5n6)	0.0292877	0.439075	0.933577
gamma-glutamylleucine	-0.0404145	0.450718	0.933577
gamma-glutamylvaline	0.0256227	0.462862	0.933577
glutarylcarnitine (C5-DC)	0.0310937	0.456202	0.933577
glycerol	0.0162201	0.477662	0.933577
glycosyl ceramide (d18:1/20:0, d16:1/22:0)*	-0.0257676	0.443848	0.933577
5'- GMP	0.0485228	0.434135	0.933577
homocitrulline	-0.043973	0.479983	0.933577
inosine	0.0126236	0.432932	0.933577
kynurenate	0.0315861	0.472917	0.933577
N-acetyl-beta-alanine	0.0226491	0.444104	0.933577
N-acetylvaline	-0.0135565	0.47354	0.933577
N-palmitoyltaurine	-0.030958	0.452966	0.933577
orotate	0.0242431	0.434554	0.933577
pentadecanoate (15:0)	0.0092569	0.481859	0.933577
propionylcarnitine (C3)	-0.0264746	0.48205	0.933577
riboflavin (Vitamin B2)	0.0171955	0.444498	0.933577
serotonin	-0.051624	0.428821	0.933577
spermidine	-0.0181877	0.436822	0.933577
succinylcarnitine (C4-DC)	0.0198708	0.432792	0.933577
taurine	0.0121461	0.441333	0.933577
thiamin (Vitamin B1)	-0.0232621	0.479868	0.933577
thymine	0.0223388	0.482423	0.933577
trimethylamine N-oxide	-0.0497417	0.442326	0.933577
3-hydroxyadipate*	-0.0395738	0.486057	0.937717
1-(1-enyl-palmitoyl)-GPE (P-16:0)*	-0.0221068	0.494363	0.939004
1-oleoyl-2-docosahexaenoyl-GPC (18:1/22:6)*	-0.0193329	0.491036	0.939004
13-HODE + 9-HODE	-0.0254504	0.497208	0.939004
isovalerylcarnitine (C5)	-0.0380094	0.49411	0.939004
1-methyladenosine	-0.0136391	0.495021	0.939004
ribulose/xylulose	-0.029481	0.496068	0.939004
sphingomyelin (d18:1/20:0, d16:1/22:0)*	0.0342411	0.495947	0.939004
1-stearoyl-2-arachidonoyl-GPC (18:0/20:4)	0.0152988	0.505605	0.940385
1-stearoyl-2-arachidonoyl-GPE (18:0/20:4)	0.0207948	0.508908	0.940385
6-oxopiperidine-2-carboxylate	-0.0401628	0.507547	0.940385
dimethylmalonic acid	-0.0191779	0.507316	0.940385
glutamine	0.0165544	0.509938	0.940385
homovanillate (HVA)	0.0207067	0.508729	0.940385
N-acetylthreonine	-0.0112782	0.499913	0.940385
sedoheptulose-7-phosphate	-0.0258218	0.50387	0.940385
palmitate (16:0)	0.0137885	0.512427	0.942205
1-(1-enyl-palmitoyl)-2-arachidonoyl-GPE (P-16:0/20:4)*	-0.0079047	0.51677	0.944207
saccharopine	0.0328121	0.518034	0.944207
sphingomyelin (d18:1/17:0, d17:1/18:0, d19:1/16:0)	-0.0117148	0.517158	0.944207
1-(1-enyl-palmitoyl)-2-palmitoyl-GPC (P-16:0/16:0)*	-0.0156164	0.521188	0.947203
N-oleoyltaurine	-0.0261076	0.524743	0.948167
stearate (18:0)	0.0132043	0.524625	0.948167
docosadienoylcarnitine (C22:2)*	-0.0305904	0.533221	0.960716
dihomolinolenate (20:3n3 or 3n6)	0.0252129	0.541009	0.960943
eicosenoate (20:1n9 or 1n11)	0.0210888	0.540216	0.960943
oleoyl ethanolamide	0.023958	0.537216	0.960943
palmitoyl-arachidonoyl-glycerol (16:0/20:4) [2]*	0.0183118	0.535338	0.960943
ximenoyl ethanolamide (26:1)*	-0.0308839	0.538708	0.960943
1-palmitoyl-2-stearoyl-GPC (16:0/18:0)	0.0291971	0.550941	0.969833
1-stearoyl-2-docosahexaenoyl-GPC (18:0/22:6)	-0.019144	0.552202	0.969833
3-hydroxy-3-methylglutarate	0.0150151	0.549857	0.969833
glycosyl-N-nervonoyl-sphingadienine (d18:2/24:1)*	-0.0167092	0.552183	0.969833
gamma-glutamylphenylalanine	0.0322272	0.56102	0.982568
(14 or 15)-methylpalmitate (a17:0 or i17:0)	0.00152397	0.924835	0.984424
(16 or 17)-methylstearate (a19:0 or i19:0)	0.00164439	0.921499	0.984424
(R)-3-hydroxybutyrylcarnitine	-0.0193858	0.568517	0.984424
1,2-dioleoyl-GPS (18:1/18:1)	0.015381	0.571288	0.984424
1,2-dipalmitoyl-GPC (16:0/16:0)	-0.00474541	0.911928	0.984424
1-(1-enyl-oleoyl)-2-oleoyl-GPE (P-18:1/18:1)*	-0.010214	0.774154	0.984424
1-(1-enyl-oleoyl)-GPE (P-18:1)*	-0.0202172	0.646632	0.984424
1-(1-enyl-palmitoyl)-2-oleoyl-GPC (P-16:0/18:1)*	0.0187626	0.663769	0.984424
1-(1-enyl-palmitoyl)-2-oleoyl-GPE (P-16:0/18:1)*	-0.00243772	0.933001	0.984424
1-(1-enyl-palmitoyl)-2-palmitoleoyl-GPC (P-16:0/16:1)*	-0.00700384	0.867191	0.984424
1-(1-enyl-stearoyl)-2-arachidonoyl-GPE (P-18:0/20:4)*	0.00216068	0.90965	0.984424
1-(1-enyl-stearoyl)-2-oleoyl-GPE (P-18:0/18:1)	0.00345106	0.906479	0.984424
1-arachidonoyl-GPE (20:4n6)*	0.00613378	0.780508	0.984424
1-arachidonylglycerol (20:4)	-0.0310256	0.582612	0.984424
1-carboxyethylisoleucine	0.00315581	0.933182	0.984424
1-carboxyethylleucine	-0.00265686	0.941078	0.984424
1-carboxyethylphenylalanine	-0.0115088	0.726288	0.984424
1-carboxyethyltyrosine	0.0041317	0.8992	0.984424
1-carboxyethylvaline	-0.0102968	0.731348	0.984424
1-dihomo-linolenylglycerol (20:3)	-0.0239277	0.730922	0.984424
1-linoleoyl-GPE (18:2)*	-0.00399523	0.864854	0.984424
1-methylhistidine	0.00755214	0.90663	0.984424
1-myristoyl-2-palmitoyl-GPC (14:0/16:0)	0.00862779	0.672971	0.984424
1-oleoyl-2-arachidonoyl-GPE (18:1/20:4)*	-0.00568422	0.617095	0.984424
1-oleoyl-2-arachidonoyl-GPI (18:1/20:4)*	0.00594845	0.798402	0.984424
1-oleoyl-2-linoleoyl-GPE (18:1/18:2)*	-0.00403571	0.834053	0.984424
1-oleoyl-GPE (18:1)	-0.00678657	0.793046	0.984424
1-oleoyl-GPG (18:1)*	0.00462494	0.896927	0.984424
1-oleoyl-GPS (18:1)	-0.00947112	0.802541	0.984424
1-palmitoleoyl-2-linoleoyl-GPC (16:1/18:2)*	0.00472587	0.871603	0.984424
1-palmitoleoylglycerol (16:1)*	-0.0308069	0.70416	0.984424
1-palmitoyl-2-arachidonoyl-GPC (16:0/20:4n6)	0.00923895	0.64829	0.984424
1-palmitoyl-2-arachidonoyl-GPE (16:0/20:4)*	-0.00533842	0.856676	0.984424
1-palmitoyl-2-linoleoyl-GPC (16:0/18:2)	-0.00109762	0.919916	0.984424
1-palmitoyl-2-linoleoyl-GPE (16:0/18:2)	-0.00810166	0.577895	0.984424
1-palmitoyl-2-oleoyl-GPC (16:0/18:1)	-0.000993386	0.800824	0.984424
1-palmitoyl-2-oleoyl-GPE (16:0/18:1)	0.00591059	0.707083	0.984424
1-palmitoyl-2-palmitoleoyl-GPC (16:0/16:1)*	-0.00415076	0.593287	0.984424
1-palmitoyl-GPG (16:0)*	-0.00988652	0.69866	0.984424
1-stearoyl-2-oleoyl-GPS (18:0/18:1)	0.00955632	0.756071	0.984424
1-stearoyl-GPE (18:0)	-0.00494317	0.886082	0.984424
1-stearoyl-GPG (18:0)	-0.00205315	0.939298	0.984424
10-heptadecenoate (17:1n7)	0.0137076	0.714493	0.984424
10-nonadecenoate (19:1n9)	0.0106128	0.781141	0.984424
15-HETE	-0.0233048	0.570211	0.984424
15-KETE	-0.0223557	0.573453	0.984424
2'-deoxyguanosine	-0.00347233	0.914339	0.984424
2'-deoxyuridine	-0.0051598	0.886321	0.984424
2'-O-methylcytidine	-0.00754416	0.844437	0.984424
2,3-dihydroxy-5-methylthio-4-pentenoate (DMTPA)*	-0.00208515	0.937457	0.984424
2-hydroxyadipate	-0.00236995	0.939857	0.984424
2-hydroxyglutarate	-0.01666	0.587314	0.984424
2-hydroxyheptanoate*	-0.00833877	0.703822	0.984424
2-methylcitrate/homocitrate	-0.00725873	0.777948	0.984424
2-methylserine	-0.00453001	0.909607	0.984424
2-O-methylascorbic acid	-0.0103344	0.65154	0.984424
2-stearoyl-GPE (18:0)*	-0.0111448	0.750342	0.984424
2S,3R-dihydroxybutyrate	0.0168941	0.733155	0.984424
3-(3-amino-3-carboxypropyl)uridine*	0.00633715	0.792003	0.984424
3-(4-hydroxyphenyl)lactate (HPLA)	0.0101495	0.793012	0.984424
3-formylindole	-0.00122306	0.948125	0.984424
3-hydroxy-2-ethylpropionate	-0.0217386	0.573867	0.984424
3-hydroxybutyrate (BHBA)	-0.00515288	0.891328	0.984424
3-hydroxyhexanoate	0.00982404	0.695107	0.984424
3-hydroxyoctanoate	0.0123322	0.605346	0.984424
3-hydroxypalmitoylcarnitine	-0.0102814	0.825216	0.984424
3-hydroxystachydrine*	-0.0366097	0.672945	0.984424
3-hydroxystearate	-0.00275974	0.876788	0.984424
3-methoxytyramine sulfate	-0.00971811	0.825933	0.984424
3-methyl-2-oxobutyrate	-0.0145066	0.732705	0.984424
3-methylcytidine	-0.0109421	0.690305	0.984424
3-methylglutaconate	-0.0117429	0.666432	0.984424
3-methylglutarylcarnitine (2)	0.013041	0.677045	0.984424
3-methylhistidine	0.0256599	0.74845	0.984424
3-sulfo-L-alanine	-0.0104801	0.919454	0.984424
3-sulfo-nervonoyl-galactosylceramide (d18:1/24:1)	-0.00572432	0.87901	0.984424
4-cholesten-3-one	-0.00259572	0.906519	0.984424
4-hydroxyphenylacetate	0.00918874	0.860463	0.984424
5,6-dihydrothymine	0.00200245	0.940163	0.984424
5,6-dihydrouracil	-0.00392811	0.888793	0.984424
5-dodecenoate (12:1n7)	-0.0192767	0.660291	0.984424
5-methylthioadenosine (MTA)	-0.0072095	0.808059	0.984424
7-HOCA	0.0143743	0.75431	0.984424
7-methylguanine	-0.0117299	0.659442	0.984424
8-methoxykynurenate	0.0128752	0.827017	0.984424
aconitate [cis or trans]	0.00244995	0.901676	0.984424
adenosine	0.0147124	0.749282	0.984424
AMP	0.020891	0.733371	0.984424
adenylosuccinate	-0.00892402	0.900281	0.984424
adrenate (22:4n6)	0.0102291	0.765794	0.984424
adrenoylcarnitine (C22:4)*	-0.012098	0.762878	0.984424
alanine	-0.00394204	0.768125	0.984424
alpha-ketoglutaramate*	-0.00812563	0.817687	0.984424
alpha-tocopherol	-0.00504767	0.753477	0.984424
androsterone sulfate	-0.0307887	0.580584	0.984424
arabitol/xylitol	-0.00622405	0.769883	0.984424
arachidonate (20:4n6)	0.0179533	0.609649	0.984424
arachidoylcarnitine (C20)*	-0.0158041	0.614679	0.984424
asparagine	0.00416964	0.888759	0.984424
behenoylcarnitine (C22)*	-0.00445228	0.910753	0.984424
benzoate	0.00291181	0.923515	0.984424
beta-citrylglutamate	0.00584872	0.853965	0.984424
beta-hydroxyisovaleroylcarnitine	-0.00210768	0.933244	0.984424
caproate (6:0)	-0.00678165	0.752408	0.984424
ceramide (d18:2/24:1, d18:1/24:2)*	0.00785397	0.777234	0.984424
phosphocholine	0.00372816	0.875864	0.984424
corticosterone	-0.00516786	0.943529	0.984424
cortisol	-0.0302395	0.579788	0.984424
creatine	0.00178922	0.761964	0.984424
creatinine	0.00103299	0.937185	0.984424
cystathionine	0.00857899	0.872704	0.984424
dehydroepiandrosterone sulfate (DHEA-S)	-0.0165267	0.794127	0.984424
deoxycholate	-0.0351209	0.704051	0.984424
diacetylspermidine*	0.00532994	0.877927	0.984424
dihomolinoleate (20:2n6)	0.00914724	0.79931	0.984424
dihomo-linoleoylcarnitine (C20:2)*	-0.0149418	0.758076	0.984424
dihydroxyacetone phosphate (DHAP)	0.0230089	0.641835	0.984424
docosadienoate (22:2n6)	-0.00461689	0.917729	0.984424
docosahexaenoate (DHA; 22:6n3)	-0.00318124	0.937489	0.984424
docosahexaenoyl ethanolamide	-0.0086663	0.768486	0.984424
docosapentaenoate (DPA; 22:5n3)	-0.0193372	0.61051	0.984424
docosatrienoate (22:3n6)*	0.0052793	0.932512	0.984424
docosatrienoylcarnitine (C22:3)*	-0.00624732	0.88841	0.984424
eicosanoylsphingosine (d20:1)*	-0.00408105	0.927941	0.984424
eicosapentaenoate (EPA; 20:5n3)	-0.012494	0.775315	0.984424
erucate (22:1n9)	0.00301993	0.938298	0.984424
erucoylcarnitine (C22:1)*	-0.00654687	0.84866	0.984424
FMN	0.0139787	0.602106	0.984424
Isobar: hexose diphosphates	-0.0322308	0.624366	0.984424
gamma-glutamyl-alpha-lysine	-0.021454	0.678868	0.984424
gamma-glutamylcysteine	0.0205003	0.64809	0.984424
gamma-glutamylthreonine	0.00782888	0.832243	0.984424
glycerol 3-phosphate	0.00457242	0.947414	0.984424
glycerophosphoethanolamine	0.0100933	0.60975	0.984424
glycerophosphorylcholine (GPC)	0.01302	0.644085	0.984424
glycerophosphoserine*	-0.00352197	0.820279	0.984424
glycosyl ceramide (d16:1/24:1, d18:1/22:1)*	-0.0176343	0.643258	0.984424
glycosyl ceramide (d18:1/23:1, d17:1/24:1)*	-0.0213762	0.618921	0.984424
glycosyl-N-(2-hydroxynervonoyl)-sphingosine (d18:1/24:1(2OH))*	0.00439578	0.841775	0.984424
glycosyl-N-nervonoyl-sphingosine (d18:1/24:1)*	-0.00384262	0.907575	0.984424
glycosyl-N-palmitoyl-sphingosine (d18:1/16:0)	-0.0202311	0.591255	0.984424
glycosyl-N-stearoyl-sphingadienine (d18:2/18:0)*	-0.0141362	0.748168	0.984424
glycosyl-N-stearoyl-sphingosine (d18:1/18:0)	0.00287674	0.941828	0.984424
guanidinoacetate	0.0180783	0.668782	0.984424
guanine	0.0127805	0.641642	0.984424
gulonate*	-0.0050762	0.856712	0.984424
hexanoylcarnitine (C6)	-0.0165116	0.731048	0.984424
hippurate	-0.0336116	0.685905	0.984424
histidine	0.00597694	0.83446	0.984424
hydantoin-5-propionate	0.0108625	0.89566	0.984424
hydroxy-N6,N6,N6-trimethyllysine*	0.00566661	0.698409	0.984424
hypotaurine	0.012785	0.717923	0.984424
indoleacetate	-0.00760604	0.882579	0.984424
indolelactate	0.0170164	0.677403	0.984424
lanthionine	0.00570613	0.815219	0.984424
laurylcarnitine (C12)	0.0147505	0.786792	0.984424
leucine	-0.010028	0.693439	0.984424
lignoceroyl sphingomyelin (d18:1/24:0)	0.00240874	0.936378	0.984424
linoleate (18:2n6)	-0.0100907	0.754933	0.984424
linolenate (18:3n3 or 3n6)	0.01106	0.743472	0.984424
linoleoyl ethanolamide	0.0113328	0.714992	0.984424
linoleoylcarnitine (C18:2)*	0.00501254	0.930902	0.984424
lysine	-0.0032917	0.877145	0.984424
malonate	-0.00509751	0.763249	0.984424
mannitol/sorbitol	-0.011186	0.681175	0.984424
margaroylcarnitine (C17)*	-0.0100109	0.79272	0.984424
mead acid (20:3n9)	-0.00391581	0.948313	0.984424
methionine	0.00375717	0.898002	0.984424
methylsuccinate	0.00490087	0.895332	0.984424
myo-inositol	0.00523704	0.738683	0.984424
myristate (14:0)	0.00904579	0.601856	0.984424
myristoleoylcarnitine (C14:1)*	0.00694791	0.901832	0.984424
myristoylcarnitine (C14)	0.0254186	0.614965	0.984424
N,N,N-trimethyl-5-aminovalerate	-0.0170358	0.641236	0.984424
N-acetyl-aspartyl-glutamate (NAAG)	0.00687298	0.847299	0.984424
N-acetylasparagine	0.0132659	0.594697	0.984424
N-acetylglucosamine 6-phosphate	0.00936931	0.769993	0.984424
N-acetylleucine	0.0103854	0.706309	0.984424
N-acetylmethionine sulfoxide	-0.0271998	0.58856	0.984424
N-acetylneuraminate	0.00711287	0.729799	0.984424
N-acetylphenylalanine	0.0118396	0.76313	0.984424
N-acetylputrescine	-0.00812473	0.784721	0.984424
N-acetyltaurine	0.0089136	0.745248	0.984424
N-delta-acetylornithine	-0.0107756	0.809744	0.984424
N-formylanthranilic acid	-0.0197706	0.564818	0.984424
N-formylphenylalanine	-0.00251908	0.928186	0.984424
N-monomethylarginine	0.0131601	0.833137	0.984424
N-oleoylserine	0.0214833	0.594425	0.984424
N-palmitoylserine	0.0173774	0.628331	0.984424
N-stearoyl-sphingadienine (d18:2/18:0)*	-0.0134707	0.777453	0.984424
N-stearoyl-sphingosine (d18:1/18:0)*	0.00359541	0.887882	0.984424
N-stearoylserine*	0.0118017	0.709331	0.984424
N6,N6,N6-trimethyllysine	0.00767703	0.693154	0.984424
nervonoylcarnitine (C24:1)*	0.0170258	0.692221	0.984424
NAD+	-0.0106807	0.813509	0.984424
nisinate (24:6n3)	-0.0129509	0.759563	0.984424
nonadecanoate (19:0)	-0.00450203	0.788386	0.984424
O-methyltyrosine	-0.0133357	0.60504	0.984424
O-sulfo-L-tyrosine	-0.00878739	0.66876	0.984424
oleate/vaccenate (18:1)	0.00963572	0.75463	0.984424
oleoyl-arachidonoyl-glycerol (18:1/20:4) [2]*	0.0170631	0.611951	0.984424
oleoylcarnitine (C18:1)	-0.0212942	0.66039	0.984424
ophthalmate	0.0190199	0.71548	0.984424
orotidine	-0.0111952	0.713185	0.984424
palmitoleate (16:1n7)	-0.00540301	0.860352	0.984424
palmitoleoyl ethanolamide*	0.016276	0.704476	0.984424
palmitoyl ethanolamide	0.0110225	0.79387	0.984424
palmitoylcarnitine (C16)	0.00988509	0.811476	0.984424
pantetheine	0.00947269	0.768612	0.984424
pantothenate (Vitamin B5)	0.00991285	0.758266	0.984424
perfluorooctanesulfonate (PFOS)	-0.0204871	0.732227	0.984424
phenol sulfate	0.0197365	0.85808	0.984424
phenylalanine	-0.0121333	0.578547	0.984424
phenyllactate (PLA)	0.0245684	0.669432	0.984424
phosphopantetheine	0.0140457	0.729282	0.984424
proline	0.00969258	0.697786	0.984424
putrescine	-0.00746103	0.8151	0.984424
pyridoxal	-0.00913823	0.659757	0.984424
pyridoxamine	0.00500231	0.878996	0.984424
pyridoxate	0.00634753	0.869429	0.984424
pyridoxine (Vitamin B6)	0.0172692	0.616988	0.984424
ribonate	-0.00245497	0.887463	0.984424
S-adenosylmethionine (SAM)	-0.0100797	0.771223	0.984424
salicylate	0.013686	0.705559	0.984424
serine	0.00716765	0.725017	0.984424
sphinganine	-0.00577354	0.864382	0.984424
sphingomyelin (d18:0/18:0, d19:0/17:0)*	0.0053411	0.902135	0.984424
sphingomyelin (d18:1/18:1, d18:2/18:0)	-0.00738884	0.580639	0.984424
sphingomyelin (d18:1/24:1, d18:2/24:0)*	0.00428539	0.874061	0.984424
sphingomyelin (d18:2/23:0, d18:1/23:1, d17:1/24:1)*	-0.00335313	0.906607	0.984424
sphingomyelin (d18:2/24:1, d18:1/24:2)*	-0.00274368	0.879097	0.984424
stachydrine	0.0287525	0.796364	0.984424
stearoyl sphingomyelin (d18:1/18:0)	-0.00788207	0.668879	0.984424
stearoyl-docosahexaenoyl-glycerol (18:0/22:6) [2]*	0.0198715	0.712487	0.984424
stearoylcarnitine (C18)	-0.00759801	0.799648	0.984424
sulfate*	0.00392535	0.847827	0.984424
tetracosadienoylcarnitine (C24:2)*	0.0203565	0.701879	0.984424
tetradecadienoate (14:2)*	0.0188694	0.675377	0.984424
thymidine	-0.0143465	0.711608	0.984424
hydroxyproline	-0.00871939	0.686631	0.984424
tyrosine	0.00167674	0.946387	0.984424
UDP-galactose	0.017172	0.623046	0.984424
UMP	-0.0300969	0.65323	0.984424
valine	0.0118826	0.681538	0.984424
vanillactate	0.0288586	0.611058	0.984424
xanthosine	0.00866336	0.764302	0.984424
arginine	0.00122042	0.950435	0.984997
arachidate (20:0)	-0.000684311	0.956736	0.987995
octadecenedioate (C18:1-DC)	0.00362463	0.955864	0.987995
palmitoleoylcarnitine (C16:1)*	-0.00314782	0.958056	0.987995
tryptophan	0.00129927	0.962108	0.990545
2-aminoadipate	0.00152213	0.975716	0.992051
adenine	0.000716883	0.979874	0.992051
cysteine-glutathione disulfide	-0.000757731	0.98414	0.992051
decanoylcarnitine (C10)	-0.00156187	0.979337	0.992051
erythronate*	0.000322758	0.983481	0.992051
homostachydrine*	0.00137999	0.980609	0.992051
isoleucine	-0.000866679	0.97207	0.992051
margarate (17:0)	-0.000681117	0.974832	0.992051
myristoleate (14:1n5)	0.00121044	0.969917	0.992051
N-acetyltyrosine	-0.000653704	0.979622	0.992051
nicotinamide ribonucleotide (NMN)	0.0010313	0.966348	0.992051
sphingomyelin (d18:1/20:1, d18:2/20:0)*	-0.000524028	0.981053	0.992051
threonine	-0.000708908	0.979375	0.992051
1-methyl-4-imidazoleacetate	-0.000459823	0.990036	0.99466
erythritol	-0.000263363	0.991487	0.99466
N,N,N-trimethyl-alanylproline betaine (TMAP)	-0.000573668	0.99118	0.99466
1-stearoyl-2-oleoyl-GPG (18:0/18:1)	-0.000223118	0.993873	0.995461
dihomo-linolenoylcarnitine (C20:3n3 or 6)*	-0.000106705	0.998129	0.998129

## Sheet: C4vsC123
S8 Data. Differentially abundant metabolites in Knight ADRC (Knight-C4 vs Knight-C123)
Metabolome	Effect	PValue	Adjusted.Pvalue
isoleucylglycine	0.665964	2.87765e-19	1.80429e-16
phenylalanylglycine	0.447174	4.89065e-18	1.02215e-15
valylglycine	0.766015	3.60885e-18	1.02215e-15
sphingosine	0.277508	1.64838e-17	2.58384e-15
tyrosylglycine	0.35908	3.42386e-16	4.29352e-14
2'-AMP	0.504573	8.98671e-16	9.39112e-14
alanylleucine	0.640514	1.10307e-14	8.64527e-13
threonylphenylalanine	0.682288	1.0306e-14	8.64527e-13
glycylvaline	0.361661	4.95743e-14	3.45368e-12
cysteinylglycine disulfide*	0.675663	6.86798e-14	3.91475e-12
sphingadienine	0.39932	6.38487e-14	3.91475e-12
ribose	0.25522	9.10276e-14	4.75619e-12
glycylleucine	0.486854	2.06509e-13	9.96009e-12
valylleucine	0.539499	8.70591e-13	3.899e-11
1-methylnicotinamide	0.241604	2.09931e-12	8.77512e-11
leucylglutamine*	0.385847	3.16196e-12	1.23909e-10
leucylglycine	0.412436	5.30983e-12	1.95839e-10
glucose	0.503072	2.99659e-11	1.04381e-09
mannitol/sorbitol	0.183072	3.8427e-11	1.26809e-09
inositol 1-phosphate (I1P)	0.20591	5.70092e-11	1.78724e-09
2'-deoxyinosine	0.272186	1.68723e-10	4.80861e-09
acetyl-CoA	-0.313091	1.67661e-10	4.80861e-09
UDP-glucuronate	-0.144676	3.69172e-10	1.00639e-08
N-acetyl-glucosamine 1-phosphate	0.298546	6.06416e-10	1.58426e-08
sedoheptulose	0.254055	7.53767e-10	1.89045e-08
methionine sulfoxide	0.226367	1.10849e-09	2.67316e-08
hexadecasphingosine (d16:1)*	0.187375	3.85949e-09	8.9626e-08
1-arachidonoyl-GPI* (20:4)*	-0.157527	4.31637e-09	9.6656e-08
1-stearoyl-2-arachidonoyl-GPI (18:0/20:4)	-0.133332	5.48878e-09	1.18671e-07
N-acetylaspartate (NAA)	-0.0641747	6.54079e-09	1.36702e-07
1-stearoyl-2-arachidonoyl-GPS (18:0/20:4)	-0.108961	9.10344e-09	1.84124e-07
CMP	-0.131977	1.00384e-08	1.96689e-07
arachidonoylcarnitine (C20:4)	-0.297298	1.46106e-08	2.77601e-07
uridine	0.0705983	2.35415e-08	4.34133e-07
1-oleoyl-2-arachidonoyl-GPI (18:1/20:4)*	-0.137231	2.47194e-08	4.4283e-07
phenylalanylalanine	0.35166	4.09331e-08	7.12919e-07
phenylalanine	0.124259	4.39472e-08	7.44727e-07
N6-acetyllysine	0.174516	6.39258e-08	1.05478e-06
2-palmitoylglycerol (16:0)	0.218231	7.50188e-08	1.20607e-06
3'-AMP	0.331034	9.69658e-08	1.51994e-06
alanine	0.0744992	1.11959e-07	1.71216e-06
adenine	-0.163731	1.34218e-07	2.00369e-06
fructose	0.24573	2.10212e-07	3.06519e-06
fructosyllysine	0.10822	2.77668e-07	3.95676e-06
choline	-0.13939	2.89396e-07	4.03226e-06
gluconate	0.245337	3.08974e-07	4.12861e-06
mannonate*	0.20722	3.09481e-07	4.12861e-06
acetylphosphate	0.186067	3.56782e-07	4.66047e-06
erythritol	0.135008	5.02506e-07	6.43003e-06
5-methyluridine (ribothymidine)	0.127682	5.18208e-07	6.49832e-06
cysteinylglycine	0.204297	5.81115e-07	7.14429e-06
arginine	0.102637	6.87832e-07	8.29367e-06
methylphosphate	-0.0916408	8.70959e-07	1.03036e-05
2-myristoylglycerol (14:0)	0.21545	1.07338e-06	1.24631e-05
glutathione, oxidized (GSSG)	-0.109965	1.15236e-06	1.3137e-05
1-carboxyethylphenylalanine	0.165006	1.32348e-06	1.48182e-05
7-methylguanine	0.132895	1.55295e-06	1.70825e-05
glycerophosphoinositol*	-0.109637	1.76482e-06	1.90784e-05
phosphoethanolamine (PE)	-0.107022	2.31702e-06	2.46232e-05
spermidine	0.115244	2.63348e-06	2.75199e-05
succinate	0.175537	2.79954e-06	2.87756e-05
tryptophan	0.132794	2.99623e-06	3.03006e-05
acetylcholine	-0.519061	3.33729e-06	3.3214e-05
1-palmitoyl-2-arachidonoyl-GPI (16:0/20:4)*	-0.128486	3.98758e-06	3.90658e-05
3-hydroxyisobutyrate	0.155611	4.06573e-06	3.92187e-05
asparagine	0.142433	5.14828e-06	4.89087e-05
methionine	0.138612	5.39663e-06	5.05028e-05
ribulose/xylulose	0.20949	5.49032e-06	5.0624e-05
methyl glucopyranoside (alpha + beta)	0.293729	6.12734e-06	5.56789e-05
2-linoleoylglycerol (18:2)	0.280456	6.36465e-06	5.70091e-05
fumarate	-0.149969	6.95105e-06	6.13846e-05
sphinganine	0.15121	7.83189e-06	6.82027e-05
leucine	0.119079	8.21826e-06	7.0587e-05
2'-deoxyguanosine	0.153823	8.77676e-06	7.43652e-05
gamma-aminobutyrate (GABA)	-0.0687682	1.19185e-05	9.96389e-05
1-oleoyl-GPE (18:1)	0.122566	1.21496e-05	0.000100234
tyrosine	0.112634	1.70705e-05	0.000139003
2-oleoylglycerol (18:1)	0.230327	1.78712e-05	0.000143657
thiamin (Vitamin B1)	0.148352	2.15188e-05	0.000170788
4-hydroxybutyrate (GHB)	-0.158788	2.24184e-05	0.000175704
3-phosphoglycerate	0.272223	2.4355e-05	0.000188526
S-(1,2-dicarboxyethyl)glutathione	-0.111396	2.91511e-05	0.000222899
1-(1-enyl-palmitoyl)-GPE (P-16:0)*	0.141211	4.02418e-05	0.000300376
N-acetylalanine	0.0839332	3.99952e-05	0.000300376
isoleucine	0.106669	4.27969e-05	0.00031569
cytidine 5'-monophospho-N-acetylneuraminic acid	-0.172113	4.50339e-05	0.000328328
2-palmitoleoylglycerol (16:1)*	0.281987	4.6767e-05	0.000337045
1-palmitoylglycerol (16:0)	0.123023	5.30223e-05	0.000377784
1-linoleoyl-GPE (18:2)*	0.0998377	5.39402e-05	0.000380006
N-acetylglucosamine 6-phosphate	0.13606	5.54975e-05	0.000386633
N-formylphenylalanine	0.115126	5.81657e-05	0.000400768
N-formylanthranilic acid	0.13527	7.11429e-05	0.000484854
1-palmitoyl-2-oleoyl-GPS (16:0/18:1)	-0.108216	7.85988e-05	0.000518752
N-acetyl-3-methylhistidine*	-0.383594	7.78934e-05	0.000518752
UDP-glucose	0.220522	7.74631e-05	0.000518752
cysteine-glutathione disulfide	0.156068	8.26685e-05	0.000539928
glutamate, gamma-methyl ester	-0.108488	8.66251e-05	0.000559938
cystine	0.378406	9.03527e-05	0.000578073
citrate	-0.0859429	9.66804e-05	0.000612309
2-docosahexaenoylglycerol (22:6)*	0.183697	0.000102147	0.000640464
CoA-glutathione*	-0.113604	0.000110798	0.000687826
N2,N2-dimethylguanosine	0.158746	0.000116827	0.000718144
1-myristoylglycerol (14:0)	0.131841	0.000127942	0.000778833
homocarnosine	-0.171549	0.000142077	0.00085656
2-arachidonoylglycerol (20:4)	0.232599	0.000146248	0.000873307
FMN	-0.108743	0.000155499	0.000918739
N-acetylneuraminate	0.083635	0.000158252	0.000918739
pyridoxamine phosphate	-0.076003	0.000158242	0.000918739
arabinose	0.10436	0.00016344	0.000940157
1-carboxyethylvaline	0.118575	0.000177245	0.0010103
1-linoleoyl-GPI* (18:2)*	-0.139954	0.000189493	0.00107038
1-stearoyl-GPI (18:0)	-0.0655171	0.000219839	0.00123071
6-oxopiperidine-2-carboxylate	0.233371	0.000223429	0.00123974
NADHX*	-0.265535	0.000237879	0.00130833
2-hydroxybutyrate/2-hydroxyisobutyrate	0.155057	0.000263935	0.00143902
phenyllactate (PLA)	0.220849	0.000285138	0.00153028
valine	0.111057	0.000285555	0.00153028
pyridoxamine	0.125946	0.000311789	0.00165671
3-hydroxy-2-ethylpropionate	0.147502	0.000315291	0.00166124
1-palmitoyl-2-oleoyl-GPG (16:0/18:1)	-0.127892	0.000362594	0.00189456
FAD	-0.062891	0.000367347	0.00190353
2-O-methylascorbic acid	0.0854542	0.000415604	0.00213593
3-methylcytidine	0.102176	0.000430159	0.00219276
1-methyladenosine	0.0737981	0.000442562	0.00223779
2-aminoadipate	0.183124	0.000458713	0.0023009
indolelactate	0.151773	0.000462892	0.00230344
N-acetylglucosamine/N-acetylgalactosamine	0.104804	0.000479387	0.00236674
O-methyltyrosine	0.0966887	0.000577139	0.00282708
dihomolinolenate (20:3n3 or 3n6)	0.147951	0.000598528	0.00290912
adenosine	-0.166931	0.00061378	0.00296031
1-docosahexaenoylglycerol (22:6)	0.116916	0.000663379	0.00317511
lysine	0.0764809	0.000692508	0.00326468
N-acetylmethionine	0.108284	0.000691654	0.00326468
1-linoleoylglycerol (18:2)	0.195615	0.000729675	0.00341423
1-carboxyethylleucine	0.127166	0.000841932	0.00391031
1-dihomo-linolenylglycerol (20:3)	0.245315	0.00087352	0.00402719
malate	-0.0913689	0.000883264	0.00404238
gamma-glutamylleucine	0.186182	0.000923932	0.00419786
N-monomethylarginine	0.214247	0.00102357	0.00461711
nervonoylcarnitine (C24:1)*	-0.153883	0.00107255	0.00480347
glutarate (C5-DC)	0.119314	0.00111957	0.0049785
N-acetylmethionine sulfoxide	0.169355	0.00115534	0.00510139
isobutyrylcarnitine (C4)	0.220294	0.00116629	0.00511375
cytidine	0.260164	0.00119793	0.00521598
1-stearoyl-GPS (18:0)*	0.100355	0.00122665	0.00530421
betaine	-0.124255	0.00126889	0.00544928
lactate	0.0336342	0.00149912	0.0063942
acisoga	0.207934	0.0015415	0.00653053
3'-dephospho-CoA-glutathione*	-0.108112	0.00157755	0.00663842
1-carboxyethylisoleucine	0.124781	0.00175569	0.00733878
1-palmitoleoylglycerol (16:1)*	0.256723	0.00182476	0.00752714
glucose 6-phosphate	0.147616	0.00181276	0.00752714
1-carboxyethyltyrosine	0.106524	0.00206384	0.00843344
1-oleoyl-GPS (18:1)	0.123451	0.00207137	0.00843344
linolenate (18:3n3 or 3n6)	0.111974	0.00217791	0.00881001
pantetheine	0.103058	0.00230741	0.00927403
1-arachidonoyl-GPE (20:4n6)*	0.0716054	0.00235753	0.00935934
caproate (6:0)	-0.070447	0.00235849	0.00935934
xanthine	0.0634289	0.00245567	0.00968368
cysteine	0.125758	0.00254785	0.00998439
isovalerylcarnitine (C5)	0.171793	0.00276351	0.0107622
CDP-choline	-0.0470841	0.00278219	0.0107681
gamma-glutamylphenylalanine	0.175134	0.00293096	0.0112743
N-acetylglucosaminylasparagine	-0.0340158	0.00302191	0.0115533
alpha-hydroxyisocaproate	0.152269	0.00314347	0.0118836
alpha-hydroxyisovalerate	0.142538	0.00314621	0.0118836
1-palmitoyl-GPE (16:0)	0.0789466	0.00321665	0.0120769
3-hydroxyhexanoate	-0.077639	0.00328148	0.012247
N-acetylglutamate	-0.0587847	0.00330368	0.0122568
1,2-dioleoyl-GPS (18:1/18:1)	-0.0838715	0.00338748	0.0124938
adrenoylcarnitine (C22:4)*	-0.12395	0.0034862	0.0127827
1-(1-enyl-stearoyl)-GPE (P-18:0)*	0.0657799	0.00352884	0.0127895
phytosphingosine	0.0996398	0.00352589	0.0127895
N-formylmethionine	0.0974039	0.00378388	0.013635
dimethylarginine (ADMA + SDMA)	0.105337	0.00397231	0.0142322
tryptophan betaine	-0.328326	0.00414134	0.0147535
1-oleoylglycerol (18:1)	0.143013	0.00425939	0.0150884
N-acetylvaline	0.0573116	0.00437097	0.0153966
glutathione, reduced (GSH)	-0.0887822	0.00478718	0.0167685
CDP-ethanolamine	-0.0411177	0.00521936	0.0181808
arachidonoyl ethanolamide	-0.0919391	0.00526968	0.0182546
1-arachidonylglycerol (20:4)	0.163848	0.00572773	0.0197324
argininosuccinate	-0.149299	0.00616709	0.0211299
gamma-glutamylglutamine	-0.0975137	0.00659136	0.0224233
spermine	0.0714011	0.00661612	0.0224233
phosphoenolpyruvate (PEP)	0.205765	0.00668157	0.0225234
4-guanidinobutanoate	-0.0736525	0.00696045	0.0232138
beta-alanine	0.0294696	0.00692983	0.0232138
glycerophosphoserine*	0.0446661	0.00769007	0.0255115
AMP	-0.173185	0.00793159	0.0261742
dihomolinoleate (20:2n6)	0.100879	0.00812164	0.0266611
pantothenate (Vitamin B5)	-0.0920387	0.0083202	0.0271706
saccharopine	0.141782	0.00868322	0.0281662
sphingomyelin (d18:2/18:1)*	0.0891286	0.00871491	0.0281662
Isobar: hexose diphosphates	0.18183	0.0088555	0.0284738
1-linoleoyl-GPG (18:2)*	0.0992385	0.00899956	0.028632
1-stearoyl-GPC (18:0)	-0.0380821	0.00919466	0.028632
15-KETE	0.106149	0.00926999	0.028632
glycerol	0.0638552	0.00922008	0.028632
guanosine	-0.06056	0.00925797	0.028632
mead acid (20:3n9)	0.167865	0.00922791	0.028632
N-acetylhistidine	-0.195479	0.00896019	0.028632
thymine	0.0875484	0.00908471	0.028632
3-formylindole	0.0524099	0.00953162	0.0292957
myo-inositol	0.0440987	0.00979118	0.0299467
1-stearoyl-2-oleoyl-GPS (18:0/18:1)	-0.0843965	0.00992824	0.0302185
serotonin	0.177268	0.0100246	0.0303643
S-methylglutathione	-0.080073	0.0105491	0.0316474
threonine	0.0746297	0.0105349	0.0316474
2S,3R-dihydroxybutyrate	0.134387	0.0108242	0.0323181
pyruvate	-0.104251	0.0109599	0.0325681
tetracosadienoylcarnitine (C24:2)*	-0.148291	0.011998	0.0354848
arachidonate (20:4n6)	0.0946163	0.0121413	0.03574
1-oleoyl-GPI (18:1)	-0.0771629	0.0126458	0.037051
carnitine	0.0662566	0.0133342	0.0388861
uracil	-0.114015	0.0137795	0.0399987
beta-hydroxyisovalerate	0.0868181	0.0141344	0.0408399
xanthosine	0.0752849	0.0143425	0.0412511
phosphocholine	0.0621668	0.0144206	0.0412864
5-dodecenoate (12:1n7)	0.113308	0.0153762	0.0436418
ribulonate/xylulonate/lyxonate*	0.0600499	0.0153825	0.0436418
eicosapentaenoate (EPA; 20:5n3)	0.113922	0.0155573	0.043939
S-adenosylmethionine (SAM)	0.0889119	0.0158507	0.0445666
ethylmalonate	0.0731537	0.0161433	0.0451869
nicotinamide riboside	0.081218	0.0166776	0.0462692
serine	0.0519447	0.0166304	0.0462692
docosapentaenoate (DPA; 22:5n3)	0.0977526	0.0168112	0.0464346
3-hydroxyarachidate*	-0.0751545	0.0174794	0.0480683
3-aminoisobutyrate	-0.0740786	0.0183295	0.0501861
decanoylcarnitine (C10)	0.147397	0.0193859	0.0528476
caprate (10:0)	-0.040186	0.0195526	0.0530714
linoleate (18:2n6)	0.0810722	0.0197088	0.0532647
N1-methylinosine	0.0853072	0.0210231	0.0565071
urate	0.0985532	0.0210888	0.0565071
UDP-N-acetylglucosamine/galactosamine	-0.0927729	0.0214345	0.0571891
NAD+	-0.111757	0.0216984	0.0576479
N6-carbamoylthreonyladenosine	0.0474696	0.0224888	0.0594957
cholesterol	-0.0198839	0.0228869	0.0600422
N-acetyl-aspartyl-glutamate (NAAG)	-0.0873287	0.022874	0.0600422
1-meadoylglycerol (20:3n9)*	0.154714	0.0230695	0.0602691
cortisol	0.13013	0.0243005	0.0632217
glycerate	0.0325508	0.0253737	0.065741
sphingomyelin (d18:1/14:0, d16:1/16:0)*	0.0380057	0.025621	0.0661086
adenylosuccinate	-0.170233	0.0264114	0.0678686
sphingomyelin (d17:1/16:0, d18:1/15:0, d16:1/17:0)*	0.0473512	0.0278805	0.0713512
2-hydroxyglutarate	0.0716299	0.0284885	0.072549
5,6-dihydrouridine	0.0899463	0.0285799	0.072549
nisinate (24:6n3)	0.100805	0.0288046	0.0728245
erythronate*	0.0359188	0.0304724	0.0767316
pyridoxal	0.0471782	0.0313872	0.0787191
2R,3R-dihydroxybutyrate	0.0785088	0.0320417	0.0800404
1-stearoyl-GPE (18:0)	0.0795823	0.0322338	0.0802008
3-(3-amino-3-carboxypropyl)uridine*	-0.0555162	0.0329206	0.0813639
4-acetamidobutanoate	-0.0863629	0.0329608	0.0813639
3-sulfinovaline	-0.137031	0.0331212	0.0814392
deoxycarnitine	-0.0389666	0.0333843	0.0817654
gamma-glutamylcysteine	-0.10245	0.0340905	0.0828478
ribonate	0.0390347	0.03407	0.0828478
N6,N6,N6-trimethyllysine	0.0441281	0.0348659	0.0840804
phenylacetylglutamine	0.182089	0.0347726	0.0840804
hypoxanthine	-0.0414057	0.0359214	0.086294
formiminoglutamate	0.108145	0.0368944	0.0882931
argininate*	-0.0504715	0.0391622	0.0933638
dehydroascorbate	0.0412094	0.0394288	0.0934692
palmitoyl sphingomyelin (d18:1/16:0)	0.0298787	0.0395045	0.0934692
3-(4-hydroxyphenyl)lactate (HPLA)	0.0846981	0.0399682	0.0940819
UDP-galactose	0.0770831	0.0400636	0.0940819
3'-dephosphocoenzyme A	-0.0919441	0.04042	0.0945646
N-stearoyltaurine	0.070968	0.0415122	0.0967589
dehydroepiandrosterone sulfate (DHEA-S)	0.133288	0.0419442	0.0974037
1-myristoyl-2-arachidonoyl-GPC (14:0/20:4)*	-0.0404914	0.0421011	0.0974066
octanoylcarnitine (C8)	0.0982813	0.0422561	0.0974066
androsterone sulfate	0.119604	0.0442771	0.10132
methionine sulfone	-0.134956	0.0442038	0.10132
10-heptadecenoate (17:1n7)	0.0795306	0.0456963	0.104188
prolylglycine	0.133279	0.0460479	0.104609
2-hydroxynervonate*	0.126441	0.0464683	0.104647
myristoleate (14:1n5)	0.0689326	0.0463087	0.104647
tetradecadienoate (14:2)*	0.0941047	0.0465652	0.104647
N-acetyl-beta-alanine	-0.0622921	0.0470473	0.105352
threonate	0.0417955	0.0474587	0.105895
arabitol/xylitol	0.0452036	0.048478	0.107786
N-acetylphenylalanine	0.0826373	0.0490049	0.108573
glycine	0.044468	0.0511438	0.112912
3-hydroxyindolin-2-one	0.115058	0.0514805	0.112966
glycerophosphoethanolamine	0.0408568	0.0515285	0.112966
eicosenoylcarnitine (C20:1)*	0.0812173	0.0540918	0.117762
oleoylcarnitine (C18:1)	0.0997083	0.0539083	0.117762
myristoleoylcarnitine (C14:1)*	0.115291	0.0547449	0.118772
proline	0.0511031	0.0550855	0.119099
2-hydroxy-3-methylvalerate	0.0963162	0.0555895	0.119775
N-acetylglycine	0.114709	0.0600961	0.129042
3-hydroxyoctanoate	-0.0481325	0.0612194	0.131005
2-hydroxybehenate	0.0659958	0.0629158	0.133476
glycerophosphorylcholine (GPC)	0.0559116	0.0629315	0.133476
kynurenine	0.092021	0.0630126	0.133476
beta-citrylglutamate	-0.0631143	0.063314	0.133663
dihomo-linoleoylcarnitine (C20:2)*	0.0952889	0.0658558	0.138562
2,4-dihydroxybutyrate	0.0690757	0.0669443	0.140381
1-palmitoyl-GPI* (16:0)	-0.0371442	0.0680951	0.142319
pregnen-diol disulfate*	0.120373	0.06996	0.145731
5-(galactosylhydroxy)-L-lysine	0.0451894	0.0713804	0.147136
guanidinoacetate	0.0822597	0.0711696	0.147136
thymidine	0.0749322	0.0713356	0.147136
UMP	-0.128594	0.0715731	0.147136
4-methylcatechol sulfate	0.190502	0.072613	0.148785
urea	0.115789	0.0749516	0.153077
1-linoleoyl-2-arachidonoyl-GPC (18:2/20:4n6)*	-0.0457423	0.0764138	0.155053
adrenate (22:4n6)	0.0641143	0.0763737	0.155053
3-hydroxypalmitoylcarnitine	0.085819	0.0768458	0.155427
1-methyl-4-imidazoleacetate	-0.0685084	0.0785496	0.158362
linoleoylcarnitine (C18:2)*	0.108311	0.0793201	0.159403
pentadecanoylcarnitine (C15)*	0.105694	0.0821015	0.164465
gamma-glutamyl-alpha-lysine	0.0958842	0.0835169	0.166239
5'- GMP	-0.114831	0.0835172	0.166239
3-methylglutaconate	0.0502585	0.0841304	0.16693
pseudouridine	0.0738058	0.0850704	0.168262
nicotinamide	-0.0194302	0.0881718	0.173848
1-palmitoleoyl-GPC* (16:1)*	-0.0699582	0.0910339	0.177493
1-palmitoyl-2-stearoyl-GPC (16:0/18:0)	-0.0863885	0.0908338	0.177493
3-hydroxydecanoate	-0.0351214	0.0911526	0.177493
deoxycholate	0.159094	0.0906034	0.177493
C-glycosyltryptophan	-0.0341462	0.0914649	0.177549
2'-O-methyluridine	0.0653847	0.0921696	0.178365
1-palmitoyl-GPS (16:0)*	0.067747	0.0927407	0.178918
benzoate	-0.0539136	0.0934067	0.17965
4-cholesten-3-one	0.0393334	0.093796	0.179847
3-hydroxyoleoylcarnitine	0.100432	0.0968853	0.185205
3-hydroxystachydrine*	0.154993	0.0974793	0.185236
guanosine 5'-diphospho-fucose	0.0538517	0.0974928	0.185236
N-acetyltaurine	0.048408	0.0987916	0.187137
5-hydroxyindoleacetate	0.0824904	0.100273	0.189371
N-acetylasparagine	-0.0439565	0.101957	0.191974
palmitoleoylcarnitine (C16:1)*	0.104428	0.102406	0.192242
stachydrine	0.191125	0.10829	0.20268
histidine	0.0479281	0.1168	0.217429
oleate/vaccenate (18:1)	0.0514007	0.11721	0.217429
pipecolate	0.0500699	0.117162	0.217429
sphingomyelin (d18:2/16:0, d18:1/16:1)*	0.0377438	0.118676	0.219499
tiglyl carnitine (C5)	0.0620552	0.119532	0.22043
S-adenosylhomocysteine (SAH)	0.0309204	0.12011	0.220848
1-palmitoyl-2-docosahexaenoyl-GPC (16:0/22:6)	-0.0500388	0.121613	0.222957
1-methyl-5-imidazoleacetate	-0.122358	0.125864	0.230077
3-methylglutarylcarnitine (2)	-0.0507016	0.129933	0.236826
13-HODE + 9-HODE	0.0606195	0.134769	0.244929
gulonate*	0.046539	0.135522	0.245584
dimethylmalonic acid	0.0448779	0.136406	0.246169
docosahexaenoyl ethanolamide	0.0468374	0.13663	0.246169
succinylcarnitine (C4-DC)	-0.0406207	0.13805	0.248015
sedoheptulose-7-phosphate	0.0604977	0.139403	0.24973
galactose 1-phosphate	0.0808165	0.144457	0.258047
sphingomyelin (d18:1/20:0, d16:1/22:0)*	-0.0770242	0.145618	0.258971
sphingomyelin (d18:2/14:0, d18:1/14:1)*	0.0433416	0.1458	0.258971
stearoylcarnitine (C18)	0.0467217	0.148698	0.263372
palmitoleate (16:1n7)	0.0464792	0.151224	0.267091
hippurate	0.127032	0.152751	0.26903
glycerophosphoglycerol	0.0298755	0.155224	0.272621
3-indoxyl sulfate	0.130086	0.156484	0.273302
4-hydroxyphenylacetate	0.0805769	0.156265	0.273302
docosahexaenoate (DHA; 22:6n3)	0.0614253	0.157953	0.275102
15-HETE	0.0635371	0.160503	0.278768
N-acetylcysteine	0.0363673	0.161639	0.279966
5,6-dihydrothymine	0.0391593	0.162311	0.280355
docosadienoate (22:2n6)	0.0655226	0.164633	0.283585
10-nonadecenoate (19:1n9)	0.0562452	0.166777	0.286491
1-(1-enyl-palmitoyl)-2-arachidonoyl-GPE (P-16:0/20:4)*	0.0181523	0.168075	0.287312
2-palmitoyl-GPC* (16:0)*	0.0284903	0.168171	0.287312
1-stearoyl-2-arachidonoyl-GPC (18:0/20:4)	-0.0340782	0.168759	0.287533
4-hydroxyphenylpyruvate	0.0700093	0.171835	0.291979
butyrylcarnitine (C4)	-0.0594271	0.175785	0.297081
ornithine	0.0425383	0.175356	0.297081
histamine	0.0583261	0.17794	0.299915
arabonate/xylonate	0.0462452	0.179674	0.302025
dihydroxyacetone phosphate (DHAP)	-0.0710868	0.180577	0.302733
ribose 1-phosphate	-0.0333045	0.182464	0.30508
1-stearoyl-2-oleoyl-GPC (18:0/18:1)	-0.0124094	0.184669	0.307946
N-acetylarginine	-0.0266853	0.185392	0.308331
stearoyl-docosahexaenoyl-glycerol (18:0/22:6) [2]*	-0.0771781	0.188581	0.312805
arachidoylcarnitine (C20)*	0.0444107	0.190765	0.315593
nicotinamide ribonucleotide (NMN)	0.0343125	0.194131	0.320317
palmitoylcarnitine (C16)	0.0572592	0.196324	0.323084
alpha-ketoglutaramate*	0.0490295	0.197499	0.324166
2-methylserine	0.0550069	0.20074	0.328423
7-HOCA	0.062792	0.20114	0.328423
1-oleoyl-2-docosahexaenoyl-GPC (18:1/22:6)*	-0.0395067	0.202478	0.328896
creatine	0.00819315	0.202175	0.328896
S-methylcysteine sulfoxide	-0.0524006	0.203671	0.329979
N-delta-acetylornithine	-0.0619647	0.205906	0.33274
carnosine	0.0661297	0.208139	0.335483
eicosanoylsphingosine (d20:1)*	0.0617601	0.209471	0.336765
1-stearoyl-2-arachidonoyl-GPE (18:0/20:4)	-0.0414592	0.215282	0.341726
carboxyethyl-GABA	0.0289534	0.214918	0.341726
ceramide (d18:2/24:1, d18:1/24:2)*	-0.0355725	0.213194	0.341726
malonate	0.0224685	0.213734	0.341726
sphingomyelin (d18:1/22:1, d18:2/22:0, d16:1/24:1)*	0.027857	0.214368	0.341726
3-methyl-2-oxobutyrate	0.0555852	0.217097	0.343737
2-hydroxyadipate	-0.0412906	0.218487	0.345067
5,6-dihydrouracil	-0.0369627	0.220065	0.346685
retinol (Vitamin A)	-0.0462326	0.221397	0.347909
1-palmitoyl-2-oleoyl-GPC (16:0/18:1)	0.00515109	0.223008	0.348641
branched-chain, straight-chain, or cyclopropyl 12:1 fatty acid*	0.0673565	0.223226	0.348641
homostachydrine*	-0.073972	0.22353	0.348641
creatinine	0.0168819	0.225051	0.350142
N1-Methyl-2-pyridone-5-carboxamide	0.086211	0.225878	0.350558
oleoyl-arachidonoyl-glycerol (18:1/20:4) [2]*	-0.0435808	0.229939	0.35598
1-methylguanidine	0.0529912	0.230786	0.356411
glycerol 3-phosphate	-0.0878863	0.23594	0.362585
p-cresol sulfate	0.078878	0.235546	0.362585
palmitoyl dihydrosphingomyelin (d18:0/16:0)*	0.0482687	0.241736	0.368967
salicylate	0.0439717	0.240971	0.368967
sphingomyelin (d18:1/17:0, d17:1/18:0, d19:1/16:0)	0.0228588	0.241859	0.368967
3-sulfo-nervonoyl-galactosylceramide (d18:1/24:1)	-0.046949	0.245741	0.37398
glycosyl ceramide (d18:1/23:1, d17:1/24:1)*	-0.0519541	0.249597	0.378013
glycosyl-N-(2-hydroxynervonoyl)-sphingosine (d18:1/24:1(2OH))*	-0.0266041	0.249213	0.378013
homovanillate (HVA)	0.0378979	0.251489	0.379111
N-palmitoylserine	-0.0441052	0.251532	0.379111
1-stearoyl-2-docosahexaenoyl-GPC (18:0/22:6)	-0.0405849	0.252499	0.379658
3-methoxytyrosine	0.0514589	0.254589	0.381486
hydroxy-N6,N6,N6-trimethyllysine*	-0.0178252	0.254932	0.381486
laurylcarnitine (C12)	0.0659222	0.258623	0.386087
2-methylcitrate/homocitrate	-0.0311567	0.262233	0.390546
N-acetylputrescine	-0.0360615	0.267425	0.397336
1-palmitoyl-2-arachidonoyl-GPC (16:0/20:4n6)	-0.0240411	0.271637	0.400353
gamma-glutamylglutamate	-0.0358477	0.270395	0.400353
phosphopantetheine	0.0481325	0.27201	0.400353
trigonelline (N'-methylnicotinate)	-0.0894054	0.271263	0.400353
margaroylcarnitine (C17)*	0.0451369	0.272821	0.400606
adipoylcarnitine (C6-DC)	0.0821961	0.275903	0.404185
sphingomyelin (d18:1/20:1, d18:2/20:0)*	-0.0249102	0.287413	0.420065
behenoylcarnitine (C22)*	-0.0474857	0.290575	0.423699
2-methylmalonylcarnitine (C4-DC)	-0.0377556	0.293634	0.426829
kynurenate	0.0495482	0.294083	0.426829
4-hydroxyhippurate	0.0974062	0.295379	0.42772
2,3-dihydroxyisovalerate	0.0502516	0.29736	0.429597
3-methylhistidine	-0.0953391	0.303114	0.436902
5-oxoproline	0.0285581	0.305367	0.43914
palmitoleoyl ethanolamide*	0.0463365	0.314217	0.450833
trimethylamine N-oxide	0.0696461	0.315223	0.451244
1-palmitoyl-2-linoleoyl-GPC (16:0/18:2)	-0.011799	0.31692	0.452639
1-oleoyl-GPG (18:1)*	0.0378462	0.321732	0.45798
maleate	-0.024947	0.32212	0.45798
corticosterone	0.0759896	0.325834	0.462212
tartronate (hydroxymalonate)	0.0525488	0.334513	0.473454
methylsuccinate	-0.0383698	0.335863	0.474079
ophthalmate	-0.053713	0.336467	0.474079
1-palmitoleoyl-2-linoleoyl-GPC (16:1/18:2)*	0.0307789	0.337575	0.474573
riboflavin (Vitamin B2)	0.0233248	0.341292	0.478724
1-(1-enyl-oleoyl)-GPE (P-18:1)*	0.0446482	0.343821	0.480945
5-methylthioadenosine (MTA)	0.0299516	0.345176	0.480945
N-acetylglutamine	-0.0249164	0.344704	0.480945
1-(1-enyl-palmitoyl)-2-linoleoyl-GPE (P-16:0/18:2)*	0.0268454	0.364513	0.501528
gamma-tocopherol/beta-tocopherol	-0.0569231	0.363276	0.501528
hexanoylcarnitine (C6)	-0.0470697	0.364376	0.501528
N-acetylthreonine	0.0160508	0.362321	0.501528
N6-carboxymethyllysine	0.0205564	0.361979	0.501528
vanillactate	0.0514469	0.364748	0.501528
1-palmitoyl-2-oleoyl-GPE (16:0/18:1)	0.0150798	0.372128	0.507227
2,4-di-tert-butylphenol	-0.0133924	0.371664	0.507227
docosatrienoate (22:3n6)*	0.0600348	0.369794	0.507227
N-oleoyltaurine	0.0391527	0.371519	0.507227
1-stearoyl-2-oleoyl-GPG (18:0/18:1)	-0.027412	0.377774	0.513805
2-hydroxystearate	0.0207921	0.378902	0.514224
phosphate	-0.00856152	0.380271	0.514968
2-oxoarginine*	0.0244569	0.382086	0.516177
sphingomyelin (d18:2/24:1, d18:1/24:2)*	0.0167011	0.382811	0.516177
gamma-glutamylvaline	-0.0350454	0.385427	0.517479
pyroglutamine*	-0.0265257	0.384965	0.517479
1-(1-enyl-palmitoyl)-2-oleoyl-GPE (P-16:0/18:1)*	0.0266168	0.390764	0.522407
1-palmitoyl-GPC (16:0)	-0.0145362	0.390442	0.522407
imidazole propionate	0.0696151	0.393849	0.525412
(14 or 15)-methylpalmitate (a17:0 or i17:0)	0.0147487	0.396474	0.52779
sphingomyelin (d18:1/18:1, d18:2/18:0)	0.011426	0.421191	0.559505
1-myristoyl-2-palmitoyl-GPC (14:0/16:0)	-0.0168906	0.436747	0.578943
sphingomyelin (d18:0/18:0, d19:0/17:0)*	-0.035755	0.438465	0.579995
1-palmitoyl-2-palmitoleoyl-GPC (16:0/16:1)*	-0.00632721	0.440632	0.581634
lignoceroyl sphingomyelin (d18:1/24:0)	0.0256025	0.443671	0.58197
N,N,N-trimethyl-alanylproline betaine (TMAP)	0.0427162	0.442157	0.58197
propionylcarnitine (C3)	0.0307604	0.443448	0.58197
(16 or 17)-methylstearate (a19:0 or i19:0)	-0.0135817	0.446092	0.583924
2-stearoyl-GPE (18:0)*	0.0283869	0.451381	0.589616
N-palmitoyltaurine	0.0328575	0.452801	0.590242
1-palmitoyl-2-arachidonoyl-GPE (16:0/20:4)*	-0.0238843	0.454264	0.590921
eicosenoate (20:1n9 or 1n11)	0.0271665	0.459555	0.596565
glycosyl-N-nervonoyl-sphingadienine (d18:2/24:1)*	-0.0220084	0.463714	0.600721
3-sulfo-L-alanine	-0.0770049	0.46492	0.60104
indoleacetate	0.0403045	0.467248	0.602807
chiro-inositol	-0.0397589	0.474966	0.611507
3-amino-2-piperidone	0.0243349	0.488025	0.627032
2-piperidinone	0.0664483	0.491043	0.628805
pregnenediol sulfate (C21H34O5S)*	0.0411481	0.491411	0.628805
3-hydroxybutyrate (BHBA)	0.0271647	0.493928	0.629306
CoA	-0.0286631	0.493414	0.629306
glycosyl-N-nervonoyl-sphingosine (d18:1/24:1)*	-0.0241403	0.494813	0.629306
3-methoxytyramine sulfate	0.0310021	0.498763	0.630493
dimethyl sulfone	0.0336054	0.496959	0.630493
tricosanoyl sphingomyelin (d18:1/23:0)*	0.0311543	0.498724	0.630493
aspartate	0.0158613	0.500587	0.631525
margarate (17:0)	0.0152847	0.502188	0.632273
adenosine 5'-diphosphoribose (ADP-ribose)	0.0300387	0.5051	0.634665
cystathionine	-0.0380271	0.511396	0.638736
gamma-glutamyl-epsilon-lysine	-0.0535364	0.51096	0.638736
glycosyl ceramide (d18:2/25:1, d18:1/25:2)	-0.0169287	0.510842	0.638736
4-acetaminophen sulfate	0.118826	0.513096	0.639585
dihomo-linolenoylcarnitine (C20:3n3 or 6)*	-0.0322845	0.515087	0.640793
1-(1-enyl-stearoyl)-2-oleoyl-GPE (P-18:0/18:1)	0.0204429	0.518756	0.644079
2'-O-methylcytidine	0.0260632	0.522036	0.646871
nonadecanoate (19:0)	0.011248	0.525238	0.649555
arachidate (20:0)	0.00856636	0.527507	0.651076
5-hydroxylysine	0.0178809	0.530335	0.653281
docosadienoylcarnitine (C22:2)*	0.032521	0.537278	0.660536
2-methylbutyrylcarnitine (C5)	0.0254206	0.54175	0.664731
taurine	-0.0103803	0.542922	0.664867
3-hydroxyadipate*	0.0365198	0.544917	0.66601
N6-methyllysine	-0.0585725	0.549997	0.668311
phenol sulfate	-0.0708775	0.548697	0.668311
taurocyamine	-0.022256	0.54932	0.668311
guanine	-0.0172691	0.553907	0.67176
sulfate*	-0.0127861	0.559121	0.676774
2-hydroxyheptanoate*	-0.0135931	0.562411	0.679445
glutarylcarnitine (C5-DC)	0.0254211	0.563519	0.679473
pyridoxate	-0.0237806	0.565566	0.680633
glutamate	0.00947651	0.572709	0.687701
orotidine	0.0180625	0.573632	0.687701
stearate (18:0)	-0.0123245	0.576981	0.68908
stearoyl-arachidonoyl-glycerol (18:0/20:4) [2]*	-0.0177791	0.576124	0.68908
putrescine	-0.0184551	0.585973	0.698489
1-(1-enyl-palmitoyl)-2-palmitoleoyl-GPC (P-16:0/16:1)*	0.0242532	0.595631	0.708654
oleoyl ethanolamide	0.0217995	0.600032	0.712538
beta-hydroxyisovaleroylcarnitine	0.0140449	0.602059	0.713594
NADH	-0.031342	0.610326	0.722027
aconitate [cis or trans]	-0.0108835	0.611793	0.7224
stearoyl sphingomyelin (d18:1/18:0)	0.00997338	0.613381	0.722914
1-stearoyl-2-oleoyl-GPE (18:0/18:1)	-0.00662983	0.617901	0.726874
pentadecanoate (15:0)	-0.00712863	0.619161	0.726992
linoleoyl ethanolamide	-0.0162244	0.623249	0.730425
ascorbate (Vitamin C)	-0.0118299	0.627382	0.733897
glycosyl-N-stearoyl-sphingadienine (d18:2/18:0)*	0.0225484	0.632287	0.73589
homocitrulline	0.0316489	0.632607	0.73589
palmitate (16:0)	-0.0108828	0.631075	0.73589
docosapentaenoate (n6 DPA; 22:5n6)	0.0191581	0.6374	0.738724
stearoyl-arachidonoyl-glycerol (18:0/20:4) [1]*	-0.024628	0.636539	0.738724
N-carbamoylglutamate	0.0147869	0.642178	0.742889
pyridoxine (Vitamin B6)	0.0170941	0.64578	0.74568
acetylcarnitine (C2)	0.0134423	0.654515	0.752477
lanthionine	-0.0118206	0.655005	0.752477
N6-succinyladenosine	0.00782214	0.655267	0.752477
1-palmitoyl-2-docosahexaenoyl-GPE (16:0/22:6)*	-0.015977	0.666076	0.763492
ribitol	0.0138259	0.667549	0.763784
1,2-dipalmitoyl-GPC (16:0/16:0)	-0.0188508	0.679166	0.77566
myristate (14:0)	0.00768978	0.680456	0.775719
1-palmitoyl-GPG (16:0)*	0.0111007	0.684006	0.776942
3-hydroxystearate	0.0078294	0.682932	0.776942
gamma-glutamylthreonine	-0.0158657	0.691494	0.784027
N-stearoyl-sphingosine (d18:1/18:0)*	-0.0101578	0.704423	0.797244
1-(1-enyl-palmitoyl)-2-oleoyl-GPC (P-16:0/18:1)*	0.0171569	0.710572	0.802754
1,2-dioleoyl-GPE (18:1/18:1)	0.00589594	0.720994	0.806893
1-(1-enyl-oleoyl)-2-oleoyl-GPE (P-18:1/18:1)*	0.0138787	0.715701	0.806893
1-(1-enyl-stearoyl)-2-arachidonoyl-GPE (P-18:0/20:4)*	0.00730397	0.723206	0.806893
heptenedioate (C7:1-DC)*	0.0228215	0.721628	0.806893
inosine	0.00615709	0.723243	0.806893
nervonoyl ethanolamide (24:1)*	0.0257462	0.723199	0.806893
S-methylcysteine	-0.0109557	0.720544	0.806893
citrulline	0.0229269	0.725415	0.807878
glutamine	-0.00919481	0.733625	0.814128
N-stearoyl-sphingadienine (d18:2/18:0)*	-0.017394	0.733309	0.814128
3-hydroxylaurate	-0.00879235	0.73582	0.815122
docosatrienoylcarnitine (C22:3)*	0.0159248	0.737198	0.815208
erucate (22:1n9)	0.0133952	0.747444	0.825084
2,3-dihydroxy-2-methylbutyrate	-0.00856007	0.748946	0.825289
2'-deoxyuridine	-0.0122397	0.753412	0.826776
N-oleoylserine	-0.0134476	0.754252	0.826776
palmitoyl ethanolamide	0.0141768	0.751772	0.826776
gamma-glutamylhistidine	0.0157796	0.760073	0.831703
N-acetylserine	-0.00497586	0.763935	0.834473
1-linoleoyl-2-arachidonoyl-GPE (18:2/20:4)*	0.00672518	0.768528	0.835125
palmitoyl-arachidonoyl-glycerol (16:0/20:4) [2]*	0.00950586	0.768417	0.835125
thioproline	-0.0116544	0.76836	0.835125
1-arachidonoyl-GPC* (20:4)*	0.00671906	0.783215	0.849612
alpha-tocopherol	0.00479083	0.784686	0.849737
dimethylglycine	-0.0125288	0.787799	0.850173
N-acetylleucine	-0.00755089	0.787284	0.850173
1-palmitoyl-2-linoleoyl-GPE (16:0/18:2)	-0.00389707	0.801117	0.861839
N,N,N-trimethyl-5-aminovalerate	-0.0100553	0.801359	0.861839
1-stearoyl-2-docosahexaenoyl-GPE (18:0/22:6)*	-0.00874374	0.817274	0.876755
orotate	-0.00765649	0.818025	0.876755
sphingomyelin (d18:2/23:0, d18:1/23:1, d17:1/24:1)*	0.00691044	0.82128	0.878741
glycosyl ceramide (d16:1/24:1, d18:1/22:1)*	-0.00894317	0.832781	0.88953
1-oleoyl-2-linoleoyl-GPE (18:1/18:2)*	0.00419809	0.836538	0.891538
N-arachidonoyltaurine	-0.0102007	0.838363	0.891538
perfluorooctanesulfonate (PFOS)	0.0129776	0.838927	0.891538
hypotaurine	-0.00767846	0.840965	0.892191
3-ureidopropionate	0.00637186	0.871267	0.921249
alpha-ketoglutarate	-0.00302247	0.87136	0.921249
glycosyl-N-stearoyl-sphingosine (d18:1/18:0)	-0.00674681	0.872762	0.921249
(S)-3-hydroxybutyrylcarnitine	0.0047611	0.879316	0.926607
glycosyl-N-palmitoyl-sphingosine (d18:1/16:0)	0.00587915	0.884884	0.92935
myristoylcarnitine (C14)	0.00791358	0.883645	0.92935
hydroxyproline	-0.00323073	0.888273	0.93135
ximenoyl ethanolamide (26:1)*	0.00693391	0.895501	0.937361
8-methoxykynurenate	0.00794448	0.900726	0.941259
sphingomyelin (d18:1/24:1, d18:2/24:0)*	0.00347367	0.904456	0.943584
dopamine 3-O-sulfate	-0.00554241	0.914178	0.952142
diacetylspermidine*	-0.00383924	0.91786	0.954392
1-oleoyl-GPC (18:1)	-0.00122867	0.919953	0.954984
(R)-3-hydroxybutyrylcarnitine	-0.00352997	0.922952	0.956514
1-(1-enyl-palmitoyl)-2-palmitoyl-GPC (P-16:0/16:0)*	0.002313	0.930035	0.960694
imidazole lactate	-0.00369931	0.93005	0.960694
2,3-dihydroxy-5-methylthio-4-pentenoate (DMTPA)*	0.00221649	0.937433	0.966728
glycosyl ceramide (d18:1/20:0, d16:1/22:0)*	0.00269506	0.940612	0.968413
1-methylhistidine	0.00461359	0.945602	0.971954
7-hydroxycholesterol (alpha or beta)	-0.00302105	0.950218	0.975101
ergothioneine	-0.0026104	0.952923	0.976279
1,5-anhydroglucitol (1,5-AG)	-0.00225948	0.956336	0.978177
3-hydroxy-3-methylglutarate	-0.00136573	0.959909	0.97978
hydantoin-5-propionate	-0.00401695	0.961028	0.97978
1-stearoyl-GPG (18:0)	0.00132146	0.963366	0.980569
O-sulfo-L-tyrosine	0.000969141	0.96515	0.980792
1-oleoyl-2-arachidonoyl-GPE (18:1/20:4)*	-0.000448207	0.970298	0.982839
erucoylcarnitine (C22:1)*	-0.00139799	0.969708	0.982839
stearoyl ethanolamide	0.000817567	0.97337	0.98436
3-hydroxypalmitate	-0.000617468	0.977441	0.984804
carotene diol (1)	0.00148121	0.977119	0.984804
N-stearoylserine*	-0.000918506	0.978521	0.984804
1-oleoyl-2-docosahexaenoyl-GPE (18:1/22:6)*	0.00023026	0.993195	0.993672
N-acetyltyrosine	0.000367844	0.989204	0.993672
N-palmitoyl-sphingadienine (d18:2/16:0)*	-0.000533471	0.993672	0.993672
octadecenedioate (C18:1-DC)	-0.000600455	0.993045	0.993672

## Sheet: ADvsCO
S8 Data. Differentially abundant metabolites in Knight ADRC (all-ADs vs Control )
Metabolome	Effect	PValue	Adjusted.Pvalue
pipecolate	-0.17432	0.000185279	0.0580851
serotonin	-0.380451	0.000114992	0.0580851
alpha-tocopherol	-0.0795861	0.000441965	0.069278
beta-citrylglutamate	-0.154446	0.000424383	0.069278
N-acetylasparagine	-0.131384	0.000569822	0.0714557
3-ureidopropionate	-0.175791	0.00106472	0.0922872
retinol (Vitamin A)	-0.160694	0.00117751	0.0922872
tryptophan betaine	-0.505503	0.000999765	0.0922872
4-hydroxybutyrate (GHB)	0.150426	0.00180672	0.113281
ergothioneine	-0.181027	0.00178895	0.113281
lanthionine	-0.106735	0.00227669	0.129771
5-hydroxyindoleacetate	-0.207445	0.0036232	0.189312
N-acetylputrescine	-0.123542	0.00408065	0.196813
N-acetylglucosaminylasparagine	-0.0452214	0.004418	0.197863
N-carbamoylglutamate	-0.11743	0.00616457	0.257679
glutarate (C5-DC)	0.123756	0.0108612	0.400587
N-acetylglutamate	-0.071259	0.0102359	0.400587
glycerophosphoinositol*	-0.0781462	0.0124794	0.434698
5-hydroxylysine	-0.0880657	0.0148036	0.441993
aspartate	0.0745216	0.0146556	0.441993
glycerophosphoserine*	-0.0552232	0.014317	0.441993
alpha-hydroxyisovalerate	-0.151958	0.0181692	0.517821
CDP-ethanolamine	-0.0443627	0.0214093	0.583636
1,5-anhydroglucitol (1,5-AG)	0.121403	0.0279856	0.585749
acetylcholine	-0.33028	0.0255145	0.585749
cytidine 5'-monophospho-N-acetylneuraminic acid	0.126519	0.0282014	0.585749
eicosapentaenoate (EPA; 20:5n3)	-0.138378	0.0289605	0.585749
gamma-glutamylglutamate	0.0919608	0.0287911	0.585749
guanidinoacetate	0.132956	0.023393	0.585749
malonate	-0.0554344	0.025035	0.585749
orotate	0.111997	0.0264147	0.585749
1-stearoyl-GPG (18:0)	-0.0832998	0.0316129	0.619415
beta-hydroxyisovaleroylcarnitine	-0.0753817	0.0376497	0.697324
N-acetylhistidine	-0.197152	0.0378134	0.697324
1-linoleoyl-2-arachidonoyl-GPC (18:2/20:4n6)*	-0.0678528	0.0466125	0.70758
1-palmitoyl-2-palmitoleoyl-GPC (16:0/16:1)*	0.0219146	0.041285	0.70758
2-aminoadipate	0.138899	0.0487608	0.70758
3-hydroxyisobutyrate	0.092343	0.0511531	0.70758
3-methoxytyramine sulfate	-0.122776	0.0464354	0.70758
carboxyethyl-GABA	0.0648876	0.0412228	0.70758
dihomolinoleate (20:2n6)	-0.10049	0.0507333	0.70758
glutamate	0.0446451	0.0458887	0.70758
homovanillate (HVA)	-0.0858933	0.0519118	0.70758
N-acetylglycine	0.15131	0.0493953	0.70758
propionylcarnitine (C3)	-0.109836	0.0419254	0.70758
S-methylcysteine sulfoxide	0.106066	0.0489102	0.70758
2-methylcitrate/homocitrate	-0.0712852	0.0585758	0.730193
3-hydroxypalmitoylcarnitine	0.119752	0.0593937	0.730193
N6-succinyladenosine	0.0437493	0.0575532	0.730193
nervonoylcarnitine (C24:1)*	-0.114018	0.058522	0.730193
saccharopine	0.137544	0.0582065	0.730193
10-nonadecenoate (19:1n9)	-0.100171	0.0648357	0.766906
N-acetylarginine	-0.0514374	0.0639542	0.766906
putrescine	-0.0842171	0.0660493	0.766906
2-methylmalonylcarnitine (C4-DC)	-0.0839694	0.0727745	0.814815
urea	0.156734	0.0719795	0.814815
1-(1-enyl-palmitoyl)-2-linoleoyl-GPE (P-16:0/18:2)*	0.0695029	0.0767752	0.815899
dimethylglycine	-0.109752	0.0762915	0.815899
gamma-glutamylthreonine	0.0999342	0.0755381	0.815899
CDP-choline	-0.0374952	0.0799637	0.824006
dehydroepiandrosterone sulfate (DHEA-S)	0.180981	0.0814807	0.824006
docosadienoate (22:2n6)	-0.111593	0.0810163	0.824006
1-oleoyl-GPC (18:1)	-0.0279267	0.0891574	0.828345
2-hydroxyglutarate	0.0768797	0.0931088	0.828345
3-hydroxy-2-ethylpropionate	0.0919646	0.0875578	0.828345
acetyl-CoA	-0.095287	0.0937999	0.828345
fructosyllysine	0.0465458	0.0925597	0.828345
nicotinamide	-0.0253657	0.0929144	0.828345
NADH	-0.133597	0.0910815	0.828345
orotidine	0.07492	0.0861905	0.828345
S-adenosylhomocysteine (SAH)	-0.0446554	0.0885527	0.828345
2-piperidinone	0.216092	0.0956711	0.833136
1-palmitoyl-GPG (16:0)*	-0.0597814	0.0996153	0.844038
dimethylarginine (ADMA + SDMA)	0.0813631	0.0983151	0.844038
5-methylthioadenosine (MTA)	-0.0676035	0.104469	0.863146
stearate (18:0)	-0.049849	0.104624	0.863146
1,2-dioleoyl-GPE (18:1/18:1)	-0.0343436	0.107745	0.877356
vanillactate	0.120515	0.113963	0.916085
(16 or 17)-methylstearate (a19:0 or i19:0)	-0.0344596	0.167474	0.922191
(R)-3-hydroxybutyrylcarnitine	-0.0612616	0.210105	0.922191
1-arachidonoyl-GPE (20:4n6)*	-0.0352745	0.262382	0.922191
1-arachidonoyl-GPI* (20:4)*	-0.0314089	0.410804	0.922191
1-carboxyethylisoleucine	-0.0559414	0.290731	0.922191
1-carboxyethylleucine	-0.0476155	0.344765	0.922191
1-dihomo-linolenylglycerol (20:3)	-0.103672	0.286738	0.922191
1-linoleoyl-2-arachidonoyl-GPE (18:2/20:4)*	-0.0405213	0.167906	0.922191
1-methyl-5-imidazoleacetate	0.128522	0.250279	0.922191
1-myristoyl-2-arachidonoyl-GPC (14:0/20:4)*	-0.0286251	0.283137	0.922191
1-myristoylglycerol (14:0)	-0.0634771	0.148068	0.922191
1-oleoyl-2-docosahexaenoyl-GPC (18:1/22:6)*	-0.0523836	0.197016	0.922191
1-oleoyl-2-linoleoyl-GPE (18:1/18:2)*	-0.0308908	0.265878	0.922191
1-oleoyl-GPE (18:1)	-0.0329865	0.365072	0.922191
1-oleoyl-GPI (18:1)	-0.03321	0.417848	0.922191
1-oleoyl-GPS (18:1)	-0.0643365	0.223074	0.922191
1-palmitoyl-2-linoleoyl-GPE (16:0/18:2)	-0.0249704	0.234629	0.922191
1-palmitoyl-2-oleoyl-GPC (16:0/18:1)	-0.00763784	0.173318	0.922191
1-palmitoyl-2-oleoyl-GPE (16:0/18:1)	-0.0186423	0.400835	0.922191
1-palmitoyl-2-oleoyl-GPG (16:0/18:1)	-0.0669039	0.155576	0.922191
1-stearoyl-2-arachidonoyl-GPE (18:0/20:4)	-0.0379225	0.388277	0.922191
1-stearoyl-2-oleoyl-GPE (18:0/18:1)	-0.0254424	0.140159	0.922191
1-stearoyl-GPC (18:0)	-0.0202043	0.297835	0.922191
1-stearoyl-GPS (18:0)*	0.0423701	0.317216	0.922191
10-heptadecenoate (17:1n7)	-0.073781	0.166381	0.922191
13-HODE + 9-HODE	0.049935	0.367643	0.922191
2,3-dihydroxy-5-methylthio-4-pentenoate (DMTPA)*	-0.0414816	0.276819	0.922191
2-hydroxyadipate	-0.0416082	0.366699	0.922191
2-hydroxybutyrate/2-hydroxyisobutyrate	-0.0559483	0.317094	0.922191
2-hydroxynervonate*	-0.0765443	0.36783	0.922191
2R,3R-dihydroxybutyrate	0.0442336	0.35052	0.922191
3'-dephosphocoenzyme A	0.0498716	0.380177	0.922191
3-aminoisobutyrate	-0.0390321	0.359313	0.922191
3-hydroxy-3-methylglutarate	-0.0340198	0.343966	0.922191
3-hydroxyarachidate*	-0.0546398	0.194833	0.922191
3-hydroxylaurate	-0.0420898	0.216834	0.922191
3-hydroxyoleoylcarnitine	0.0977454	0.219607	0.922191
3-methoxytyrosine	0.0637915	0.282403	0.922191
3-phosphoglycerate	0.0991518	0.253455	0.922191
3-sulfinovaline	-0.0660878	0.411599	0.922191
4-hydroxyphenylpyruvate	0.0712102	0.28916	0.922191
4-methylcatechol sulfate	0.225024	0.121226	0.922191
5,6-dihydrothymine	-0.0434995	0.253747	0.922191
5,6-dihydrouridine	0.0776611	0.161368	0.922191
5-dodecenoate (12:1n7)	-0.0577898	0.320751	0.922191
5-methyluridine (ribothymidine)	0.0438109	0.194828	0.922191
acetylcarnitine (C2)	-0.0522141	0.195664	0.922191
adenine	0.0517762	0.204961	0.922191
2'-AMP	0.128136	0.141556	0.922191
3'-AMP	0.104666	0.214802	0.922191
adenylosuccinate	0.110501	0.302288	0.922191
alpha-ketoglutaramate*	0.0522171	0.314737	0.922191
alpha-ketoglutarate	0.0269729	0.279864	0.922191
androsterone sulfate	0.0882756	0.264914	0.922191
arabonate/xylonate	0.0521219	0.26455	0.922191
arachidate (20:0)	-0.015168	0.408889	0.922191
arachidonate (20:4n6)	-0.0533862	0.280391	0.922191
arachidonoyl ethanolamide	-0.0587306	0.150275	0.922191
arachidonoylcarnitine (C20:4)	-0.0969873	0.163589	0.922191
arachidoylcarnitine (C20)*	0.0459593	0.31141	0.922191
argininate*	0.0299361	0.359055	0.922191
behenoylcarnitine (C22)*	-0.0584507	0.313381	0.922191
beta-hydroxyisovalerate	-0.0435931	0.37401	0.922191
betaine	-0.0459815	0.370533	0.922191
branched-chain, straight-chain, or cyclopropyl 12:1 fatty acid*	-0.0734761	0.303238	0.922191
carnitine	-0.0462973	0.198136	0.922191
carotene diol (1)	-0.0798274	0.222399	0.922191
phosphocholine	-0.0267301	0.418048	0.922191
citrulline	-0.130334	0.126119	0.922191
CoA-glutathione*	-0.0489677	0.213827	0.922191
corticosterone	0.0931458	0.366281	0.922191
creatine	0.00834646	0.311011	0.922191
creatinine	0.0218867	0.232441	0.922191
cysteinylglycine disulfide*	0.179098	0.146916	0.922191
CMP	0.0255475	0.401969	0.922191
dehydroascorbate	0.0298235	0.244344	0.922191
deoxycarnitine	-0.020509	0.388662	0.922191
diacetylspermidine*	-0.0435867	0.376749	0.922191
dihomolinolenate (20:3n3 or 3n6)	-0.0875363	0.134304	0.922191
dihydroxyacetone phosphate (DHAP)	-0.0891001	0.196399	0.922191
dimethyl sulfone	0.0750489	0.284516	0.922191
docosapentaenoate (n6 DPA; 22:5n6)	0.0596056	0.277074	0.922191
docosatrienoate (22:3n6)*	-0.0740374	0.39825	0.922191
docosatrienoylcarnitine (C22:3)*	0.0738992	0.24082	0.922191
dopamine 3-O-sulfate	-0.0826816	0.251583	0.922191
eicosanoylsphingosine (d20:1)*	0.0832768	0.185001	0.922191
eicosenoate (20:1n9 or 1n11)	-0.0396826	0.417949	0.922191
erucate (22:1n9)	-0.0619417	0.26391	0.922191
erythritol	0.0420193	0.236879	0.922191
erythronate*	0.0211014	0.339788	0.922191
FAD	-0.0298042	0.20882	0.922191
FMN	-0.0390096	0.294096	0.922191
formiminoglutamate	-0.0793156	0.235002	0.922191
gamma-aminobutyrate (GABA)	-0.01845	0.364346	0.922191
gamma-glutamylphenylalanine	0.0927463	0.230859	0.922191
gamma-glutamylvaline	0.0527226	0.282267	0.922191
gamma-tocopherol/beta-tocopherol	0.0754277	0.37847	0.922191
glucose 6-phosphate	-0.0653136	0.295067	0.922191
glutamate, gamma-methyl ester	-0.051702	0.157724	0.922191
glutamine	-0.0292488	0.416335	0.922191
glutarylcarnitine (C5-DC)	0.0599622	0.29865	0.922191
glutathione, oxidized (GSSG)	-0.0256518	0.399714	0.922191
glycerol	-0.0380141	0.249685	0.922191
glycerophosphoethanolamine	0.0345778	0.20499	0.922191
glycerophosphoglycerol	-0.0222819	0.419045	0.922191
glycerophosphorylcholine (GPC)	0.0548531	0.16158	0.922191
glycosyl ceramide (d18:1/20:0, d16:1/22:0)*	0.0423514	0.380568	0.922191
glycosyl ceramide (d18:1/23:1, d17:1/24:1)*	0.0787837	0.194941	0.922191
glycosyl-N-nervonoyl-sphingadienine (d18:2/24:1)*	0.047925	0.236509	0.922191
glycosyl-N-nervonoyl-sphingosine (d18:1/24:1)*	0.0705817	0.130695	0.922191
glycosyl-N-palmitoyl-sphingosine (d18:1/16:0)	0.0502502	0.369782	0.922191
glycosyl-N-stearoyl-sphingosine (d18:1/18:0)	0.0614647	0.271876	0.922191
glycylleucine	0.0956865	0.288853	0.922191
guanine	0.0344684	0.372557	0.922191
guanosine	-0.0281439	0.382797	0.922191
heptenedioate (C7:1-DC)*	-0.119593	0.136478	0.922191
histidine	-0.0331403	0.41296	0.922191
homocarnosine	-0.0548188	0.361339	0.922191
homostachydrine*	0.104086	0.229618	0.922191
hydantoin-5-propionate	0.116229	0.306522	0.922191
imidazole lactate	-0.0867648	0.120992	0.922191
indoleacetate	0.0845695	0.249294	0.922191
isoleucine	-0.0317275	0.355784	0.922191
kynurenate	-0.0849508	0.2018	0.922191
leucine	-0.035669	0.312461	0.922191
lignoceroyl sphingomyelin (d18:1/24:0)	0.0363178	0.401361	0.922191
linoleate (18:2n6)	-0.0475831	0.308288	0.922191
lysine	-0.0345191	0.248829	0.922191
margarate (17:0)	-0.0342543	0.285151	0.922191
mead acid (20:3n9)	-0.0855656	0.31154	0.922191
myristoleoylcarnitine (C14:1)*	0.0745894	0.338629	0.922191
myristoylcarnitine (C14)	0.0732096	0.299399	0.922191
N-acetyl-3-methylhistidine*	-0.158481	0.227532	0.922191
N-acetyl-aspartyl-glutamate (NAAG)	-0.069377	0.167562	0.922191
N-acetyl-beta-alanine	-0.0372996	0.397502	0.922191
N-acetylalanine	-0.0247226	0.371405	0.922191
N-acetylglucosamine 6-phosphate	-0.0653805	0.148697	0.922191
N-acetylglutamine	-0.0390977	0.283506	0.922191
N-acetylleucine	-0.0351537	0.340162	0.922191
N-acetylneuraminate	0.024708	0.395445	0.922191
N-acetyltaurine	-0.0493266	0.217175	0.922191
N-delta-acetylornithine	-0.0830747	0.25277	0.922191
N-formylmethionine	-0.0607484	0.18201	0.922191
N-oleoylserine	-0.0493654	0.377689	0.922191
N-oleoyltaurine	0.0726052	0.204356	0.922191
N-palmitoylserine	-0.0597668	0.235952	0.922191
N-palmitoyltaurine	0.05288	0.347445	0.922191
N-stearoyl-sphingosine (d18:1/18:0)*	0.0418342	0.236372	0.922191
N-stearoyltaurine	0.069139	0.147066	0.922191
N1-Methyl-2-pyridone-5-carboxamide	-0.0931653	0.327359	0.922191
N6-acetyllysine	-0.035139	0.411769	0.922191
N6-carboxymethyllysine	-0.0378878	0.221003	0.922191
N6-methyllysine	0.110712	0.380824	0.922191
NADHX*	-0.103622	0.257522	0.922191
nisinate (24:6n3)	-0.0935817	0.127064	0.922191
nonadecanoate (19:0)	-0.0363572	0.144328	0.922191
O-sulfo-L-tyrosine	0.0304622	0.336971	0.922191
octanoylcarnitine (C8)	0.0531645	0.419778	0.922191
oleate/vaccenate (18:1)	-0.0357944	0.419987	0.922191
oleoylcarnitine (C18:1)	0.0712422	0.289819	0.922191
p-cresol sulfate	0.119609	0.196974	0.922191
palmitoleoylcarnitine (C16:1)*	0.104767	0.205423	0.922191
palmitoyl sphingomyelin (d18:1/16:0)	0.0180438	0.371455	0.922191
palmitoyl-arachidonoyl-glycerol (16:0/20:4) [2]*	0.0356187	0.411937	0.922191
pantothenate (Vitamin B5)	-0.0486575	0.281074	0.922191
perfluorooctanesulfonate (PFOS)	0.0830719	0.348871	0.922191
phosphate	-0.0127281	0.326961	0.922191
phosphoenolpyruvate (PEP)	0.0832263	0.419614	0.922191
phytosphingosine	0.0506698	0.252284	0.922191
proline	-0.0294785	0.394346	0.922191
prolylglycine	-0.114362	0.189382	0.922191
pseudouridine	0.0675218	0.243204	0.922191
pyridoxamine phosphate	-0.040047	0.129786	0.922191
ribitol	-0.0505074	0.234912	0.922191
ribulonate/xylulonate/lyxonate*	0.0511077	0.118337	0.922191
ribulose/xylulose	-0.0780628	0.226345	0.922191
S-adenosylmethionine (SAM)	-0.056623	0.244635	0.922191
spermidine	-0.0333709	0.315676	0.922191
sphinganine	0.0394547	0.420649	0.922191
sphingomyelin (d17:1/16:0, d18:1/15:0, d16:1/17:0)*	0.0270145	0.349328	0.922191
sphingomyelin (d18:1/22:1, d18:2/22:0, d16:1/24:1)*	0.0321049	0.276207	0.922191
sphingomyelin (d18:1/24:1, d18:2/24:0)*	0.0322564	0.395118	0.922191
sphingomyelin (d18:2/18:1)*	0.0481791	0.266151	0.922191
sphingomyelin (d18:2/23:0, d18:1/23:1, d17:1/24:1)*	0.0364876	0.362486	0.922191
sphingomyelin (d18:2/24:1, d18:1/24:2)*	0.0344567	0.172661	0.922191
stachydrine	0.213457	0.188463	0.922191
stearoyl ethanolamide	-0.037016	0.249854	0.922191
stearoyl sphingomyelin (d18:1/18:0)	0.0289645	0.271906	0.922191
stearoyl-arachidonoyl-glycerol (18:0/20:4) [1]*	0.0713256	0.27285	0.922191
stearoylcarnitine (C18)	0.0361951	0.402424	0.922191
succinate	0.0647515	0.196425	0.922191
succinylcarnitine (C4-DC)	-0.044466	0.235238	0.922191
sulfate*	0.0253623	0.387504	0.922191
thiamin (Vitamin B1)	0.0389494	0.40311	0.922191
threonate	0.0422038	0.126511	0.922191
threonine	0.032023	0.400749	0.922191
tiglyl carnitine (C5)	-0.0445225	0.404575	0.922191
hydroxyproline	0.0457466	0.124616	0.922191
tricosanoyl sphingomyelin (d18:1/23:0)*	0.0507532	0.350829	0.922191
trigonelline (N'-methylnicotinate)	-0.111602	0.308942	0.922191
UDP-N-acetylglucosamine/galactosamine	-0.0608092	0.228943	0.922191
uracil	-0.0675839	0.276536	0.922191
urate	-0.0650543	0.259963	0.922191
uridine	0.026375	0.120927	0.922191
UMP	0.116731	0.217353	0.922191
valine	-0.0402624	0.318407	0.922191
xanthosine	-0.051837	0.205051	0.922191
ximenoyl ethanolamide (26:1)*	-0.0648751	0.348248	0.922191
3-hydroxyhexanoate	0.0289595	0.432732	0.922513
4-hydroxyphenylacetate	-0.061712	0.432134	0.922513
ascorbate (Vitamin C)	0.0245402	0.434037	0.922513
cystine	0.1009	0.42738	0.922513
gamma-glutamyl-epsilon-lysine	-0.0843871	0.429124	0.922513
glycosyl ceramide (d18:2/25:1, d18:1/25:2)	0.0272596	0.430764	0.922513
hypoxanthine	-0.0208387	0.427126	0.922513
methionine sulfoxide	-0.0395123	0.427026	0.922513
N-acetylaspartate (NAA)	0.0119029	0.429667	0.922513
2'-O-methylcytidine	0.0406081	0.437697	0.924236
sedoheptulose	-0.0436017	0.437796	0.924236
2-methylbutyrylcarnitine (C5)	-0.041905	0.441349	0.925505
gamma-glutamylhistidine	-0.0520708	0.440667	0.925505
2-hydroxyheptanoate*	-0.0234064	0.445166	0.927305
3-indoxyl sulfate	0.0953263	0.444589	0.927305
(S)-3-hydroxybutyrylcarnitine	-0.0313986	0.452994	0.929478
1-linoleoyl-GPE (18:2)*	-0.0255329	0.449222	0.929478
2'-deoxyuridine	-0.0365364	0.453621	0.929478
3-methylcytidine	0.0290824	0.451498	0.929478
6-oxopiperidine-2-carboxylate	0.0638568	0.453467	0.929478
tryptophan	0.0280354	0.45644	0.932209
1-linoleoylglycerol (18:2)	-0.0566212	0.460523	0.937492
N-acetylvaline	-0.0202645	0.462958	0.9394
1-oleoylglycerol (18:1)	-0.048728	0.470026	0.943294
5,6-dihydrouracil	-0.0289874	0.472861	0.943294
kynurenine	-0.0479993	0.467933	0.943294
methylphosphate	-0.0182103	0.468212	0.943294
N,N,N-trimethyl-alanylproline betaine (TMAP)	0.0564921	0.473904	0.943294
N1-methylinosine	0.0405808	0.472776	0.943294
1-stearoyl-2-arachidonoyl-GPC (18:0/20:4)	-0.0233061	0.476584	0.945627
palmitoyl dihydrosphingomyelin (d18:0/16:0)*	-0.0386202	0.478614	0.94666
3-amino-2-piperidone	0.0315444	0.506827	0.952023
3-hydroxyindolin-2-one	0.0530992	0.503553	0.952023
5-oxoproline	-0.0245981	0.499971	0.952023
7-methylguanine	-0.0241892	0.512057	0.952023
asparagine	-0.0267322	0.514455	0.952023
choline	-0.0237397	0.512131	0.952023
gluconate	-0.0457546	0.487152	0.952023
glycylvaline	0.0455637	0.488312	0.952023
isoleucylglycine	0.0690011	0.50099	0.952023
leucylglutamine*	-0.0496658	0.492695	0.952023
mannonate*	0.0379899	0.484896	0.952023
methylsuccinate	-0.0347411	0.507632	0.952023
N2,N2-dimethylguanosine	0.0358383	0.513201	0.952023
palmitoyl ethanolamide	-0.038279	0.51473	0.952023
palmitoylcarnitine (C16)	0.0378182	0.510977	0.952023
pentadecanoylcarnitine (C15)*	0.0539885	0.488336	0.952023
phenyllactate (PLA)	-0.0545435	0.498654	0.952023
phosphoethanolamine (PE)	-0.0205652	0.510732	0.952023
riboflavin (Vitamin B2)	-0.0215375	0.510964	0.952023
sphingosine	0.0296612	0.507631	0.952023
stearoyl-docosahexaenoyl-glycerol (18:0/22:6) [2]*	0.0516226	0.497477	0.952023
taurocyamine	0.0327576	0.506725	0.952023
adipoylcarnitine (C6-DC)	0.0610189	0.520504	0.957055
methionine	-0.0257742	0.519356	0.957055
pyroglutamine*	0.0265317	0.523268	0.959324
thymine	-0.028861	0.525953	0.961437
glucose	0.063343	0.528817	0.96386
1-stearoyl-2-docosahexaenoyl-GPC (18:0/22:6)	-0.0285479	0.539448	0.964084
3-(3-amino-3-carboxypropyl)uridine*	-0.0213958	0.543108	0.964084
8-methoxykynurenate	-0.05406	0.540065	0.964084
adrenate (22:4n6)	-0.0303069	0.548928	0.964084
alpha-hydroxyisocaproate	-0.0429488	0.547903	0.964084
docosahexaenoate (DHA; 22:6n3)	-0.0367607	0.536695	0.964084
glycerate	0.0118337	0.548257	0.964084
N-acetyltyrosine	-0.0223313	0.543953	0.964084
phenylacetylglutamine	0.0715669	0.545947	0.964084
ribose	-0.0284012	0.544594	0.964084
serine	0.0172243	0.546304	0.964084
tetracosadienoylcarnitine (C24:2)*	-0.0455648	0.546719	0.964084
trimethylamine N-oxide	0.0573698	0.545131	0.964084
caproate (6:0)	0.0177012	0.551213	0.965393
1-palmitoyl-2-oleoyl-GPS (16:0/18:1)	0.0215835	0.562245	0.96583
2'-deoxyinosine	-0.0343029	0.557886	0.96583
7-HOCA	-0.0379131	0.554871	0.96583
linoleoylcarnitine (C18:2)*	0.0469293	0.560804	0.96583
N-acetylmethionine	-0.0244302	0.559806	0.96583
nicotinamide riboside	-0.0259671	0.556385	0.96583
sphingomyelin (d18:0/18:0, d19:0/17:0)*	-0.0352099	0.560552	0.96583
1-oleoyl-2-docosahexaenoyl-GPE (18:1/22:6)*	0.0199952	0.567236	0.969092
5'- GMP	0.0498123	0.566177	0.969092
4-cholesten-3-one	0.019271	0.568972	0.969417
1-arachidonoyl-GPC* (20:4)*	-0.0183886	0.576106	0.972442
1-carboxyethylvaline	-0.0205301	0.62786	0.972442
1-docosahexaenoylglycerol (22:6)	-0.0226239	0.614763	0.972442
1-linoleoyl-GPI* (18:2)*	-0.027885	0.577568	0.972442
1-oleoyl-2-arachidonoyl-GPE (18:1/20:4)*	-0.00886212	0.583504	0.972442
1-palmitoyl-2-arachidonoyl-GPI (16:0/20:4)*	0.0186862	0.61897	0.972442
1-palmitoyl-GPI* (16:0)	-0.0138278	0.610321	0.972442
1-stearoyl-2-oleoyl-GPC (18:0/18:1)	-0.00586417	0.628768	0.972442
2'-deoxyguanosine	-0.0244462	0.601783	0.972442
2,3-dihydroxy-2-methylbutyrate	0.0182554	0.619005	0.972442
2-hydroxybehenate	-0.022738	0.632785	0.972442
3-hydroxypalmitate	0.0136985	0.622892	0.972442
acetylphosphate	0.0265231	0.591379	0.972442
aconitate [cis or trans]	-0.0138146	0.632175	0.972442
adenosine	-0.0319713	0.620342	0.972442
arabinose	-0.0196707	0.599024	0.972442
butyrylcarnitine (C4)	-0.0303283	0.61052	0.972442
cysteine-glutathione disulfide	0.0273572	0.600961	0.972442
docosapentaenoate (DPA; 22:5n3)	-0.0298164	0.598681	0.972442
glycerol 3-phosphate	0.0526231	0.589095	0.972442
imidazole propionate	-0.0518771	0.626387	0.972442
indolelactate	0.0291642	0.614435	0.972442
methionine sulfone	0.0442165	0.623211	0.972442
myo-inositol	0.0126012	0.595236	0.972442
N-acetylglucosamine/N-acetylgalactosamine	-0.0220178	0.581982	0.972442
N-stearoylserine*	-0.0241691	0.587426	0.972442
N6,N6,N6-trimethyllysine	-0.0151901	0.584527	0.972442
O-methyltyrosine	-0.0180664	0.612709	0.972442
octadecenedioate (C18:1-DC)	0.0442625	0.611101	0.972442
ornithine	0.0211504	0.60667	0.972442
palmitoleoyl ethanolamide*	-0.0301729	0.615077	0.972442
pyridoxamine	-0.024463	0.597948	0.972442
S-(1,2-dicarboxyethyl)glutathione	-0.0176707	0.626184	0.972442
S-methylglutathione	-0.020867	0.620435	0.972442
salicylate	-0.0272005	0.586665	0.972442
sedoheptulose-7-phosphate	-0.0269987	0.620169	0.972442
sphingomyelin (d18:1/18:1, d18:2/18:0)	-0.0103623	0.590854	0.972442
sphingomyelin (d18:1/20:1, d18:2/20:0)*	0.0171683	0.587427	0.972442
threonylphenylalanine	0.0582992	0.631991	0.972442
valylglycine	0.0593987	0.626042	0.972442
1-(1-enyl-palmitoyl)-2-arachidonoyl-GPE (P-16:0/20:4)*	0.00833599	0.640354	0.976802
1-stearoyl-2-docosahexaenoyl-GPE (18:0/22:6)*	-0.022148	0.640869	0.976802
4-guanidinobutanoate	0.0167492	0.643412	0.976802
cholesterol	-0.00531774	0.641798	0.976802
pyridoxal	0.0143413	0.641922	0.976802
(14 or 15)-methylpalmitate (a17:0 or i17:0)	-0.00634098	0.79267	0.978398
1,2-dipalmitoyl-GPC (16:0/16:0)	0.0206028	0.731021	0.978398
1-(1-enyl-oleoyl)-2-oleoyl-GPE (P-18:1/18:1)*	0.0130346	0.794391	0.978398
1-(1-enyl-palmitoyl)-2-oleoyl-GPC (P-16:0/18:1)*	0.0230612	0.703392	0.978398
1-(1-enyl-palmitoyl)-2-palmitoyl-GPC (P-16:0/16:0)*	0.0125474	0.711608	0.978398
1-(1-enyl-stearoyl)-2-oleoyl-GPE (P-18:0/18:1)	0.0135788	0.744371	0.978398
1-arachidonylglycerol (20:4)	0.0325586	0.67479	0.978398
1-carboxyethylphenylalanine	0.0179082	0.696752	0.978398
1-methylguanidine	-0.025492	0.673687	0.978398
1-methylnicotinamide	-0.0124119	0.793749	0.978398
1-oleoyl-2-arachidonoyl-GPI (18:1/20:4)*	-0.011821	0.724385	0.978398
1-oleoyl-GPG (18:1)*	0.0156742	0.755262	0.978398
1-palmitoyl-2-arachidonoyl-GPE (16:0/20:4)*	-0.0181319	0.66726	0.978398
1-palmitoyl-2-docosahexaenoyl-GPC (16:0/22:6)	-0.0181653	0.671321	0.978398
1-palmitoyl-2-docosahexaenoyl-GPE (16:0/22:6)*	0.0155138	0.749233	0.978398
1-palmitoyl-2-linoleoyl-GPC (16:0/18:2)	0.00511576	0.745274	0.978398
1-palmitoyl-2-stearoyl-GPC (16:0/18:0)	-0.0217994	0.748376	0.978398
1-palmitoyl-GPC (16:0)	-0.00837689	0.706046	0.978398
1-palmitoyl-GPS (16:0)*	-0.0140245	0.797383	0.978398
1-palmitoylglycerol (16:0)	-0.0149839	0.718281	0.978398
1-stearoyl-GPI (18:0)	-0.00971455	0.695691	0.978398
15-KETE	-0.0157875	0.771051	0.978398
2'-O-methyluridine	0.0210408	0.693135	0.978398
2,3-dihydroxyisovalerate	-0.0225864	0.759216	0.978398
2,4-di-tert-butylphenol	-0.0064979	0.752067	0.978398
2-linoleoylglycerol (18:2)	-0.0233163	0.775425	0.978398
2-methylserine	0.0210773	0.709546	0.978398
2-myristoylglycerol (14:0)	0.0208503	0.727133	0.978398
2-O-methylascorbic acid	-0.01177	0.718028	0.978398
3'-dephospho-CoA-glutathione*	-0.0153225	0.730236	0.978398
3-formylindole	-0.0120324	0.658374	0.978398
3-hydroxyadipate*	-0.0368814	0.651514	0.978398
3-hydroxyoctanoate	0.0141571	0.68018	0.978398
3-methyl-2-oxobutyrate	-0.0185542	0.75715	0.978398
3-methylglutarylcarnitine (2)	-0.0140554	0.757557	0.978398
3-sulfo-nervonoyl-galactosylceramide (d18:1/24:1)	0.0200386	0.705907	0.978398
4-acetamidobutanoate	-0.0222452	0.681041	0.978398
4-acetaminophen sulfate	-0.0645588	0.795148	0.978398
5-(galactosylhydroxy)-L-lysine	0.0105519	0.746486	0.978398
7-hydroxycholesterol (alpha or beta)	-0.0253911	0.704992	0.978398
acisoga	-0.0257477	0.770557	0.978398
adenosine 5'-diphosphoribose (ADP-ribose)	-0.017608	0.762009	0.978398
alanine	-0.00812879	0.669395	0.978398
alanylleucine	-0.0368131	0.757604	0.978398
arginine	-0.00918563	0.73843	0.978398
cystathionine	-0.0208651	0.787224	0.978398
cysteine	0.0252881	0.646329	0.978398
cysteinylglycine	0.0232496	0.658619	0.978398
dihomo-linolenoylcarnitine (C20:3n3 or 6)*	-0.0163783	0.797387	0.978398
docosadienoylcarnitine (C22:2)*	0.021157	0.761177	0.978398
eicosenoylcarnitine (C20:1)*	0.0150078	0.786763	0.978398
erucoylcarnitine (C22:1)*	0.0138337	0.774325	0.978398
gamma-glutamyl-alpha-lysine	-0.0241977	0.739803	0.978398
gamma-glutamylglutamine	-0.0124943	0.789903	0.978398
gamma-glutamylleucine	0.0311922	0.668358	0.978398
glutathione, reduced (GSH)	-0.0148393	0.711147	0.978398
glycosyl-N-(2-hydroxynervonoyl)-sphingosine (d18:1/24:1(2OH))*	-0.0137536	0.650032	0.978398
gulonate*	-0.0110704	0.782888	0.978398
hexadecasphingosine (d16:1)*	-0.0174464	0.681123	0.978398
histamine	0.024666	0.660432	0.978398
hydroxy-N6,N6,N6-trimethyllysine*	-0.0080119	0.715056	0.978398
hypotaurine	0.0182422	0.718179	0.978398
inosine	0.0078836	0.727465	0.978398
inositol 1-phosphate (I1P)	-0.0107547	0.795007	0.978398
isobutyrylcarnitine (C4)	-0.036302	0.685529	0.978398
malate	-0.0110453	0.767303	0.978398
maleate	-0.0115665	0.738836	0.978398
mannitol/sorbitol	-0.0160326	0.671729	0.978398
margaroylcarnitine (C17)*	0.0146302	0.783713	0.978398
methyl glucopyranoside (alpha + beta)	0.0371752	0.662621	0.978398
myristoleate (14:1n5)	-0.0132513	0.765825	0.978398
N,N,N-trimethyl-5-aminovalerate	-0.0222694	0.685553	0.978398
N-acetylmethionine sulfoxide	-0.0279426	0.67935	0.978398
N-formylphenylalanine	0.0103701	0.790269	0.978398
N-palmitoyl-sphingadienine (d18:2/16:0)*	-0.0235224	0.784752	0.978398
N-stearoyl-sphingadienine (d18:2/18:0)*	0.0307069	0.649198	0.978398
1-methyladenosine	-0.00831183	0.764447	0.978398
nervonoyl ethanolamide (24:1)*	0.0349105	0.71273	0.978398
NAD+	0.0239217	0.713407	0.978398
oleoyl-arachidonoyl-glycerol (18:1/20:4) [2]*	0.0137799	0.775368	0.978398
palmitate (16:0)	-0.0124143	0.693049	0.978398
phenol sulfate	0.051141	0.741539	0.978398
phenylalanine	0.0111292	0.714048	0.978398
phenylalanylglycine	0.0289337	0.672939	0.978398
pregnenediol sulfate (C21H34O5S)*	-0.0206425	0.789195	0.978398
ribonate	0.0100717	0.676485	0.978398
ribose 1-phosphate	0.0111159	0.731873	0.978398
spermine	0.00903517	0.789943	0.978398
sphingomyelin (d18:1/14:0, d16:1/16:0)*	-0.00936608	0.688079	0.978398
sphingomyelin (d18:1/17:0, d17:1/18:0, d19:1/16:0)	-0.00835258	0.747205	0.978398
sphingomyelin (d18:2/16:0, d18:1/16:1)*	0.0115793	0.712972	0.978398
stearoyl-arachidonoyl-glycerol (18:0/20:4) [2]*	0.0141529	0.736707	0.978398
tartronate (hydroxymalonate)	-0.0233003	0.747701	0.978398
taurine	-0.00905077	0.694419	0.978398
tetradecadienoate (14:2)*	-0.0264048	0.66618	0.978398
thioproline	0.0160732	0.759497	0.978398
thymidine	0.0152906	0.781906	0.978398
tyrosylglycine	0.0172002	0.773136	0.978398
2,4-dihydroxybutyrate	0.0124818	0.804328	0.979249
2-palmitoleoylglycerol (16:1)*	-0.02296	0.803701	0.979249
N6-carbamoylthreonyladenosine	-0.00682103	0.803871	0.979249
nicotinamide ribonucleotide (NMN)	-0.00855851	0.802517	0.979249
dihomo-linoleoylcarnitine (C20:2)*	0.016826	0.807078	0.980693
1-(1-enyl-stearoyl)-GPE (P-18:0)*	-0.00657033	0.81659	0.98171
1-palmitoleoyl-GPC* (16:1)*	0.0112812	0.815561	0.98171
caprate (10:0)	-0.00530104	0.820401	0.98171
chiro-inositol	0.0182653	0.812566	0.98171
deoxycholate	0.0298399	0.821021	0.98171
hexanoylcarnitine (C6)	0.0157896	0.822006	0.98171
homocitrulline	0.0224174	0.811628	0.98171
lactate	-0.00322122	0.81933	0.98171
leucylglycine	-0.0179714	0.817856	0.98171
1-palmitoleoyl-2-linoleoyl-GPC (16:1/18:2)*	-0.00912907	0.825131	0.983297
3-hydroxystachydrine*	0.02876	0.826472	0.983297
S-methylcysteine	0.00893144	0.830422	0.986126
Isobar: hexose diphosphates	0.0190723	0.833807	0.988275
1-methyl-4-imidazoleacetate	-0.0103857	0.847747	0.989827
1-methylhistidine	0.0185621	0.84155	0.989827
2-oxoarginine*	0.00768735	0.842627	0.989827
3-hydroxybutyrate (BHBA)	0.0114563	0.844942	0.989827
adrenoylcarnitine (C22:4)*	0.0113631	0.845068	0.989827
carnosine	0.0113003	0.841095	0.989827
glycine	-0.0058019	0.844322	0.989827
oleoyl ethanolamide	-0.0103803	0.847451	0.989827
1-(1-enyl-palmitoyl)-2-oleoyl-GPE (P-16:0/18:1)*	0.00449071	0.912955	0.990938
1-(1-enyl-palmitoyl)-2-palmitoleoyl-GPC (P-16:0/16:1)*	0.00663984	0.911307	0.990938
1-(1-enyl-stearoyl)-2-arachidonoyl-GPE (P-18:0/20:4)*	0.00237787	0.928514	0.990938
1-meadoylglycerol (20:3n9)*	0.0125402	0.888889	0.990938
1-myristoyl-2-palmitoyl-GPC (14:0/16:0)	-0.00478121	0.8685	0.990938
1-palmitoyl-2-arachidonoyl-GPC (16:0/20:4n6)	-0.00395649	0.892541	0.990938
1-palmitoyl-GPE (16:0)	-0.00632621	0.857983	0.990938
1-stearoyl-2-arachidonoyl-GPS (18:0/20:4)	0.00441672	0.85758	0.990938
1-stearoyl-2-oleoyl-GPG (18:0/18:1)	0.00424546	0.917758	0.990938
1-stearoyl-GPE (18:0)	0.00412	0.93185	0.990938
15-HETE	-0.00464671	0.934471	0.990938
2-arachidonoylglycerol (20:4)	0.00600475	0.940115	0.990938
2-hydroxy-3-methylvalerate	-0.00493715	0.945671	0.990938
2-palmitoyl-GPC* (16:0)*	-0.00469188	0.874062	0.990938
2-palmitoylglycerol (16:0)	0.00421761	0.938526	0.990938
2-stearoyl-GPE (18:0)*	-0.00740962	0.884058	0.990938
2S,3R-dihydroxybutyrate	-0.00706919	0.919481	0.990938
3-(4-hydroxyphenyl)lactate (HPLA)	-0.00629714	0.908693	0.990938
3-hydroxydecanoate	-0.00392957	0.884722	0.990938
3-hydroxystearate	-0.00294653	0.910424	0.990938
3-methylglutaconate	-0.00653896	0.866804	0.990938
3-sulfo-L-alanine	-0.0097128	0.943988	0.990938
4-hydroxyhippurate	0.0131351	0.923524	0.990938
arabitol/xylitol	0.00209748	0.947935	0.990938
argininosuccinate	-0.00683509	0.927296	0.990938
benzoate	0.00447668	0.916262	0.990938
beta-alanine	-0.00174148	0.897777	0.990938
C-glycosyltryptophan	-0.002022	0.940262	0.990938
ceramide (d18:2/24:1, d18:1/24:2)*	0.00552575	0.884105	0.990938
citrate	0.00428748	0.889934	0.990938
CoA	-0.00396401	0.940698	0.990938
cortisol	0.00779554	0.919495	0.990938
cytidine	0.0178383	0.866392	0.990938
docosahexaenoyl ethanolamide	0.00355364	0.932211	0.990938
fructose	0.0105033	0.867699	0.990938
fumarate	-0.0033694	0.939897	0.990938
galactose 1-phosphate	-0.00558454	0.943271	0.990938
gamma-glutamylcysteine	-0.00692963	0.911676	0.990938
glycosyl ceramide (d16:1/24:1, d18:1/22:1)*	-0.00999787	0.862556	0.990938
guanosine 5'-diphospho-fucose	0.00324632	0.933461	0.990938
hippurate	-0.0153298	0.895802	0.990938
isovalerylcarnitine (C5)	-0.0113214	0.888408	0.990938
laurylcarnitine (C12)	-0.0118528	0.877889	0.990938
linolenate (18:3n3 or 3n6)	-0.00389128	0.936683	0.990938
myristate (14:0)	-0.00397327	0.876297	0.990938
N-acetylcysteine	-0.00633664	0.856712	0.990938
N-acetylthreonine	0.00299635	0.902719	0.990938
N-arachidonoyltaurine	-0.00526935	0.934869	0.990938
N-formylanthranilic acid	0.00608402	0.894063	0.990938
N-monomethylarginine	0.0108576	0.891692	0.990938
ophthalmate	0.00505489	0.945109	0.990938
palmitoleate (16:1n7)	-0.00387819	0.929366	0.990938
pantetheine	0.00474453	0.914683	0.990938
phenylalanylalanine	0.00634386	0.945761	0.990938
phosphopantetheine	0.0102393	0.853773	0.990938
sphingadienine	0.00472732	0.948266	0.990938
sphingomyelin (d18:1/20:0, d16:1/22:0)*	0.00517938	0.940669	0.990938
sphingomyelin (d18:2/14:0, d18:1/14:1)*	-0.00624421	0.871508	0.990938
UDP-galactose	0.00461733	0.925179	0.990938
UDP-glucose	-0.0110402	0.879484	0.990938
UDP-glucuronate	0.00250613	0.936777	0.990938
valylleucine	-0.0174213	0.86161	0.990938
xanthine	0.00250407	0.929034	0.990938
ethylmalonate	-0.00235229	0.951802	0.992188
tyrosine	0.00206062	0.952627	0.992188
1,2-dioleoyl-GPS (18:1/18:1)	-0.000650161	0.986103	0.99563
1-linoleoyl-GPG (18:2)*	-0.00095919	0.984859	0.99563
1-palmitoleoylglycerol (16:1)*	-0.00450948	0.966937	0.99563
1-stearoyl-2-arachidonoyl-GPI (18:0/20:4)	-0.00089207	0.977142	0.99563
1-stearoyl-2-oleoyl-GPS (18:0/18:1)	0.000978368	0.981796	0.99563
3-methylhistidine	-0.00346927	0.976506	0.99563
AMP	0.00417827	0.960953	0.99563
decanoylcarnitine (C10)	-0.00318421	0.970421	0.99563
dimethylmalonic acid	-0.00133815	0.973812	0.99563
glycosyl-N-stearoyl-sphingadienine (d18:2/18:0)*	-0.00194551	0.975375	0.99563
linoleoyl ethanolamide	-0.0017795	0.969758	0.99563
N-acetyl-glucosamine 1-phosphate	-0.00120491	0.98488	0.99563
N-acetylphenylalanine	0.00252857	0.963572	0.99563
N-acetylserine	-0.000398857	0.985887	0.99563
pentadecanoate (15:0)	-0.000526376	0.978301	0.99563
pregnen-diol disulfate*	-0.00455262	0.95884	0.99563
pyridoxate	-0.00227005	0.967342	0.99563
pyridoxine (Vitamin B6)	-0.00184933	0.971457	0.99563
pyruvate	0.00101665	0.985369	0.99563
1-(1-enyl-oleoyl)-GPE (P-18:1)*	-0.000209554	0.997314	0.997371
1-(1-enyl-palmitoyl)-GPE (P-16:0)*	-0.000395133	0.993124	0.997371
1-carboxyethyltyrosine	0.000421524	0.992686	0.997371
2-docosahexaenoylglycerol (22:6)*	0.00019964	0.997371	0.997371
2-hydroxystearate	-0.000162998	0.995736	0.997371
2-oleoylglycerol (18:1)	0.000875042	0.990263	0.997371
