# Supplementary material for: Brain high-throughput multi-omics data reveal molecular heterogeneity in Alzheimer’s disease
Source: PLoS Biol. 2024 Apr 30;22(4):e3002607. doi: 10.1371/journal.pbio.3002607 (PMC11086901; doi:10.1371/journal.pbio.3002607)
Supplement: S10 Data — (XLSX) [file pbio.3002607.s033.xlsx]

## Sheet: Sheet1
S10 Data. Number of significant features detected between each cluster and the other clusters.
Comparison	Transcriptomics	Proteomics	Metabolomics
Knight-C1 vs Knight-C234	678	499	105
Knight-C2 vs Knight-C134	22	683	0
Knight-C3 vs Knight-C124	1	413	0
Knight-C4 vs Knight-C123	6822	562	228
