# Supplementary material for: Brain high-throughput multi-omics data reveal molecular heterogeneity in Alzheimer’s disease
Source: PLoS Biol. 2024 Apr 30;22(4):e3002607. doi: 10.1371/journal.pbio.3002607 (PMC11086901; doi:10.1371/journal.pbio.3002607)
Supplement: S11 Data — (XLSX) [file pbio.3002607.s034.xlsx]

## Sheet: Syngo_C4vsCO
S11 Data. Overlap between significant genes in the Knight ADRC (Knight-C4 vs Control) and synaptic genes
Gene ID	Gene Name	Gene Biotype	log2FoldChange	Pvalue	Adjusted.Pvalue	Direction	go_id	go_name	go_domain
ENSG00000129968.15	ABHD17A	protein_coding	0.237285	0.00532149	0.0347415	Up	GO:0099175	regulation of postsynapse organization (GO:0099175)	BP
ENSG00000136379.12	ABHD17C	protein_coding	0.182322	0.00593023	0.037514	Up	GO:0099175	regulation of postsynapse organization (GO:0099175)	BP
ENSG00000097007.19	ABL1	protein_coding	0.185062	0.0067149	0.0409965	Up	GO:0014069	postsynaptic density (GO:0014069)	CC
ENSG00000157766.18	ACAN	protein_coding	0.527382	0.00255404	0.0209331	Up	GO:0098966	perisynaptic extracellular matrix (GO:0098966)	CC
ENSG00000075624.16	ACTB	protein_coding	-0.307667	0.00295483	0.0231488	Down	GO:0098871	postsynaptic actin cytoskeleton (GO:0098871)	CC
ENSG00000184009.12	ACTG1	protein_coding	-0.464509	0.000236264	0.00415061	Down	GO:0099143	presynaptic actin cytoskeleton (GO:0099143)	CC
ENSG00000138071.13	ACTR2	protein_coding	-0.311481	6.70722e-06	0.000403175	Down	GO:0098794	postsynapse (GO:0098794)	CC
ENSG00000008277.14	ADAM22	protein_coding	-0.247354	0.00679527	0.0413711	Down	GO:0099645	neurotransmitter receptor localization to postsynaptic specialization membrane (GO:0099645)	BP
ENSG00000135298.14	ADGRB3	protein_coding	-0.234852	0.000319498	0.00508235	Down	GO:0090128	regulation of synapse maturation (GO:0090128)	BP
ENSG00000072071.16	ADGRL1	protein_coding	0.42461	0.000234922	0.00413538	Up	GO:0099056	integral component of presynaptic membrane (GO:0099056)	CC
ENSG00000128271.22	ADORA2A	protein_coding	0.929603	9.34528e-05	0.0022239	Up	GO:0099171	presynaptic modulation of chemical synaptic transmission (GO:0099171)	BP
ENSG00000170425.3	ADORA2B	protein_coding	0.460812	0.00745745	0.0442965	Up	GO:0099171	presynaptic modulation of chemical synaptic transmission (GO:0099171)	BP
ENSG00000120907.18	ADRA1A	protein_coding	0.308013	0.0005595	0.00737556	Up	GO:0099056	integral component of presynaptic membrane (GO:0099056)	CC
ENSG00000043591.6	ADRB1	protein_coding	0.390428	0.00620129	0.0388111	Up	GO:0098992	neuronal dense core vesicle (GO:0098992)	CC
ENSG00000133612.19	AGAP3	protein_coding	0.333859	4.41066e-05	0.00135851	Up	GO:0014069	postsynaptic density (GO:0014069)	CC
ENSG00000142208.16	AKT1	protein_coding	0.199021	0.000597392	0.00763211	Up	GO:0099175	regulation of postsynapse organization (GO:0099175)	BP
ENSG00000047617.15	ANO2	protein_coding	0.714863	7.25128e-06	0.000419449	Up	GO:0099056	integral component of presynaptic membrane (GO:0099056)	CC
ENSG00000177119.16	ANO6	protein_coding	0.227406	0.0086955	0.0490663	Up	GO:0060078	regulation of postsynaptic membrane potential (GO:0060078)	BP
ENSG00000006125.18	AP2B1	protein_coding	-0.131609	0.00744989	0.0442616	Down	GO:0098884	postsynaptic neurotransmitter receptor endocytosis (GO:0098884)	BP
ENSG00000161203.13	AP2M1	protein_coding	-0.203303	0.00523977	0.0343369	Down	GO:0048488	synaptic vesicle endocytosis (GO:0048488)	BP
ENSG00000042753.11	AP2S1	protein_coding	-0.314459	0.000732434	0.00882575	Down	GO:0048488	synaptic vesicle endocytosis (GO:0048488)	BP
ENSG00000084234.17	APLP2	protein_coding	-0.205552	0.000182458	0.00347139	Down	GO:0097444	spine apparatus (GO:0097444)	CC
ENSG00000130203.10	APOE	protein_coding	-0.4155	0.000542611	0.00722227	Down	GO:0043083	synaptic cleft (GO:0043083)	CC
ENSG00000142192.21	APP	protein_coding	-0.331082	4.66198e-06	0.00031755	Down	GO:0048786	presynaptic active zone (GO:0048786)	CC
ENSG00000168374.11	ARF4	protein_coding	-0.259187	0.00248697	0.0205577	Down	GO:0099175	regulation of postsynapse organization (GO:0099175)	BP
ENSG00000147799.11	ARHGAP39	protein_coding	0.36848	0.000471602	0.00658463	Up	GO:0098794	postsynapse (GO:0098794)	CC
ENSG00000144746.7	ARL6IP5	protein_coding	-0.335701	0.00210615	0.0184628	Down	GO:0099523	presynaptic cytosol (GO:0099523)	CC
ENSG00000138138.13	ATAD1	protein_coding	-0.304918	9.38183e-05	0.00222908	Down	GO:0098794	postsynapse (GO:0098794)	CC
ENSG00000070961.15	ATP2B1	protein_coding	-0.363212	0.0015985	0.0151355	Down	GO:0099059	integral component of presynaptic active zone membrane (GO:0099059)	CC
ENSG00000182220.15	ATP6AP2	protein_coding	-0.429313	1.11387e-06	0.000121584	Down	GO:0097401	synaptic vesicle proton loading (GO:0097401)	BP
ENSG00000033627.16	ATP6V0A1	protein_coding	-0.155643	0.00121782	0.012533	Down	GO:0097401	synaptic vesicle proton loading (GO:0097401)	BP
ENSG00000114573.10	ATP6V1A	protein_coding	-0.421174	0.000118108	0.00261784	Down	GO:0097401	synaptic vesicle proton loading (GO:0097401)	BP
ENSG00000147416.11	ATP6V1B2	protein_coding	-0.412396	7.26531e-05	0.00188595	Down	GO:0097401	synaptic vesicle proton loading (GO:0097401)	BP
ENSG00000155097.12	ATP6V1C1	protein_coding	-0.252067	0.00400199	0.0285568	Down	GO:0098850	extrinsic component of synaptic vesicle membrane (GO:0098850)	CC
ENSG00000100554.12	ATP6V1D	protein_coding	-0.466008	2.13969e-07	4.32716e-05	Down	GO:0098850	extrinsic component of synaptic vesicle membrane (GO:0098850)	CC
ENSG00000131100.13	ATP6V1E1	protein_coding	-0.523643	2.16275e-06	0.000191632	Down	GO:0097401	synaptic vesicle proton loading (GO:0097401)	BP
ENSG00000136888.7	ATP6V1G1	protein_coding	-0.190032	0.00890348	0.0498763	Down	GO:0097401	synaptic vesicle proton loading (GO:0097401)	BP
ENSG00000213760.10	ATP6V1G2	protein_coding	-0.518797	3.12951e-05	0.00108857	Down	GO:0098850	extrinsic component of synaptic vesicle membrane (GO:0098850)	CC
ENSG00000047249.18	ATP6V1H	protein_coding	-0.385503	1.74455e-05	0.000734252	Down	GO:0098850	extrinsic component of synaptic vesicle membrane (GO:0098850)	CC
ENSG00000103126.15	AXIN1	protein_coding	0.231958	0.00172812	0.0160043	Up	GO:0045202	synapse (GO:0045202)	CC
ENSG00000175866.15	BAIAP2	protein_coding	0.314797	0.00868519	0.0490325	Up	GO:0099092	postsynaptic density, intracellular component (GO:0099092)	CC
ENSG00000132692.19	BCAN	protein_coding	0.275104	0.00693585	0.0420992	Up	GO:0098966	perisynaptic extracellular matrix (GO:0098966)	CC
ENSG00000176697.19	BDNF	protein_coding	-0.702518	0.00353891	0.0261761	Down	GO:0098992	neuronal dense core vesicle (GO:0098992)	CC
ENSG00000108561.8	C1QBP	protein_coding	-0.316003	0.000985666	0.0108452	Down	GO:0048786	presynaptic active zone (GO:0048786)	CC
ENSG00000131094.4	C1QL1	protein_coding	0.399065	0.00515087	0.034002	Up	GO:1905806	regulation of synapse disassembly (GO:1905806)	BP
ENSG00000153956.16	CACNA2D1	protein_coding	-0.352671	6.83223e-05	0.0018077	Down	GO:0098992	neuronal dense core vesicle (GO:0098992)	CC
ENSG00000105605.7	CACNG7	protein_coding	0.438623	7.43957e-05	0.00191875	Up	GO:0099061	integral component of postsynaptic density membrane (GO:0099061)	CC
ENSG00000104327.7	CALB1	protein_coding	-1.52029	3.43448e-10	4.07267e-07	Down	GO:0099567	calcium ion binding involved in regulation of postsynaptic cytosolic calcium levels (GO:0099567)	BP
ENSG00000122786.20	CALD1	protein_coding	0.344279	8.63251e-05	0.00210472	Up	GO:0098794	postsynapse (GO:0098794)	CC
ENSG00000152495.11	CAMK4	protein_coding	-0.91111	2.18697e-08	8.64451e-06	Down	GO:0099170	postsynaptic modulation of chemical synaptic transmission (GO:0099170)	BP
ENSG00000127022.15	CANX	protein_coding	-0.259976	0.000634972	0.00794873	Down	GO:0099059	integral component of presynaptic active zone membrane (GO:0099059)	CC
ENSG00000112186.12	CAP2	protein_coding	-0.421421	0.00320558	0.0244595	Down	GO:0099140	presynaptic actin cytoskeleton organization (GO:0099140)	BP
ENSG00000167971.16	CASKIN1	protein_coding	0.463124	0.0044962	0.0308757	Up	GO:0098793	presynapse (GO:0098793)	CC
ENSG00000102924.12	CBLN1	protein_coding	-2.57967	4.65858e-23	1.21533e-18	Down	GO:1905606	regulation of presynapse assembly (GO:1905606)	BP
ENSG00000070831.17	CDC42	protein_coding	-0.241082	0.000868433	0.00988899	Down	GO:0099175	regulation of postsynapse organization (GO:0099175)	BP
ENSG00000150394.14	CDH8	protein_coding	-0.302603	0.00862327	0.0487987	Down	GO:0050807	regulation of synapse organization (GO:0050807)	BP
ENSG00000172757.13	CFL1	protein_coding	-0.270198	4.58668e-05	0.0014011	Down	GO:0098885	modification of postsynaptic actin cytoskeleton (GO:0098885)	BP
ENSG00000181072.11	CHRM2	protein_coding	-0.619754	0.00133601	0.013354	Down	GO:0099171	presynaptic modulation of chemical synaptic transmission (GO:0099171)	BP
ENSG00000108556.10	CHRNE	protein_coding	0.57048	0.00377513	0.0274257	Up	GO:0099060	integral component of postsynaptic specialization membrane (GO:0099060)	CC
ENSG00000122705.17	CLTA	protein_coding	-0.242997	0.000115193	0.00257176	Down	GO:0098843	postsynaptic endocytic zone (GO:0098843)	CC
ENSG00000141367.12	CLTC	protein_coding	-0.376145	5.89094e-06	0.000365043	Down	GO:0098835	presynaptic endocytic zone membrane (GO:0098835)	CC
ENSG00000134115.13	CNTN6	protein_coding	-0.863146	1.48703e-05	0.000668858	Down	GO:0099026	anchored component of presynaptic membrane (GO:0099026)	CC
ENSG00000099942.13	CRKL	protein_coding	0.116866	0.0063908	0.0396676	Up	GO:0098890	extrinsic component of postsynaptic membrane (GO:0098890)	CC
ENSG00000175029.17	CTBP2	protein_coding	0.211065	0.00271385	0.021791	Up	GO:0099523	presynaptic cytosol (GO:0099523)	CC
ENSG00000169862.19	CTNND2	protein_coding	0.210924	0.000586222	0.00754834	Up	GO:0099072	regulation of postsynaptic membrane neurotransmitter receptor levels (GO:0099072)	BP
ENSG00000105443.15	CYTH2	protein_coding	0.231633	0.00054978	0.00728941	Up	GO:0098892	extrinsic component of postsynaptic specialization membrane (GO:0098892)	CC
ENSG00000165617.14	DACT1	protein_coding	-0.381057	0.00226096	0.0192695	Down	GO:0099175	regulation of postsynapse organization (GO:0099175)	BP
ENSG00000173402.12	DAG1	protein_coding	0.186347	0.00173853	0.0160537	Up	GO:0098696	regulation of neurotransmitter receptor localization to postsynaptic specialization membrane (GO:0098696)	BP
ENSG00000134780.10	DAGLA	protein_coding	0.411208	0.00431053	0.0299435	Up	GO:0098921	retrograde trans-synaptic signaling by endocannabinoid (GO:0098921)	BP
ENSG00000113758.13	DBN1	protein_coding	0.298675	0.00453372	0.0310925	Up	GO:0099524	postsynaptic cytosol (GO:0099524)	CC
ENSG00000157680.15	DGKI	protein_coding	-0.29878	0.00199528	0.017808	Down	GO:0099171	presynaptic modulation of chemical synaptic transmission (GO:0099171)	BP
ENSG00000151208.17	DLG5	protein_coding	0.32651	1.8818e-05	0.000775057	Up	GO:0099173	postsynapse organization (GO:0099173)	BP
ENSG00000104093.13	DMXL2	protein_coding	-0.381997	1.22674e-05	0.000586141	Down	GO:0098992	neuronal dense core vesicle (GO:0098992)	CC
ENSG00000132002.8	DNAJB1	protein_coding	1.37593	5.86704e-06	0.000364767	Up	GO:0098794	postsynapse (GO:0098794)	CC
ENSG00000116675.16	DNAJC6	protein_coding	-0.320147	0.000948402	0.0105285	Down	GO:0016191	synaptic vesicle uncoating (GO:0016191)	BP
ENSG00000087470.18	DNM1L	protein_coding	-0.374156	3.53903e-06	0.000267365	Down	GO:0098835	presynaptic endocytic zone membrane (GO:0098835)	CC
ENSG00000197959.14	DNM3	protein_coding	-0.307093	0.00021746	0.00393146	Down	GO:0098844	postsynaptic endocytic zone membrane (GO:0098844)	CC
ENSG00000150760.12	DOCK1	protein_coding	0.235757	0.00415544	0.0292313	Up	GO:0097091	synaptic vesicle clustering (GO:0097091)	BP
ENSG00000116641.18	DOCK7	protein_coding	0.199948	0.00148292	0.014328	Up	GO:0098698	postsynaptic specialization assembly (GO:0098698)	BP
ENSG00000149295.14	DRD2	protein_coding	-1.48759	1.30169e-08	6.18473e-06	Down	GO:0099055	integral component of postsynaptic membrane (GO:0099055)	CC
ENSG00000113360.16	DROSHA	protein_coding	-0.114281	0.00874978	0.0492905	Down	GO:0014069	postsynaptic density (GO:0014069)	CC
ENSG00000107404.20	DVL1	protein_coding	0.388059	3.16018e-06	0.000251041	Up	GO:0099173	postsynapse organization (GO:0099173)	BP
ENSG00000161202.20	DVL3	protein_coding	0.19436	0.000621526	0.00783682	Up	GO:0045202	synapse (GO:0045202)	CC
ENSG00000104529.17	EEF1D	protein_coding	0.261806	0.000372343	0.00563113	Up	GO:0045202	synapse (GO:0045202)	CC
ENSG00000090776.6	EFNB1	protein_coding	0.351335	0.00380859	0.0275843	Up	GO:0099056	integral component of presynaptic membrane (GO:0099056)	CC
ENSG00000134001.14	EIF2S1	protein_coding	-0.263847	0.000447594	0.00637034	Down	GO:0045202	synapse (GO:0045202)	CC
ENSG00000130741.11	EIF2S3	protein_coding	-0.2343	0.00059702	0.00763211	Down	GO:0045202	synapse (GO:0045202)	CC
ENSG00000104408.10	EIF3E	protein_coding	-0.265958	0.00512905	0.0338751	Down	GO:0014069	postsynaptic density (GO:0014069)	CC
ENSG00000100129.18	EIF3L	protein_coding	-0.270154	0.000969095	0.0107126	Down	GO:0045202	synapse (GO:0045202)	CC
ENSG00000141543.12	EIF4A3	protein_coding	-0.278975	0.00231658	0.0196281	Down	GO:0099578	regulation of translation at postsynapse, modulating synaptic transmission (GO:0099578)	BP
ENSG00000063245.14	EPN1	protein_coding	0.298941	0.0017888	0.0164087	Up	GO:0098794	postsynapse (GO:0098794)	CC
ENSG00000112851.14	ERBIN	protein_coding	0.328023	0.00368033	0.0269395	Up	GO:0099572	postsynaptic specialization (GO:0099572)	CC
ENSG00000112685.14	EXOC2	protein_coding	-0.178312	0.000516769	0.00699609	Down	GO:0099641	anterograde axonal protein transport (GO:0099641)	BP
ENSG00000131558.15	EXOC4	protein_coding	-0.113389	0.000911429	0.0102533	Down	GO:0099092	postsynaptic density, intracellular component (GO:0099092)	CC
ENSG00000092820.18	EZR	protein_coding	0.490038	4.24747e-05	0.001334	Up	GO:0098974	postsynaptic actin cytoskeleton organization (GO:0098974)	BP
ENSG00000116661.11	FBXO2	protein_coding	0.670493	2.80565e-07	5.03799e-05	Up	GO:0099576	regulation of protein catabolic process at postsynapse, modulating synaptic transmission (GO:0099576)	BP
ENSG00000118407.15	FILIP1	protein_coding	-0.40892	0.00884996	0.0496594	Down	GO:0099010	modification of postsynaptic structure (GO:0099010)	BP
ENSG00000010810.17	FYN	protein_coding	0.145502	0.00427813	0.0298018	Up	GO:0050804	modulation of chemical synaptic transmission (GO:0050804)	BP
ENSG00000177283.7	FZD8	protein_coding	0.734216	2.56569e-05	0.000949713	Up	GO:0098992	neuronal dense core vesicle (GO:0098992)	CC
ENSG00000188763.5	FZD9	protein_coding	0.729576	0.000321022	0.00509727	Up	GO:0099566	regulation of postsynaptic cytosolic calcium levels (GO:0099566)	BP
ENSG00000113327.16	GABRG2	protein_coding	-0.507442	0.00882242	0.0495606	Down	GO:0099060	integral component of postsynaptic specialization membrane (GO:0099060)	CC
ENSG00000111886.11	GABRR2	protein_coding	0.920491	0.000442197	0.00630729	Up	GO:1904315	transmitter-gated ion channel activity involved in regulation of postsynaptic membrane potential (GO:1904315)	BP
ENSG00000128683.14	GAD1	protein_coding	-0.71487	1.96613e-05	0.000797703	Down	GO:0042136	neurotransmitter biosynthetic process (GO:0042136)	BP
ENSG00000136750.13	GAD2	protein_coding	-1.03763	1.10608e-07	2.69677e-05	Down	GO:0098793	presynapse (GO:0098793)	CC
ENSG00000172020.12	GAP43	protein_coding	-0.433236	0.00631832	0.0393395	Down	GO:0099150	regulation of postsynaptic specialization assembly (GO:0099150)	BP
ENSG00000203879.12	GDI1	protein_coding	-0.207592	0.0014802	0.0143138	Down	GO:0099523	presynaptic cytosol (GO:0099523)	CC
ENSG00000057608.17	GDI2	protein_coding	-0.261923	0.00425798	0.0297091	Down	GO:0045202	synapse (GO:0045202)	CC
ENSG00000157017.16	GHRL	protein_coding	-0.813353	0.00347114	0.0258508	Down	GO:0099175	regulation of postsynapse organization (GO:0099175)	BP
ENSG00000108262.15	GIT1	protein_coding	0.469039	5.34966e-07	7.84056e-05	Up	GO:0099645	neurotransmitter receptor localization to postsynaptic specialization membrane (GO:0099645)	BP
ENSG00000101958.14	GLRA2	protein_coding	-0.693382	0.000263292	0.00447767	Down	GO:1904315	transmitter-gated ion channel activity involved in regulation of postsynaptic membrane potential (GO:1904315)	BP
ENSG00000076716.9	GPC4	protein_coding	0.489604	4.93708e-05	0.00146362	Up	GO:0098696	regulation of neurotransmitter receptor localization to postsynaptic specialization membrane (GO:0098696)	BP
ENSG00000164850.15	GPER1	protein_coding	0.816447	1.74233e-05	0.000734252	Up	GO:0050804	modulation of chemical synaptic transmission (GO:0050804)	BP
ENSG00000171723.15	GPHN	protein_coding	-0.195722	0.00171502	0.0159279	Down	GO:0099645	neurotransmitter receptor localization to postsynaptic specialization membrane (GO:0099645)	BP
ENSG00000150625.16	GPM6A	protein_coding	-0.273467	0.00552381	0.0356872	Down	GO:0099059	integral component of presynaptic active zone membrane (GO:0099059)	CC
ENSG00000125675.18	GRIA3	protein_coding	-0.314197	0.00148735	0.0143605	Down	GO:0099059	integral component of presynaptic active zone membrane (GO:0099059)	CC
ENSG00000152578.13	GRIA4	protein_coding	-0.322352	0.00093645	0.0104402	Down	GO:0099061	integral component of postsynaptic density membrane (GO:0099061)	CC
ENSG00000152208.13	GRID2	protein_coding	-0.803341	7.89481e-09	4.9038e-06	Down	GO:1905606	regulation of presynapse assembly (GO:1905606)	BP
ENSG00000215045.8	GRID2IP	protein_coding	-0.847285	0.000230107	0.00408927	Down	GO:0099072	regulation of postsynaptic membrane neurotransmitter receptor levels (GO:0099072)	BP
ENSG00000171189.17	GRIK1	protein_coding	-0.571686	1.06155e-05	0.000531551	Down	GO:1904315	transmitter-gated ion channel activity involved in regulation of postsynaptic membrane potential (GO:1904315)	BP
ENSG00000164418.20	GRIK2	protein_coding	-0.525749	4.34714e-05	0.0013437	Down	GO:1904315	transmitter-gated ion channel activity involved in regulation of postsynaptic membrane potential (GO:1904315)	BP
ENSG00000124493.14	GRM4	protein_coding	-1.13271	8.85046e-07	0.000108277	Down	GO:0099171	presynaptic modulation of chemical synaptic transmission (GO:0099171)	BP
ENSG00000061918.13	GUCY1B1	protein_coding	-0.385451	0.000127611	0.00274454	Down	GO:0098831	presynaptic active zone cytoplasmic component (GO:0098831)	CC
ENSG00000130956.14	HABP4	protein_coding	-0.17074	0.00678743	0.041333	Down	GO:0045202	synapse (GO:0045202)	CC
ENSG00000173805.16	HAP1	protein_coding	0.521225	0.00362134	0.0266688	Up	GO:0099523	presynaptic cytosol (GO:0099523)	CC
ENSG00000135486.17	HNRNPA1	protein_coding	-0.231736	0.00618406	0.0387533	Down	GO:0045202	synapse (GO:0045202)	CC
ENSG00000138668.19	HNRNPD	protein_coding	-0.240381	0.000283946	0.00472376	Down	GO:0045202	synapse (GO:0045202)	CC
ENSG00000126945.9	HNRNPH2	protein_coding	-0.326625	0.000324327	0.00512481	Down	GO:0014069	postsynaptic density (GO:0014069)	CC
ENSG00000143889.16	HNRNPLL	protein_coding	-0.156941	0.00364428	0.0267808	Down	GO:0045202	synapse (GO:0045202)	CC
ENSG00000121905.10	HPCA	protein_coding	-0.664155	0.00141363	0.0139111	Down	GO:0099149	regulation of postsynaptic neurotransmitter receptor endocytosis (GO:0099149)	BP
ENSG00000017427.16	IGF1	protein_coding	-0.699714	7.13424e-06	0.000416325	Down	GO:0099170	postsynaptic modulation of chemical synaptic transmission (GO:0099170)	BP
ENSG00000140443.15	IGF1R	protein_coding	0.378878	2.02262e-05	0.000804152	Up	GO:0099170	postsynaptic modulation of chemical synaptic transmission (GO:0099170)	BP
ENSG00000148798.11	INA	protein_coding	-0.53141	0.00602309	0.0379176	Down	GO:0099160	postsynaptic intermediate filament cytoskeleton (GO:0099160)	CC
ENSG00000161638.11	ITGA5	protein_coding	0.708684	0.000696061	0.00851328	Up	GO:0099055	integral component of postsynaptic membrane (GO:0099055)	CC
ENSG00000077943.8	ITGA8	protein_coding	0.464013	0.0024954	0.0206078	Up	GO:0099061	integral component of postsynaptic density membrane (GO:0099061)	CC
ENSG00000082781.12	ITGB5	protein_coding	0.41263	9.16455e-05	0.00219143	Up	GO:0099699	integral component of synaptic membrane (GO:0099699)	CC
ENSG00000116396.14	KCNC4	protein_coding	0.361056	0.00728686	0.0435808	Up	GO:1905030	voltage-gated ion channel activity involved in regulation of postsynaptic membrane potential (GO:1905030)	BP
ENSG00000184408.10	KCND2	protein_coding	-0.441925	0.000127071	0.00273743	Down	GO:0099060	integral component of postsynaptic specialization membrane (GO:0099060)	CC
ENSG00000162728.5	KCNJ9	protein_coding	0.340309	0.0001845	0.00349292	Up	GO:0099505	regulation of presynaptic membrane potential (GO:0099505)	BP
ENSG00000155980.12	KIF5A	protein_coding	0.678611	0.000110615	0.00250666	Up	GO:0098971	anterograde dendritic transport of neurotransmitter receptor complex (GO:0098971)	BP
ENSG00000168280.17	KIF5C	protein_coding	0.187772	0.0024492	0.0203486	Up	GO:0099524	postsynaptic cytosol (GO:0099524)	CC
ENSG00000187961.14	KLHL17	protein_coding	0.540646	0.000143248	0.0029472	Up	GO:0098794	postsynapse (GO:0098794)	CC
ENSG00000130702.15	LAMA5	protein_coding	0.563592	0.000341881	0.00532853	Up	GO:0099173	postsynapse organization (GO:0099173)	BP
ENSG00000172037.14	LAMB2	protein_coding	0.460738	2.69278e-05	0.00097704	Up	GO:0150043	structural constituent of synapse-associated extracellular matrix (GO:0150043)	BP
ENSG00000002834.18	LASP1	protein_coding	0.316488	6.23455e-07	8.60566e-05	Up	GO:0098794	postsynapse (GO:0098794)	CC
ENSG00000128011.4	LRFN1	protein_coding	0.464192	0.00653182	0.0402111	Up	GO:0099061	integral component of postsynaptic density membrane (GO:0099061)	CC
ENSG00000126243.9	LRFN3	protein_coding	0.371938	0.000307681	0.00495481	Up	GO:1905606	regulation of presynapse assembly (GO:1905606)	BP
ENSG00000173621.9	LRFN4	protein_coding	0.266138	0.00711381	0.0428207	Up	GO:0099151	regulation of postsynaptic density assembly (GO:0099151)	BP
ENSG00000128594.8	LRRC4	protein_coding	0.389047	0.00321164	0.0244914	Up	GO:0099061	integral component of postsynaptic density membrane (GO:0099061)	CC
ENSG00000131409.13	LRRC4B	protein_coding	0.313524	0.00136651	0.0135697	Up	GO:1905606	regulation of presynapse assembly (GO:1905606)	BP
ENSG00000146006.8	LRRTM2	protein_coding	-0.388778	0.000260016	0.00443933	Down	GO:0099151	regulation of postsynaptic density assembly (GO:0099151)	BP
ENSG00000101460.13	MAP1LC3A	protein_coding	-0.263754	0.00697198	0.0422431	Down	GO:0045202	synapse (GO:0045202)	CC
ENSG00000169032.9	MAP2K1	protein_coding	-0.275521	0.00631756	0.0393395	Down	GO:0014069	postsynaptic density (GO:0014069)	CC
ENSG00000050748.17	MAPK9	protein_coding	-0.209009	0.00570777	0.036543	Down	GO:0050804	modulation of chemical synaptic transmission (GO:0050804)	BP
ENSG00000277443.3	MARCKS	protein_coding	-0.281023	0.000405153	0.00593133	Down	GO:1905274	regulation of modification of postsynaptic actin cytoskeleton (GO:1905274)	BP
ENSG00000072518.20	MARK2	protein_coding	0.241981	5.92793e-05	0.00163996	Up	GO:0098794	postsynapse (GO:0098794)	CC
ENSG00000112139.16	MDGA1	protein_coding	-0.602766	0.000803853	0.00938628	Down	GO:0099179	regulation of synaptic membrane adhesion (GO:0099179)	BP
ENSG00000169057.23	MECP2	protein_coding	0.199564	0.000232289	0.00410288	Up	GO:0050807	regulation of synapse organization (GO:0050807)	BP
ENSG00000162910.19	MRPL55	protein_coding	-0.28432	0.000991374	0.0108759	Down	GO:0045202	synapse (GO:0045202)	CC
ENSG00000125814.17	NAPB	protein_coding	-0.561763	0.000149099	0.00301526	Down	GO:0010807	regulation of synaptic vesicle priming (GO:0010807)	BP
ENSG00000130287.14	NCAN	protein_coding	0.51468	2.82748e-05	0.00101323	Up	GO:0045202	synapse (GO:0045202)	CC
ENSG00000089818.18	NECAP1	protein_coding	-0.380011	3.81558e-05	0.00123653	Down	GO:0140238	presynaptic endocytosis (GO:0140238)	BP
ENSG00000069869.16	NEDD4	protein_coding	0.359964	0.000662594	0.00820786	Up	GO:0099149	regulation of postsynaptic neurotransmitter receptor endocytosis (GO:0099149)	BP
ENSG00000169760.17	NLGN1	protein_coding	-0.237763	0.000267679	0.0045171	Down	GO:0099560	synapse adhesion between pre- and post-synapse (GO:0099560)	BP
ENSG00000089250.19	NOS1	protein_coding	-0.600134	2.3376e-06	0.000204642	Down	GO:0060078	regulation of postsynaptic membrane potential (GO:0060078)	BP
ENSG00000175206.10	NPPA	protein_coding	-0.874396	0.00625175	0.0390461	Down	GO:0099538	synaptic signaling via neuropeptide (GO:0099538)	BP
ENSG00000156642.17	NPTN	protein_coding	-0.285347	0.00241747	0.020175	Down	GO:0099059	integral component of presynaptic active zone membrane (GO:0099059)	CC
ENSG00000122585.8	NPY	protein_coding	-0.896548	0.00111183	0.0117759	Down	GO:0099538	synaptic signaling via neuropeptide (GO:0099538)	BP
ENSG00000164129.12	NPY5R	protein_coding	-0.63628	0.000479274	0.00666133	Down	GO:0099538	synaptic signaling via neuropeptide (GO:0099538)	BP
ENSG00000021645.19	NRXN3	protein_coding	-0.404963	1.78979e-05	0.000747074	Down	GO:0099537	trans-synaptic signaling (GO:0099537)	BP
ENSG00000073969.18	NSF	protein_coding	-0.579323	5.3442e-05	0.00152872	Down	GO:0099504	synaptic vesicle cycle (GO:0099504)	BP
ENSG00000168824.14	NSG1	protein_coding	-0.470224	0.00762941	0.045041	Down	GO:0098887	neurotransmitter receptor transport, endosome to postsynaptic membrane (GO:0098887)	BP
ENSG00000162631.18	NTNG1	protein_coding	-0.352315	0.00577065	0.0367959	Down	GO:0099560	synapse adhesion between pre- and post-synapse (GO:0099560)	BP
ENSG00000083635.8	NUFIP1	protein_coding	-0.211313	0.00474805	0.0320733	Down	GO:0045202	synapse (GO:0045202)	CC
ENSG00000105088.8	OLFM2	protein_coding	0.655443	9.53152e-06	0.000501327	Up	GO:0099243	extrinsic component of synaptic membrane (GO:0099243)	CC
ENSG00000116329.11	OPRD1	protein_coding	0.622998	0.00414196	0.0292067	Up	GO:0097444	spine apparatus (GO:0097444)	CC
ENSG00000007168.13	PAFAH1B1	protein_coding	-0.31538	5.71281e-06	0.000359122	Down	GO:0050804	modulation of chemical synaptic transmission (GO:0050804)	BP
ENSG00000149269.9	PAK1	protein_coding	-0.489976	0.0001127	0.0025386	Down	GO:0150036	regulation of trans-synaptic signaling by endocannabinoid, modulating synaptic transmission (GO:0150036)	BP
ENSG00000140694.17	PARN	protein_coding	-0.240522	4.12829e-05	0.00131119	Down	GO:0098794	postsynapse (GO:0098794)	CC
ENSG00000181195.11	PENK	protein_coding	-2.66965	1.67169e-15	1.09028e-11	Down	GO:0034592	synaptic vesicle lumen (GO:0034592)	CC
ENSG00000070087.14	PFN2	protein_coding	-0.353175	0.000495093	0.00681224	Down	GO:0050804	modulation of chemical synaptic transmission (GO:0050804)	BP
ENSG00000186111.9	PIP5K1C	protein_coding	0.610834	8.0267e-05	0.00201347	Up	GO:0098835	presynaptic endocytic zone membrane (GO:0098835)	CC
ENSG00000137841.12	PLCB2	protein_coding	-0.591114	2.00771e-05	0.000803265	Down	GO:0098992	neuronal dense core vesicle (GO:0098992)	CC
ENSG00000149782.11	PLCB3	protein_coding	0.435438	0.000230485	0.0040904	Up	GO:0099524	postsynaptic cytosol (GO:0099524)	CC
ENSG00000101333.16	PLCB4	protein_coding	-0.441664	0.000117342	0.0026053	Down	SYNGO:postsyn_ser	postsynaptic SER	CC
ENSG00000124181.14	PLCG1	protein_coding	0.291488	0.0011943	0.0123737	Up	GO:0050804	modulation of chemical synaptic transmission (GO:0050804)	BP
ENSG00000182836.10	PLCXD3	protein_coding	-0.380017	0.00740885	0.0440981	Down	GO:0045202	synapse (GO:0045202)	CC
ENSG00000117600.12	PLPPR4	protein_coding	-0.538673	0.000555327	0.00734653	Down	GO:0099061	integral component of postsynaptic density membrane (GO:0099061)	CC
ENSG00000136040.9	PLXNC1	protein_coding	-0.374194	4.27425e-05	0.001334	Down	GO:1905806	regulation of synapse disassembly (GO:1905806)	BP
ENSG00000004399.12	PLXND1	protein_coding	0.302671	0.00121081	0.0124934	Up	GO:0008039	synaptic target recognition (GO:0008039)	BP
ENSG00000139220.16	PPFIA2	protein_coding	-0.288421	0.00154576	0.014766	Down	GO:2000300	regulation of synaptic vesicle exocytosis (GO:2000300)	BP
ENSG00000111110.12	PPM1H	protein_coding	-0.25911	0.00023905	0.00419108	Down	GO:0045202	synapse (GO:0045202)	CC
ENSG00000108819.11	PPP1R9B	protein_coding	0.2357	0.00867697	0.0490211	Up	GO:0014069	postsynaptic density (GO:0014069)	CC
ENSG00000113575.10	PPP2CA	protein_coding	-0.3418	1.60362e-05	0.000692635	Down	GO:0045202	synapse (GO:0045202)	CC
ENSG00000138814.17	PPP3CA	protein_coding	-0.338896	0.00282639	0.0224665	Down	GO:0099170	postsynaptic modulation of chemical synaptic transmission (GO:0099170)	BP
ENSG00000107758.15	PPP3CB	protein_coding	-0.300549	0.000745307	0.00893136	Down	GO:0045202	synapse (GO:0045202)	CC
ENSG00000163558.13	PRKCI	protein_coding	-0.211769	0.00113322	0.0119302	Down	GO:0099072	regulation of postsynaptic membrane neurotransmitter receptor levels (GO:0099072)	BP
ENSG00000185345.22	PRKN	protein_coding	-0.230287	0.00728619	0.0435808	Down	GO:0098793	presynapse (GO:0098793)	CC
ENSG00000146005.4	PSD2	protein_coding	0.459422	0.000356025	0.00545782	Up	GO:0098794	postsynapse (GO:0098794)	CC
ENSG00000171862.11	PTEN	protein_coding	-0.141892	0.00859693	0.0487346	Down	GO:0099524	postsynaptic cytosol (GO:0099524)	CC
ENSG00000076201.15	PTPN23	protein_coding	0.232677	0.00529093	0.0346026	Up	GO:0099161	regulation of presynaptic dense core vesicle exocytosis (GO:0099161)	BP
ENSG00000151490.14	PTPRO	protein_coding	-0.345944	0.00703471	0.0425017	Down	GO:0099061	integral component of postsynaptic density membrane (GO:0099061)	CC
ENSG00000105426.16	PTPRS	protein_coding	0.209182	0.00133084	0.0133278	Up	GO:0099560	synapse adhesion between pre- and post-synapse (GO:0099560)	BP
ENSG00000103769.10	RAB11A	protein_coding	-0.279941	0.000744291	0.00892738	Down	GO:0098887	neurotransmitter receptor transport, endosome to postsynaptic membrane (GO:0098887)	BP
ENSG00000099246.16	RAB18	protein_coding	-0.304628	1.25456e-05	0.000597245	Down	GO:0045202	synapse (GO:0045202)	CC
ENSG00000138069.18	RAB1A	protein_coding	-0.213482	0.000352489	0.00543343	Down	GO:0098793	presynapse (GO:0098793)	CC
ENSG00000174903.16	RAB1B	protein_coding	0.152018	0.00530208	0.0346495	Up	GO:0045202	synapse (GO:0045202)	CC
ENSG00000041353.10	RAB27B	protein_coding	-0.742979	0.000511428	0.00694258	Down	GO:0048488	synaptic vesicle endocytosis (GO:0048488)	BP
ENSG00000104388.15	RAB2A	protein_coding	-0.34153	4.99771e-05	0.0014699	Down	GO:0098993	anchored component of synaptic vesicle membrane (GO:0098993)	CC
ENSG00000172007.7	RAB33B	protein_coding	-0.284586	0.00378032	0.0274405	Down	GO:0098793	presynapse (GO:0098793)	CC
ENSG00000169213.7	RAB3B	protein_coding	-0.89505	3.31293e-06	0.000254418	Down	GO:0098993	anchored component of synaptic vesicle membrane (GO:0098993)	CC
ENSG00000152932.8	RAB3C	protein_coding	-0.733106	5.80939e-05	0.00162613	Down	GO:0098993	anchored component of synaptic vesicle membrane (GO:0098993)	CC
ENSG00000144566.11	RAB5A	protein_coding	-0.250982	0.000329307	0.00517261	Down	GO:0098844	postsynaptic endocytic zone membrane (GO:0098844)	CC
ENSG00000175582.19	RAB6A	protein_coding	-0.265625	9.12116e-05	0.00218707	Down	GO:0098793	presynapse (GO:0098793)	CC
ENSG00000136238.18	RAC1	protein_coding	-0.159457	0.00764678	0.0451231	Down	GO:0098794	postsynapse (GO:0098794)	CC
ENSG00000017797.13	RALBP1	protein_coding	0.166606	0.000773508	0.0091516	Up	GO:0099072	regulation of postsynaptic membrane neurotransmitter receptor levels (GO:0099072)	BP
ENSG00000147274.14	RBMX	protein_coding	-0.217981	0.000409933	0.00597783	Down	GO:0099175	regulation of postsynapse organization (GO:0099175)	BP
ENSG00000173039.19	RELA	protein_coding	0.388928	0.00173965	0.0160537	Up	GO:0045202	synapse (GO:0045202)	CC
ENSG00000182901.16	RGS7	protein_coding	-0.370579	0.00262011	0.0212939	Down	GO:0060078	regulation of postsynaptic membrane potential (GO:0060078)	BP
ENSG00000079841.18	RIMS1	protein_coding	-0.529883	9.59576e-06	0.000501672	Down	GO:0016082	synaptic vesicle priming (GO:0016082)	BP
ENSG00000011275.18	RNF216	protein_coding	0.156518	0.000137017	0.00285731	Up	GO:0099149	regulation of postsynaptic neurotransmitter receptor endocytosis (GO:0099149)	BP
ENSG00000067900.8	ROCK1	protein_coding	0.148721	0.00426779	0.0297695	Up	GO:0090128	regulation of synapse maturation (GO:0090128)	BP
ENSG00000174748.21	RPL15	protein_coding	-0.261732	0.00231245	0.0196122	Down	GO:0140236	translation at presynapse (GO:0140236)	BP
ENSG00000174444.15	RPL4	protein_coding	-0.21762	0.00637426	0.0395839	Down	SYNGO:postsyn_ribosome	postsynaptic ribosome	CC
ENSG00000072133.11	RPS6KA6	protein_coding	-0.342061	0.00052551	0.00708501	Down	GO:0045202	synapse (GO:0045202)	CC
ENSG00000133318.14	RTN3	protein_coding	-0.349214	7.41445e-05	0.00191703	Down	GO:0098793	presynapse (GO:0098793)	CC
ENSG00000085365.18	SCAMP1	protein_coding	-0.312584	0.000368045	0.00557258	Down	GO:0030285	integral component of synaptic vesicle membrane (GO:0030285)	CC
ENSG00000171951.5	SCG2	protein_coding	-0.926537	1.78153e-07	3.80956e-05	Down	GO:0098992	neuronal dense core vesicle (GO:0098992)	CC
ENSG00000136531.17	SCN2A	protein_coding	-0.493668	0.00138953	0.0137415	Down	GO:0099508	voltage-gated ion channel activity involved in regulation of presynaptic membrane potential (GO:0099508)	BP
ENSG00000180900.20	SCRIB	protein_coding	0.407529	3.97747e-06	0.000294785	Up	GO:0098887	neurotransmitter receptor transport, endosome to postsynaptic membrane (GO:0098887)	BP
ENSG00000001617.12	SEMA3F	protein_coding	0.604602	0.0020861	0.0183487	Up	GO:0099175	regulation of postsynapse organization (GO:0099175)	BP
ENSG00000185033.14	SEMA4B	protein_coding	0.26769	0.00364278	0.0267802	Up	GO:0099061	integral component of postsynaptic density membrane (GO:0099061)	CC
ENSG00000164402.14	SEPTIN8	protein_coding	0.26233	0.00367366	0.0269133	Up	GO:0098793	presynapse (GO:0098793)	CC
ENSG00000118473.22	SGIP1	protein_coding	-0.205079	0.00179617	0.0164705	Down	GO:0098793	presynapse (GO:0098793)	CC
ENSG00000141985.9	SH3GL1	protein_coding	0.367503	1.70369e-05	0.000726007	Up	GO:0099092	postsynaptic density, intracellular component (GO:0099092)	CC
ENSG00000113558.18	SKP1	protein_coding	-0.23786	0.00179951	0.0164895	Down	GO:1905806	regulation of synapse disassembly (GO:1905806)	BP
ENSG00000179520.11	SLC17A8	protein_coding	-0.913321	0.000134167	0.0028227	Down	GO:0098700	synaptic vesicle neurotransmitter loading (GO:0098700)	BP
ENSG00000105143.12	SLC1A6	protein_coding	-0.857993	6.22538e-06	0.000382136	Down	GO:0001504	neurotransmitter uptake (GO:0001504)	BP
ENSG00000170385.10	SLC30A1	protein_coding	0.290646	0.00716895	0.0430632	Up	GO:0099061	integral component of postsynaptic density membrane (GO:0099061)	CC
ENSG00000101438.4	SLC32A1	protein_coding	-0.617384	0.000234501	0.00413077	Down	GO:0098700	synaptic vesicle neurotransmitter loading (GO:0098700)	BP
ENSG00000165970.11	SLC6A5	protein_coding	-1.28955	0.00853452	0.0484862	Down	GO:0098810	neurotransmitter reuptake (GO:0098810)	BP
ENSG00000196517.12	SLC6A9	protein_coding	0.554967	0.000898194	0.0101394	Up	GO:0014069	postsynaptic density (GO:0014069)	CC
ENSG00000183023.18	SLC8A1	protein_coding	-0.335476	0.00862214	0.0487987	Down	GO:1905060	calcium:cation antiporter activity involved in regulation of postsynaptic cytosolic calcium ion levels (GO:1905060)	BP
ENSG00000198689.11	SLC9A6	protein_coding	-0.254039	0.00471986	0.0319325	Down	GO:0099072	regulation of postsynaptic membrane neurotransmitter receptor levels (GO:0099072)	BP
ENSG00000132639.12	SNAP25	protein_coding	-0.650185	0.000408272	0.00595693	Down	GO:0098888	extrinsic component of presynaptic membrane (GO:0098888)	CC
ENSG00000145335.16	SNCA	protein_coding	-0.322649	0.00288608	0.0227951	Down	GO:0030672	synaptic vesicle membrane (GO:0030672)	CC
ENSG00000135317.13	SNX14	protein_coding	-0.189852	0.000713953	0.0086856	Down	GO:0045202	synapse (GO:0045202)	CC
ENSG00000143376.14	SNX27	protein_coding	0.192017	0.000107854	0.00246167	Up	GO:0099072	regulation of postsynaptic membrane neurotransmitter receptor levels (GO:0099072)	BP
ENSG00000115306.16	SPTBN1	protein_coding	0.118561	0.00806558	0.0467588	Up	GO:0098794	postsynapse (GO:0098794)	CC
ENSG00000197122.11	SRC	protein_coding	0.293728	0.00505959	0.0335864	Up	GO:0099091	postsynaptic specialization, intracellular component (GO:0099091)	CC
ENSG00000157005.4	SST	protein_coding	-1.24847	0.000183072	0.00347849	Down	GO:0099072	regulation of postsynaptic membrane neurotransmitter receptor levels (GO:0099072)	BP
ENSG00000112079.9	STK38	protein_coding	0.225207	0.00439683	0.0303933	Up	GO:0099173	postsynapse organization (GO:0099173)	BP
ENSG00000117758.14	STX12	protein_coding	-0.266482	0.000470313	0.00658236	Down	GO:0098895	postsynaptic endosome membrane (GO:0098895)	CC
ENSG00000111450.14	STX2	protein_coding	0.177746	0.00181393	0.0165636	Up	GO:0045202	synapse (GO:0045202)	CC
ENSG00000103496.15	STX4	protein_coding	0.236961	0.00365978	0.0268418	Up	GO:0098967	exocytic insertion of neurotransmitter receptor to postsynaptic membrane (GO:0098967)	BP
ENSG00000145087.12	STXBP5L	protein_coding	-0.377075	0.00576883	0.0367959	Down	GO:0098992	neuronal dense core vesicle (GO:0098992)	CC
ENSG00000159082.17	SYNJ1	protein_coding	-0.300965	0.00116473	0.012159	Down	GO:0098793	presynapse (GO:0098793)	CC
ENSG00000163630.11	SYNPR	protein_coding	-0.782652	3.79197e-05	0.00123041	Down	GO:0030285	integral component of synaptic vesicle membrane (GO:0030285)	CC
ENSG00000102003.10	SYP	protein_coding	-0.489411	0.000320186	0.00508709	Down	GO:0030285	integral component of synaptic vesicle membrane (GO:0030285)	CC
ENSG00000067715.14	SYT1	protein_coding	-0.51377	0.00311436	0.0240448	Down	GO:0099502	calcium-dependent activation of synaptic vesicle fusion (GO:0099502)	BP
ENSG00000132718.9	SYT11	protein_coding	-0.279274	6.47368e-05	0.00174109	Down	GO:0098794	postsynapse (GO:0098794)	CC
ENSG00000132872.12	SYT4	protein_coding	-0.707857	0.000328072	0.00516209	Down	GO:0150035	regulation of trans-synaptic signaling by BDNF, modulating synaptic transmission (GO:0150035)	BP
ENSG00000162782.16	TDRD5	protein_coding	-0.745728	0.00436589	0.0302436	Down	GO:0045202	synapse (GO:0045202)	CC
ENSG00000164329.13	TENT2	protein_coding	-0.240443	0.000282182	0.00470388	Down	GO:0099170	postsynaptic modulation of chemical synaptic transmission (GO:0099170)	BP
ENSG00000156299.13	TIAM1	protein_coding	-0.404794	4.02946e-05	0.00128854	Down	GO:0099175	regulation of postsynapse organization (GO:0099175)	BP
ENSG00000152128.13	TMEM163	protein_coding	-0.400715	0.000124778	0.00269917	Down	GO:0099180	zinc ion import into synaptic vesicle (GO:0099180)	BP
ENSG00000110171.20	TRIM3	protein_coding	-0.169033	0.00144495	0.0140972	Down	GO:0140252	regulation protein catabolic process at postsynapse (GO:0140252)	BP
ENSG00000156298.12	TSPAN7	protein_coding	-0.355718	0.00112598	0.0118706	Down	GO:0099149	regulation of postsynaptic neurotransmitter receptor endocytosis (GO:0099149)	BP
ENSG00000196230.13	TUBB	protein_coding	-0.326957	0.00227384	0.0193601	Down	GO:0050807	regulation of synapse organization (GO:0050807)	BP
ENSG00000137285.10	TUBB2B	protein_coding	-0.590728	0.000452149	0.00641417	Down	GO:0050804	modulation of chemical synaptic transmission (GO:0050804)	BP
ENSG00000137766.17	UNC13C	protein_coding	-0.489013	0.00800182	0.0464822	Down	GO:0098793	presynapse (GO:0098793)	CC
ENSG00000109189.13	USP46	protein_coding	0.192036	0.000619698	0.00782151	Up	GO:0099149	regulation of postsynaptic neurotransmitter receptor endocytosis (GO:0099149)	BP
ENSG00000117533.15	VAMP4	protein_coding	-0.232475	0.00189155	0.0170456	Down	GO:0016189	synaptic vesicle to endosome fusion (GO:0016189)	BP
ENSG00000038427.16	VCAN	protein_coding	0.341108	0.00353756	0.0261735	Up	GO:0045202	synapse (GO:0045202)	CC
ENSG00000165280.16	VCP	protein_coding	-0.249301	5.63976e-05	0.00159232	Down	GO:0050807	regulation of synapse organization (GO:0050807)	BP
ENSG00000213585.11	VDAC1	protein_coding	-0.347731	9.26093e-05	0.00221245	Down	GO:0099061	integral component of postsynaptic density membrane (GO:0099061)	CC
ENSG00000111237.19	VPS29	protein_coding	-0.213212	0.00439494	0.0303933	Down	GO:1900242	regulation of synaptic vesicle endocytosis (GO:1900242)	BP
ENSG00000069329.18	VPS35	protein_coding	-0.332605	9.79069e-05	0.00228871	Down	GO:0150052	regulation of postsynapse assembly (GO:0150052)	BP
ENSG00000112290.13	WASF1	protein_coding	-0.274624	0.00630697	0.0393063	Down	GO:0098939	dendritic transport of mitochondrion (GO:0098939)	BP
ENSG00000132970.14	WASF3	protein_coding	0.258194	0.000103413	0.00238574	Up	GO:0098794	postsynapse (GO:0098794)	CC
ENSG00000091157.13	WDR7	protein_coding	-0.198079	0.000186565	0.00351778	Down	GO:0008021	synaptic vesicle (GO:0008021)	CC
ENSG00000109501.14	WFS1	protein_coding	0.376274	0.000148072	0.00300147	Up	GO:0030285	integral component of synaptic vesicle membrane (GO:0030285)	CC
ENSG00000060237.17	WNK1	protein_coding	0.230125	0.000412816	0.00600643	Up	GO:0050804	modulation of chemical synaptic transmission (GO:0050804)	BP
ENSG00000114251.14	WNT5A	protein_coding	-0.294607	0.00470348	0.0318523	Down	GO:0150045	regulation of synaptic signaling by nitric oxide (GO:0150045)	BP
ENSG00000176105.14	YES1	protein_coding	0.230767	0.00664388	0.0406867	Up	GO:0099091	postsynaptic specialization, intracellular component (GO:0099091)	CC
ENSG00000108953.17	YWHAE	protein_coding	-0.243863	0.000114485	0.00255952	Down	GO:0045202	synapse (GO:0045202)	CC
ENSG00000170027.7	YWHAG	protein_coding	-0.350057	0.000878129	0.00997328	Down	GO:0098793	presynapse (GO:0098793)	CC
ENSG00000128245.15	YWHAH	protein_coding	-0.420988	0.000906872	0.0102152	Down	GO:0099171	presynaptic modulation of chemical synaptic transmission (GO:0099171)	BP
ENSG00000134308.14	YWHAQ	protein_coding	-0.283339	0.00289909	0.0228632	Down	GO:0045202	synapse (GO:0045202)	CC
ENSG00000164924.18	YWHAZ	protein_coding	-0.46302	9.25941e-07	0.000111318	Down	GO:0090128	regulation of synapse maturation (GO:0090128)	BP

## Sheet: Syngo_C4vsC123
S11 Data. Overlap between significant genes in Knight ADRC (Knight-C4 vs Knight-C123) and synaptic genes
GeneID	GeneName	GeneBiotype	log2FoldChange	Pvalue	Adjusted.Pvalue	Direction	go_id	go_name	go_domain
ENSG00000129968.15	ABHD17A	protein_coding	0.177516	0.00239	0.013643	Up	GO:0099175	regulation of postsynapse organization (GO:0099175)	BP
ENSG00000136379.12	ABHD17C	protein_coding	0.189803	2.46908e-05	0.000395113	Up	GO:0099175	regulation of postsynapse organization (GO:0099175)	BP
ENSG00000097007.19	ABL1	protein_coding	0.130861	0.00481565	0.0233965	Up	GO:0099150	regulation of postsynaptic specialization assembly (GO:0099150)	BP
ENSG00000157766.18	ACAN	protein_coding	0.304947	0.0101454	0.0409869	Up	GO:0098966	perisynaptic extracellular matrix (GO:0098966)	CC
ENSG00000075624.16	ACTB	protein_coding	-0.349727	6.26405e-07	2.07806e-05	Down	GO:1900242	regulation of synaptic vesicle endocytosis (GO:1900242)	BP
ENSG00000184009.12	ACTG1	protein_coding	-0.330237	0.000119854	0.00135488	Down	GO:1900242	regulation of synaptic vesicle endocytosis (GO:1900242)	BP
ENSG00000077522.13	ACTN2	protein_coding	-0.188225	0.00905026	0.0376321	Down	GO:0099092	postsynaptic density, intracellular component (GO:0099092)	CC
ENSG00000138071.13	ACTR2	protein_coding	-0.294318	4.13318e-10	6.85579e-08	Down	GO:0098794	postsynapse (GO:0098794)	CC
ENSG00000115091.12	ACTR3	protein_coding	-0.141554	0.00463058	0.0227149	Down	GO:0099173	postsynapse organization (GO:0099173)	BP
ENSG00000008277.14	ADAM22	protein_coding	-0.267613	1.56389e-05	0.000272874	Down	GO:0099061	integral component of postsynaptic density membrane (GO:0099061)	CC
ENSG00000114948.13	ADAM23	protein_coding	-0.377081	3.63852e-05	0.000537082	Down	GO:0099056	integral component of presynaptic membrane (GO:0099056)	CC
ENSG00000155897.10	ADCY8	protein_coding	0.245982	7.26969e-05	0.000924376	Up	GO:0050804	modulation of chemical synaptic transmission (GO:0050804)	BP
ENSG00000072071.16	ADGRL1	protein_coding	0.21465	0.00598385	0.0276181	Up	GO:0099056	integral component of presynaptic membrane (GO:0099056)	CC
ENSG00000128271.22	ADORA2A	protein_coding	0.499764	0.00167557	0.0103799	Up	GO:0099055	integral component of postsynaptic membrane (GO:0099055)	CC
ENSG00000170425.3	ADORA2B	protein_coding	0.481467	3.54863e-05	0.000528029	Up	GO:0045202	synapse (GO:0045202)	CC
ENSG00000120907.18	ADRA1A	protein_coding	0.338532	3.73096e-08	2.29863e-06	Up	GO:0099056	integral component of presynaptic membrane (GO:0099056)	CC
ENSG00000184160.8	ADRA2C	protein_coding	0.306329	0.0045165	0.022282	Up	GO:0099055	integral component of postsynaptic membrane (GO:0099055)	CC
ENSG00000169252.5	ADRB2	protein_coding	0.269742	0.00115132	0.00780088	Up	GO:0099055	integral component of postsynaptic membrane (GO:0099055)	CC
ENSG00000133612.19	AGAP3	protein_coding	0.165121	0.00295661	0.0160996	Up	GO:0014069	postsynaptic density (GO:0014069)	CC
ENSG00000179841.8	AKAP5	protein_coding	-0.339221	0.00391584	0.0199383	Down	GO:0099092	postsynaptic density, intracellular component (GO:0099092)	CC
ENSG00000117448.13	AKR1A1	protein_coding	-0.207776	0.00127921	0.00842088	Down	GO:0045202	synapse (GO:0045202)	CC
ENSG00000142208.16	AKT1	protein_coding	0.144652	0.000226884	0.0022196	Up	GO:0099175	regulation of postsynapse organization (GO:0099175)	BP
ENSG00000078053.17	AMPH	protein_coding	-0.328704	0.00139874	0.00899228	Down	GO:0098833	presynaptic endocytic zone (GO:0098833)	CC
ENSG00000185046.18	ANKS1B	protein_coding	-0.10047	0.00649291	0.0293829	Down	GO:0099092	postsynaptic density, intracellular component (GO:0099092)	CC
ENSG00000047617.15	ANO2	protein_coding	0.541452	4.85536e-07	1.72106e-05	Up	GO:0099056	integral component of presynaptic membrane (GO:0099056)	CC
ENSG00000177119.16	ANO6	protein_coding	0.243723	3.24297e-05	0.000491593	Up	GO:0099699	integral component of synaptic membrane (GO:0099699)	CC
ENSG00000166747.12	AP1G1	protein_coding	-0.0950316	0.00355859	0.0185089	Down	GO:0016182	synaptic vesicle budding from endosome (GO:0016182)	BP
ENSG00000006125.18	AP2B1	protein_coding	-0.100009	0.00283464	0.0155566	Down	GO:0048488	synaptic vesicle endocytosis (GO:0048488)	BP
ENSG00000161203.13	AP2M1	protein_coding	-0.279459	1.43028e-08	1.05743e-06	Down	GO:0048488	synaptic vesicle endocytosis (GO:0048488)	BP
ENSG00000042753.11	AP2S1	protein_coding	-0.331014	1.99363e-07	8.18846e-06	Down	GO:0048488	synaptic vesicle endocytosis (GO:0048488)	BP
ENSG00000166313.19	APBB1	protein_coding	-0.141129	0.00156032	0.00984034	Down	GO:0098793	presynapse (GO:0098793)	CC
ENSG00000115266.11	APC2	protein_coding	0.222841	0.00130241	0.00854276	Up	GO:0098794	postsynapse (GO:0098794)	CC
ENSG00000084234.17	APLP2	protein_coding	-0.117346	0.00178243	0.010883	Down	GO:0097444	spine apparatus (GO:0097444)	CC
ENSG00000142192.21	APP	protein_coding	-0.377251	1.17044e-14	2.32972e-11	Down	GO:0098992	neuronal dense core vesicle (GO:0098992)	CC
ENSG00000143761.16	ARF1	protein_coding	-0.119173	0.00380088	0.0194794	Down	GO:0014069	postsynaptic density (GO:0014069)	CC
ENSG00000168374.11	ARF4	protein_coding	-0.234358	6.02905e-05	0.000799629	Down	GO:0099175	regulation of postsynapse organization (GO:0099175)	BP
ENSG00000124198.9	ARFGEF2	protein_coding	-0.124149	0.00266769	0.0148514	Down	GO:0098794	postsynapse (GO:0098794)	CC
ENSG00000147799.11	ARHGAP39	protein_coding	0.24081	0.000771706	0.00575797	Up	GO:0099173	postsynapse organization (GO:0099173)	BP
ENSG00000116584.20	ARHGEF2	protein_coding	-0.122166	0.00682302	0.0304821	Down	GO:0099092	postsynaptic density, intracellular component (GO:0099092)	CC
ENSG00000131089.17	ARHGEF9	protein_coding	-0.251665	7.39503e-05	0.000936631	Down	GO:0099572	postsynaptic specialization (GO:0099572)	CC
ENSG00000144746.7	ARL6IP5	protein_coding	-0.373542	4.22322e-07	1.53268e-05	Down	GO:0051580	regulation of neurotransmitter uptake (GO:0051580)	BP
ENSG00000134108.13	ARL8B	protein_coding	-0.29063	7.28453e-08	3.83119e-06	Down	GO:1903742	regulation of anterograde synaptic vesicle transport (GO:1903742)	BP
ENSG00000163466.16	ARPC2	protein_coding	-0.125438	0.00358643	0.018635	Down	GO:0045202	synapse (GO:0045202)	CC
ENSG00000136950.13	ARPC5L	protein_coding	-0.137863	0.00927805	0.0383696	Down	GO:0045202	synapse (GO:0045202)	CC
ENSG00000153317.15	ASAP1	protein_coding	0.119267	0.00449119	0.0221994	Up	GO:0099175	regulation of postsynapse organization (GO:0099175)	BP
ENSG00000138138.13	ATAD1	protein_coding	-0.234997	1.05179e-05	0.000197804	Down	GO:0099149	regulation of postsynaptic neurotransmitter receptor endocytosis (GO:0099149)	BP
ENSG00000105409.19	ATP1A3	protein_coding	-0.377099	0.000712692	0.005424	Down	GO:0099056	integral component of presynaptic membrane (GO:0099056)	CC
ENSG00000070961.15	ATP2B1	protein_coding	-0.40481	2.12243e-07	8.56785e-06	Down	GO:0099059	integral component of presynaptic active zone membrane (GO:0099059)	CC
ENSG00000071553.17	ATP6AP1	protein_coding	-0.24951	8.93889e-07	2.73085e-05	Down	GO:0030285	integral component of synaptic vesicle membrane (GO:0030285)	CC
ENSG00000182220.15	ATP6AP2	protein_coding	-0.387221	9.94217e-11	2.19883e-08	Down	GO:0030285	integral component of synaptic vesicle membrane (GO:0030285)	CC
ENSG00000033627.16	ATP6V0A1	protein_coding	-0.157629	1.33409e-06	3.77277e-05	Down	GO:0030285	integral component of synaptic vesicle membrane (GO:0030285)	CC
ENSG00000159720.12	ATP6V0D1	protein_coding	-0.220706	3.76592e-06	8.60078e-05	Down	GO:0030285	integral component of synaptic vesicle membrane (GO:0030285)	CC
ENSG00000114573.10	ATP6V1A	protein_coding	-0.488114	4.30344e-11	1.11356e-08	Down	GO:0098850	extrinsic component of synaptic vesicle membrane (GO:0098850)	CC
ENSG00000147416.11	ATP6V1B2	protein_coding	-0.512091	3.70728e-13	3.19766e-10	Down	GO:0097401	synaptic vesicle proton loading (GO:0097401)	BP
ENSG00000155097.12	ATP6V1C1	protein_coding	-0.333657	1.89593e-08	1.34408e-06	Down	GO:0098850	extrinsic component of synaptic vesicle membrane (GO:0098850)	CC
ENSG00000100554.12	ATP6V1D	protein_coding	-0.440407	5.28508e-13	3.90733e-10	Down	GO:0097401	synaptic vesicle proton loading (GO:0097401)	BP
ENSG00000131100.13	ATP6V1E1	protein_coding	-0.531393	1.26462e-12	7.11378e-10	Down	GO:0098850	extrinsic component of synaptic vesicle membrane (GO:0098850)	CC
ENSG00000128524.5	ATP6V1F	protein_coding	-0.279005	8.54306e-08	4.30916e-06	Down	GO:0097401	synaptic vesicle proton loading (GO:0097401)	BP
ENSG00000136888.7	ATP6V1G1	protein_coding	-0.165244	0.000928306	0.00661503	Down	GO:0098850	extrinsic component of synaptic vesicle membrane (GO:0098850)	CC
ENSG00000213760.10	ATP6V1G2	protein_coding	-0.492522	6.39563e-09	5.64824e-07	Down	GO:0097401	synaptic vesicle proton loading (GO:0097401)	BP
ENSG00000047249.18	ATP6V1H	protein_coding	-0.365661	2.16094e-09	2.34943e-07	Down	GO:0097401	synaptic vesicle proton loading (GO:0097401)	BP
ENSG00000124406.16	ATP8A1	protein_coding	-0.303402	4.50011e-05	0.000634546	Down	GO:0030285	integral component of synaptic vesicle membrane (GO:0030285)	CC
ENSG00000103126.15	AXIN1	protein_coding	0.163192	0.00111837	0.00762714	Up	GO:0045202	synapse (GO:0045202)	CC
ENSG00000175866.15	BAIAP2	protein_coding	0.201904	0.0128033	0.0489183	Up	GO:0099175	regulation of postsynapse organization (GO:0099175)	BP
ENSG00000132692.19	BCAN	protein_coding	0.312722	6.10887e-06	0.0001284	Up	GO:0060074	synapse maturation (GO:0060074)	BP
ENSG00000064787.13	BCAS1	protein_coding	0.271652	0.0034281	0.0180293	Up	GO:0045202	synapse (GO:0045202)	CC
ENSG00000186716.21	BCR	protein_coding	0.243381	4.24058e-05	0.000607483	Up	GO:0099092	postsynaptic density, intracellular component (GO:0099092)	CC
ENSG00000176697.19	BDNF	protein_coding	-0.513116	0.00203719	0.012096	Down	GO:0098992	neuronal dense core vesicle (GO:0098992)	CC
ENSG00000104164.11	BLOC1S6	protein_coding	-0.158032	0.000894844	0.00642893	Down	GO:0098693	regulation of synaptic vesicle cycle (GO:0098693)	BP
ENSG00000108561.8	C1QBP	protein_coding	-0.220715	0.000716522	0.00544355	Down	GO:0048786	presynaptic active zone (GO:0048786)	CC
ENSG00000131094.4	C1QL1	protein_coding	0.349754	0.000263046	0.00248687	Up	GO:1905806	regulation of synapse disassembly (GO:1905806)	BP
ENSG00000165985.10	C1QL3	protein_coding	-0.405908	0.00781354	0.0337028	Down	GO:0097107	postsynaptic density assembly (GO:0097107)	BP
ENSG00000153956.16	CACNA2D1	protein_coding	-0.350067	5.80486e-09	5.27041e-07	Down	GO:0098992	neuronal dense core vesicle (GO:0098992)	CC
ENSG00000182389.19	CACNB4	protein_coding	-0.203022	0.0129957	0.0494396	Down	GO:0098793	presynapse (GO:0098793)	CC
ENSG00000075429.9	CACNG5	protein_coding	0.27319	0.00383797	0.0196384	Up	GO:0099055	integral component of postsynaptic membrane (GO:0099055)	CC
ENSG00000105605.7	CACNG7	protein_coding	0.270096	0.000307914	0.00281351	Up	GO:0099645	neurotransmitter receptor localization to postsynaptic specialization membrane (GO:0099645)	BP
ENSG00000163618.18	CADPS	protein_coding	-0.39943	3.45929e-06	7.98493e-05	Down	GO:0099525	presynaptic dense core vesicle exocytosis (GO:0099525)	BP
ENSG00000104327.7	CALB1	protein_coding	-0.843684	3.71032e-07	1.3874e-05	Down	GO:0098794	postsynapse (GO:0098794)	CC
ENSG00000122786.20	CALD1	protein_coding	0.322391	5.62895e-08	3.15954e-06	Up	GO:0098794	postsynapse (GO:0098794)	CC
ENSG00000130643.9	CALY	protein_coding	-0.360166	0.00254905	0.0143515	Down	GO:0098884	postsynaptic neurotransmitter receptor endocytosis (GO:0098884)	BP
ENSG00000152495.11	CAMK4	protein_coding	-0.54612	7.98578e-07	2.49867e-05	Down	GO:0099170	postsynaptic modulation of chemical synaptic transmission (GO:0099170)	BP
ENSG00000127022.15	CANX	protein_coding	-0.158846	0.0020052	0.0119499	Down	GO:0099059	integral component of presynaptic active zone membrane (GO:0099059)	CC
ENSG00000112186.12	CAP2	protein_coding	-0.513775	1.09901e-07	5.24712e-06	Down	GO:0099140	presynaptic actin cytoskeleton organization (GO:0099140)	BP
ENSG00000077549.18	CAPZB	protein_coding	-0.128948	0.000640285	0.00496792	Down	GO:0014069	postsynaptic density (GO:0014069)	CC
ENSG00000167971.16	CASKIN1	protein_coding	0.29958	0.00662535	0.0298049	Up	GO:0098793	presynapse (GO:0098793)	CC
ENSG00000187094.12	CCK	protein_coding	-0.394222	0.00178171	0.010883	Down	GO:0099538	synaptic signaling via neuropeptide (GO:0099538)	BP
ENSG00000070831.17	CDC42	protein_coding	-0.212318	1.55632e-05	0.000272063	Down	GO:0099175	regulation of postsynapse organization (GO:0099175)	BP
ENSG00000140945.17	CDH13	protein_coding	-0.456997	1.92639e-05	0.000323054	Down	GO:0045202	synapse (GO:0045202)	CC
ENSG00000107736.21	CDH23	protein_coding	0.343778	0.00252499	0.0142439	Up	GO:0045202	synapse (GO:0045202)	CC
ENSG00000150394.14	CDH8	protein_coding	-0.349827	7.77209e-06	0.0001559	Down	GO:0050807	regulation of synapse organization (GO:0050807)	BP
ENSG00000113100.10	CDH9	protein_coding	-0.509332	0.00021382	0.0021158	Down	GO:0099560	synapse adhesion between pre- and post-synapse (GO:0099560)	BP
ENSG00000164885.13	CDK5	protein_coding	-0.192465	0.00209782	0.0123652	Down	GO:1905806	regulation of synapse disassembly (GO:1905806)	BP
ENSG00000008086.13	CDKL5	protein_coding	-0.207703	0.000296786	0.002732	Down	GO:0050804	modulation of chemical synaptic transmission (GO:0050804)	BP
ENSG00000172757.13	CFL1	protein_coding	-0.249683	2.65319e-08	1.74249e-06	Down	GO:0050804	modulation of chemical synaptic transmission (GO:0050804)	BP
ENSG00000083937.9	CHMP2B	protein_coding	-0.203433	0.00390567	0.0199021	Down	GO:0014069	postsynaptic density (GO:0014069)	CC
ENSG00000181072.11	CHRM2	protein_coding	-0.432385	0.00103463	0.00718904	Down	GO:0099059	integral component of presynaptic active zone membrane (GO:0099059)	CC
ENSG00000169684.13	CHRNA5	protein_coding	0.631067	0.00180387	0.0109932	Up	GO:0099171	presynaptic modulation of chemical synaptic transmission (GO:0099171)	BP
ENSG00000170175.11	CHRNB1	protein_coding	0.175117	0.00665604	0.0299014	Up	GO:0099060	integral component of postsynaptic specialization membrane (GO:0099060)	CC
ENSG00000108556.10	CHRNE	protein_coding	0.423211	0.00139059	0.00894875	Up	GO:0099060	integral component of postsynaptic specialization membrane (GO:0099060)	CC
ENSG00000109572.14	CLCN3	protein_coding	-0.142283	0.00537001	0.0254682	Down	GO:0099055	integral component of postsynaptic membrane (GO:0099055)	CC
ENSG00000158258.16	CLSTN2	protein_coding	-0.341606	0.00291251	0.0158929	Down	GO:0099061	integral component of postsynaptic density membrane (GO:0099061)	CC
ENSG00000139182.15	CLSTN3	protein_coding	-0.247684	0.00738984	0.0322967	Down	GO:0099061	integral component of postsynaptic density membrane (GO:0099061)	CC
ENSG00000122705.17	CLTA	protein_coding	-0.263752	7.62406e-10	1.1265e-07	Down	GO:0098835	presynaptic endocytic zone membrane (GO:0098835)	CC
ENSG00000141367.12	CLTC	protein_coding	-0.349949	4.63699e-10	7.45743e-08	Down	GO:0048488	synaptic vesicle endocytosis (GO:0048488)	BP
ENSG00000120885.22	CLU	protein_coding	0.182932	3.72304e-05	0.000547683	Up	GO:0045202	synapse (GO:0045202)	CC
ENSG00000149970.16	CNKSR2	protein_coding	-0.21742	0.00546306	0.0257772	Down	GO:0099173	postsynapse organization (GO:0099173)	BP
ENSG00000118432.12	CNR1	protein_coding	-0.38862	0.000417725	0.00357443	Down	GO:0098921	retrograde trans-synaptic signaling by endocannabinoid (GO:0098921)	BP
ENSG00000134115.13	CNTN6	protein_coding	-0.485777	0.000366508	0.00323126	Down	GO:0099026	anchored component of presynaptic membrane (GO:0099026)	CC
ENSG00000174469.23	CNTNAP2	protein_coding	-0.404202	1.69934e-08	1.22485e-06	Down	GO:0099072	regulation of postsynaptic membrane neurotransmitter receptor levels (GO:0099072)	BP
ENSG00000102879.15	CORO1A	protein_coding	-0.257023	0.000153864	0.00164652	Down	GO:0045202	synapse (GO:0045202)	CC
ENSG00000214575.9	CPEB1	protein_coding	-0.116074	0.0108955	0.0433053	Down	GO:0099547	regulation of translation at synapse, modulating synaptic transmission (GO:0099547)	BP
ENSG00000113742.14	CPEB4	protein_coding	0.0914512	0.00712516	0.0314733	Up	GO:0098794	postsynapse (GO:0098794)	CC
ENSG00000100884.9	CPNE6	protein_coding	-0.260909	0.0126586	0.0485409	Down	GO:0098974	postsynaptic actin cytoskeleton organization (GO:0098974)	BP
ENSG00000099942.13	CRKL	protein_coding	0.0930804	0.00132762	0.0086576	Up	GO:0098890	extrinsic component of postsynaptic membrane (GO:0098890)	CC
ENSG00000175029.17	CTBP2	protein_coding	0.2312	1.23771e-06	3.5389e-05	Up	GO:0099523	presynaptic cytosol (GO:0099523)	CC
ENSG00000198561.14	CTNND1	protein_coding	0.133573	0.0104409	0.0418541	Up	GO:0098831	presynaptic active zone cytoplasmic component (GO:0098831)	CC
ENSG00000169862.19	CTNND2	protein_coding	0.195993	2.49729e-06	6.16082e-05	Up	GO:0099072	regulation of postsynaptic membrane neurotransmitter receptor levels (GO:0099072)	BP
ENSG00000077063.11	CTTNBP2	protein_coding	-0.138757	0.00196872	0.0117895	Down	GO:0050807	regulation of synapse organization (GO:0050807)	BP
ENSG00000105443.15	CYTH2	protein_coding	0.121689	0.00733743	0.0321312	Up	GO:0098794	postsynapse (GO:0098794)	CC
ENSG00000173402.12	DAG1	protein_coding	0.198457	7.95852e-07	2.49618e-05	Up	GO:0098696	regulation of neurotransmitter receptor localization to postsynaptic specialization membrane (GO:0098696)	BP
ENSG00000187323.12	DCC	protein_coding	-0.255921	0.00203276	0.012078	Down	GO:0099061	integral component of postsynaptic density membrane (GO:0099061)	CC
ENSG00000153933.10	DGKE	protein_coding	-0.149756	0.00354222	0.0184501	Down	GO:0050804	modulation of chemical synaptic transmission (GO:0050804)	BP
ENSG00000157680.15	DGKI	protein_coding	-0.281813	1.70944e-05	0.000292937	Down	GO:0008021	synaptic vesicle (GO:0008021)	CC
ENSG00000150672.17	DLG2	protein_coding	-0.240668	1.93948e-07	8.04262e-06	Down	GO:0099645	neurotransmitter receptor localization to postsynaptic specialization membrane (GO:0099645)	BP
ENSG00000082458.12	DLG3	protein_coding	-0.291723	1.03908e-05	0.000196114	Down	GO:0099092	postsynaptic density, intracellular component (GO:0099092)	CC
ENSG00000151208.17	DLG5	protein_coding	0.230532	7.79769e-06	0.000156171	Up	GO:0099173	postsynapse organization (GO:0099173)	BP
ENSG00000104093.13	DMXL2	protein_coding	-0.350194	3.27989e-09	3.25174e-07	Down	GO:0098992	neuronal dense core vesicle (GO:0098992)	CC
ENSG00000132002.8	DNAJB1	protein_coding	0.981558	1.84151e-06	4.84191e-05	Up	GO:0014069	postsynaptic density (GO:0014069)	CC
ENSG00000116675.16	DNAJC6	protein_coding	-0.380623	5.97555e-09	5.36887e-07	Down	GO:0098894	extrinsic component of presynaptic endocytic zone membrane (GO:0098894)	CC
ENSG00000087470.18	DNM1L	protein_coding	-0.334428	1.19416e-09	1.52217e-07	Down	GO:0030672	synaptic vesicle membrane (GO:0030672)	CC
ENSG00000197959.14	DNM3	protein_coding	-0.281632	5.25267e-07	1.8257e-05	Down	GO:0098844	postsynaptic endocytic zone membrane (GO:0098844)	CC
ENSG00000150760.12	DOCK1	protein_coding	0.246947	9.72264e-06	0.000186847	Up	GO:0098793	presynapse (GO:0098793)	CC
ENSG00000116641.18	DOCK7	protein_coding	0.281514	3.93885e-11	1.05074e-08	Up	GO:0098698	postsynaptic specialization assembly (GO:0098698)	BP
ENSG00000113657.13	DPYSL3	protein_coding	0.183525	0.00727385	0.0319447	Up	GO:0045202	synapse (GO:0045202)	CC
ENSG00000107404.20	DVL1	protein_coding	0.257537	5.18695e-06	0.000111921	Up	GO:0098793	presynapse (GO:0098793)	CC
ENSG00000161202.20	DVL3	protein_coding	0.151224	8.26473e-05	0.00102032	Up	GO:0045202	synapse (GO:0045202)	CC
ENSG00000101210.12	EEF1A2	protein_coding	-0.276207	0.00758722	0.0329352	Down	GO:0045202	synapse (GO:0045202)	CC
ENSG00000104529.17	EEF1D	protein_coding	0.198675	6.80805e-05	0.000876879	Up	GO:0045202	synapse (GO:0045202)	CC
ENSG00000103319.12	EEF2K	protein_coding	0.227662	0.000500374	0.00411299	Up	GO:0014069	postsynaptic density (GO:0014069)	CC
ENSG00000090776.6	EFNB1	protein_coding	0.293981	0.000349641	0.00311547	Up	GO:0099056	integral component of presynaptic membrane (GO:0099056)	CC
ENSG00000135766.9	EGLN1	protein_coding	0.302907	0.00117968	0.00791853	Up	GO:0140252	regulation protein catabolic process at postsynapse (GO:0140252)	BP
ENSG00000134001.14	EIF2S1	protein_coding	-0.20037	9.39007e-05	0.00112542	Down	GO:0045202	synapse (GO:0045202)	CC
ENSG00000130741.11	EIF2S3	protein_coding	-0.208509	7.41574e-06	0.000149914	Down	GO:0045202	synapse (GO:0045202)	CC
ENSG00000104408.10	EIF3E	protein_coding	-0.161112	0.0126053	0.048396	Down	GO:0014069	postsynaptic density (GO:0014069)	CC
ENSG00000084623.11	EIF3I	protein_coding	-0.226663	0.00011195	0.00129099	Down	GO:0045202	synapse (GO:0045202)	CC
ENSG00000100129.18	EIF3L	protein_coding	-0.19656	0.000433054	0.00367401	Down	GO:0045202	synapse (GO:0045202)	CC
ENSG00000141543.12	EIF4A3	protein_coding	-0.254654	4.93713e-05	0.000682077	Down	GO:0099578	regulation of translation at postsynapse, modulating synaptic transmission (GO:0099578)	BP
ENSG00000151247.12	EIF4E	protein_coding	-0.169667	6.0169e-05	0.000798428	Down	GO:0099578	regulation of translation at postsynapse, modulating synaptic transmission (GO:0099578)	BP
ENSG00000148730.7	EIF4EBP2	protein_coding	0.282656	8.24033e-10	1.18459e-07	Up	GO:0098794	postsynapse (GO:0098794)	CC
ENSG00000114867.20	EIF4G1	protein_coding	0.100624	0.00389792	0.0198783	Up	GO:0098794	postsynapse (GO:0098794)	CC
ENSG00000132507.18	EIF5A	protein_coding	-0.184667	0.000110314	0.00127774	Down	GO:0045202	synapse (GO:0045202)	CC
ENSG00000158417.11	EIF5B	protein_coding	0.120755	0.00415867	0.0209235	Up	GO:0045202	synapse (GO:0045202)	CC
ENSG00000242372.8	EIF6	protein_coding	-0.154412	0.00414887	0.0208864	Down	GO:0045202	synapse (GO:0045202)	CC
ENSG00000107105.15	ELAVL2	protein_coding	-0.432225	0.00011182	0.00129056	Down	GO:0051963	regulation of synapse assembly (GO:0051963)	BP
ENSG00000162374.17	ELAVL4	protein_coding	-0.342934	0.00197056	0.0117924	Down	GO:0140245	regulation of translation at postsynapse (GO:0140245)	BP
ENSG00000116106.12	EPHA4	protein_coding	-0.339307	0.000495396	0.00407985	Down	GO:1905806	regulation of synapse disassembly (GO:1905806)	BP
ENSG00000135333.14	EPHA7	protein_coding	-0.284289	0.00126524	0.00835185	Down	GO:0099061	integral component of postsynaptic density membrane (GO:0099061)	CC
ENSG00000154928.18	EPHB1	protein_coding	0.273109	0.00143476	0.00917819	Up	GO:0050804	modulation of chemical synaptic transmission (GO:0050804)	BP
ENSG00000063245.14	EPN1	protein_coding	0.213457	0.000965346	0.00681563	Up	GO:0098794	postsynapse (GO:0098794)	CC
ENSG00000151491.14	EPS8	protein_coding	0.185865	0.00102634	0.00713724	Up	GO:0014069	postsynaptic density (GO:0014069)	CC
ENSG00000141736.13	ERBB2	protein_coding	0.289283	0.000796374	0.00590288	Up	GO:0099645	neurotransmitter receptor localization to postsynaptic specialization membrane (GO:0099645)	BP
ENSG00000112851.14	ERBIN	protein_coding	0.23317	0.00228165	0.013161	Up	GO:0099572	postsynaptic specialization (GO:0099572)	CC
ENSG00000082805.20	ERC1	protein_coding	0.141227	0.00195663	0.0117335	Up	GO:0150037	regulation of calcium-dependent activation of synaptic vesicle fusion (GO:0150037)	BP
ENSG00000112685.14	EXOC2	protein_coding	-0.164326	2.61553e-06	6.37884e-05	Down	GO:0090128	regulation of synapse maturation (GO:0090128)	BP
ENSG00000131558.15	EXOC4	protein_coding	-0.0642394	0.00584274	0.0271138	Down	GO:0008021	synaptic vesicle (GO:0008021)	CC
ENSG00000092820.18	EZR	protein_coding	0.409978	3.89566e-07	1.44529e-05	Up	GO:0098974	postsynaptic actin cytoskeleton organization (GO:0098974)	BP
ENSG00000157470.12	FAM81A	protein_coding	-0.39319	7.55348e-05	0.000953112	Down	GO:0099092	postsynaptic density, intracellular component (GO:0099092)	CC
ENSG00000116661.11	FBXO2	protein_coding	0.38504	1.30975e-05	0.000235028	Up	GO:0098890	extrinsic component of postsynaptic membrane (GO:0098890)	CC
ENSG00000125848.10	FLRT3	protein_coding	-0.519984	6.26086e-09	5.54815e-07	Down	GO:0099560	synapse adhesion between pre- and post-synapse (GO:0099560)	BP
ENSG00000169933.15	FRMPD4	protein_coding	-0.293995	0.00276599	0.0152994	Down	GO:0014069	postsynaptic density (GO:0014069)	CC
ENSG00000010810.17	FYN	protein_coding	0.19809	8.5351e-09	7.05604e-07	Up	GO:0099092	postsynaptic density, intracellular component (GO:0099092)	CC
ENSG00000157240.4	FZD1	protein_coding	0.356736	7.11795e-05	0.000909453	Up	GO:1905606	regulation of presynapse assembly (GO:1905606)	BP
ENSG00000174804.4	FZD4	protein_coding	0.285358	4.48215e-05	0.000633424	Up	GO:0045202	synapse (GO:0045202)	CC
ENSG00000177283.7	FZD8	protein_coding	0.588648	5.73552e-07	1.95023e-05	Up	GO:0098992	neuronal dense core vesicle (GO:0098992)	CC
ENSG00000188763.5	FZD9	protein_coding	0.577292	2.40571e-05	0.000386406	Up	GO:0099173	postsynapse organization (GO:0099173)	BP
ENSG00000022355.18	GABRA1	protein_coding	-0.67948	7.84296e-07	2.47666e-05	Down	GO:0099060	integral component of postsynaptic specialization membrane (GO:0099060)	CC
ENSG00000011677.13	GABRA3	protein_coding	-0.50189	2.13238e-06	5.42551e-05	Down	GO:1904315	transmitter-gated ion channel activity involved in regulation of postsynaptic membrane potential (GO:1904315)	BP
ENSG00000109158.11	GABRA4	protein_coding	-0.406842	0.000791234	0.00588553	Down	GO:0099060	integral component of postsynaptic specialization membrane (GO:0099060)	CC
ENSG00000145864.13	GABRB2	protein_coding	-0.540155	6.80044e-06	0.000140134	Down	GO:0099059	integral component of presynaptic active zone membrane (GO:0099059)	CC
ENSG00000166206.15	GABRB3	protein_coding	-0.24984	0.00535427	0.0254028	Down	GO:1904315	transmitter-gated ion channel activity involved in regulation of postsynaptic membrane potential (GO:1904315)	BP
ENSG00000102287.19	GABRE	protein_coding	0.425206	0.00422183	0.0211672	Up	GO:1904315	transmitter-gated ion channel activity involved in regulation of postsynaptic membrane potential (GO:1904315)	BP
ENSG00000113327.16	GABRG2	protein_coding	-0.693097	1.30468e-07	5.96048e-06	Down	GO:0099060	integral component of postsynaptic specialization membrane (GO:0099060)	CC
ENSG00000128683.14	GAD1	protein_coding	-0.690921	1.35002e-09	1.67587e-07	Down	GO:0098793	presynapse (GO:0098793)	CC
ENSG00000136750.13	GAD2	protein_coding	-0.95008	1.02309e-12	6.30318e-10	Down	GO:0098793	presynapse (GO:0098793)	CC
ENSG00000172020.12	GAP43	protein_coding	-0.564123	1.57466e-07	6.79098e-06	Down	GO:0099150	regulation of postsynaptic specialization assembly (GO:0099150)	BP
ENSG00000111640.15	GAPDH	protein_coding	-0.215562	0.000165782	0.0017431	Down	GO:0099092	postsynaptic density, intracellular component (GO:0099092)	CC
ENSG00000203879.12	GDI1	protein_coding	-0.258108	5.23018e-09	4.83344e-07	Down	GO:0099523	presynaptic cytosol (GO:0099523)	CC
ENSG00000057608.17	GDI2	protein_coding	-0.250533	5.47719e-05	0.000739321	Down	GO:0045202	synapse (GO:0045202)	CC
ENSG00000157017.16	GHRL	protein_coding	-0.518991	0.00935468	0.0386063	Down	GO:0099175	regulation of postsynapse organization (GO:0099175)	BP
ENSG00000108262.15	GIT1	protein_coding	0.259875	4.54992e-05	0.000638816	Up	GO:2000300	regulation of synaptic vesicle exocytosis (GO:2000300)	BP
ENSG00000139436.21	GIT2	protein_coding	-0.10409	0.00557904	0.0261875	Down	GO:2000300	regulation of synaptic vesicle exocytosis (GO:2000300)	BP
ENSG00000101958.14	GLRA2	protein_coding	-0.485197	0.000217172	0.00214241	Down	GO:1904315	transmitter-gated ion channel activity involved in regulation of postsynaptic membrane potential (GO:1904315)	BP
ENSG00000145451.13	GLRA3	protein_coding	-0.369943	0.00915646	0.037976	Down	GO:0099056	integral component of presynaptic membrane (GO:0099056)	CC
ENSG00000109738.11	GLRB	protein_coding	-0.468884	6.4233e-07	2.12272e-05	Down	GO:1904315	transmitter-gated ion channel activity involved in regulation of postsynaptic membrane potential (GO:1904315)	BP
ENSG00000076716.9	GPC4	protein_coding	0.322449	7.33992e-05	0.000931475	Up	GO:0045202	synapse (GO:0045202)	CC
ENSG00000164850.15	GPER1	protein_coding	0.414841	0.00118746	0.00795411	Up	GO:0099055	integral component of postsynaptic membrane (GO:0099055)	CC
ENSG00000171723.15	GPHN	protein_coding	-0.137894	0.00116288	0.00785453	Down	GO:0099091	postsynaptic specialization, intracellular component (GO:0099091)	CC
ENSG00000150625.16	GPM6A	protein_coding	-0.186681	0.00556364	0.0261327	Down	GO:0099059	integral component of presynaptic active zone membrane (GO:0099059)	CC
ENSG00000155511.18	GRIA1	protein_coding	-0.309856	0.00125417	0.00829784	Down	GO:0099055	integral component of postsynaptic membrane (GO:0099055)	CC
ENSG00000120251.20	GRIA2	protein_coding	-0.281351	3.75387e-05	0.000550652	Down	GO:0099055	integral component of postsynaptic membrane (GO:0099055)	CC
ENSG00000125675.18	GRIA3	protein_coding	-0.39814	2.7071e-09	2.74702e-07	Down	GO:0099055	integral component of postsynaptic membrane (GO:0099055)	CC
ENSG00000152578.13	GRIA4	protein_coding	-0.31203	2.24362e-06	5.63563e-05	Down	GO:0099061	integral component of postsynaptic density membrane (GO:0099061)	CC
ENSG00000171189.17	GRIK1	protein_coding	-0.402578	5.17477e-06	0.000111772	Down	GO:0099056	integral component of presynaptic membrane (GO:0099056)	CC
ENSG00000164418.20	GRIK2	protein_coding	-0.374579	1.73833e-05	0.000296391	Down	GO:1904315	transmitter-gated ion channel activity involved in regulation of postsynaptic membrane potential (GO:1904315)	BP
ENSG00000105737.9	GRIK5	protein_coding	0.271575	0.00831145	0.0352396	Up	GO:1904315	transmitter-gated ion channel activity involved in regulation of postsynaptic membrane potential (GO:1904315)	BP
ENSG00000183454.17	GRIN2A	protein_coding	-0.412512	3.46269e-05	0.000517324	Down	GO:0099507	ligand-gated ion channel activity involved in regulation of presynaptic membrane potential (GO:0099507)	BP
ENSG00000273079.5	GRIN2B	protein_coding	-0.402193	0.000230146	0.00224388	Down	GO:1904315	transmitter-gated ion channel activity involved in regulation of postsynaptic membrane potential (GO:1904315)	BP
ENSG00000161509.14	GRIN2C	protein_coding	0.388784	0.000341189	0.00305277	Up	GO:1904315	transmitter-gated ion channel activity involved in regulation of postsynaptic membrane potential (GO:1904315)	BP
ENSG00000155974.12	GRIP1	protein_coding	-0.203069	0.00893997	0.0373116	Down	GO:0014069	postsynaptic density (GO:0014069)	CC
ENSG00000100077.15	GRK3	protein_coding	-0.189645	0.00575193	0.0267595	Down	GO:0098793	presynapse (GO:0098793)	CC
ENSG00000152822.14	GRM1	protein_coding	-0.258088	0.0103175	0.0415073	Down	GO:0099061	integral component of postsynaptic density membrane (GO:0099061)	CC
ENSG00000198822.10	GRM3	protein_coding	-0.25736	0.000117107	0.00133746	Down	GO:0099170	postsynaptic modulation of chemical synaptic transmission (GO:0099170)	BP
ENSG00000168959.14	GRM5	protein_coding	-0.250138	0.00844166	0.0356282	Down	GO:0050804	modulation of chemical synaptic transmission (GO:0050804)	BP
ENSG00000169181.13	GSG1L	protein_coding	0.231261	0.00864243	0.0363097	Up	GO:0099149	regulation of postsynaptic neurotransmitter receptor endocytosis (GO:0099149)	BP
ENSG00000082701.15	GSK3B	protein_coding	-0.109944	0.00165252	0.0102903	Down	GO:0099171	presynaptic modulation of chemical synaptic transmission (GO:0099171)	BP
ENSG00000061918.13	GUCY1B1	protein_coding	-0.425617	5.40867e-10	8.43101e-08	Down	GO:0098831	presynaptic active zone cytoplasmic component (GO:0098831)	CC
ENSG00000130956.14	HABP4	protein_coding	-0.14003	0.00108597	0.00746296	Down	GO:0045202	synapse (GO:0045202)	CC
ENSG00000173805.16	HAP1	protein_coding	0.422973	0.000469613	0.00391864	Up	GO:0099524	postsynaptic cytosol (GO:0099524)	CC
ENSG00000145681.11	HAPLN1	protein_coding	-0.805809	1.15896e-09	1.50883e-07	Down	GO:0045202	synapse (GO:0045202)	CC
ENSG00000164588.8	HCN1	protein_coding	-0.29985	0.00715897	0.0315688	Down	GO:0060078	regulation of postsynaptic membrane potential (GO:0060078)	BP
ENSG00000138668.19	HNRNPD	protein_coding	-0.159686	0.00038903	0.00337463	Down	GO:0014069	postsynaptic density (GO:0014069)	CC
ENSG00000126945.9	HNRNPH2	protein_coding	-0.29585	1.69655e-06	4.53045e-05	Down	GO:0014069	postsynaptic density (GO:0014069)	CC
ENSG00000165119.21	HNRNPK	protein_coding	-0.163221	0.000848947	0.00617928	Down	GO:0098794	postsynapse (GO:0098794)	CC
ENSG00000143889.16	HNRNPLL	protein_coding	-0.142499	0.000110582	0.00128028	Down	GO:0045202	synapse (GO:0045202)	CC
ENSG00000153187.20	HNRNPU	protein_coding	0.107395	0.0107507	0.0428373	Up	GO:0098963	dendritic transport of messenger ribonucleoprotein complex (GO:0098963)	BP
ENSG00000105323.17	HNRNPUL1	protein_coding	0.0756688	0.00828958	0.0351699	Up	GO:0045202	synapse (GO:0045202)	CC
ENSG00000121905.10	HPCA	protein_coding	-0.400272	0.00462633	0.0227026	Down	GO:0098794	postsynapse (GO:0098794)	CC
ENSG00000102468.10	HTR2A	protein_coding	-0.429109	0.000156821	0.00166717	Down	GO:0099056	integral component of presynaptic membrane (GO:0099056)	CC
ENSG00000157219.5	HTR5A	protein_coding	-0.371231	0.00226037	0.0130644	Down	GO:0099060	integral component of postsynaptic specialization membrane (GO:0099060)	CC
ENSG00000148680.16	HTR7	protein_coding	-0.335193	0.0102668	0.0413741	Down	GO:0099055	integral component of postsynaptic membrane (GO:0099055)	CC
ENSG00000017427.16	IGF1	protein_coding	-0.582918	8.1821e-08	4.16447e-06	Down	GO:0099013	neuronal dense core vesicle lumen (GO:0099013)	CC
ENSG00000140443.15	IGF1R	protein_coding	0.259973	1.51206e-05	0.000265622	Up	GO:0099170	postsynaptic modulation of chemical synaptic transmission (GO:0099170)	BP
ENSG00000196083.10	IL1RAP	protein_coding	-0.195401	0.0101089	0.0408973	Down	GO:0099151	regulation of postsynaptic density assembly (GO:0099151)	BP
ENSG00000148798.11	INA	protein_coding	-0.688607	1.40184e-07	6.25414e-06	Down	GO:0099092	postsynaptic density, intracellular component (GO:0099092)	CC
ENSG00000082781.12	ITGB5	protein_coding	0.388796	4.61869e-08	2.72861e-06	Up	GO:0099699	integral component of synaptic membrane (GO:0099699)	CC
ENSG00000096433.11	ITPR3	protein_coding	0.456119	8.13277e-05	0.00100835	Up	SYNGO:presyn_er_membrane_integral	integral component of presynaptic ER membrane	CC
ENSG00000182255.7	KCNA4	protein_coding	-0.424958	0.000130668	0.00144481	Down	GO:0099055	integral component of postsynaptic membrane (GO:0099055)	CC
ENSG00000166006.13	KCNC2	protein_coding	-0.364735	0.00558236	0.0261875	Down	GO:0099508	voltage-gated ion channel activity involved in regulation of presynaptic membrane potential (GO:0099508)	BP
ENSG00000116396.14	KCNC4	protein_coding	0.280134	0.00205549	0.0121712	Up	GO:0099056	integral component of presynaptic membrane (GO:0099056)	CC
ENSG00000184408.10	KCND2	protein_coding	-0.227149	0.0037131	0.0191586	Down	GO:1905030	voltage-gated ion channel activity involved in regulation of postsynaptic membrane potential (GO:1905030)	BP
ENSG00000162989.5	KCNJ3	protein_coding	-0.27491	0.000977424	0.00687278	Down	GO:0099508	voltage-gated ion channel activity involved in regulation of presynaptic membrane potential (GO:0099508)	BP
ENSG00000157542.11	KCNJ6	protein_coding	-0.352105	0.00523032	0.0249612	Down	GO:0099056	integral component of presynaptic membrane (GO:0099056)	CC
ENSG00000185760.15	KCNQ5	protein_coding	-0.386125	0.00280945	0.0154478	Down	GO:0099508	voltage-gated ion channel activity involved in regulation of presynaptic membrane potential (GO:0099508)	BP
ENSG00000155980.12	KIF5A	protein_coding	0.409625	0.000550157	0.00441971	Up	GO:0098971	anterograde dendritic transport of neurotransmitter receptor complex (GO:0098971)	BP
ENSG00000114030.13	KPNA1	protein_coding	-0.104181	0.000646179	0.00500016	Down	GO:0099527	postsynapse to nucleus signaling pathway (GO:0099527)	BP
ENSG00000182481.9	KPNA2	protein_coding	-0.213371	0.000312951	0.00284695	Down	GO:0014069	postsynaptic density (GO:0014069)	CC
ENSG00000130702.15	LAMA5	protein_coding	0.426149	6.06125e-05	0.000803077	Up	GO:0099173	postsynapse organization (GO:0099173)	BP
ENSG00000172037.14	LAMB2	protein_coding	0.400941	7.11847e-08	3.76682e-06	Up	GO:0150043	structural constituent of synapse-associated extracellular matrix (GO:0150043)	BP
ENSG00000135862.6	LAMC1	protein_coding	0.184163	0.00257691	0.0144486	Up	GO:0043083	synaptic cleft (GO:0043083)	CC
ENSG00000002834.18	LASP1	protein_coding	0.186943	1.30499e-05	0.000234336	Up	GO:0098794	postsynapse (GO:0098794)	CC
ENSG00000108231.13	LGI1	protein_coding	0.168856	0.00463548	0.0227257	Up	GO:0043083	synaptic cleft (GO:0043083)	CC
ENSG00000111052.7	LIN7A	protein_coding	-0.278547	0.0008276	0.00607862	Down	GO:0045202	synapse (GO:0045202)	CC
ENSG00000128011.4	LRFN1	protein_coding	0.313621	0.00650951	0.0294292	Up	GO:0099151	regulation of postsynaptic density assembly (GO:0099151)	BP
ENSG00000126243.9	LRFN3	protein_coding	0.231027	0.000928562	0.00661503	Up	GO:1905606	regulation of presynapse assembly (GO:1905606)	BP
ENSG00000131409.13	LRRC4B	protein_coding	0.204953	0.00225543	0.0130533	Up	GO:0099560	synapse adhesion between pre- and post-synapse (GO:0099560)	BP
ENSG00000148948.8	LRRC4C	protein_coding	-0.188014	9.3123e-05	0.00111869	Down	GO:0050804	modulation of chemical synaptic transmission (GO:0050804)	BP
ENSG00000033122.20	LRRC7	protein_coding	-0.233335	0.00513454	0.0245903	Down	GO:0099061	integral component of postsynaptic density membrane (GO:0099061)	CC
ENSG00000146006.8	LRRTM2	protein_coding	-0.353003	9.59137e-07	2.90276e-05	Down	GO:0099061	integral component of postsynaptic density membrane (GO:0099061)	CC
ENSG00000198739.11	LRRTM3	protein_coding	-0.281372	0.000597873	0.00471376	Down	GO:1905606	regulation of presynapse assembly (GO:1905606)	BP
ENSG00000176204.13	LRRTM4	protein_coding	-0.291583	0.000938721	0.00667501	Down	GO:0045202	synapse (GO:0045202)	CC
ENSG00000151276.23	MAGI1	protein_coding	-0.10447	0.00649534	0.0293886	Down	GO:0098793	presynapse (GO:0098793)	CC
ENSG00000147676.14	MAL2	protein_coding	-0.578649	3.73224e-06	8.53141e-05	Down	GO:0030285	integral component of synaptic vesicle membrane (GO:0030285)	CC
ENSG00000101460.13	MAP1LC3A	protein_coding	-0.236425	0.000387864	0.00336904	Down	GO:0045202	synapse (GO:0045202)	CC
ENSG00000078018.20	MAP2	protein_coding	-0.373386	7.17981e-05	0.000916098	Down	GO:0098794	postsynapse (GO:0098794)	CC
ENSG00000169032.9	MAP2K1	protein_coding	-0.381285	2.35687e-08	1.57996e-06	Down	GO:0098696	regulation of neurotransmitter receptor localization to postsynaptic specialization membrane (GO:0098696)	BP
ENSG00000100030.14	MAPK1	protein_coding	-0.0970977	0.012291	0.0475468	Down	GO:0014069	postsynaptic density (GO:0014069)	CC
ENSG00000109339.24	MAPK10	polymorphic_pseudogene	-0.150968	0.0114056	0.0449005	Down	GO:0098969	neurotransmitter receptor transport to postsynaptic membrane (GO:0098969)	BP
ENSG00000107643.16	MAPK8	protein_coding	-0.154679	8.57691e-05	0.00104934	Down	GO:0050804	modulation of chemical synaptic transmission (GO:0050804)	BP
ENSG00000050748.17	MAPK9	protein_coding	-0.287476	2.04075e-08	1.41572e-06	Down	GO:0050804	modulation of chemical synaptic transmission (GO:0050804)	BP
ENSG00000072518.20	MARK2	protein_coding	0.129311	0.00160544	0.0100592	Up	GO:0098794	postsynapse (GO:0098794)	CC
ENSG00000112139.16	MDGA1	protein_coding	0.318665	0.00903917	0.037598	Up	GO:0099179	regulation of synaptic membrane adhesion (GO:0099179)	BP
ENSG00000169057.23	MECP2	protein_coding	0.120613	0.000993813	0.00695025	Up	GO:0050807	regulation of synapse organization (GO:0050807)	BP
ENSG00000108852.14	MPP2	protein_coding	-0.128968	0.00139987	0.00899727	Down	GO:0098919	structural constituent of postsynaptic density (GO:0098919)	BP
ENSG00000162910.19	MRPL55	protein_coding	-0.286607	1.33901e-06	3.78001e-05	Down	GO:0045202	synapse (GO:0045202)	CC
ENSG00000197535.14	MYO5A	protein_coding	-0.198666	0.000688395	0.00528527	Down	SYNGO:postsyn_ser	postsynaptic SER	CC
ENSG00000167306.20	MYO5B	protein_coding	-0.244542	0.00133872	0.00870399	Down	GO:0098794	postsynapse (GO:0098794)	CC
ENSG00000125814.17	NAPB	protein_coding	-0.669617	2.43606e-11	7.32971e-09	Down	GO:0098793	presynapse (GO:0098793)	CC
ENSG00000134265.13	NAPG	protein_coding	-0.307139	6.39624e-08	3.47708e-06	Down	GO:0045202	synapse (GO:0045202)	CC
ENSG00000172915.18	NBEA	protein_coding	-0.244562	6.31128e-05	0.000828989	Down	GO:0050808	synapse organization (GO:0050808)	BP
ENSG00000130287.14	NCAN	protein_coding	0.268619	0.00122438	0.00814657	Up	GO:0045202	synapse (GO:0045202)	CC
ENSG00000089818.18	NECAP1	protein_coding	-0.397539	2.2933e-10	4.26916e-08	Down	GO:0098793	presynapse (GO:0098793)	CC
ENSG00000069869.16	NEDD4	protein_coding	0.388727	4.77119e-08	2.76195e-06	Up	GO:0099576	regulation of protein catabolic process at postsynapse, modulating synaptic transmission (GO:0099576)	BP
ENSG00000277586.2	NEFL	protein_coding	-0.546652	0.000100575	0.00118726	Down	GO:0099170	postsynaptic modulation of chemical synaptic transmission (GO:0099170)	BP
ENSG00000104722.14	NEFM	protein_coding	-0.519923	9.59553e-05	0.00114738	Down	GO:0099182	presynaptic intermediate filament cytoskeleton (GO:0099182)	CC
ENSG00000166342.19	NETO1	protein_coding	-0.393496	6.58903e-05	0.000855054	Down	GO:0099061	integral component of postsynaptic density membrane (GO:0099061)	CC
ENSG00000169760.17	NLGN1	protein_coding	-0.23281	1.53531e-07	6.68817e-06	Down	GO:0098698	postsynaptic specialization assembly (GO:0098698)	BP
ENSG00000169992.10	NLGN2	protein_coding	0.198678	0.00422361	0.0211718	Up	GO:0099060	integral component of postsynaptic specialization membrane (GO:0099060)	CC
ENSG00000089250.19	NOS1	protein_coding	-0.265481	0.00214396	0.0125583	Down	GO:0099092	postsynaptic density, intracellular component (GO:0099092)	CC
ENSG00000156642.17	NPTN	protein_coding	-0.426893	2.3039e-11	7.01361e-09	Down	GO:0097060	synaptic membrane (GO:0097060)	CC
ENSG00000122585.8	NPY	protein_coding	-0.738213	8.80436e-05	0.00107059	Down	GO:0099538	synaptic signaling via neuropeptide (GO:0099538)	BP
ENSG00000164129.12	NPY5R	protein_coding	-0.636067	9.82995e-07	2.95767e-05	Down	GO:0098793	presynapse (GO:0098793)	CC
ENSG00000113580.15	NR3C1	protein_coding	-0.108043	0.0114836	0.0451526	Down	GO:0099092	postsynaptic density, intracellular component (GO:0099092)	CC
ENSG00000091129.21	NRCAM	protein_coding	-0.118506	0.0113005	0.0445344	Down	GO:0099061	integral component of postsynaptic density membrane (GO:0099061)	CC
ENSG00000158458.20	NRG2	protein_coding	0.203573	0.00470158	0.0229801	Up	GO:0051963	regulation of synapse assembly (GO:0051963)	BP
ENSG00000124785.9	NRN1	protein_coding	-0.532631	1.06864e-06	3.15027e-05	Down	SYNGO:transport	transport	BP
ENSG00000021645.19	NRXN3	protein_coding	-0.406404	2.49321e-10	4.5115e-08	Down	GO:0099072	regulation of postsynaptic membrane neurotransmitter receptor levels (GO:0099072)	BP
ENSG00000073969.18	NSF	protein_coding	-0.67478	3.44659e-12	1.65155e-09	Down	GO:0099504	synaptic vesicle cycle (GO:0099504)	BP
ENSG00000168824.14	NSG1	protein_coding	-0.473598	7.5549e-05	0.000953112	Down	GO:0098845	postsynaptic endosome (GO:0098845)	CC
ENSG00000148053.16	NTRK2	protein_coding	0.177683	0.000402477	0.00346688	Up	GO:0098794	postsynapse (GO:0098794)	CC
ENSG00000083635.8	NUFIP1	protein_coding	-0.156188	0.00245975	0.013955	Down	GO:0045202	synapse (GO:0045202)	CC
ENSG00000105088.8	OLFM2	protein_coding	0.513827	3.17476e-07	1.21704e-05	Up	GO:0099243	extrinsic component of synaptic membrane (GO:0099243)	CC
ENSG00000079482.13	OPHN1	protein_coding	0.289606	4.13356e-09	3.93235e-07	Up	GO:1900242	regulation of synaptic vesicle endocytosis (GO:1900242)	BP
ENSG00000007168.13	PAFAH1B1	protein_coding	-0.300824	1.69664e-10	3.3771e-08	Down	GO:0050804	modulation of chemical synaptic transmission (GO:0050804)	BP
ENSG00000149269.9	PAK1	protein_coding	-0.552947	1.80002e-10	3.47593e-08	Down	GO:0098794	postsynapse (GO:0098794)	CC
ENSG00000077264.15	PAK3	protein_coding	-0.341499	0.000255604	0.0024374	Down	GO:0099175	regulation of postsynapse organization (GO:0099175)	BP
ENSG00000101349.16	PAK5	protein_coding	-0.215715	0.0124304	0.0479572	Down	GO:0045202	synapse (GO:0045202)	CC
ENSG00000140694.17	PARN	protein_coding	-0.110676	0.00583599	0.0270971	Down	GO:0098794	postsynapse (GO:0098794)	CC
ENSG00000070087.14	PFN2	protein_coding	-0.416429	1.36726e-09	1.68473e-07	Down	GO:0098793	presynapse (GO:0098793)	CC
ENSG00000127445.13	PIN1	protein_coding	-0.170017	0.00163023	0.0101844	Down	GO:0099524	postsynaptic cytosol (GO:0099524)	CC
ENSG00000186111.9	PIP5K1C	protein_coding	0.351124	0.000820802	0.00603726	Up	GO:1900242	regulation of synaptic vesicle endocytosis (GO:1900242)	BP
ENSG00000182621.18	PLCB1	protein_coding	-0.242103	0.00484845	0.0235161	Down	GO:0099524	postsynaptic cytosol (GO:0099524)	CC
ENSG00000137841.12	PLCB2	protein_coding	-0.362928	0.000116744	0.00133489	Down	GO:0098992	neuronal dense core vesicle (GO:0098992)	CC
ENSG00000149782.11	PLCB3	protein_coding	0.344267	1.49934e-05	0.000263565	Up	GO:0099524	postsynaptic cytosol (GO:0099524)	CC
ENSG00000124181.14	PLCG1	protein_coding	0.225653	0.000213903	0.0021158	Up	GO:0050804	modulation of chemical synaptic transmission (GO:0050804)	BP
ENSG00000182836.10	PLCXD3	protein_coding	-0.333066	0.00054934	0.00441451	Down	GO:0045202	synapse (GO:0045202)	CC
ENSG00000117600.12	PLPPR4	protein_coding	-0.434139	4.01356e-05	0.00057987	Down	GO:0099061	integral component of postsynaptic density membrane (GO:0099061)	CC
ENSG00000136040.9	PLXNC1	protein_coding	-0.16459	0.00913307	0.0378938	Down	GO:1905806	regulation of synapse disassembly (GO:1905806)	BP
ENSG00000131626.18	PPFIA1	protein_coding	0.159816	1.23039e-05	0.000223265	Up	GO:0097444	spine apparatus (GO:0097444)	CC
ENSG00000139220.16	PPFIA2	protein_coding	-0.29561	1.80407e-06	4.76834e-05	Down	GO:0099523	presynaptic cytosol (GO:0099523)	CC
ENSG00000111110.12	PPM1H	protein_coding	-0.300719	3.16222e-10	5.52876e-08	Down	GO:0045202	synapse (GO:0045202)	CC
ENSG00000131771.14	PPP1R1B	protein_coding	0.401744	5.07126e-06	0.000110087	Up	GO:0098794	postsynapse (GO:0098794)	CC
ENSG00000158528.12	PPP1R9A	protein_coding	-0.165998	0.000258455	0.00245513	Down	GO:0014069	postsynaptic density (GO:0014069)	CC
ENSG00000108819.11	PPP1R9B	protein_coding	0.152108	0.0123543	0.0477275	Up	GO:0014069	postsynaptic density (GO:0014069)	CC
ENSG00000113575.10	PPP2CA	protein_coding	-0.339761	2.9982e-10	5.29823e-08	Down	GO:0045202	synapse (GO:0045202)	CC
ENSG00000105568.18	PPP2R1A	protein_coding	-0.154734	0.00196961	0.0117907	Down	GO:0045202	synapse (GO:0045202)	CC
ENSG00000137713.16	PPP2R1B	protein_coding	0.201901	0.000469354	0.00391774	Up	GO:0045202	synapse (GO:0045202)	CC
ENSG00000138814.17	PPP3CA	protein_coding	-0.458457	2.39343e-09	2.52785e-07	Down	GO:0099170	postsynaptic modulation of chemical synaptic transmission (GO:0099170)	BP
ENSG00000107758.15	PPP3CB	protein_coding	-0.339666	1.95962e-08	1.37418e-06	Down	GO:1900242	regulation of synaptic vesicle endocytosis (GO:1900242)	BP
ENSG00000221823.11	PPP3R1	protein_coding	-0.390825	1.20049e-06	3.45155e-05	Down	GO:0099149	regulation of postsynaptic neurotransmitter receptor endocytosis (GO:0099149)	BP
ENSG00000108946.14	PRKAR1A	protein_coding	-0.248067	5.01311e-05	0.000689263	Down	GO:0045202	synapse (GO:0045202)	CC
ENSG00000005249.13	PRKAR2B	protein_coding	-0.320935	5.95424e-05	0.00079133	Down	GO:0050804	modulation of chemical synaptic transmission (GO:0050804)	BP
ENSG00000154229.12	PRKCA	protein_coding	0.137943	0.00572109	0.0266593	Up	GO:2000300	regulation of synaptic vesicle exocytosis (GO:2000300)	BP
ENSG00000171132.14	PRKCE	protein_coding	-0.176164	0.0105024	0.0420552	Down	GO:0099523	presynaptic cytosol (GO:0099523)	CC
ENSG00000163558.13	PRKCI	protein_coding	-0.196644	1.19183e-05	0.000217488	Down	GO:0099072	regulation of postsynaptic membrane neurotransmitter receptor levels (GO:0099072)	BP
ENSG00000185345.22	PRKN	protein_coding	-0.157312	0.00725948	0.0318924	Down	GO:0140251	regulation protein catabolic process at presynapse (GO:0140251)	BP
ENSG00000146005.4	PSD2	protein_coding	0.520019	2.4267e-09	2.55258e-07	Up	GO:0098794	postsynapse (GO:0098794)	CC
ENSG00000153707.17	PTPRD	protein_coding	-0.169475	0.0013441	0.00872552	Down	GO:0099151	regulation of postsynaptic density assembly (GO:0099151)	BP
ENSG00000151490.14	PTPRO	protein_coding	-0.42571	1.11916e-06	3.26119e-05	Down	GO:0099061	integral component of postsynaptic density membrane (GO:0099061)	CC
ENSG00000106278.12	PTPRZ1	protein_coding	0.253619	5.06264e-06	0.000110079	Up	GO:0045202	synapse (GO:0045202)	CC
ENSG00000103769.10	RAB11A	protein_coding	-0.270849	1.5864e-06	4.29838e-05	Down	GO:0098887	neurotransmitter receptor transport, endosome to postsynaptic membrane (GO:0098887)	BP
ENSG00000099246.16	RAB18	protein_coding	-0.225026	2.41842e-06	5.97698e-05	Down	GO:0045202	synapse (GO:0045202)	CC
ENSG00000138069.18	RAB1A	protein_coding	-0.211387	2.1162e-07	8.55606e-06	Down	GO:0098793	presynapse (GO:0098793)	CC
ENSG00000041353.10	RAB27B	protein_coding	-0.722619	7.27068e-07	2.34292e-05	Down	GO:0098993	anchored component of synaptic vesicle membrane (GO:0098993)	CC
ENSG00000104388.15	RAB2A	protein_coding	-0.335985	4.38162e-09	4.12287e-07	Down	GO:0098993	anchored component of synaptic vesicle membrane (GO:0098993)	CC
ENSG00000172007.7	RAB33B	protein_coding	-0.222027	0.000933662	0.00664817	Down	GO:0098793	presynapse (GO:0098793)	CC
ENSG00000105649.10	RAB3A	protein_coding	-0.419422	3.65397e-05	0.000538747	Down	GO:0098993	anchored component of synaptic vesicle membrane (GO:0098993)	CC
ENSG00000169213.7	RAB3B	protein_coding	-0.535869	4.28312e-05	0.000610971	Down	GO:0098693	regulation of synaptic vesicle cycle (GO:0098693)	BP
ENSG00000152932.8	RAB3C	protein_coding	-0.81628	3.73708e-11	1.02873e-08	Down	GO:0098993	anchored component of synaptic vesicle membrane (GO:0098993)	CC
ENSG00000167578.18	RAB4B	protein_coding	0.241789	0.0106216	0.0424461	Up	GO:0098993	anchored component of synaptic vesicle membrane (GO:0098993)	CC
ENSG00000144566.11	RAB5A	protein_coding	-0.140496	0.00317976	0.0170775	Down	GO:0098993	anchored component of synaptic vesicle membrane (GO:0098993)	CC
ENSG00000175582.19	RAB6A	protein_coding	-0.299359	8.06158e-11	1.82984e-08	Down	GO:0098793	presynapse (GO:0098793)	CC
ENSG00000075785.13	RAB7A	protein_coding	-0.13298	6.70007e-05	0.000865124	Down	GO:0098993	anchored component of synaptic vesicle membrane (GO:0098993)	CC
ENSG00000166128.13	RAB8B	protein_coding	-0.16331	0.00234654	0.0134513	Down	GO:0098793	presynapse (GO:0098793)	CC
ENSG00000136238.18	RAC1	protein_coding	-0.140181	0.000528261	0.00429042	Down	GO:0098974	postsynaptic actin cytoskeleton organization (GO:0098974)	BP
ENSG00000017797.13	RALBP1	protein_coding	0.12974	0.000110796	0.00128176	Up	GO:0099072	regulation of postsynaptic membrane neurotransmitter receptor levels (GO:0099072)	BP
ENSG00000137040.10	RANBP6	protein_coding	-0.331786	4.00562e-07	1.47439e-05	Down	GO:0045202	synapse (GO:0045202)	CC
ENSG00000125249.7	RAP2A	protein_coding	-0.173029	0.000442511	0.00373586	Down	GO:0045202	synapse (GO:0045202)	CC
ENSG00000173039.19	RELA	protein_coding	0.235264	0.00528619	0.0251583	Up	GO:0045202	synapse (GO:0045202)	CC
ENSG00000182901.16	RGS7	protein_coding	-0.348271	3.41119e-05	0.000511106	Down	GO:0060078	regulation of postsynaptic membrane potential (GO:0060078)	BP
ENSG00000186479.5	RGS7BP	protein_coding	-0.372624	0.00021062	0.00209374	Down	GO:0060078	regulation of postsynaptic membrane potential (GO:0060078)	BP
ENSG00000011275.18	RNF216	protein_coding	0.128487	4.17398e-06	9.37106e-05	Up	GO:0098793	presynapse (GO:0098793)	CC
ENSG00000067900.8	ROCK1	protein_coding	0.188372	8.4303e-08	4.2606e-06	Up	GO:0090128	regulation of synapse maturation (GO:0090128)	BP
ENSG00000174748.21	RPL15	protein_coding	-0.22052	0.000161599	0.00170675	Down	GO:0140236	translation at presynapse (GO:0140236)	BP
ENSG00000174444.15	RPL4	protein_coding	-0.157456	0.00373849	0.0192665	Down	GO:0140236	translation at presynapse (GO:0140236)	BP
ENSG00000072133.11	RPS6KA6	protein_coding	-0.26952	8.34768e-05	0.00102778	Down	GO:0045202	synapse (GO:0045202)	CC
ENSG00000136643.12	RPS6KC1	protein_coding	-0.115011	0.00153826	0.00972489	Down	GO:0014069	postsynaptic density (GO:0014069)	CC
ENSG00000133318.14	RTN3	protein_coding	-0.453411	2.69361e-14	4.64665e-11	Down	GO:0045202	synapse (GO:0045202)	CC
ENSG00000115310.18	RTN4	protein_coding	-0.283389	1.97219e-05	0.000329029	Down	GO:0098794	postsynapse (GO:0098794)	CC
ENSG00000211456.13	SACM1L	polymorphic_pseudogene	-0.142501	0.000423359	0.00361069	Down	GO:0098969	neurotransmitter receptor transport to postsynaptic membrane (GO:0098969)	BP
ENSG00000085365.18	SCAMP1	protein_coding	-0.298902	5.42317e-07	1.87607e-05	Down	GO:0030285	integral component of synaptic vesicle membrane (GO:0030285)	CC
ENSG00000171951.5	SCG2	protein_coding	-0.828816	6.94597e-12	2.93703e-09	Down	GO:0098992	neuronal dense core vesicle (GO:0098992)	CC
ENSG00000144285.21	SCN1A	protein_coding	-0.39938	0.000320508	0.00290083	Down	GO:0099508	voltage-gated ion channel activity involved in regulation of presynaptic membrane potential (GO:0099508)	BP
ENSG00000136531.17	SCN2A	protein_coding	-0.464014	9.19987e-06	0.000178369	Down	GO:0099056	integral component of presynaptic membrane (GO:0099056)	CC
ENSG00000196876.17	SCN8A	protein_coding	-0.254871	0.0101313	0.0409556	Down	GO:0099061	integral component of postsynaptic density membrane (GO:0099061)	CC
ENSG00000180900.20	SCRIB	protein_coding	0.215216	0.000331216	0.00297692	Up	GO:0048488	synaptic vesicle endocytosis (GO:0048488)	BP
ENSG00000136193.17	SCRN1	protein_coding	0.0985322	0.00567998	0.0265442	Up	GO:0098693	regulation of synaptic vesicle cycle (GO:0098693)	BP
ENSG00000265808.4	SEC22B	protein_coding	-0.111848	0.00475152	0.0231745	Down	GO:0008021	synaptic vesicle (GO:0008021)	CC
ENSG00000001617.12	SEMA3F	protein_coding	0.364911	0.00585267	0.0271307	Up	GO:0099175	regulation of postsynapse organization (GO:0099175)	BP
ENSG00000185033.14	SEMA4B	protein_coding	0.346185	2.56607e-08	1.68956e-06	Up	GO:0099061	integral component of postsynaptic density membrane (GO:0099061)	CC
ENSG00000138758.11	SEPTIN11	protein_coding	0.128042	0.000106738	0.00124806	Up	GO:0098794	postsynapse (GO:0098794)	CC
ENSG00000125354.23	SEPTIN6	protein_coding	-0.184239	0.00114509	0.00776682	Down	GO:0098793	presynapse (GO:0098793)	CC
ENSG00000118473.22	SGIP1	protein_coding	-0.192102	1.60022e-05	0.000277528	Down	GO:0098793	presynapse (GO:0098793)	CC
ENSG00000141985.9	SH3GL1	protein_coding	0.211977	0.00023615	0.00228948	Up	GO:0098793	presynapse (GO:0098793)	CC
ENSG00000107295.10	SH3GL2	protein_coding	-0.523719	2.66919e-06	6.50352e-05	Down	GO:0048488	synaptic vesicle endocytosis (GO:0048488)	BP
ENSG00000113558.18	SKP1	protein_coding	-0.182214	0.000425378	0.00362552	Down	GO:1905806	regulation of synapse disassembly (GO:1905806)	BP
ENSG00000118596.12	SLC16A7	protein_coding	-0.334242	1.45072e-06	4.01915e-05	Down	GO:0099061	integral component of postsynaptic density membrane (GO:0099061)	CC
ENSG00000091664.9	SLC17A6	protein_coding	-0.774158	7.58368e-06	0.000152475	Down	GO:0098700	synaptic vesicle neurotransmitter loading (GO:0098700)	BP
ENSG00000179520.11	SLC17A8	protein_coding	-0.876637	1.85659e-07	7.81157e-06	Down	GO:0030285	integral component of synaptic vesicle membrane (GO:0030285)	CC
ENSG00000036565.15	SLC18A1	protein_coding	0.343163	0.000130834	0.00144555	Up	GO:0045202	synapse (GO:0045202)	CC
ENSG00000110436.13	SLC1A2	protein_coding	0.303854	0.00728874	0.0319829	Up	GO:0099056	integral component of presynaptic membrane (GO:0099056)	CC
ENSG00000105143.12	SLC1A6	protein_coding	-0.344213	0.00818058	0.0348216	Down	GO:0099056	integral component of presynaptic membrane (GO:0099056)	CC
ENSG00000112759.19	SLC29A1	protein_coding	-0.184466	0.00503709	0.0242312	Down	GO:0098794	postsynapse (GO:0098794)	CC
ENSG00000181856.15	SLC2A4	protein_coding	0.428894	0.00419613	0.0210792	Up	GO:0098694	regulation of synaptic vesicle budding from presynaptic endocytic zone membrane (GO:0098694)	BP
ENSG00000170385.10	SLC30A1	protein_coding	0.241962	0.000913975	0.00653496	Up	GO:0099061	integral component of postsynaptic density membrane (GO:0099061)	CC
ENSG00000101438.4	SLC32A1	protein_coding	-0.50667	9.57303e-06	0.000184309	Down	GO:0098700	synaptic vesicle neurotransmitter loading (GO:0098700)	BP
ENSG00000168003.16	SLC3A2	protein_coding	0.295057	1.37452e-05	0.000244615	Up	GO:0045202	synapse (GO:0045202)	CC
ENSG00000183023.18	SLC8A1	protein_coding	-0.431032	5.83139e-07	1.9622e-05	Down	GO:0099055	integral component of postsynaptic membrane (GO:0099055)	CC
ENSG00000100678.18	SLC8A3	protein_coding	-0.219307	0.0011244	0.00765456	Down	GO:1905060	calcium:cation antiporter activity involved in regulation of postsynaptic cytosolic calcium ion levels (GO:1905060)	BP
ENSG00000198689.11	SLC9A6	protein_coding	-0.36468	2.12089e-09	2.34423e-07	Down	GO:0099072	regulation of postsynaptic membrane neurotransmitter receptor levels (GO:0099072)	BP
ENSG00000178235.7	SLITRK1	protein_coding	-0.225781	8.76736e-05	0.0010681	Down	GO:0099560	synapse adhesion between pre- and post-synapse (GO:0099560)	BP
ENSG00000185985.10	SLITRK2	protein_coding	0.163863	0.00038876	0.00337463	Up	GO:1905606	regulation of presynapse assembly (GO:1905606)	BP
ENSG00000121871.4	SLITRK3	protein_coding	-0.238681	0.00532482	0.0253316	Down	GO:0099560	synapse adhesion between pre- and post-synapse (GO:0099560)	BP
ENSG00000179542.16	SLITRK4	protein_coding	-0.398391	0.000185255	0.00189473	Down	GO:0050807	regulation of synapse organization (GO:0050807)	BP
ENSG00000092531.10	SNAP23	protein_coding	0.183018	0.00351698	0.0183589	Up	GO:0098967	exocytic insertion of neurotransmitter receptor to postsynaptic membrane (GO:0098967)	BP
ENSG00000132639.12	SNAP25	protein_coding	-0.78835	2.28784e-10	4.26916e-08	Down	GO:0099026	anchored component of presynaptic membrane (GO:0099026)	CC
ENSG00000065609.14	SNAP91	protein_coding	-0.333467	0.000144543	0.00156101	Down	GO:0048488	synaptic vesicle endocytosis (GO:0048488)	BP
ENSG00000145335.16	SNCA	protein_coding	-0.366462	6.30477e-07	2.08889e-05	Down	GO:0048488	synaptic vesicle endocytosis (GO:0048488)	BP
ENSG00000074317.11	SNCB	protein_coding	-0.41212	0.000611371	0.00479535	Down	GO:0048488	synaptic vesicle endocytosis (GO:0048488)	BP
ENSG00000135317.13	SNX14	protein_coding	-0.109549	0.0042027	0.0211072	Down	GO:0099170	postsynaptic modulation of chemical synaptic transmission (GO:0099170)	BP
ENSG00000104497.14	SNX16	protein_coding	-0.174752	0.00514845	0.0246514	Down	GO:0098830	presynaptic endosome (GO:0098830)	CC
ENSG00000114520.11	SNX4	protein_coding	-0.198767	0.00256424	0.0144141	Down	GO:0098830	presynaptic endosome (GO:0098830)	CC
ENSG00000115306.16	SPTBN1	protein_coding	0.136406	6.84943e-06	0.000140663	Up	GO:0098794	postsynapse (GO:0098794)	CC
ENSG00000157005.4	SST	protein_coding	-0.812403	0.000464852	0.00388643	Down	GO:0099072	regulation of postsynaptic membrane neurotransmitter receptor levels (GO:0099072)	BP
ENSG00000168610.14	STAT3	protein_coding	0.194755	0.000419363	0.00358725	Up	GO:0099527	postsynapse to nucleus signaling pathway (GO:0099527)	BP
ENSG00000040341.18	STAU2	protein_coding	-0.175675	0.000208349	0.00207755	Down	GO:0098964	anterograde dendritic transport of messenger ribonucleoprotein complex (GO:0098964)	BP
ENSG00000112079.9	STK38	protein_coding	0.203229	0.000140214	0.00152637	Up	GO:0099173	postsynapse organization (GO:0099173)	BP
ENSG00000140022.13	STON2	protein_coding	0.36994	1.88676e-07	7.89055e-06	Up	GO:0048488	synaptic vesicle endocytosis (GO:0048488)	BP
ENSG00000117758.14	STX12	protein_coding	-0.15671	0.00248693	0.0140752	Down	GO:0098895	postsynaptic endosome membrane (GO:0098895)	CC
ENSG00000124222.22	STX16	protein_coding	0.119773	0.00969333	0.0396248	Up	GO:0030285	integral component of synaptic vesicle membrane (GO:0030285)	CC
ENSG00000135823.14	STX6	protein_coding	-0.107739	0.000721688	0.00546994	Down	GO:0030285	integral component of synaptic vesicle membrane (GO:0030285)	CC
ENSG00000166263.13	STXBP4	protein_coding	0.196759	0.00037184	0.00326094	Up	GO:0099072	regulation of postsynaptic membrane neurotransmitter receptor levels (GO:0099072)	BP
ENSG00000164506.14	STXBP5	protein_coding	-0.227066	9.99426e-05	0.00118195	Down	GO:0010807	regulation of synaptic vesicle priming (GO:0010807)	BP
ENSG00000145087.12	STXBP5L	protein_coding	-0.405657	1.12607e-05	0.000208655	Down	GO:2000300	regulation of synaptic vesicle exocytosis (GO:2000300)	BP
ENSG00000159164.10	SV2A	protein_coding	-0.284986	7.21917e-05	0.000919759	Down	GO:0016082	synaptic vesicle priming (GO:0016082)	BP
ENSG00000185518.11	SV2B	protein_coding	-0.359569	0.000842741	0.00615315	Down	GO:2000300	regulation of synaptic vesicle exocytosis (GO:2000300)	BP
ENSG00000122012.14	SV2C	protein_coding	-0.538089	0.00713674	0.0315083	Down	GO:0030285	integral component of synaptic vesicle membrane (GO:0030285)	CC
ENSG00000166111.10	SVOP	protein_coding	-0.421786	0.000609718	0.00478528	Down	GO:0030285	integral component of synaptic vesicle membrane (GO:0030285)	CC
ENSG00000157152.17	SYN2	protein_coding	-0.287815	0.0125392	0.0482403	Down	GO:0098850	extrinsic component of synaptic vesicle membrane (GO:0098850)	CC
ENSG00000131018.24	SYNE1	protein_coding	0.205468	0.000887954	0.00640019	Up	GO:0099149	regulation of postsynaptic neurotransmitter receptor endocytosis (GO:0099149)	BP
ENSG00000159082.17	SYNJ1	protein_coding	-0.393363	3.70842e-10	6.19091e-08	Down	GO:0016191	synaptic vesicle uncoating (GO:0016191)	BP
ENSG00000163630.11	SYNPR	protein_coding	-0.594011	3.89313e-06	8.86004e-05	Down	GO:0030285	integral component of synaptic vesicle membrane (GO:0030285)	CC
ENSG00000102003.10	SYP	protein_coding	-0.577108	3.45309e-10	5.87844e-08	Down	GO:2000300	regulation of synaptic vesicle exocytosis (GO:2000300)	BP
ENSG00000067715.14	SYT1	protein_coding	-0.591596	5.08426e-07	1.78266e-05	Down	GO:0030285	integral component of synaptic vesicle membrane (GO:0030285)	CC
ENSG00000132718.9	SYT11	protein_coding	-0.210117	8.63104e-06	0.000169904	Down	GO:0030285	integral component of synaptic vesicle membrane (GO:0030285)	CC
ENSG00000132872.12	SYT4	protein_coding	-0.746941	2.08824e-08	1.44094e-06	Down	GO:0099066	integral component of neuronal dense core vesicle membrane (GO:0099066)	CC
ENSG00000149930.18	TAOK2	protein_coding	0.101376	0.00342165	0.0180213	Up	GO:0098794	postsynapse (GO:0098794)	CC
ENSG00000154310.17	TNIK	protein_coding	0.190631	0.000291079	0.00268936	Up	GO:0099092	postsynaptic density, intracellular component (GO:0099092)	CC
ENSG00000076554.15	TPD52	protein_coding	-0.286168	1.4721e-05	0.000259129	Down	GO:0045202	synapse (GO:0045202)	CC
ENSG00000110171.20	TRIM3	protein_coding	-0.147525	4.83168e-05	0.000670732	Down	GO:0140252	regulation protein catabolic process at postsynapse (GO:0140252)	BP
ENSG00000156298.12	TSPAN7	protein_coding	-0.330744	8.64372e-06	0.000169958	Down	GO:0099149	regulation of postsynaptic neurotransmitter receptor endocytosis (GO:0099149)	BP
ENSG00000167614.14	TTYH1	protein_coding	0.206381	0.00224667	0.0130172	Up	GO:0045202	synapse (GO:0045202)	CC
ENSG00000167552.14	TUBA1A	protein_coding	-0.362532	0.00336189	0.0177935	Down	GO:0050807	regulation of synapse organization (GO:0050807)	BP
ENSG00000196230.13	TUBB	protein_coding	-0.284396	8.68231e-05	0.00105973	Down	GO:0050807	regulation of synapse organization (GO:0050807)	BP
ENSG00000109189.13	USP46	protein_coding	0.153027	5.50457e-05	0.000741856	Up	GO:0045202	synapse (GO:0045202)	CC
ENSG00000139190.16	VAMP1	protein_coding	-0.374901	0.00106559	0.00736068	Down	GO:0030285	integral component of synaptic vesicle membrane (GO:0030285)	CC
ENSG00000117533.15	VAMP4	protein_coding	-0.186312	0.000268625	0.00253037	Down	GO:1900242	regulation of synaptic vesicle endocytosis (GO:1900242)	BP
ENSG00000101558.13	VAPA	protein_coding	-0.118162	0.0055148	0.0259692	Down	GO:0099569	presynaptic cytoskeleton (GO:0099569)	CC
ENSG00000038427.16	VCAN	protein_coding	0.284986	0.00031135	0.0028358	Up	GO:0045202	synapse (GO:0045202)	CC
ENSG00000165280.16	VCP	protein_coding	-0.191005	5.34485e-06	0.000114581	Down	GO:0050807	regulation of synapse organization (GO:0050807)	BP
ENSG00000175073.8	VCPIP1	protein_coding	-0.186647	8.8528e-06	0.000173148	Down	GO:0045202	synapse (GO:0045202)	CC
ENSG00000213585.11	VDAC1	protein_coding	-0.389067	1.23404e-10	2.63902e-08	Down	GO:0048787	presynaptic active zone membrane (GO:0048787)	CC
ENSG00000128564.7	VGF	protein_coding	-0.822424	0.000749344	0.00562682	Down	GO:0099538	synaptic signaling via neuropeptide (GO:0099538)	BP
ENSG00000134086.7	VHL	protein_coding	0.0897112	0.00177921	0.0108773	Up	GO:0014069	postsynaptic density (GO:0014069)	CC
ENSG00000160695.14	VPS11	protein_coding	-0.132652	0.00167377	0.0103762	Down	GO:0048786	presynaptic active zone (GO:0048786)	CC
ENSG00000215305.10	VPS16	protein_coding	-0.129695	0.00127915	0.00842088	Down	GO:0098793	presynapse (GO:0098793)	CC
ENSG00000104142.11	VPS18	protein_coding	-0.191837	3.89317e-05	0.000566692	Down	GO:0098793	presynapse (GO:0098793)	CC
ENSG00000111237.19	VPS29	protein_coding	-0.196748	0.000116909	0.00133619	Down	GO:1900242	regulation of synaptic vesicle endocytosis (GO:1900242)	BP
ENSG00000069329.18	VPS35	protein_coding	-0.314287	5.33836e-08	3.02929e-06	Down	GO:0090128	regulation of synapse maturation (GO:0090128)	BP
ENSG00000112290.13	WASF1	protein_coding	-0.366396	7.45549e-08	3.88921e-06	Down	GO:0098939	dendritic transport of mitochondrion (GO:0098939)	BP
ENSG00000158195.11	WASF2	protein_coding	0.244684	5.60929e-06	0.000119265	Up	GO:0098974	postsynaptic actin cytoskeleton organization (GO:0098974)	BP
ENSG00000132970.14	WASF3	protein_coding	0.288809	1.31254e-10	2.76745e-08	Up	GO:0098885	modification of postsynaptic actin cytoskeleton (GO:0098885)	BP
ENSG00000106299.8	WASL	protein_coding	-0.19409	2.10795e-05	0.000347865	Down	GO:0098794	postsynapse (GO:0098794)	CC
ENSG00000091157.13	WDR7	protein_coding	-0.22333	5.11264e-10	8.09245e-08	Down	GO:0008021	synaptic vesicle (GO:0008021)	CC
ENSG00000109501.14	WFS1	protein_coding	0.360256	7.31311e-08	3.83842e-06	Up	GO:0030285	integral component of synaptic vesicle membrane (GO:0030285)	CC
ENSG00000116729.14	WLS	protein_coding	0.203863	0.000756177	0.00566826	Up	GO:0099537	trans-synaptic signaling (GO:0099537)	BP
ENSG00000060237.17	WNK1	protein_coding	0.155451	0.000527138	0.00428389	Up	GO:0050804	modulation of chemical synaptic transmission (GO:0050804)	BP
ENSG00000060138.13	YBX3	protein_coding	0.399018	0.0022315	0.0129546	Up	GO:0045202	synapse (GO:0045202)	CC
ENSG00000176105.14	YES1	protein_coding	0.230475	6.03678e-05	0.000800245	Up	GO:0099091	postsynaptic specialization, intracellular component (GO:0099091)	CC
ENSG00000108953.17	YWHAE	protein_coding	-0.190369	8.44538e-06	0.000166946	Down	GO:0045202	synapse (GO:0045202)	CC
ENSG00000170027.7	YWHAG	protein_coding	-0.511603	6.24958e-13	4.49206e-10	Down	GO:0098793	presynapse (GO:0098793)	CC
ENSG00000128245.15	YWHAH	protein_coding	-0.584177	1.06761e-11	4.06256e-09	Down	GO:0099171	presynaptic modulation of chemical synaptic transmission (GO:0099171)	BP
ENSG00000134308.14	YWHAQ	protein_coding	-0.267237	3.27258e-05	0.000495792	Down	GO:0045202	synapse (GO:0045202)	CC
ENSG00000164924.18	YWHAZ	protein_coding	-0.478676	7.56393e-14	9.78621e-11	Down	GO:0090128	regulation of synapse maturation (GO:0090128)	BP

## Sheet: Syngo_MSBB_C1vsCO
S11 Data. Overlap between significant genes in MSBB (MSBB-C1 vs Control) and Synaptic genes
Gene ID	Gene Name	GeneBiotype	log2FoldChange	Pvalue	Adjusted.Pvalue	Direction	go_id	go_name	go_domain
ENSG00000115977.19	AAK1	protein_coding	-0.192704	0.00279785	0.013358	dn	GO:0140238	presynaptic endocytosis (GO:0140238)	BP
ENSG00000107362.13	ABHD17B	protein_coding	-0.449095	0.000855492	0.00525854	dn	GO:0099031	anchored component of postsynaptic density membrane (GO:0099031)	CC
ENSG00000136754.17	ABI1	protein_coding	-0.360708	2.67262e-06	5.65125e-05	dn	GO:0014069	postsynaptic density (GO:0014069)	CC
ENSG00000138443.16	ABI2	protein_coding	-0.293997	1.95222e-06	4.44551e-05	dn	GO:0098871	postsynaptic actin cytoskeleton (GO:0098871)	CC
ENSG00000097007.19	ABL1	protein_coding	0.474868	0.000754248	0.00476686	up	GO:0099150	regulation of postsynaptic specialization assembly (GO:0099150)	BP
ENSG00000143322.21	ABL2	protein_coding	-0.163491	0.00885424	0.0325808	dn	GO:0098794	postsynapse (GO:0098794)	CC
ENSG00000159251.8	ACTC1	protein_coding	0.743576	0.000858511	0.00527381	up	GO:0045202	synapse (GO:0045202)	CC
ENSG00000138071.13	ACTR2	protein_coding	-0.341026	4.50367e-05	0.000515753	dn	GO:0098794	postsynapse (GO:0098794)	CC
ENSG00000115091.12	ACTR3	protein_coding	-0.4609	2.68784e-07	9.41636e-06	dn	GO:0099173	postsynapse organization (GO:0099173)	BP
ENSG00000137845.15	ADAM10	protein_coding	-0.266839	0.00197431	0.0101309	dn	GO:0098696	regulation of neurotransmitter receptor localization to postsynaptic specialization membrane (GO:0098696)	BP
ENSG00000008277.14	ADAM22	protein_coding	-0.562094	2.52983e-08	1.52838e-06	dn	GO:0099061	integral component of postsynaptic density membrane (GO:0099061)	CC
ENSG00000114948.13	ADAM23	protein_coding	-0.468744	2.95879e-06	6.09349e-05	dn	GO:0099056	integral component of presynaptic membrane (GO:0099056)	CC
ENSG00000181790.11	ADGRB1	protein_coding	0.548867	0.0151712	0.0493423	up	GO:0099055	integral component of postsynaptic membrane (GO:0099055)	CC
ENSG00000135298.14	ADGRB3	protein_coding	-0.287406	6.61138e-06	0.000113066	dn	GO:1905806	regulation of synapse disassembly (GO:1905806)	BP
ENSG00000117114.19	ADGRL2	protein_coding	-0.353906	0.000304944	0.00233624	dn	GO:0050808	synapse organization (GO:0050808)	BP
ENSG00000150471.16	ADGRL3	protein_coding	-0.340157	5.67614e-07	1.69215e-05	dn	GO:0099055	integral component of postsynaptic membrane (GO:0099055)	CC
ENSG00000128271.22	ADORA2A	protein_coding	0.972143	0.000593916	0.00394563	up	GO:0099055	integral component of postsynaptic membrane (GO:0099055)	CC
ENSG00000120907.18	ADRA1A	protein_coding	0.330363	0.00565276	0.0230621	up	GO:0099056	integral component of presynaptic membrane (GO:0099056)	CC
ENSG00000133612.19	AGAP3	protein_coding	0.415882	0.0124589	0.0423104	up	GO:0014069	postsynaptic density (GO:0014069)	CC
ENSG00000179841.8	AKAP5	protein_coding	-0.617073	2.88779e-05	0.000363931	dn	GO:0099149	regulation of postsynaptic neurotransmitter receptor endocytosis (GO:0099149)	BP
ENSG00000118507.17	AKAP7	protein_coding	-0.232371	0.00341156	0.0155876	dn	GO:0050804	modulation of chemical synaptic transmission (GO:0050804)	BP
ENSG00000127914.16	AKAP9	protein_coding	-0.19338	0.012997	0.0437621	dn	GO:0098962	regulation of postsynaptic neurotransmitter receptor activity (GO:0098962)	BP
ENSG00000117448.13	AKR1A1	protein_coding	-0.440983	2.57516e-06	5.50415e-05	dn	GO:0045202	synapse (GO:0045202)	CC
ENSG00000109107.14	ALDOC	protein_coding	-0.371291	0.0099788	0.0357543	dn	GO:0099524	postsynaptic cytosol (GO:0099524)	CC
ENSG00000171094.18	ALK	protein_coding	0.218098	0.0110557	0.0386141	up	GO:0098794	postsynapse (GO:0098794)	CC
ENSG00000078053.17	AMPH	protein_coding	-0.343947	0.0064917	0.0255313	dn	GO:0098850	extrinsic component of synaptic vesicle membrane (GO:0098850)	CC
ENSG00000185046.18	ANKS1B	protein_coding	-0.157222	0.000866068	0.00530954	dn	GO:0099523	presynaptic cytosol (GO:0099523)	CC
ENSG00000047617.15	ANO2	protein_coding	0.379259	0.011548	0.0399131	up	GO:0099056	integral component of presynaptic membrane (GO:0099056)	CC
ENSG00000135046.14	ANXA1	protein_coding	-0.484165	0.00655682	0.0257361	dn	GO:0097060	synaptic membrane (GO:0097060)	CC
ENSG00000166747.12	AP1G1	protein_coding	-0.156597	0.00490742	0.0206738	dn	GO:0016182	synaptic vesicle budding from endosome (GO:0016182)	BP
ENSG00000182287.15	AP1S2	protein_coding	-0.672445	2.26526e-06	4.99691e-05	dn	GO:0016182	synaptic vesicle budding from endosome (GO:0016182)	BP
ENSG00000161203.13	AP2M1	protein_coding	-0.458489	3.0612e-05	0.000380121	dn	GO:0098884	postsynaptic neurotransmitter receptor endocytosis (GO:0098884)	BP
ENSG00000042753.11	AP2S1	protein_coding	-0.397605	0.00380818	0.0169754	dn	GO:0048488	synaptic vesicle endocytosis (GO:0048488)	BP
ENSG00000142192.21	APP	protein_coding	-0.333862	0.00127944	0.00720748	dn	GO:0098992	neuronal dense core vesicle (GO:0098992)	CC
ENSG00000157500.12	APPL1	protein_coding	-0.540067	5.67867e-09	5.15662e-07	dn	GO:0098793	presynapse (GO:0098793)	CC
ENSG00000198576.4	ARC	protein_coding	1.13635	0.00227512	0.0113308	up	GO:0098839	postsynaptic density membrane (GO:0098839)	CC
ENSG00000168374.11	ARF4	protein_coding	-0.501251	1.0598e-07	4.54026e-06	dn	GO:0050807	regulation of synapse organization (GO:0050807)	BP
ENSG00000124198.9	ARFGEF2	protein_coding	-0.348913	4.27589e-06	8.07781e-05	dn	GO:0098793	presynapse (GO:0098793)	CC
ENSG00000128805.14	ARHGAP22	protein_coding	0.26948	0.0132739	0.0444813	up	GO:0099175	regulation of postsynapse organization (GO:0099175)	BP
ENSG00000147799.11	ARHGAP39	protein_coding	0.507356	0.00476886	0.0202195	up	GO:0098794	postsynapse (GO:0098794)	CC
ENSG00000131089.17	ARHGEF9	protein_coding	-0.357911	0.000124414	0.00115347	dn	GO:0099572	postsynaptic specialization (GO:0099572)	CC
ENSG00000144746.7	ARL6IP5	protein_coding	-0.489468	1.48477e-05	0.000216201	dn	GO:0051580	regulation of neurotransmitter uptake (GO:0051580)	BP
ENSG00000134108.13	ARL8B	protein_coding	-0.629557	5.1172e-11	2.10395e-08	dn	GO:1903742	regulation of anterograde synaptic vesicle transport (GO:1903742)	BP
ENSG00000163466.16	ARPC2	protein_coding	-0.296612	3.34197e-05	0.000406293	dn	GO:0098794	postsynapse (GO:0098794)	CC
ENSG00000138138.13	ATAD1	protein_coding	-0.727468	4.84714e-11	2.05057e-08	dn	GO:0098794	postsynapse (GO:0098794)	CC
ENSG00000070961.15	ATP2B1	protein_coding	-0.627184	1.31813e-08	9.31279e-07	dn	GO:0099059	integral component of presynaptic active zone membrane (GO:0099059)	CC
ENSG00000182220.15	ATP6AP2	protein_coding	-0.804957	9.48036e-13	3.1183e-09	dn	GO:0097401	synaptic vesicle proton loading (GO:0097401)	BP
ENSG00000033627.16	ATP6V0A1	protein_coding	-0.223138	0.00519325	0.0215739	dn	GO:0030285	integral component of synaptic vesicle membrane (GO:0030285)	CC
ENSG00000114573.10	ATP6V1A	protein_coding	-0.801102	7.76558e-11	2.80347e-08	dn	GO:0098850	extrinsic component of synaptic vesicle membrane (GO:0098850)	CC
ENSG00000147416.11	ATP6V1B2	protein_coding	-0.724665	2.19325e-09	2.56627e-07	dn	GO:0097401	synaptic vesicle proton loading (GO:0097401)	BP
ENSG00000155097.12	ATP6V1C1	protein_coding	-0.465327	7.92103e-07	2.20175e-05	dn	GO:0097401	synaptic vesicle proton loading (GO:0097401)	BP
ENSG00000100554.12	ATP6V1D	protein_coding	-0.615768	1.5019e-09	1.99375e-07	dn	GO:0097401	synaptic vesicle proton loading (GO:0097401)	BP
ENSG00000131100.13	ATP6V1E1	protein_coding	-0.731621	1.24818e-08	8.99022e-07	dn	GO:0098850	extrinsic component of synaptic vesicle membrane (GO:0098850)	CC
ENSG00000128524.5	ATP6V1F	protein_coding	-0.401777	0.00459978	0.0196745	dn	GO:0098850	extrinsic component of synaptic vesicle membrane (GO:0098850)	CC
ENSG00000136888.7	ATP6V1G1	protein_coding	-0.454725	1.64482e-05	0.000234207	dn	GO:0097401	synaptic vesicle proton loading (GO:0097401)	BP
ENSG00000213760.10	ATP6V1G2	protein_coding	-0.544646	0.000317035	0.00240646	dn	GO:0098850	extrinsic component of synaptic vesicle membrane (GO:0098850)	CC
ENSG00000047249.18	ATP6V1H	protein_coding	-0.639356	2.54205e-07	8.99072e-06	dn	GO:0097401	synaptic vesicle proton loading (GO:0097401)	BP
ENSG00000124406.16	ATP8A1	protein_coding	-0.604241	4.75375e-06	8.74612e-05	dn	GO:0045202	synapse (GO:0045202)	CC
ENSG00000103126.15	AXIN1	protein_coding	0.480003	0.000504516	0.00349245	up	GO:0045202	synapse (GO:0045202)	CC
ENSG00000136717.15	BIN1	protein_coding	0.329918	0.0041623	0.0181733	up	GO:0098850	extrinsic component of synaptic vesicle membrane (GO:0098850)	CC
ENSG00000135441.7	BLOC1S1	protein_coding	-0.410757	0.000205814	0.00171047	dn	GO:0098693	regulation of synaptic vesicle cycle (GO:0098693)	BP
ENSG00000104164.11	BLOC1S6	protein_coding	-0.575925	3.24801e-09	3.38559e-07	dn	GO:0098693	regulation of synaptic vesicle cycle (GO:0098693)	BP
ENSG00000108561.8	C1QBP	protein_coding	-0.507895	2.40529e-05	0.000314782	dn	GO:0048786	presynaptic active zone (GO:0048786)	CC
ENSG00000165985.10	C1QL3	protein_coding	-0.618667	0.000969458	0.00579658	dn	GO:0043083	synaptic cleft (GO:0043083)	CC
ENSG00000141837.21	CACNA1A	protein_coding	0.462994	0.000998941	0.00592381	up	GO:0099059	integral component of presynaptic active zone membrane (GO:0099059)	CC
ENSG00000153956.16	CACNA2D1	protein_coding	-0.697795	2.05967e-10	4.87779e-08	dn	GO:0099029	anchored component of presynaptic active zone membrane (GO:0099029)	CC
ENSG00000165995.20	CACNB2	protein_coding	-0.234946	0.00114929	0.0066202	dn	GO:0099626	voltage-gated calcium channel activity involved in regulation of presynaptic cytosolic calcium levels (GO:0099626)	BP
ENSG00000182389.19	CACNB4	protein_coding	-0.593159	2.64929e-06	5.61798e-05	dn	GO:0098793	presynapse (GO:0098793)	CC
ENSG00000105605.7	CACNG7	protein_coding	0.488176	0.00875219	0.0322573	up	GO:0099061	integral component of postsynaptic density membrane (GO:0099061)	CC
ENSG00000163618.18	CADPS	protein_coding	-0.49253	2.90802e-06	6.02843e-05	dn	GO:0099525	presynaptic dense core vesicle exocytosis (GO:0099525)	BP
ENSG00000081803.16	CADPS2	protein_coding	-0.647744	7.11669e-06	0.000119906	dn	GO:0016082	synaptic vesicle priming (GO:0016082)	BP
ENSG00000104327.7	CALB1	protein_coding	-0.818602	1.77473e-05	0.00024863	dn	GO:0099524	postsynaptic cytosol (GO:0099524)	CC
ENSG00000064989.13	CALCRL	protein_coding	-0.480037	0.000152843	0.00135508	dn	GO:0098992	neuronal dense core vesicle (GO:0098992)	CC
ENSG00000152495.11	CAMK4	protein_coding	-0.801991	1.23576e-10	3.622e-08	dn	GO:0099527	postsynapse to nucleus signaling pathway (GO:0099527)	BP
ENSG00000164076.17	CAMKV	protein_coding	-0.343617	0.00900287	0.0330046	dn	GO:0050804	modulation of chemical synaptic transmission (GO:0050804)	BP
ENSG00000127022.15	CANX	protein_coding	-0.428939	2.61636e-06	5.57056e-05	dn	GO:0099059	integral component of presynaptic active zone membrane (GO:0099059)	CC
ENSG00000112186.12	CAP2	protein_coding	-0.561507	0.000184269	0.00157021	dn	GO:0099140	presynaptic actin cytoskeleton organization (GO:0099140)	BP
ENSG00000135387.21	CAPRIN1	protein_coding	-0.332014	6.06635e-07	1.79116e-05	dn	GO:0045202	synapse (GO:0045202)	CC
ENSG00000147044.21	CASK	protein_coding	-0.267623	7.41896e-06	0.000124081	dn	GO:0098793	presynapse (GO:0098793)	CC
ENSG00000187094.12	CCK	protein_coding	-0.653618	0.000107889	0.00102762	dn	GO:0099538	synaptic signaling via neuropeptide (GO:0099538)	BP
ENSG00000070831.17	CDC42	protein_coding	-0.446148	1.21795e-07	5.09002e-06	dn	GO:0099159	regulation of modification of postsynaptic structure (GO:0099159)	BP
ENSG00000040731.10	CDH10	protein_coding	-0.433937	1.26872e-06	3.1937e-05	dn	GO:0099059	integral component of presynaptic active zone membrane (GO:0099059)	CC
ENSG00000107736.21	CDH23	protein_coding	0.582776	0.000511946	0.00352855	up	GO:0045202	synapse (GO:0045202)	CC
ENSG00000150394.14	CDH8	protein_coding	-0.608529	1.87981e-07	7.14108e-06	dn	GO:0050807	regulation of synapse organization (GO:0050807)	BP
ENSG00000113100.10	CDH9	protein_coding	-0.466661	0.00056944	0.00381642	dn	GO:0007416	synapse assembly (GO:0007416)	BP
ENSG00000164885.13	CDK5	protein_coding	-0.391123	0.00586124	0.023668	dn	GO:1905806	regulation of synapse disassembly (GO:1905806)	BP
ENSG00000008086.13	CDKL5	protein_coding	-0.362059	1.99636e-05	0.000272621	dn	GO:0050804	modulation of chemical synaptic transmission (GO:0050804)	BP
ENSG00000111642.15	CHD4	protein_coding	0.178667	0.00669142	0.0261327	up	GO:0051963	regulation of synapse assembly (GO:0051963)	BP
ENSG00000083937.9	CHMP2B	protein_coding	-0.607932	1.92632e-07	7.26433e-06	dn	GO:0099175	regulation of postsynapse organization (GO:0099175)	BP
ENSG00000258469.1	CHMP4BP1	processed_pseudogene	0.880544	2.43686e-05	0.00031765	up	GO:0014069	postsynaptic density (GO:0014069)	CC
ENSG00000133019.11	CHRM3	protein_coding	-0.443998	5.59608e-05	0.000612424	dn	GO:0099061	integral component of postsynaptic density membrane (GO:0099061)	CC
ENSG00000129749.3	CHRNA10	protein_coding	0.61508	0.00966429	0.034851	up	GO:0099060	integral component of postsynaptic specialization membrane (GO:0099060)	CC
ENSG00000109572.14	CLCN3	protein_coding	-0.281709	0.000691527	0.00446192	dn	GO:0097401	synaptic vesicle proton loading (GO:0097401)	BP
ENSG00000122705.17	CLTA	protein_coding	-0.416893	3.76996e-05	0.000448202	dn	GO:0098835	presynaptic endocytic zone membrane (GO:0098835)	CC
ENSG00000141367.12	CLTC	protein_coding	-0.761252	1.07413e-12	3.17973e-09	dn	GO:0098835	presynaptic endocytic zone membrane (GO:0098835)	CC
ENSG00000143786.8	CNIH3	protein_coding	-0.35155	0.00115117	0.00662614	dn	GO:0099645	neurotransmitter receptor localization to postsynaptic specialization membrane (GO:0099645)	BP
ENSG00000149970.16	CNKSR2	protein_coding	-0.410612	5.20913e-06	9.36853e-05	dn	GO:0099147	extrinsic component of postsynaptic density membrane (GO:0099147)	CC
ENSG00000117519.16	CNN3	protein_coding	-0.328046	0.0131485	0.0441579	dn	GO:0098794	postsynapse (GO:0098794)	CC
ENSG00000118432.12	CNR1	protein_coding	-0.703406	1.42181e-07	5.7343e-06	dn	SYNGO:presyn_regulationATPmetabolic	regulation of ATP metabolic process in the presynapse	BP
ENSG00000018236.15	CNTN1	protein_coding	-0.599842	7.46856e-09	6.1756e-07	dn	GO:0099025	anchored component of postsynaptic membrane (GO:0099025)	CC
ENSG00000149972.11	CNTN5	protein_coding	-0.49202	0.00504421	0.0211396	dn	GO:0099026	anchored component of presynaptic membrane (GO:0099026)	CC
ENSG00000134115.13	CNTN6	protein_coding	-0.599014	0.000578163	0.00386352	dn	GO:0098793	presynapse (GO:0098793)	CC
ENSG00000174469.23	CNTNAP2	protein_coding	-0.435865	0.000163851	0.00143548	dn	GO:0099072	regulation of postsynaptic membrane neurotransmitter receptor levels (GO:0099072)	BP
ENSG00000152910.19	CNTNAP4	protein_coding	-0.619618	0.00127931	0.00720748	dn	GO:0050807	regulation of synapse organization (GO:0050807)	BP
ENSG00000137449.16	CPEB2	protein_coding	-0.252027	0.00642985	0.0253486	dn	GO:0098794	postsynapse (GO:0098794)	CC
ENSG00000107864.15	CPEB3	protein_coding	-0.381681	9.44789e-05	0.000926112	dn	GO:0098794	postsynapse (GO:0098794)	CC
ENSG00000113742.14	CPEB4	protein_coding	-0.163648	0.0140094	0.046353	dn	GO:0098794	postsynapse (GO:0098794)	CC
ENSG00000165934.13	CPSF2	protein_coding	-0.228691	0.000258023	0.0020445	dn	GO:0098794	postsynapse (GO:0098794)	CC
ENSG00000119878.6	CRIPT	protein_coding	-0.211518	0.000578787	0.00386681	dn	GO:0099151	regulation of postsynaptic density assembly (GO:0099151)	BP
ENSG00000175029.17	CTBP2	protein_coding	0.182365	0.0148015	0.0484004	up	GO:0016081	synaptic vesicle docking (GO:0016081)	BP
ENSG00000168036.18	CTNNB1	protein_coding	-0.289513	8.15993e-05	0.000822747	dn	GO:0045211	postsynaptic membrane (GO:0045211)	CC
ENSG00000085733.16	CTTN	protein_coding	0.191247	0.00344347	0.0156923	up	GO:0098885	modification of postsynaptic actin cytoskeleton (GO:0098885)	BP
ENSG00000036257.13	CUL3	protein_coding	-0.36987	5.12471e-07	1.57046e-05	dn	GO:0140252	regulation protein catabolic process at postsynapse (GO:0140252)	BP
ENSG00000187323.12	DCC	protein_coding	-0.315412	0.00185166	0.00960652	dn	GO:0099170	postsynaptic modulation of chemical synaptic transmission (GO:0099170)	BP
ENSG00000128191.16	DGCR8	protein_coding	0.468938	4.49488e-07	1.41337e-05	up	GO:0014069	postsynaptic density (GO:0014069)	CC
ENSG00000136267.13	DGKB	protein_coding	-0.507907	1.3887e-06	3.40595e-05	dn	GO:0050804	modulation of chemical synaptic transmission (GO:0050804)	BP
ENSG00000153933.10	DGKE	protein_coding	-0.485673	2.00705e-07	7.51133e-06	dn	GO:0050804	modulation of chemical synaptic transmission (GO:0050804)	BP
ENSG00000157680.15	DGKI	protein_coding	-0.58233	9.64038e-10	1.4528e-07	dn	GO:0099171	presynaptic modulation of chemical synaptic transmission (GO:0099171)	BP
ENSG00000131504.17	DIAPH1	protein_coding	0.209243	0.0115906	0.0400417	up	GO:0048488	synaptic vesicle endocytosis (GO:0048488)	BP
ENSG00000100697.14	DICER1	protein_coding	-0.264897	0.0101534	0.0362047	dn	GO:0099092	postsynaptic density, intracellular component (GO:0099092)	CC
ENSG00000082458.12	DLG3	protein_coding	-0.420895	5.14778e-05	0.000572095	dn	GO:0099072	regulation of postsynaptic membrane neurotransmitter receptor levels (GO:0099072)	BP
ENSG00000151208.17	DLG5	protein_coding	0.458847	0.000488026	0.0034017	up	GO:0014069	postsynaptic density (GO:0014069)	CC
ENSG00000170579.17	DLGAP1	protein_coding	-0.286722	0.00333317	0.0153146	dn	GO:0098919	structural constituent of postsynaptic density (GO:0098919)	BP
ENSG00000198947.15	DMD	protein_coding	-0.216742	0.00276501	0.0132276	dn	GO:0099572	postsynaptic specialization (GO:0099572)	CC
ENSG00000104093.13	DMXL2	protein_coding	-0.675934	3.0465e-11	1.80135e-08	dn	GO:1901546	regulation of proton loading (GO:1901546)	BP
ENSG00000116675.16	DNAJC6	protein_coding	-0.461502	4.73092e-05	0.000535972	dn	GO:0016191	synaptic vesicle uncoating (GO:0016191)	BP
ENSG00000087470.18	DNM1L	protein_coding	-0.639956	1.59182e-10	4.09763e-08	dn	GO:0048488	synaptic vesicle endocytosis (GO:0048488)	BP
ENSG00000079805.16	DNM2	protein_coding	0.264537	0.000653711	0.00426533	up	GO:0048488	synaptic vesicle endocytosis (GO:0048488)	BP
ENSG00000197959.14	DNM3	protein_coding	-0.465569	1.41537e-06	3.44566e-05	dn	GO:0098844	postsynaptic endocytic zone membrane (GO:0098844)	CC
ENSG00000150760.12	DOCK1	protein_coding	0.217334	0.00515165	0.0214764	up	GO:0097091	synaptic vesicle clustering (GO:0097091)	BP
ENSG00000161202.20	DVL3	protein_coding	0.449591	0.0022892	0.0113837	up	GO:0045202	synapse (GO:0045202)	CC
ENSG00000102189.17	EEA1	protein_coding	-0.300335	2.54602e-05	0.000329125	dn	GO:0098794	postsynapse (GO:0098794)	CC
ENSG00000104529.17	EEF1D	protein_coding	0.271835	0.00785137	0.0296044	up	GO:0045202	synapse (GO:0045202)	CC
ENSG00000103319.12	EEF2K	protein_coding	0.325	0.00720874	0.0276964	up	GO:0140245	regulation of translation at postsynapse (GO:0140245)	BP
ENSG00000125266.8	EFNB2	protein_coding	-0.242791	0.00529277	0.0218952	dn	GO:0099072	regulation of postsynaptic membrane neurotransmitter receptor levels (GO:0099072)	BP
ENSG00000119718.11	EIF2B2	protein_coding	0.175041	0.0128449	0.0433626	up	SYNGO:postsyn_er	postsynaptic ER	CC
ENSG00000134001.14	EIF2S1	protein_coding	-0.577087	6.01223e-09	5.34474e-07	dn	GO:0045202	synapse (GO:0045202)	CC
ENSG00000125977.7	EIF2S2	protein_coding	-0.442969	7.31645e-06	0.000122713	dn	GO:0045202	synapse (GO:0045202)	CC
ENSG00000130741.11	EIF2S3	protein_coding	-0.256737	0.000618429	0.00408009	dn	GO:0045202	synapse (GO:0045202)	CC
ENSG00000100353.18	EIF3D	protein_coding	-0.332182	2.60731e-05	0.00033442	dn	GO:0045202	synapse (GO:0045202)	CC
ENSG00000104408.10	EIF3E	protein_coding	-0.566296	2.63075e-07	9.28225e-06	dn	GO:0014069	postsynaptic density (GO:0014069)	CC
ENSG00000084623.11	EIF3I	protein_coding	-0.286204	0.0142515	0.0470384	dn	GO:0045202	synapse (GO:0045202)	CC
ENSG00000100129.18	EIF3L	protein_coding	-0.400654	4.85712e-05	0.000546713	dn	GO:0045202	synapse (GO:0045202)	CC
ENSG00000063046.17	EIF4B	protein_coding	-0.4011	0.000125266	0.00116028	dn	GO:0098794	postsynapse (GO:0098794)	CC
ENSG00000151247.12	EIF4E	protein_coding	-0.431439	6.33703e-08	3.03241e-06	dn	GO:0098794	postsynapse (GO:0098794)	CC
ENSG00000110321.17	EIF4G2	protein_coding	-0.251671	0.00100636	0.00595588	dn	GO:0014069	postsynaptic density (GO:0014069)	CC
ENSG00000100664.11	EIF5	protein_coding	-0.374307	9.48281e-05	0.000927912	dn	GO:0045202	synapse (GO:0045202)	CC
ENSG00000158417.11	EIF5B	protein_coding	0.307368	0.00246612	0.0120729	up	GO:0045202	synapse (GO:0045202)	CC
ENSG00000242372.8	EIF6	protein_coding	-0.428386	7.71836e-05	0.000785988	dn	GO:0045202	synapse (GO:0045202)	CC
ENSG00000107105.15	ELAVL2	protein_coding	-0.751011	4.25416e-07	1.35124e-05	dn	GO:0051963	regulation of synapse assembly (GO:0051963)	BP
ENSG00000162374.17	ELAVL4	protein_coding	-0.481939	0.000199322	0.00166776	dn	GO:0140245	regulation of translation at postsynapse (GO:0140245)	BP
ENSG00000044524.11	EPHA3	protein_coding	-0.439456	1.56266e-05	0.000225425	dn	GO:0098793	presynapse (GO:0098793)	CC
ENSG00000116106.12	EPHA4	protein_coding	-0.626855	3.02965e-07	1.0297e-05	dn	GO:0098883	synapse disassembly (GO:0098883)	BP
ENSG00000135333.14	EPHA7	protein_coding	-0.35057	0.000947383	0.00569773	dn	GO:0050804	modulation of chemical synaptic transmission (GO:0050804)	BP
ENSG00000133216.16	EPHB2	protein_coding	0.345996	0.00217277	0.0109262	up	GO:0051963	regulation of synapse assembly (GO:0051963)	BP
ENSG00000085832.17	EPS15	protein_coding	-0.338413	1.7605e-05	0.000247464	dn	GO:0045202	synapse (GO:0045202)	CC
ENSG00000178568.15	ERBB4	protein_coding	-0.321579	0.000208873	0.00172958	dn	GO:0099061	integral component of postsynaptic density membrane (GO:0099061)	CC
ENSG00000187672.13	ERC2	protein_coding	-0.325765	0.000315099	0.00239545	dn	GO:0098882	structural constituent of active zone (GO:0098882)	BP
ENSG00000067208.14	EVI5	protein_coding	-0.23849	0.000710529	0.00454982	dn	GO:0099161	regulation of presynaptic dense core vesicle exocytosis (GO:0099161)	BP
ENSG00000112685.14	EXOC2	protein_coding	-0.288723	3.27974e-06	6.59132e-05	dn	GO:0090128	regulation of synapse maturation (GO:0090128)	BP
ENSG00000131558.15	EXOC4	protein_coding	-0.203952	1.93473e-05	0.000265772	dn	GO:0008021	synaptic vesicle (GO:0008021)	CC
ENSG00000157470.12	FAM81A	protein_coding	-0.490223	0.000140848	0.00127301	dn	GO:0099092	postsynaptic density, intracellular component (GO:0099092)	CC
ENSG00000174013.8	FBXO45	protein_coding	-0.454861	7.74648e-07	2.16339e-05	dn	GO:0099524	postsynaptic cytosol (GO:0099524)	CC
ENSG00000118407.15	FILIP1	protein_coding	-0.42141	0.00166367	0.00883219	dn	GO:0098794	postsynapse (GO:0098794)	CC
ENSG00000125848.10	FLRT3	protein_coding	-0.51449	3.6925e-05	0.000440806	dn	GO:0099055	integral component of postsynaptic membrane (GO:0099055)	CC
ENSG00000102081.14	FMR1	protein_coding	-0.402712	8.69986e-07	2.36929e-05	dn	GO:0099577	regulation of translation at presynapse, modulating synaptic transmission (GO:0099577)	BP
ENSG00000169933.15	FRMPD4	protein_coding	-0.489854	9.46453e-06	0.000150553	dn	GO:0014069	postsynaptic density (GO:0014069)	CC
ENSG00000260230.3	FRRS1L	protein_coding	-0.324436	0.000353783	0.00263937	dn	GO:0099072	regulation of postsynaptic membrane neurotransmitter receptor levels (GO:0099072)	BP
ENSG00000162613.16	FUBP1	protein_coding	-0.39104	0.00202447	0.0103489	dn	GO:0045202	synapse (GO:0045202)	CC
ENSG00000022355.18	GABRA1	protein_coding	-0.884474	7.8185e-08	3.61078e-06	dn	GO:0099507	ligand-gated ion channel activity involved in regulation of presynaptic membrane potential (GO:0099507)	BP
ENSG00000151834.15	GABRA2	protein_coding	-0.465573	5.07624e-06	9.19094e-05	dn	GO:1904315	transmitter-gated ion channel activity involved in regulation of postsynaptic membrane potential (GO:1904315)	BP
ENSG00000109158.11	GABRA4	protein_coding	-0.65308	1.58165e-06	3.74206e-05	dn	GO:0099060	integral component of postsynaptic specialization membrane (GO:0099060)	CC
ENSG00000186297.12	GABRA5	protein_coding	-0.414206	0.0141335	0.0467114	dn	GO:0099507	ligand-gated ion channel activity involved in regulation of presynaptic membrane potential (GO:0099507)	BP
ENSG00000145863.11	GABRA6	protein_coding	-0.671396	0.00286059	0.0135987	dn	GO:1904315	transmitter-gated ion channel activity involved in regulation of postsynaptic membrane potential (GO:1904315)	BP
ENSG00000145864.13	GABRB2	protein_coding	-0.761235	2.27579e-07	8.28663e-06	dn	GO:0099060	integral component of postsynaptic specialization membrane (GO:0099060)	CC
ENSG00000166206.15	GABRB3	protein_coding	-0.347981	0.000954514	0.00572786	dn	GO:1904315	transmitter-gated ion channel activity involved in regulation of postsynaptic membrane potential (GO:1904315)	BP
ENSG00000113327.16	GABRG2	protein_coding	-0.679817	5.25878e-06	9.4277e-05	dn	GO:0099060	integral component of postsynaptic specialization membrane (GO:0099060)	CC
ENSG00000182256.13	GABRG3	protein_coding	-0.37759	0.000660463	0.00429802	dn	GO:1904315	transmitter-gated ion channel activity involved in regulation of postsynaptic membrane potential (GO:1904315)	BP
ENSG00000128683.14	GAD1	protein_coding	-0.827337	2.43325e-06	5.26547e-05	dn	GO:0098793	presynapse (GO:0098793)	CC
ENSG00000136750.13	GAD2	protein_coding	-0.888157	1.62001e-05	0.000231565	dn	GO:0098793	presynapse (GO:0098793)	CC
ENSG00000172020.12	GAP43	protein_coding	-0.510419	0.00310638	0.014493	dn	GO:0098793	presynapse (GO:0098793)	CC
ENSG00000111640.15	GAPDH	protein_coding	-0.355249	0.00299722	0.0141077	dn	GO:0099162	regulation of synaptic vesicle neurotransmitter loading (GO:0099162)	BP
ENSG00000057608.17	GDI2	protein_coding	-0.547069	4.87272e-07	1.50728e-05	dn	GO:0045202	synapse (GO:0045202)	CC
ENSG00000145888.10	GLRA1	protein_coding	0.567129	0.00847515	0.0314793	up	GO:0099056	integral component of presynaptic membrane (GO:0099056)	CC
ENSG00000101958.14	GLRA2	protein_coding	-0.713757	0.00022699	0.00185112	dn	GO:1904315	transmitter-gated ion channel activity involved in regulation of postsynaptic membrane potential (GO:1904315)	BP
ENSG00000145451.13	GLRA3	protein_coding	-0.872193	3.50436e-08	1.97976e-06	dn	GO:0099171	presynaptic modulation of chemical synaptic transmission (GO:0099171)	BP
ENSG00000109738.11	GLRB	protein_coding	-0.901652	8.3262e-10	1.30413e-07	dn	GO:0099572	postsynaptic specialization (GO:0099572)	CC
ENSG00000069966.18	GNB5	protein_coding	-0.344459	4.0303e-05	0.000472511	dn	GO:0098793	presynapse (GO:0098793)	CC
ENSG00000213420.8	GPC2	protein_coding	0.451572	0.0123944	0.0421785	up	GO:0099174	regulation of presynapse organization (GO:0099174)	BP
ENSG00000171723.15	GPHN	protein_coding	-0.272939	0.000916564	0.00555891	dn	GO:0099091	postsynaptic specialization, intracellular component (GO:0099091)	CC
ENSG00000150625.16	GPM6A	protein_coding	-0.766183	6.48862e-10	1.1299e-07	dn	GO:0099059	integral component of presynaptic active zone membrane (GO:0099059)	CC
ENSG00000120251.20	GRIA2	protein_coding	-0.674958	1.67505e-09	2.13585e-07	dn	GO:0099507	ligand-gated ion channel activity involved in regulation of presynaptic membrane potential (GO:0099507)	BP
ENSG00000125675.18	GRIA3	protein_coding	-0.442716	2.19882e-06	4.87943e-05	dn	GO:0099059	integral component of presynaptic active zone membrane (GO:0099059)	CC
ENSG00000152578.13	GRIA4	protein_coding	-0.44056	4.88345e-06	8.94031e-05	dn	GO:0099059	integral component of presynaptic active zone membrane (GO:0099059)	CC
ENSG00000152208.13	GRID2	protein_coding	-0.337761	0.00338354	0.0154835	dn	GO:1905606	regulation of presynapse assembly (GO:1905606)	BP
ENSG00000171189.17	GRIK1	protein_coding	-0.267272	0.0133177	0.0445927	dn	GO:0099507	ligand-gated ion channel activity involved in regulation of presynaptic membrane potential (GO:0099507)	BP
ENSG00000164418.20	GRIK2	protein_coding	-0.459839	0.000566691	0.00380432	dn	GO:0099507	ligand-gated ion channel activity involved in regulation of presynaptic membrane potential (GO:0099507)	BP
ENSG00000149403.12	GRIK4	protein_coding	0.367046	0.000840006	0.0051784	up	GO:0099056	integral component of presynaptic membrane (GO:0099056)	CC
ENSG00000183454.17	GRIN2A	protein_coding	-0.505257	3.44108e-05	0.000416631	dn	GO:0099507	ligand-gated ion channel activity involved in regulation of presynaptic membrane potential (GO:0099507)	BP
ENSG00000273079.5	GRIN2B	protein_coding	-0.328935	0.0109151	0.0382437	dn	GO:0099056	integral component of presynaptic membrane (GO:0099056)	CC
ENSG00000116032.5	GRIN3B	protein_coding	0.717279	0.00370068	0.0166087	up	GO:0099061	integral component of postsynaptic density membrane (GO:0099061)	CC
ENSG00000155974.12	GRIP1	protein_coding	-0.387277	5.60943e-05	0.000613658	dn	GO:0098794	postsynapse (GO:0098794)	CC
ENSG00000100077.15	GRK3	protein_coding	-0.337067	3.99821e-05	0.000469683	dn	GO:0098793	presynapse (GO:0098793)	CC
ENSG00000198822.10	GRM3	protein_coding	-0.36221	0.000818199	0.00507568	dn	GO:0099055	integral component of postsynaptic membrane (GO:0099055)	CC
ENSG00000124493.14	GRM4	protein_coding	0.40466	0.00911021	0.0333031	up	GO:0099059	integral component of presynaptic active zone membrane (GO:0099059)	CC
ENSG00000168959.14	GRM5	protein_coding	-0.417702	1.781e-05	0.000249045	dn	GO:0050804	modulation of chemical synaptic transmission (GO:0050804)	BP
ENSG00000196277.16	GRM7	protein_coding	-0.247691	0.0154273	0.0499552	dn	GO:0099059	integral component of presynaptic active zone membrane (GO:0099059)	CC
ENSG00000179603.18	GRM8	protein_coding	-0.385382	6.92003e-05	0.00072157	dn	GO:0099171	presynaptic modulation of chemical synaptic transmission (GO:0099171)	BP
ENSG00000134443.10	GRP	protein_coding	-1.1314	0.0113306	0.039373	dn	GO:0098992	neuronal dense core vesicle (GO:0098992)	CC
ENSG00000082701.15	GSK3B	protein_coding	-0.252603	1.62673e-05	0.000232262	dn	GO:0098696	regulation of neurotransmitter receptor localization to postsynaptic specialization membrane (GO:0098696)	BP
ENSG00000164116.16	GUCY1A1	protein_coding	-0.49073	1.11206e-05	0.000171103	dn	GO:0098925	retrograde trans-synaptic signaling by nitric oxide, modulating synaptic transmission (GO:0098925)	BP
ENSG00000061918.13	GUCY1B1	protein_coding	-0.775529	8.03028e-11	2.84523e-08	dn	GO:0098831	presynaptic active zone cytoplasmic component (GO:0098831)	CC
ENSG00000145681.11	HAPLN1	protein_coding	-0.608411	0.00037902	0.00279247	dn	GO:0045202	synapse (GO:0045202)	CC
ENSG00000164588.8	HCN1	protein_coding	-0.660644	1.97679e-06	4.47734e-05	dn	GO:0140232	intracellular cAMP-activated cation channel activity involved in regulation of presynaptic membrane potential (GO:0140232)	BP
ENSG00000127946.17	HIP1	protein_coding	0.494853	2.90584e-05	0.000365117	up	GO:0098793	presynapse (GO:0098793)	CC
ENSG00000130787.14	HIP1R	protein_coding	0.408063	0.00106267	0.00622937	up	GO:0099173	postsynapse organization (GO:0099173)	BP
ENSG00000177733.7	HNRNPA0	protein_coding	-0.295596	2.54354e-05	0.000328948	dn	GO:0045202	synapse (GO:0045202)	CC
ENSG00000170144.20	HNRNPA3	protein_coding	-0.255122	3.97166e-05	0.000467301	dn	GO:0098794	postsynapse (GO:0098794)	CC
ENSG00000169045.17	HNRNPH1	protein_coding	0.241401	0.00471027	0.0200343	up	GO:0014069	postsynaptic density (GO:0014069)	CC
ENSG00000126945.9	HNRNPH2	protein_coding	-0.351801	0.00751365	0.0285822	dn	GO:0014069	postsynaptic density (GO:0014069)	CC
ENSG00000165119.21	HNRNPK	protein_coding	-0.395598	3.11579e-06	6.34803e-05	dn	GO:0098794	postsynapse (GO:0098794)	CC
ENSG00000143889.16	HNRNPLL	protein_coding	-0.457352	4.91449e-09	4.63324e-07	dn	GO:0045202	synapse (GO:0045202)	CC
ENSG00000105323.17	HNRNPUL1	protein_coding	0.407491	0.00921804	0.0335896	up	GO:0045202	synapse (GO:0045202)	CC
ENSG00000214753.4	HNRNPUL2	protein_coding	-0.224097	0.00351638	0.0159509	dn	GO:0045202	synapse (GO:0045202)	CC
ENSG00000152413.15	HOMER1	protein_coding	-0.418848	0.000688574	0.00444674	dn	GO:0014069	postsynaptic density (GO:0014069)	CC
ENSG00000121905.10	HPCA	protein_coding	-0.47492	0.00517617	0.0215241	dn	GO:0098794	postsynapse (GO:0098794)	CC
ENSG00000109971.14	HSPA8	protein_coding	-0.609105	9.32429e-06	0.000148866	dn	SYNGO:presyn_chaperoneProteinFolding	presynaptic chaperone-mediated protein folding	BP
ENSG00000102468.10	HTR2A	protein_coding	-0.73388	7.82817e-07	2.17798e-05	dn	GO:0099171	presynaptic modulation of chemical synaptic transmission (GO:0099171)	BP
ENSG00000157219.5	HTR5A	protein_coding	-0.760135	4.22929e-08	2.24775e-06	dn	GO:0099060	integral component of postsynaptic specialization membrane (GO:0099060)	CC
ENSG00000148680.16	HTR7	protein_coding	-0.661397	0.000207459	0.00172125	dn	GO:0099171	presynaptic modulation of chemical synaptic transmission (GO:0099171)	BP
ENSG00000140443.15	IGF1R	protein_coding	0.434814	0.000324954	0.00245399	up	GO:0099170	postsynaptic modulation of chemical synaptic transmission (GO:0099170)	BP
ENSG00000196083.10	IL1RAP	protein_coding	-0.447729	0.000536838	0.00365502	dn	GO:0045202	synapse (GO:0045202)	CC
ENSG00000189108.13	IL1RAPL2	protein_coding	-0.427873	0.0104969	0.0371254	dn	GO:1905606	regulation of presynapse assembly (GO:1905606)	BP
ENSG00000148798.11	INA	protein_coding	-0.50115	0.00133164	0.00742521	dn	GO:0098794	postsynapse (GO:0098794)	CC
ENSG00000161638.11	ITGA5	protein_coding	0.522432	0.00735354	0.0281068	up	GO:0099055	integral component of postsynaptic membrane (GO:0099055)	CC
ENSG00000150995.19	ITPR1	protein_coding	-0.364268	0.000331882	0.00249802	dn	GO:0098695	inositol 1,4,5-trisphosphate receptor activity involved in regulation of postsynaptic cytosolic calcium levels (GO:0098695)	BP
ENSG00000096433.11	ITPR3	protein_coding	0.528762	0.00753216	0.0286342	up	SYNGO:presyn_er_membrane_integral	integral component of presynaptic ER membrane	CC
ENSG00000160145.15	KALRN	protein_coding	-0.211318	0.00274271	0.0131443	dn	GO:0098793	presynapse (GO:0098793)	CC
ENSG00000182255.7	KCNA4	protein_coding	-0.451834	9.21469e-05	0.000907762	dn	GO:0099508	voltage-gated ion channel activity involved in regulation of presynaptic membrane potential (GO:0099508)	BP
ENSG00000166006.13	KCNC2	protein_coding	-0.438267	0.000478746	0.00335439	dn	GO:0099056	integral component of presynaptic membrane (GO:0099056)	CC
ENSG00000131398.14	KCNC3	protein_coding	0.616815	0.00236469	0.0116806	up	GO:0099056	integral component of presynaptic membrane (GO:0099056)	CC
ENSG00000184408.10	KCND2	protein_coding	-0.422331	4.05742e-05	0.000474938	dn	GO:0099055	integral component of postsynaptic membrane (GO:0099055)	CC
ENSG00000162989.5	KCNJ3	protein_coding	-0.496074	1.77225e-05	0.000248408	dn	GO:0099056	integral component of presynaptic membrane (GO:0099056)	CC
ENSG00000156113.23	KCNMA1	protein_coding	-0.217488	0.00173403	0.0091193	dn	GO:0099507	ligand-gated ion channel activity involved in regulation of presynaptic membrane potential (GO:0099507)	BP
ENSG00000080709.16	KCNN2	protein_coding	-0.39771	0.00102345	0.00603765	dn	GO:0099055	integral component of postsynaptic membrane (GO:0099055)	CC
ENSG00000185760.15	KCNQ5	protein_coding	-0.501901	0.000143562	0.00129374	dn	GO:0099056	integral component of presynaptic membrane (GO:0099056)	CC
ENSG00000138688.15	KIAA1109	protein_coding	-0.179386	0.0042265	0.0184077	dn	GO:1900242	regulation of synaptic vesicle endocytosis (GO:1900242)	BP
ENSG00000187961.14	KLHL17	protein_coding	0.520027	0.00670539	0.0261632	up	GO:0098794	postsynapse (GO:0098794)	CC
ENSG00000114030.13	KPNA1	protein_coding	-0.308888	1.3591e-05	0.000200739	dn	GO:0099527	postsynapse to nucleus signaling pathway (GO:0099527)	BP
ENSG00000182481.9	KPNA2	protein_coding	-0.515455	1.51375e-06	3.62635e-05	dn	GO:0099527	postsynapse to nucleus signaling pathway (GO:0099527)	BP
ENSG00000118162.14	KPTN	protein_coding	0.367063	0.00574119	0.02332	up	GO:0098871	postsynaptic actin cytoskeleton (GO:0098871)	CC
ENSG00000130702.15	LAMA5	protein_coding	0.757675	0.000263893	0.00207988	up	GO:0043083	synaptic cleft (GO:0043083)	CC
ENSG00000135862.6	LAMC1	protein_coding	0.237502	0.00253213	0.0123511	up	GO:0043083	synaptic cleft (GO:0043083)	CC
ENSG00000111052.7	LIN7A	protein_coding	-0.759875	7.47408e-10	1.23606e-07	dn	GO:0045202	synapse (GO:0045202)	CC
ENSG00000148943.12	LIN7C	protein_coding	-0.410601	0.000185282	0.00157658	dn	GO:0045202	synapse (GO:0045202)	CC
ENSG00000064547.14	LPAR2	protein_coding	0.4321	0.0060526	0.0242391	up	GO:0099059	integral component of presynaptic active zone membrane (GO:0099059)	CC
ENSG00000126243.9	LRFN3	protein_coding	0.639663	0.00320643	0.0148684	up	GO:0099059	integral component of presynaptic active zone membrane (GO:0099059)	CC
ENSG00000165379.13	LRFN5	protein_coding	-0.354732	0.00136482	0.00757317	dn	GO:1905606	regulation of presynapse assembly (GO:1905606)	BP
ENSG00000033122.20	LRRC7	protein_coding	-0.373159	2.95927e-05	0.000370728	dn	GO:0099061	integral component of postsynaptic density membrane (GO:0099061)	CC
ENSG00000188906.16	LRRK2	protein_coding	-0.527687	1.32179e-05	0.000195938	dn	GO:0099523	presynaptic cytosol (GO:0099523)	CC
ENSG00000146006.8	LRRTM2	protein_coding	-0.367907	8.66471e-05	0.000865097	dn	GO:0099061	integral component of postsynaptic density membrane (GO:0099061)	CC
ENSG00000198739.11	LRRTM3	protein_coding	-0.369615	0.000129217	0.00119202	dn	GO:0099061	integral component of postsynaptic density membrane (GO:0099061)	CC
ENSG00000081026.19	MAGI3	protein_coding	-0.246519	0.000572293	0.00383381	dn	GO:0045202	synapse (GO:0045202)	CC
ENSG00000147676.14	MAL2	protein_coding	-0.657101	2.34442e-05	0.000308864	dn	GO:0030285	integral component of synaptic vesicle membrane (GO:0030285)	CC
ENSG00000078018.20	MAP2	protein_coding	-0.392159	0.000286241	0.0022188	dn	GO:0098794	postsynapse (GO:0098794)	CC
ENSG00000100030.14	MAPK1	protein_coding	-0.380815	1.71628e-05	0.000242632	dn	GO:0014069	postsynaptic density (GO:0014069)	CC
ENSG00000109339.24	MAPK10	polymorphic_pseudogene	-0.310329	9.36897e-05	0.00091905	dn	GO:0150051	postsynaptic Golgi apparatus (GO:0150051)	CC
ENSG00000112062.10	MAPK14	protein_coding	-0.121557	0.0121642	0.0416105	dn	GO:0099179	regulation of synaptic membrane adhesion (GO:0099179)	BP
ENSG00000107643.16	MAPK8	protein_coding	-0.499774	1.56151e-06	3.7099e-05	dn	GO:0050804	modulation of chemical synaptic transmission (GO:0050804)	BP
ENSG00000050748.17	MAPK9	protein_coding	-0.529652	1.06474e-11	1.17497e-08	dn	GO:0050804	modulation of chemical synaptic transmission (GO:0050804)	BP
ENSG00000277443.3	MARCKS	protein_coding	-0.388968	9.8845e-05	0.000958751	dn	GO:0099523	presynaptic cytosol (GO:0099523)	CC
ENSG00000072518.20	MARK2	protein_coding	0.391977	0.0132175	0.0443274	up	GO:0099175	regulation of postsynapse organization (GO:0099175)	BP
ENSG00000112139.16	MDGA1	protein_coding	0.674167	0.000541802	0.00367951	up	GO:1905606	regulation of presynapse assembly (GO:1905606)	BP
ENSG00000139915.20	MDGA2	protein_coding	-0.364198	7.61538e-05	0.000778177	dn	GO:1905606	regulation of presynapse assembly (GO:1905606)	BP
ENSG00000162910.19	MRPL55	protein_coding	-0.424905	0.000676942	0.00438022	dn	GO:0045202	synapse (GO:0045202)	CC
ENSG00000197535.14	MYO5A	protein_coding	-0.368147	1.4989e-05	0.000217509	dn	SYNGO:transport	transport	BP
ENSG00000066933.16	MYO9A	protein_coding	-0.349762	2.17795e-08	1.37471e-06	dn	GO:0098794	postsynapse (GO:0098794)	CC
ENSG00000125814.17	NAPB	protein_coding	-0.86336	5.425e-09	4.98747e-07	dn	GO:0010807	regulation of synaptic vesicle priming (GO:0010807)	BP
ENSG00000134265.13	NAPG	protein_coding	-0.739338	2.63532e-11	1.62528e-08	dn	GO:0045202	synapse (GO:0045202)	CC
ENSG00000172915.18	NBEA	protein_coding	-0.51582	1.28525e-08	9.16799e-07	dn	GO:0050808	synapse organization (GO:0050808)	BP
ENSG00000061676.15	NCKAP1	protein_coding	-0.619846	3.69346e-11	1.84221e-08	dn	GO:0050807	regulation of synapse organization (GO:0050807)	BP
ENSG00000089818.18	NECAP1	protein_coding	-0.828232	1.02389e-11	1.17497e-08	dn	GO:0140238	presynaptic endocytosis (GO:0140238)	BP
ENSG00000177707.11	NECTIN3	protein_coding	-0.359087	0.000104462	0.00100109	dn	GO:0099061	integral component of postsynaptic density membrane (GO:0099061)	CC
ENSG00000277586.2	NEFL	protein_coding	-0.549268	0.00152783	0.00826388	dn	GO:0099160	postsynaptic intermediate filament cytoskeleton (GO:0099160)	CC
ENSG00000166342.19	NETO1	protein_coding	-0.453585	1.90482e-05	0.00026276	dn	GO:0099645	neurotransmitter receptor localization to postsynaptic specialization membrane (GO:0099645)	BP
ENSG00000171208.10	NETO2	protein_coding	-0.373657	0.000525461	0.00359492	dn	GO:0099061	integral component of postsynaptic density membrane (GO:0099061)	CC
ENSG00000196712.18	NF1	protein_coding	-0.295754	4.51112e-07	1.41337e-05	dn	GO:0099175	regulation of postsynapse organization (GO:0099175)	BP
ENSG00000129460.16	NGDN	protein_coding	-0.382443	0.000106347	0.00101473	dn	GO:0098794	postsynapse (GO:0098794)	CC
ENSG00000169760.17	NLGN1	protein_coding	-0.307212	4.96194e-05	0.000557028	dn	GO:0099174	regulation of presynapse organization (GO:0099174)	BP
ENSG00000156642.17	NPTN	protein_coding	-0.61145	2.28301e-08	1.41685e-06	dn	GO:0099557	trans-synaptic signaling by trans-synaptic complex, modulating synaptic transmission (GO:0099557)	BP
ENSG00000164129.12	NPY5R	protein_coding	-0.684915	3.31586e-06	6.64138e-05	dn	GO:0099538	synaptic signaling via neuropeptide (GO:0099538)	BP
ENSG00000113580.15	NR3C1	protein_coding	-0.228419	0.00730303	0.0279896	dn	GO:0099092	postsynaptic density, intracellular component (GO:0099092)	CC
ENSG00000091129.21	NRCAM	protein_coding	-0.375586	5.42071e-10	1.00232e-07	dn	GO:0099055	integral component of postsynaptic membrane (GO:0099055)	CC
ENSG00000158458.20	NRG2	protein_coding	0.455889	2.95555e-05	0.00037042	up	GO:0051963	regulation of synapse assembly (GO:0051963)	BP
ENSG00000179915.23	NRXN1	protein_coding	-0.483003	3.90168e-08	2.12939e-06	dn	GO:0099150	regulation of postsynaptic specialization assembly (GO:0099150)	BP
ENSG00000021645.19	NRXN3	protein_coding	-0.426502	2.76635e-05	0.000351922	dn	GO:0099171	presynaptic modulation of chemical synaptic transmission (GO:0099171)	BP
ENSG00000073969.18	NSF	protein_coding	-0.772554	8.64459e-08	3.88126e-06	dn	GO:0099523	presynaptic cytosol (GO:0099523)	CC
ENSG00000168824.14	NSG1	protein_coding	-0.427214	0.00375761	0.016798	dn	GO:0098887	neurotransmitter receptor transport, endosome to postsynaptic membrane (GO:0098887)	BP
ENSG00000065320.9	NTN1	protein_coding	0.400043	0.0147646	0.0483118	up	GO:0051963	regulation of synapse assembly (GO:0051963)	BP
ENSG00000196358.11	NTNG2	protein_coding	0.495384	0.00444349	0.0191248	up	GO:0099560	synapse adhesion between pre- and post-synapse (GO:0099560)	BP
ENSG00000083635.8	NUFIP1	protein_coding	-0.477068	1.18687e-08	8.72467e-07	dn	GO:0045202	synapse (GO:0045202)	CC
ENSG00000133961.20	NUMB	protein_coding	0.33288	5.41886e-05	0.000596001	up	GO:0150052	regulation of postsynapse assembly (GO:0150052)	BP
ENSG00000147162.14	OGT	protein_coding	-0.336666	0.00153444	0.00828153	dn	GO:0098696	regulation of neurotransmitter receptor localization to postsynaptic specialization membrane (GO:0098696)	BP
ENSG00000082556.13	OPRK1	polymorphic_pseudogene	-0.406199	0.00881929	0.0324804	dn	GO:0030285	integral component of synaptic vesicle membrane (GO:0030285)	CC
ENSG00000112038.18	OPRM1	protein_coding	-0.41623	0.00643745	0.0253752	dn	GO:0099171	presynaptic modulation of chemical synaptic transmission (GO:0099171)	BP
ENSG00000089041.17	P2RX7	protein_coding	0.586862	1.43498e-06	3.4794e-05	up	GO:0099161	regulation of presynaptic dense core vesicle exocytosis (GO:0099161)	BP
ENSG00000007168.13	PAFAH1B1	protein_coding	-0.578378	8.07348e-11	2.84523e-08	dn	GO:0099175	regulation of postsynapse organization (GO:0099175)	BP
ENSG00000149269.9	PAK1	protein_coding	-0.581467	2.23864e-05	0.00029731	dn	GO:0014069	postsynaptic density (GO:0014069)	CC
ENSG00000077264.15	PAK3	protein_coding	-0.621153	4.93549e-08	2.5018e-06	dn	GO:0099175	regulation of postsynapse organization (GO:0099175)	BP
ENSG00000101349.16	PAK5	protein_coding	-0.32873	0.00263522	0.0127281	dn	GO:0045202	synapse (GO:0045202)	CC
ENSG00000140694.17	PARN	protein_coding	-0.185562	0.0032175	0.0149108	dn	GO:0098794	postsynapse (GO:0098794)	CC
ENSG00000197111.15	PCBP2	protein_coding	-0.211201	0.00684272	0.0265834	dn	GO:0014069	postsynaptic density (GO:0014069)	CC
ENSG00000118946.12	PCDH17	protein_coding	-0.250002	0.00368293	0.0165567	dn	GO:0099055	integral component of postsynaptic membrane (GO:0099055)	CC
ENSG00000181195.11	PENK	protein_coding	-1.16585	0.00205759	0.0104766	dn	GO:0099013	neuronal dense core vesicle lumen (GO:0099013)	CC
ENSG00000070087.14	PFN2	protein_coding	-0.846126	2.77617e-13	2.05458e-09	dn	GO:0098885	modification of postsynaptic actin cytoskeleton (GO:0098885)	BP
ENSG00000167085.11	PHB	protein_coding	-0.380955	0.000284793	0.00221047	dn	GO:0014069	postsynaptic density (GO:0014069)	CC
ENSG00000073921.18	PICALM	protein_coding	-0.191344	0.0101697	0.036254	dn	GO:0098794	postsynapse (GO:0098794)	CC
ENSG00000127445.13	PIN1	protein_coding	-0.308827	0.00979706	0.0352183	dn	GO:0099524	postsynaptic cytosol (GO:0099524)	CC
ENSG00000186111.9	PIP5K1C	protein_coding	0.585953	0.00686378	0.0266407	up	GO:0099149	regulation of postsynaptic neurotransmitter receptor endocytosis (GO:0099149)	BP
ENSG00000182621.18	PLCB1	protein_coding	-0.460566	5.36603e-06	9.58085e-05	dn	GO:0099524	postsynaptic cytosol (GO:0099524)	CC
ENSG00000124181.14	PLCG1	protein_coding	0.385456	8.54361e-05	0.000854736	up	GO:0050804	modulation of chemical synaptic transmission (GO:0050804)	BP
ENSG00000182836.10	PLCXD3	protein_coding	-0.573931	0.00017778	0.001529	dn	GO:0045202	synapse (GO:0045202)	CC
ENSG00000171680.22	PLEKHG5	protein_coding	0.510107	0.000871829	0.00533459	up	GO:0140251	regulation protein catabolic process at presynapse (GO:0140251)	BP
ENSG00000117600.12	PLPPR4	protein_coding	-0.593092	0.000193435	0.00163048	dn	GO:0099061	integral component of postsynaptic density membrane (GO:0099061)	CC
ENSG00000102024.18	PLS3	protein_coding	-0.460827	5.01225e-05	0.000561607	dn	GO:0098693	regulation of synaptic vesicle cycle (GO:0098693)	BP
ENSG00000136040.9	PLXNC1	protein_coding	-0.500903	2.7085e-09	2.96962e-07	dn	GO:1905806	regulation of synapse disassembly (GO:1905806)	BP
ENSG00000138777.20	PPA2	protein_coding	-0.493687	3.65957e-07	1.19498e-05	dn	GO:0045202	synapse (GO:0045202)	CC
ENSG00000131626.18	PPFIA1	protein_coding	0.167363	0.00159108	0.008525	up	GO:0099072	regulation of postsynaptic membrane neurotransmitter receptor levels (GO:0099072)	BP
ENSG00000139220.16	PPFIA2	protein_coding	-0.274589	0.000817806	0.0050743	dn	GO:2000300	regulation of synaptic vesicle exocytosis (GO:2000300)	BP
ENSG00000166387.13	PPFIBP2	protein_coding	0.412258	0.000509622	0.00351581	up	GO:0051963	regulation of synapse assembly (GO:0051963)	BP
ENSG00000111110.12	PPM1H	protein_coding	-0.262723	0.00514481	0.021454	dn	GO:0045202	synapse (GO:0045202)	CC
ENSG00000158528.12	PPP1R9A	protein_coding	-0.389876	1.4746e-06	3.56056e-05	dn	GO:0098793	presynapse (GO:0098793)	CC
ENSG00000113575.10	PPP2CA	protein_coding	-0.493605	3.90676e-08	2.12939e-06	dn	GO:0045202	synapse (GO:0045202)	CC
ENSG00000137713.16	PPP2R1B	protein_coding	0.367581	0.000102777	0.000987829	up	GO:0045202	synapse (GO:0045202)	CC
ENSG00000221914.11	PPP2R2A	protein_coding	-0.34801	0.000226244	0.00184758	dn	GO:0045202	synapse (GO:0045202)	CC
ENSG00000138814.17	PPP3CA	protein_coding	-0.66226	5.37217e-09	4.95428e-07	dn	GO:0099170	postsynaptic modulation of chemical synaptic transmission (GO:0099170)	BP
ENSG00000107758.15	PPP3CB	protein_coding	-0.652049	1.42701e-10	3.84035e-08	dn	GO:0045202	synapse (GO:0045202)	CC
ENSG00000221823.11	PPP3R1	protein_coding	-0.60825	1.5444e-09	2.03195e-07	dn	GO:0099170	postsynaptic modulation of chemical synaptic transmission (GO:0099170)	BP
ENSG00000108946.14	PRKAR1A	protein_coding	-0.637213	2.48234e-08	1.50893e-06	dn	GO:0045202	synapse (GO:0045202)	CC
ENSG00000005249.13	PRKAR2B	protein_coding	-0.752833	7.0319e-09	6.00802e-07	dn	GO:0098794	postsynapse (GO:0098794)	CC
ENSG00000166501.14	PRKCB	protein_coding	-0.39194	0.00056136	0.00377846	dn	GO:2000300	regulation of synaptic vesicle exocytosis (GO:2000300)	BP
ENSG00000171132.14	PRKCE	protein_coding	-0.454902	4.41345e-06	8.2848e-05	dn	GO:0099171	presynaptic modulation of chemical synaptic transmission (GO:0099171)	BP
ENSG00000163558.13	PRKCI	protein_coding	-0.515782	2.56442e-09	2.8615e-07	dn	GO:0099072	regulation of postsynaptic membrane neurotransmitter receptor levels (GO:0099072)	BP
ENSG00000185345.22	PRKN	protein_coding	-0.330747	2.34224e-06	5.12092e-05	dn	GO:1900242	regulation of synaptic vesicle endocytosis (GO:1900242)	BP
ENSG00000146005.4	PSD2	protein_coding	0.561476	0.000931687	0.00562897	up	GO:0098794	postsynapse (GO:0098794)	CC
ENSG00000171862.11	PTEN	protein_coding	-0.469626	2.66965e-07	9.36371e-06	dn	GO:0099524	postsynaptic cytosol (GO:0099524)	CC
ENSG00000076201.15	PTPN23	protein_coding	0.337208	0.00589157	0.0237548	up	GO:0099161	regulation of presynaptic dense core vesicle exocytosis (GO:0099161)	BP
ENSG00000151490.14	PTPRO	protein_coding	-0.565579	4.94256e-07	1.52411e-05	dn	GO:0050807	regulation of synapse organization (GO:0050807)	BP
ENSG00000172733.11	PURG	protein_coding	-0.371224	2.15897e-05	0.000289325	dn	GO:0045202	synapse (GO:0045202)	CC
ENSG00000112531.17	QKI	protein_coding	-0.319806	0.00456546	0.0195418	dn	GO:0045202	synapse (GO:0045202)	CC
ENSG00000084733.11	RAB10	protein_coding	-0.299641	0.000857736	0.00527124	dn	GO:0098993	anchored component of synaptic vesicle membrane (GO:0098993)	CC
ENSG00000103769.10	RAB11A	protein_coding	-0.678864	1.79907e-11	1.41319e-08	dn	GO:0098837	postsynaptic recycling endosome (GO:0098837)	CC
ENSG00000185236.12	RAB11B	protein_coding	0.32728	0.00598417	0.0240431	up	GO:0098993	anchored component of synaptic vesicle membrane (GO:0098993)	CC
ENSG00000119396.11	RAB14	protein_coding	-0.510291	2.44802e-09	2.78592e-07	dn	GO:0098993	anchored component of synaptic vesicle membrane (GO:0098993)	CC
ENSG00000099246.16	RAB18	protein_coding	-0.552468	1.90656e-08	1.22695e-06	dn	GO:0045202	synapse (GO:0045202)	CC
ENSG00000138069.18	RAB1A	protein_coding	-0.481783	7.28758e-10	1.22939e-07	dn	GO:0098793	presynapse (GO:0098793)	CC
ENSG00000080371.6	RAB21	protein_coding	-0.295623	2.85428e-05	0.000360592	dn	GO:0045202	synapse (GO:0045202)	CC
ENSG00000041353.10	RAB27B	protein_coding	-1.15503	8.54225e-10	1.33093e-07	dn	GO:0048488	synaptic vesicle endocytosis (GO:0048488)	BP
ENSG00000104388.15	RAB2A	protein_coding	-0.657326	4.81505e-10	9.25583e-08	dn	GO:0098993	anchored component of synaptic vesicle membrane (GO:0098993)	CC
ENSG00000172007.7	RAB33B	protein_coding	-0.495172	1.77766e-05	0.000248813	dn	GO:0098793	presynapse (GO:0098793)	CC
ENSG00000169213.7	RAB3B	protein_coding	-0.599156	0.00415656	0.0181512	dn	GO:0098693	regulation of synaptic vesicle cycle (GO:0098693)	BP
ENSG00000152932.8	RAB3C	protein_coding	-0.871974	4.60972e-08	2.37738e-06	dn	GO:0098993	anchored component of synaptic vesicle membrane (GO:0098993)	CC
ENSG00000168118.12	RAB4A	protein_coding	-0.36804	3.63601e-05	0.000435424	dn	GO:0098993	anchored component of synaptic vesicle membrane (GO:0098993)	CC
ENSG00000167578.18	RAB4B	protein_coding	0.540116	0.00183671	0.00955235	up	GO:0098993	anchored component of synaptic vesicle membrane (GO:0098993)	CC
ENSG00000144566.11	RAB5A	protein_coding	-0.355811	9.3846e-06	0.000149522	dn	GO:0048488	synaptic vesicle endocytosis (GO:0048488)	BP
ENSG00000175582.19	RAB6A	protein_coding	-0.431244	1.94688e-06	4.43675e-05	dn	GO:0098793	presynapse (GO:0098793)	CC
ENSG00000154917.11	RAB6B	protein_coding	-0.348533	0.00113218	0.00653842	dn	GO:0098793	presynapse (GO:0098793)	CC
ENSG00000166128.13	RAB8B	protein_coding	-0.433982	4.08694e-06	7.77043e-05	dn	GO:0098793	presynapse (GO:0098793)	CC
ENSG00000029725.17	RABEP1	protein_coding	-0.208758	0.00033855	0.00254046	dn	GO:0099523	presynaptic cytosol (GO:0099523)	CC
ENSG00000006451.8	RALA	protein_coding	-0.217774	0.000964506	0.0057763	dn	GO:0097060	synaptic membrane (GO:0097060)	CC
ENSG00000137040.10	RANBP6	protein_coding	-0.654918	7.4305e-09	6.1756e-07	dn	GO:0045202	synapse (GO:0045202)	CC
ENSG00000116473.14	RAP1A	protein_coding	-0.296603	0.00105182	0.00618044	dn	GO:0098696	regulation of neurotransmitter receptor localization to postsynaptic specialization membrane (GO:0098696)	BP
ENSG00000125249.7	RAP2A	protein_coding	-0.584632	1.80359e-08	1.18123e-06	dn	GO:0097060	synaptic membrane (GO:0097060)	CC
ENSG00000091428.18	RAPGEF4	protein_coding	-0.374452	0.00633006	0.0250486	dn	GO:0098693	regulation of synaptic vesicle cycle (GO:0098693)	BP
ENSG00000173166.18	RAPH1	protein_coding	-0.268251	0.0147337	0.0482586	dn	GO:0099523	presynaptic cytosol (GO:0099523)	CC
ENSG00000147274.14	RBMX	protein_coding	-0.185452	0.00345439	0.0157323	dn	GO:0014069	postsynaptic density (GO:0014069)	CC
ENSG00000173039.19	RELA	protein_coding	0.500193	0.00129014	0.00725254	up	GO:0045202	synapse (GO:0045202)	CC
ENSG00000182901.16	RGS7	protein_coding	-0.353412	0.000702916	0.00451343	dn	GO:0060078	regulation of postsynaptic membrane potential (GO:0060078)	BP
ENSG00000186479.5	RGS7BP	protein_coding	-0.301943	0.0131521	0.0441632	dn	GO:0098793	presynapse (GO:0098793)	CC
ENSG00000106615.10	RHEB	protein_coding	-0.310852	0.00491153	0.0206881	dn	GO:0014069	postsynaptic density (GO:0014069)	CC
ENSG00000079841.18	RIMS1	protein_coding	-0.423666	4.14588e-05	0.000483191	dn	GO:0099525	presynaptic dense core vesicle exocytosis (GO:0099525)	BP
ENSG00000176406.23	RIMS2	protein_coding	-0.371241	0.000373511	0.00276012	dn	GO:0098882	structural constituent of active zone (GO:0098882)	BP
ENSG00000034677.13	RNF19A	protein_coding	-0.308974	0.00885101	0.032577	dn	GO:0099576	regulation of protein catabolic process at postsynapse, modulating synaptic transmission (GO:0099576)	BP
ENSG00000134318.14	ROCK2	protein_coding	-0.188482	0.00128359	0.00722811	dn	GO:0098974	postsynaptic actin cytoskeleton organization (GO:0098974)	BP
ENSG00000089169.15	RPH3A	protein_coding	-0.439489	0.0136627	0.045438	dn	GO:0016082	synaptic vesicle priming (GO:0016082)	BP
ENSG00000147403.16	RPL10	protein_coding	-0.464804	9.30145e-06	0.000148678	dn	SYNGO:presyn_ribosome	presynaptic ribosome	CC
ENSG00000198755.11	RPL10A	protein_coding	-0.565189	2.64849e-06	5.61798e-05	dn	GO:0045202	synapse (GO:0045202)	CC
ENSG00000197958.13	RPL12	protein_coding	-0.453916	5.97684e-05	0.000645268	dn	SYNGO:presyn_ribosome	presynaptic ribosome	CC
ENSG00000174748.21	RPL15	protein_coding	-0.632013	7.1963e-11	2.73118e-08	dn	SYNGO:postsyn_ribosome	postsynaptic ribosome	CC
ENSG00000108298.11	RPL19	protein_coding	-0.338418	0.000955586	0.005731	dn	GO:0045202	synapse (GO:0045202)	CC
ENSG00000122026.10	RPL21	protein_coding	-0.685672	5.6579e-08	2.78687e-06	dn	SYNGO:postsyn_ribosome	postsynaptic ribosome	CC
ENSG00000125691.13	RPL23	protein_coding	-0.480617	1.27632e-05	0.000190533	dn	GO:0140236	translation at presynapse (GO:0140236)	BP
ENSG00000114391.13	RPL24	protein_coding	-0.284402	0.00738251	0.0282029	dn	GO:0045202	synapse (GO:0045202)	CC
ENSG00000161970.15	RPL26	protein_coding	-0.610528	7.59502e-07	2.13278e-05	dn	GO:0045202	synapse (GO:0045202)	CC
ENSG00000131469.14	RPL27	protein_coding	-0.56887	1.67393e-06	3.92036e-05	dn	GO:0140242	translation at postsynapse (GO:0140242)	BP
ENSG00000166441.13	RPL27A	protein_coding	-0.265628	0.00241986	0.0119024	dn	SYNGO:presyn_ribosome	presynaptic ribosome	CC
ENSG00000108107.14	RPL28	protein_coding	0.24333	0.0120949	0.0414355	up	GO:0045202	synapse (GO:0045202)	CC
ENSG00000100316.16	RPL3	protein_coding	-0.686117	5.15678e-07	1.5754e-05	dn	GO:0045202	synapse (GO:0045202)	CC
ENSG00000156482.11	RPL30	protein_coding	-0.533927	9.98882e-07	2.65439e-05	dn	SYNGO:postsyn_ribosome	postsynaptic ribosome	CC
ENSG00000071082.11	RPL31	protein_coding	-0.76568	2.96634e-08	1.74204e-06	dn	SYNGO:postsyn_ribosome	postsynaptic ribosome	CC
ENSG00000144713.13	RPL32	protein_coding	-0.551385	8.51922e-07	2.33513e-05	dn	SYNGO:postsyn_ribosome	postsynaptic ribosome	CC
ENSG00000109475.16	RPL34	protein_coding	-0.574346	4.51183e-07	1.41337e-05	dn	GO:0045202	synapse (GO:0045202)	CC
ENSG00000136942.15	RPL35	protein_coding	-0.609226	9.60352e-07	2.56814e-05	dn	GO:0045202	synapse (GO:0045202)	CC
ENSG00000182899.17	RPL35A	protein_coding	-0.591943	7.56321e-07	2.12625e-05	dn	GO:0140242	translation at postsynapse (GO:0140242)	BP
ENSG00000130255.13	RPL36	protein_coding	-0.327943	0.00850553	0.0315548	dn	GO:0140236	translation at presynapse (GO:0140236)	BP
ENSG00000197756.10	RPL37A	protein_coding	-0.490468	6.75476e-06	0.000114986	dn	GO:0045202	synapse (GO:0045202)	CC
ENSG00000172809.13	RPL38	protein_coding	-0.328676	0.000865712	0.00530923	dn	GO:0045202	synapse (GO:0045202)	CC
ENSG00000174444.15	RPL4	protein_coding	-0.61689	2.45626e-09	2.78592e-07	dn	GO:0014069	postsynaptic density (GO:0014069)	CC
ENSG00000122406.14	RPL5	protein_coding	-0.452713	1.77551e-05	0.00024863	dn	GO:0140242	translation at postsynapse (GO:0140242)	BP
ENSG00000089009.15	RPL6	protein_coding	-0.257652	0.00577136	0.0234082	dn	SYNGO:postsyn_ribosome	postsynaptic ribosome	CC
ENSG00000147604.14	RPL7	protein_coding	-0.746709	3.05269e-09	3.26241e-07	dn	SYNGO:postsyn_ribosome	postsynaptic ribosome	CC
ENSG00000148303.17	RPL7A	protein_coding	-0.332968	0.00092218	0.00558611	dn	SYNGO:postsyn_ribosome	postsynaptic ribosome	CC
ENSG00000163682.16	RPL9	protein_coding	-0.648053	5.13564e-07	1.57218e-05	dn	GO:0140242	translation at postsynapse (GO:0140242)	BP
ENSG00000089157.16	RPLP0	protein_coding	-0.555954	1.52351e-06	3.64301e-05	dn	GO:0014069	postsynaptic density (GO:0014069)	CC
ENSG00000142534.7	RPS11	protein_coding	-0.389289	2.59875e-05	0.000333564	dn	GO:0140236	translation at presynapse (GO:0140236)	BP
ENSG00000110700.7	RPS13	protein_coding	-0.392912	0.00106036	0.00622074	dn	GO:0140236	translation at presynapse (GO:0140236)	BP
ENSG00000164587.13	RPS14	protein_coding	-0.723446	1.7362e-10	4.39288e-08	dn	GO:0045202	synapse (GO:0045202)	CC
ENSG00000134419.15	RPS15A	protein_coding	-0.464343	8.68954e-06	0.000140952	dn	GO:0045202	synapse (GO:0045202)	CC
ENSG00000231500.7	RPS18	protein_coding	-0.585063	1.15911e-05	0.000176781	dn	GO:0045202	synapse (GO:0045202)	CC
ENSG00000105372.8	RPS19	protein_coding	-0.37952	0.000302978	0.0023254	dn	GO:0045202	synapse (GO:0045202)	CC
ENSG00000008988.9	RPS20	protein_coding	-0.413382	5.5756e-07	1.6689e-05	dn	GO:0045202	synapse (GO:0045202)	CC
ENSG00000186468.13	RPS23	protein_coding	-0.432881	0.000441309	0.00315233	dn	SYNGO:postsyn_ribosome	postsynaptic ribosome	CC
ENSG00000138326.21	RPS24	protein_coding	-0.496679	5.79408e-08	2.8492e-06	dn	GO:0140236	translation at presynapse (GO:0140236)	BP
ENSG00000118181.11	RPS25	protein_coding	-0.506215	2.05478e-06	4.62568e-05	dn	GO:0045202	synapse (GO:0045202)	CC
ENSG00000177954.14	RPS27	protein_coding	-0.468797	0.000430639	0.00309498	dn	GO:0140242	translation at postsynapse (GO:0140242)	BP
ENSG00000143947.13	RPS27A	protein_coding	-0.557394	1.23688e-06	3.12417e-05	dn	GO:0045202	synapse (GO:0045202)	CC
ENSG00000233927.5	RPS28	protein_coding	-0.347703	0.00406934	0.0178673	dn	GO:0045202	synapse (GO:0045202)	CC
ENSG00000149273.15	RPS3	protein_coding	-0.33482	0.00030449	0.00233505	dn	GO:0045202	synapse (GO:0045202)	CC
ENSG00000145425.10	RPS3A	protein_coding	-0.658702	8.46794e-08	3.83297e-06	dn	SYNGO:postsyn_ribosome	postsynaptic ribosome	CC
ENSG00000198034.11	RPS4X	protein_coding	-0.366038	0.00104066	0.006127	dn	GO:0045202	synapse (GO:0045202)	CC
ENSG00000083845.9	RPS5	protein_coding	-0.35544	0.00199006	0.0101959	dn	GO:0045202	synapse (GO:0045202)	CC
ENSG00000137154.13	RPS6	protein_coding	-0.500256	2.12805e-06	4.75893e-05	dn	SYNGO:presyn_ribosome	presynaptic ribosome	CC
ENSG00000072133.11	RPS6KA6	protein_coding	-0.509314	1.49842e-07	5.97812e-06	dn	GO:0045202	synapse (GO:0045202)	CC
ENSG00000108443.14	RPS6KB1	protein_coding	-0.220645	0.000509561	0.00351581	dn	GO:0050804	modulation of chemical synaptic transmission (GO:0050804)	BP
ENSG00000136643.12	RPS6KC1	protein_coding	-0.37127	5.82842e-07	1.73058e-05	dn	GO:0014069	postsynaptic density (GO:0014069)	CC
ENSG00000171863.15	RPS7	protein_coding	-0.53307	1.15915e-06	2.97479e-05	dn	GO:0045202	synapse (GO:0045202)	CC
ENSG00000142937.12	RPS8	protein_coding	-0.43183	0.000155141	0.00137176	dn	SYNGO:postsyn_ribosome	postsynaptic ribosome	CC
ENSG00000170889.14	RPS9	protein_coding	-0.380027	0.000771567	0.00485353	dn	SYNGO:postsyn_ribosome	postsynaptic ribosome	CC
ENSG00000168028.14	RPSA	protein_coding	-0.270057	0.0114323	0.0396335	dn	GO:0045202	synapse (GO:0045202)	CC
ENSG00000133318.14	RTN3	protein_coding	-0.482213	8.77376e-07	2.38722e-05	dn	GO:0098793	presynapse (GO:0098793)	CC
ENSG00000115310.18	RTN4	protein_coding	-0.518797	6.56537e-07	1.89919e-05	dn	GO:0098794	postsynapse (GO:0098794)	CC
ENSG00000211456.13	SACM1L	polymorphic_pseudogene	-0.450623	2.26593e-08	1.41009e-06	dn	GO:0098969	neurotransmitter receptor transport to postsynaptic membrane (GO:0098969)	BP
ENSG00000085365.18	SCAMP1	protein_coding	-0.886717	4.1206e-10	8.25931e-08	dn	GO:0030285	integral component of synaptic vesicle membrane (GO:0030285)	CC
ENSG00000171951.5	SCG2	protein_coding	-0.592158	0.0013833	0.00764617	dn	GO:0098992	neuronal dense core vesicle (GO:0098992)	CC
ENSG00000144285.21	SCN1A	protein_coding	-0.491841	0.00492393	0.0207226	dn	GO:0099056	integral component of presynaptic membrane (GO:0099056)	CC
ENSG00000136531.17	SCN2A	protein_coding	-0.745784	1.06368e-09	1.54775e-07	dn	GO:0099056	integral component of presynaptic membrane (GO:0099056)	CC
ENSG00000196876.17	SCN8A	protein_coding	-0.305742	0.00175577	0.00921232	dn	GO:0099059	integral component of presynaptic active zone membrane (GO:0099059)	CC
ENSG00000180900.20	SCRIB	protein_coding	0.633044	0.00252353	0.0123132	up	GO:0098887	neurotransmitter receptor transport, endosome to postsynaptic membrane (GO:0098887)	BP
ENSG00000137575.12	SDCBP	protein_coding	-0.444979	1.10557e-07	4.70908e-06	dn	GO:0099054	presynapse assembly (GO:0099054)	BP
ENSG00000075213.11	SEMA3A	protein_coding	-0.569613	1.76456e-05	0.000247611	dn	GO:0099558	maintenance of synapse structure (GO:0099558)	BP
ENSG00000185033.14	SEMA4B	protein_coding	0.426115	0.00115771	0.00665597	up	GO:0099061	integral component of postsynaptic density membrane (GO:0099061)	CC
ENSG00000184702.20	SEPTIN5	protein_coding	0.60475	0.0111902	0.0389907	up	GO:0099148	regulation of synaptic vesicle docking (GO:0099148)	BP
ENSG00000125354.23	SEPTIN6	protein_coding	-0.324689	0.000929121	0.00561899	dn	GO:0098793	presynapse (GO:0098793)	CC
ENSG00000122545.20	SEPTIN7	protein_coding	-0.360706	0.000567991	0.00381016	dn	GO:0150050	postsynaptic septin cytoskeleton (GO:0150050)	CC
ENSG00000118473.22	SGIP1	protein_coding	-0.455873	4.13712e-09	4.08764e-07	dn	GO:0098793	presynapse (GO:0098793)	CC
ENSG00000141985.9	SH3GL1	protein_coding	0.481869	0.00239461	0.0118025	up	GO:0099092	postsynaptic density, intracellular component (GO:0099092)	CC
ENSG00000107295.10	SH3GL2	protein_coding	-0.511316	0.000807055	0.0050255	dn	GO:0098974	postsynaptic actin cytoskeleton organization (GO:0098974)	BP
ENSG00000140600.17	SH3GL3	protein_coding	-0.284455	0.00172788	0.00909675	dn	GO:0099092	postsynaptic density, intracellular component (GO:0099092)	CC
ENSG00000187902.11	SHISA7	protein_coding	0.322289	0.010619	0.0374277	up	GO:0099060	integral component of postsynaptic specialization membrane (GO:0099060)	CC
ENSG00000113558.18	SKP1	protein_coding	-0.608246	2.97583e-10	6.34749e-08	dn	GO:1905806	regulation of synapse disassembly (GO:1905806)	BP
ENSG00000155380.11	SLC16A1	protein_coding	-0.495822	0.0101283	0.0361328	dn	GO:0045202	synapse (GO:0045202)	CC
ENSG00000118596.12	SLC16A7	protein_coding	-0.615581	1.65068e-05	0.000234815	dn	GO:0099061	integral component of postsynaptic density membrane (GO:0099061)	CC
ENSG00000091664.9	SLC17A6	protein_coding	-0.983907	1.06474e-05	0.000165109	dn	GO:0098700	synaptic vesicle neurotransmitter loading (GO:0098700)	BP
ENSG00000179520.11	SLC17A8	protein_coding	-0.54719	0.00702216	0.0271273	dn	GO:0098700	synaptic vesicle neurotransmitter loading (GO:0098700)	BP
ENSG00000106688.12	SLC1A1	protein_coding	-0.439628	1.7413e-07	6.68582e-06	dn	GO:0099055	integral component of postsynaptic membrane (GO:0099055)	CC
ENSG00000196517.12	SLC6A9	protein_coding	0.616917	0.00152276	0.00824671	up	GO:0099056	integral component of presynaptic membrane (GO:0099056)	CC
ENSG00000183023.18	SLC8A1	protein_coding	-0.621422	1.88896e-07	7.15992e-06	dn	GO:1905060	calcium:cation antiporter activity involved in regulation of postsynaptic cytosolic calcium ion levels (GO:1905060)	BP
ENSG00000198689.11	SLC9A6	protein_coding	-0.690852	8.61779e-10	1.33567e-07	dn	GO:0099072	regulation of postsynaptic membrane neurotransmitter receptor levels (GO:0099072)	BP
ENSG00000179542.16	SLITRK4	protein_coding	-0.709465	1.17375e-07	4.9426e-06	dn	GO:0050807	regulation of synapse organization (GO:0050807)	BP
ENSG00000132639.12	SNAP25	protein_coding	-0.731151	8.58866e-07	2.34548e-05	dn	GO:0016079	synaptic vesicle exocytosis (GO:0016079)	BP
ENSG00000143740.14	SNAP47	protein_coding	-0.355929	8.31663e-05	0.000836191	dn	GO:0014069	postsynaptic density (GO:0014069)	CC
ENSG00000065609.14	SNAP91	protein_coding	-0.47877	1.99748e-05	0.000272621	dn	GO:0098894	extrinsic component of presynaptic endocytic zone membrane (GO:0098894)	CC
ENSG00000145335.16	SNCA	protein_coding	-0.450661	0.00427051	0.0185666	dn	GO:0030672	synaptic vesicle membrane (GO:0030672)	CC
ENSG00000135317.13	SNX14	protein_coding	-0.486631	6.24888e-08	3.00301e-06	dn	GO:0099170	postsynaptic modulation of chemical synaptic transmission (GO:0099170)	BP
ENSG00000104497.14	SNX16	protein_coding	-0.814287	4.69141e-08	2.41111e-06	dn	GO:0098830	presynaptic endosome (GO:0098830)	CC
ENSG00000114520.11	SNX4	protein_coding	-0.518987	6.13781e-06	0.00010623	dn	GO:0098830	presynaptic endosome (GO:0098830)	CC
ENSG00000129515.20	SNX6	protein_coding	-0.484351	3.01421e-06	6.18362e-05	dn	GO:0099072	regulation of postsynaptic membrane neurotransmitter receptor levels (GO:0099072)	BP
ENSG00000152583.12	SPARCL1	protein_coding	-0.517572	5.75608e-06	0.000100946	dn	GO:0099560	synapse adhesion between pre- and post-synapse (GO:0099560)	BP
ENSG00000197694.17	SPTAN1	protein_coding	-0.181322	0.00632774	0.0250462	dn	GO:0098794	postsynapse (GO:0098794)	CC
ENSG00000277363.5	SRCIN1	protein_coding	0.376902	0.0135819	0.045252	up	GO:0098974	postsynaptic actin cytoskeleton organization (GO:0098974)	BP
ENSG00000122862.5	SRGN	protein_coding	-0.570512	0.015377	0.0498637	dn	GO:0050804	modulation of chemical synaptic transmission (GO:0050804)	BP
ENSG00000040341.18	STAU2	protein_coding	-0.448627	1.28432e-08	9.16799e-07	dn	GO:0098964	anterograde dendritic transport of messenger ribonucleoprotein complex (GO:0098964)	BP
ENSG00000112079.9	STK38	protein_coding	0.272563	0.00354436	0.0160528	up	GO:0099173	postsynapse organization (GO:0099173)	BP
ENSG00000211455.8	STK38L	protein_coding	-0.291022	0.00150387	0.00817312	dn	GO:0099173	postsynapse organization (GO:0099173)	BP
ENSG00000117758.14	STX12	protein_coding	-0.646551	3.25557e-10	6.78695e-08	dn	GO:0030285	integral component of synaptic vesicle membrane (GO:0030285)	CC
ENSG00000103496.15	STX4	protein_coding	0.224292	0.0113928	0.0395244	up	GO:0098967	exocytic insertion of neurotransmitter receptor to postsynaptic membrane (GO:0098967)	BP
ENSG00000135823.14	STX6	protein_coding	-0.28824	3.36614e-06	6.71934e-05	dn	GO:0030285	integral component of synaptic vesicle membrane (GO:0030285)	CC
ENSG00000079950.14	STX7	protein_coding	-0.372532	1.33159e-06	3.29663e-05	dn	GO:0030285	integral component of synaptic vesicle membrane (GO:0030285)	CC
ENSG00000116266.11	STXBP3	protein_coding	-0.351508	0.00127322	0.00718065	dn	GO:0098793	presynapse (GO:0098793)	CC
ENSG00000164506.14	STXBP5	protein_coding	-0.563181	5.88434e-09	5.29466e-07	dn	GO:0008021	synaptic vesicle (GO:0008021)	CC
ENSG00000145087.12	STXBP5L	protein_coding	-0.650581	3.61459e-09	3.66447e-07	dn	GO:0098992	neuronal dense core vesicle (GO:0098992)	CC
ENSG00000185518.11	SV2B	protein_coding	-0.673398	2.99824e-07	1.02137e-05	dn	GO:0030285	integral component of synaptic vesicle membrane (GO:0030285)	CC
ENSG00000166111.10	SVOP	protein_coding	-0.607687	1.8171e-05	0.000252899	dn	GO:0030285	integral component of synaptic vesicle membrane (GO:0030285)	CC
ENSG00000157152.17	SYN2	protein_coding	-0.475035	0.000792654	0.00495562	dn	GO:0098850	extrinsic component of synaptic vesicle membrane (GO:0098850)	CC
ENSG00000159082.17	SYNJ1	protein_coding	-0.486015	3.24323e-07	1.08485e-05	dn	GO:0098793	presynapse (GO:0098793)	CC
ENSG00000163630.11	SYNPR	protein_coding	-0.792344	3.45125e-06	6.83631e-05	dn	GO:0050804	modulation of chemical synaptic transmission (GO:0050804)	BP
ENSG00000102003.10	SYP	protein_coding	-0.688105	1.18182e-05	0.000179413	dn	GO:0030285	integral component of synaptic vesicle membrane (GO:0030285)	CC
ENSG00000008282.8	SYPL1	protein_coding	-0.351837	0.00576931	0.0234053	dn	GO:0030285	integral component of synaptic vesicle membrane (GO:0030285)	CC
ENSG00000067715.14	SYT1	protein_coding	-0.613137	9.66973e-06	0.00015324	dn	GO:0030285	integral component of synaptic vesicle membrane (GO:0030285)	CC
ENSG00000110975.8	SYT10	protein_coding	-0.806228	2.41139e-05	0.000315302	dn	GO:0098793	presynapse (GO:0098793)	CC
ENSG00000132718.9	SYT11	protein_coding	-0.280607	0.00231453	0.0114865	dn	GO:0098794	postsynapse (GO:0098794)	CC
ENSG00000132872.12	SYT4	protein_coding	-0.829882	2.51927e-07	8.94987e-06	dn	GO:0099066	integral component of neuronal dense core vesicle membrane (GO:0099066)	CC
ENSG00000013810.19	TACC3	protein_coding	0.4828	0.00379324	0.0169292	up	GO:0014069	postsynaptic density (GO:0014069)	CC
ENSG00000162782.16	TDRD5	protein_coding	-0.762773	0.000175235	0.00151238	dn	GO:0045202	synapse (GO:0045202)	CC
ENSG00000164329.13	TENT2	protein_coding	-0.346209	0.00244564	0.0119964	dn	GO:0099170	postsynaptic modulation of chemical synaptic transmission (GO:0099170)	BP
ENSG00000152128.13	TMEM163	protein_coding	-0.369398	0.000730957	0.00465245	dn	GO:0030285	integral component of synaptic vesicle membrane (GO:0030285)	CC
ENSG00000076554.15	TPD52	protein_coding	-0.765262	2.70009e-08	1.61476e-06	dn	GO:0045202	synapse (GO:0045202)	CC
ENSG00000158109.15	TPRG1L	protein_coding	-0.227699	0.00615471	0.0245286	dn	GO:0098850	extrinsic component of synaptic vesicle membrane (GO:0098850)	CC
ENSG00000165699.15	TSC1	protein_coding	0.0962457	0.00968537	0.0349058	up	GO:0014069	postsynaptic density (GO:0014069)	CC
ENSG00000103197.18	TSC2	protein_coding	0.401308	0.00150244	0.00816688	up	GO:0045202	synapse (GO:0045202)	CC
ENSG00000156298.12	TSPAN7	protein_coding	-0.452699	0.000893084	0.00544103	dn	GO:0099149	regulation of postsynaptic neurotransmitter receptor endocytosis (GO:0099149)	BP
ENSG00000167552.14	TUBA1A	protein_coding	-0.644292	0.000195372	0.0016426	dn	GO:0050807	regulation of synapse organization (GO:0050807)	BP
ENSG00000114062.20	UBE3A	protein_coding	-0.219416	0.012449	0.0422867	dn	GO:0050804	modulation of chemical synaptic transmission (GO:0050804)	BP
ENSG00000137766.17	UNC13C	protein_coding	-0.456001	0.000175633	0.00151494	dn	GO:0098793	presynapse (GO:0098793)	CC
ENSG00000109189.13	USP46	protein_coding	-0.249038	0.00190343	0.00984504	dn	GO:0045202	synapse (GO:0045202)	CC
ENSG00000138592.14	USP8	protein_coding	-0.17598	0.0015283	0.00826494	dn	GO:0014069	postsynaptic density (GO:0014069)	CC
ENSG00000049245.13	VAMP3	protein_coding	-0.244095	0.0145857	0.0478988	dn	GO:0030285	integral component of synaptic vesicle membrane (GO:0030285)	CC
ENSG00000117533.15	VAMP4	protein_coding	-0.719247	1.90061e-09	2.3059e-07	dn	GO:0016189	synaptic vesicle to endosome fusion (GO:0016189)	BP
ENSG00000124333.16	VAMP7	protein_coding	-0.609333	1.6793e-09	2.13585e-07	dn	GO:0030285	integral component of synaptic vesicle membrane (GO:0030285)	CC
ENSG00000101558.13	VAPA	protein_coding	-0.418986	4.40227e-08	2.31065e-06	dn	GO:0099056	integral component of presynaptic membrane (GO:0099056)	CC
ENSG00000165280.16	VCP	protein_coding	-0.30756	0.000830965	0.0051355	dn	GO:0050807	regulation of synapse organization (GO:0050807)	BP
ENSG00000175073.8	VCPIP1	protein_coding	-0.473179	6.80378e-08	3.21745e-06	dn	GO:0045202	synapse (GO:0045202)	CC
ENSG00000213585.11	VDAC1	protein_coding	-0.671794	7.351e-10	1.22944e-07	dn	GO:0099061	integral component of postsynaptic density membrane (GO:0099061)	CC
ENSG00000160695.14	VPS11	protein_coding	-0.224057	0.00717854	0.0276054	dn	GO:0048786	presynaptic active zone (GO:0048786)	CC
ENSG00000215305.10	VPS16	protein_coding	-0.23349	0.00217122	0.0109236	dn	GO:0098793	presynapse (GO:0098793)	CC
ENSG00000111237.19	VPS29	protein_coding	-0.421084	7.3117e-07	2.06664e-05	dn	GO:1900242	regulation of synaptic vesicle endocytosis (GO:1900242)	BP
ENSG00000184056.14	VPS33B	protein_coding	-0.269034	0.0145807	0.0478966	dn	GO:0008021	synaptic vesicle (GO:0008021)	CC
ENSG00000069329.18	VPS35	protein_coding	-0.557722	4.26072e-09	4.16271e-07	dn	GO:0090128	regulation of synapse maturation (GO:0090128)	BP
ENSG00000136631.15	VPS45	protein_coding	-0.321793	1.09625e-05	0.000169198	dn	GO:0008021	synaptic vesicle (GO:0008021)	CC
ENSG00000112290.13	WASF1	protein_coding	-0.641987	1.45168e-09	1.94453e-07	dn	GO:0098939	dendritic transport of mitochondrion (GO:0098939)	BP
ENSG00000158195.11	WASF2	protein_coding	0.412241	0.00143073	0.00786079	up	GO:0045202	synapse (GO:0045202)	CC
ENSG00000106299.8	WASL	protein_coding	-0.531187	7.30912e-10	1.22939e-07	dn	GO:0098794	postsynapse (GO:0098794)	CC
ENSG00000091157.13	WDR7	protein_coding	-0.424812	1.8372e-10	4.57206e-08	dn	GO:0008021	synaptic vesicle (GO:0008021)	CC
ENSG00000060237.17	WNK1	protein_coding	0.250782	0.00448088	0.0192658	up	GO:0050804	modulation of chemical synaptic transmission (GO:0050804)	BP
ENSG00000170027.7	YWHAG	protein_coding	-0.366892	0.00329313	0.0151777	dn	GO:0098793	presynapse (GO:0098793)	CC
ENSG00000128245.15	YWHAH	protein_coding	-0.47461	0.00136613	0.00757634	dn	GO:0099171	presynaptic modulation of chemical synaptic transmission (GO:0099171)	BP
ENSG00000134308.14	YWHAQ	protein_coding	-0.478446	2.70714e-06	5.70762e-05	dn	GO:0045202	synapse (GO:0045202)	CC
ENSG00000164924.18	YWHAZ	protein_coding	-0.476852	0.000114121	0.00107487	dn	GO:0090128	regulation of synapse maturation (GO:0090128)	BP

## Sheet: Syngo_MSBB_C1vsC2
S11 Data. Overlap between significant genes in MSBB (MSBB-C1 vs MSBB-C2) and synaptic genes
Gene ID	Gene Name	GeneBiotype	log2FoldChange	Pvalue	Adjusted.Pvalue	Direction	go_id	go_name	go_domain
ENSG00000115977.19	AAK1	protein_coding	-0.261845	1.32516e-07	1.2984e-06	dn	GO:0140238	presynaptic endocytosis (GO:0140238)	BP
ENSG00000129968.15	ABHD17A	protein_coding	0.292714	0.0100356	0.0242893	up	GO:0099033	anchored component of postsynaptic recycling endosome membrane (GO:0099033)	CC
ENSG00000107362.13	ABHD17B	protein_coding	-0.39671	0.000130249	0.000560732	dn	GO:0099031	anchored component of postsynaptic density membrane (GO:0099031)	CC
ENSG00000136754.17	ABI1	protein_coding	-0.36032	1.14795e-09	2.10616e-08	dn	GO:0014069	postsynaptic density (GO:0014069)	CC
ENSG00000138443.16	ABI2	protein_coding	-0.268807	1.60436e-08	2.06636e-07	dn	GO:0098974	postsynaptic actin cytoskeleton organization (GO:0098974)	BP
ENSG00000097007.19	ABL1	protein_coding	0.63084	5.99407e-09	8.80688e-08	up	GO:0099150	regulation of postsynaptic specialization assembly (GO:0099150)	BP
ENSG00000143322.21	ABL2	protein_coding	-0.262874	4.53619e-08	5.12747e-07	dn	GO:0098794	postsynapse (GO:0098794)	CC
ENSG00000173210.19	ABLIM3	protein_coding	0.454058	2.14566e-07	1.98431e-06	up	GO:0045202	synapse (GO:0045202)	CC
ENSG00000159842.15	ABR	protein_coding	0.395335	0.000233973	0.000938074	up	GO:0099092	postsynaptic density, intracellular component (GO:0099092)	CC
ENSG00000157766.18	ACAN	protein_coding	0.638347	0.000273744	0.00107557	up	GO:0098966	perisynaptic extracellular matrix (GO:0098966)	CC
ENSG00000072110.13	ACTN1	protein_coding	0.286305	0.00631307	0.0163003	up	GO:0099186	structural constituent of postsynapse (GO:0099186)	BP
ENSG00000138071.13	ACTR2	protein_coding	-0.254105	7.8821e-05	0.000360309	dn	GO:0098794	postsynapse (GO:0098794)	CC
ENSG00000115091.12	ACTR3	protein_coding	-0.446801	9.32792e-11	2.43883e-09	dn	GO:0098794	postsynapse (GO:0098794)	CC
ENSG00000137845.15	ADAM10	protein_coding	-0.335475	4.31097e-07	3.66025e-06	dn	GO:0099175	regulation of postsynapse organization (GO:0099175)	BP
ENSG00000008277.14	ADAM22	protein_coding	-0.609634	4.22254e-15	5.46699e-13	dn	GO:0099061	integral component of postsynaptic density membrane (GO:0099061)	CC
ENSG00000114948.13	ADAM23	protein_coding	-0.525319	1.04709e-11	3.808e-10	dn	GO:0099056	integral component of presynaptic membrane (GO:0099056)	CC
ENSG00000155897.10	ADCY8	protein_coding	0.351085	1.7122e-05	9.38008e-05	up	GO:0050804	modulation of chemical synaptic transmission (GO:0050804)	BP
ENSG00000181790.11	ADGRB1	protein_coding	0.766339	1.0601e-05	6.13887e-05	up	GO:0098974	postsynaptic actin cytoskeleton organization (GO:0098974)	BP
ENSG00000135298.14	ADGRB3	protein_coding	-0.297392	1.42706e-09	2.53662e-08	dn	GO:1905806	regulation of synapse disassembly (GO:1905806)	BP
ENSG00000072071.16	ADGRL1	protein_coding	0.492468	6.83234e-05	0.00031838	up	GO:0099056	integral component of presynaptic membrane (GO:0099056)	CC
ENSG00000117114.19	ADGRL2	protein_coding	-0.461145	9.97691e-10	1.86864e-08	dn	GO:0099055	integral component of postsynaptic membrane (GO:0099055)	CC
ENSG00000150471.16	ADGRL3	protein_coding	-0.375575	7.31322e-13	4.0316e-11	dn	GO:0098880	maintenance of postsynaptic specialization structure (GO:0098880)	BP
ENSG00000163485.17	ADORA1	protein_coding	0.229533	0.0175291	0.0391169	up	GO:0099055	integral component of postsynaptic membrane (GO:0099055)	CC
ENSG00000128271.22	ADORA2A	protein_coding	0.879981	4.3664e-05	0.000213489	up	GO:0099056	integral component of presynaptic membrane (GO:0099056)	CC
ENSG00000120907.18	ADRA1A	protein_coding	0.255467	0.00534807	0.0141475	up	GO:0099055	integral component of postsynaptic membrane (GO:0099055)	CC
ENSG00000169252.5	ADRB2	protein_coding	0.234795	0.0204465	0.0445159	up	GO:0098992	neuronal dense core vesicle (GO:0098992)	CC
ENSG00000135439.11	AGAP2	protein_coding	0.498566	0.000711887	0.00247819	up	GO:0098794	postsynapse (GO:0098794)	CC
ENSG00000133612.19	AGAP3	protein_coding	0.568421	9.10702e-06	5.367e-05	up	GO:0099072	regulation of postsynaptic membrane neurotransmitter receptor levels (GO:0099072)	BP
ENSG00000188157.15	AGRN	protein_coding	0.671137	2.21102e-05	0.000116936	up	GO:0045202	synapse (GO:0045202)	CC
ENSG00000121057.13	AKAP1	protein_coding	0.486046	6.71188e-05	0.000313683	up	GO:0099091	postsynaptic specialization, intracellular component (GO:0099091)	CC
ENSG00000179841.8	AKAP5	protein_coding	-0.771236	1.1269e-11	4.04989e-10	dn	GO:0099092	postsynaptic density, intracellular component (GO:0099092)	CC
ENSG00000118507.17	AKAP7	protein_coding	-0.285952	3.04032e-06	2.0473e-05	dn	GO:0050804	modulation of chemical synaptic transmission (GO:0050804)	BP
ENSG00000127914.16	AKAP9	protein_coding	-0.258367	1.62092e-05	8.93977e-05	dn	GO:0099147	extrinsic component of postsynaptic density membrane (GO:0099147)	CC
ENSG00000117448.13	AKR1A1	protein_coding	-0.360907	6.03929e-07	4.9382e-06	dn	GO:0045202	synapse (GO:0045202)	CC
ENSG00000142208.16	AKT1	protein_coding	0.250349	0.00117314	0.00383489	up	GO:0099175	regulation of postsynapse organization (GO:0099175)	BP
ENSG00000171094.18	ALK	protein_coding	0.194381	0.00330569	0.00933876	up	GO:0098794	postsynapse (GO:0098794)	CC
ENSG00000078053.17	AMPH	protein_coding	-0.403366	3.37565e-05	0.000169836	dn	GO:0098894	extrinsic component of presynaptic endocytic zone membrane (GO:0098894)	CC
ENSG00000185046.18	ANKS1B	protein_coding	-0.153608	2.41516e-05	0.000126336	dn	GO:0099527	postsynapse to nucleus signaling pathway (GO:0099527)	BP
ENSG00000131620.17	ANO1	protein_coding	0.432209	0.000863634	0.00293746	up	GO:0099056	integral component of presynaptic membrane (GO:0099056)	CC
ENSG00000047617.15	ANO2	protein_coding	0.441118	0.000129057	0.000556084	up	GO:0099056	integral component of presynaptic membrane (GO:0099056)	CC
ENSG00000135046.14	ANXA1	protein_coding	-0.410954	0.00267163	0.00777266	dn	GO:0097060	synaptic membrane (GO:0097060)	CC
ENSG00000166747.12	AP1G1	protein_coding	-0.178675	3.07763e-05	0.000156516	dn	GO:0016182	synaptic vesicle budding from endosome (GO:0016182)	BP
ENSG00000182287.15	AP1S2	protein_coding	-0.651414	2.69247e-09	4.39829e-08	dn	GO:0016182	synaptic vesicle budding from endosome (GO:0016182)	BP
ENSG00000161203.13	AP2M1	protein_coding	-0.374255	9.86116e-06	5.76333e-05	dn	GO:0048488	synaptic vesicle endocytosis (GO:0048488)	BP
ENSG00000042753.11	AP2S1	protein_coding	-0.324902	0.00215586	0.00645649	dn	GO:0098894	extrinsic component of presynaptic endocytic zone membrane (GO:0098894)	CC
ENSG00000065000.18	AP3D1	protein_coding	0.322597	0.00069387	0.00242372	up	GO:0098830	presynaptic endosome (GO:0098830)	CC
ENSG00000115266.11	APC2	protein_coding	0.653443	1.07119e-06	8.19183e-06	up	GO:0098794	postsynapse (GO:0098794)	CC
ENSG00000142192.21	APP	protein_coding	-0.216292	0.00670979	0.0171736	dn	GO:0048786	presynaptic active zone (GO:0048786)	CC
ENSG00000157500.12	APPL1	protein_coding	-0.518593	3.71772e-13	2.25874e-11	dn	GO:0098794	postsynapse (GO:0098794)	CC
ENSG00000168374.11	ARF4	protein_coding	-0.457911	2.96767e-10	6.58597e-09	dn	GO:0099175	regulation of postsynapse organization (GO:0099175)	BP
ENSG00000101199.13	ARFGAP1	protein_coding	0.29155	0.000116508	0.000509067	up	GO:0045202	synapse (GO:0045202)	CC
ENSG00000124198.9	ARFGEF2	protein_coding	-0.29331	5.2039e-07	4.32671e-06	dn	GO:0098794	postsynapse (GO:0098794)	CC
ENSG00000128805.14	ARHGAP22	protein_coding	0.348445	3.10156e-05	0.000157571	up	GO:0099175	regulation of postsynapse organization (GO:0099175)	BP
ENSG00000147799.11	ARHGAP39	protein_coding	0.773781	2.25106e-08	2.77563e-07	up	GO:0099173	postsynapse organization (GO:0099173)	BP
ENSG00000141522.12	ARHGDIA	protein_coding	0.475796	0.000311953	0.00120619	up	GO:0098693	regulation of synaptic vesicle cycle (GO:0098693)	BP
ENSG00000198844.12	ARHGEF15	protein_coding	0.606941	0.000966611	0.00324124	up	GO:0098794	postsynapse (GO:0098794)	CC
ENSG00000116584.20	ARHGEF2	protein_coding	0.223581	0.00286148	0.00825051	up	GO:0098794	postsynapse (GO:0098794)	CC
ENSG00000102606.18	ARHGEF7	protein_coding	-0.233216	8.96657e-06	5.29581e-05	dn	GO:0098974	postsynaptic actin cytoskeleton organization (GO:0098974)	BP
ENSG00000131089.17	ARHGEF9	protein_coding	-0.340278	2.15523e-06	1.50851e-05	dn	GO:0099150	regulation of postsynaptic specialization assembly (GO:0099150)	BP
ENSG00000144746.7	ARL6IP5	protein_coding	-0.421101	1.30753e-06	9.7209e-06	dn	GO:0099523	presynaptic cytosol (GO:0099523)	CC
ENSG00000134108.13	ARL8B	protein_coding	-0.668634	1.33251e-19	3.95075e-16	dn	GO:1903742	regulation of anterograde synaptic vesicle transport (GO:1903742)	BP
ENSG00000163466.16	ARPC2	protein_coding	-0.295867	7.9091e-08	8.28611e-07	dn	GO:0045202	synapse (GO:0045202)	CC
ENSG00000136950.13	ARPC5L	protein_coding	-0.21716	0.007978	0.0198806	dn	GO:0045202	synapse (GO:0045202)	CC
ENSG00000141480.18	ARRB2	protein_coding	0.398618	5.89634e-05	0.000279668	up	GO:0098926	postsynaptic signaling pathway (GO:0098926)	BP
ENSG00000138138.13	ATAD1	protein_coding	-0.659916	9.81384e-15	1.11057e-12	dn	GO:0099149	regulation of postsynaptic neurotransmitter receptor endocytosis (GO:0099149)	BP
ENSG00000070961.15	ATP2B1	protein_coding	-0.714914	3.86062e-17	1.5468e-14	dn	GO:0099059	integral component of presynaptic active zone membrane (GO:0099059)	CC
ENSG00000182220.15	ATP6AP2	protein_coding	-0.723871	7.7544e-17	2.551e-14	dn	GO:0097401	synaptic vesicle proton loading (GO:0097401)	BP
ENSG00000033627.16	ATP6V0A1	protein_coding	-0.15925	0.00957664	0.0233329	dn	GO:0097401	synaptic vesicle proton loading (GO:0097401)	BP
ENSG00000114573.10	ATP6V1A	protein_coding	-0.822226	4.1918e-18	3.34015e-15	dn	GO:0097401	synaptic vesicle proton loading (GO:0097401)	BP
ENSG00000147416.11	ATP6V1B2	protein_coding	-0.755943	5.17538e-16	1.03526e-13	dn	GO:0097401	synaptic vesicle proton loading (GO:0097401)	BP
ENSG00000155097.12	ATP6V1C1	protein_coding	-0.471618	8.09283e-11	2.15243e-09	dn	GO:0097401	synaptic vesicle proton loading (GO:0097401)	BP
ENSG00000100554.12	ATP6V1D	protein_coding	-0.617764	3.54363e-15	4.84171e-13	dn	GO:0098850	extrinsic component of synaptic vesicle membrane (GO:0098850)	CC
ENSG00000131100.13	ATP6V1E1	protein_coding	-0.688901	3.36686e-12	1.44254e-10	dn	GO:0098850	extrinsic component of synaptic vesicle membrane (GO:0098850)	CC
ENSG00000136888.7	ATP6V1G1	protein_coding	-0.34304	2.50798e-05	0.000130662	dn	GO:0097401	synaptic vesicle proton loading (GO:0097401)	BP
ENSG00000213760.10	ATP6V1G2	protein_coding	-0.495508	2.12486e-05	0.000112944	dn	GO:0097401	synaptic vesicle proton loading (GO:0097401)	BP
ENSG00000047249.18	ATP6V1H	protein_coding	-0.633889	3.18837e-11	9.83684e-10	dn	GO:0097401	synaptic vesicle proton loading (GO:0097401)	BP
ENSG00000124406.16	ATP8A1	protein_coding	-0.664766	6.14756e-11	1.70345e-09	dn	GO:0030285	integral component of synaptic vesicle membrane (GO:0030285)	CC
ENSG00000103126.15	AXIN1	protein_coding	0.530646	5.72116e-07	4.70531e-06	up	GO:0045202	synapse (GO:0045202)	CC
ENSG00000186318.16	BACE1	protein_coding	0.206275	0.00375057	0.010415	up	GO:0099171	presynaptic modulation of chemical synaptic transmission (GO:0099171)	BP
ENSG00000175866.15	BAIAP2	protein_coding	0.433598	0.00110074	0.00363347	up	GO:1905274	regulation of modification of postsynaptic actin cytoskeleton (GO:1905274)	BP
ENSG00000132692.19	BCAN	protein_coding	0.528129	8.09157e-05	0.000368892	up	GO:0098966	perisynaptic extracellular matrix (GO:0098966)	CC
ENSG00000064787.13	BCAS1	protein_coding	0.354988	0.00122951	0.00399191	up	GO:0045202	synapse (GO:0045202)	CC
ENSG00000186716.21	BCR	protein_coding	0.531543	3.489e-06	2.30802e-05	up	GO:0099092	postsynaptic density, intracellular component (GO:0099092)	CC
ENSG00000176697.19	BDNF	protein_coding	-0.783697	7.59535e-05	0.000348922	dn	GO:0099183	trans-synaptic signaling by BDNF, modulating synaptic transmission (GO:0099183)	BP
ENSG00000183092.16	BEGAIN	protein_coding	0.720457	1.63615e-05	9.01005e-05	up	GO:0098794	postsynapse (GO:0098794)	CC
ENSG00000136717.15	BIN1	protein_coding	0.411607	3.39011e-06	2.24913e-05	up	GO:0048488	synaptic vesicle endocytosis (GO:0048488)	BP
ENSG00000135441.7	BLOC1S1	protein_coding	-0.333613	9.86454e-05	0.000438426	dn	GO:0098693	regulation of synaptic vesicle cycle (GO:0098693)	BP
ENSG00000104164.11	BLOC1S6	protein_coding	-0.594503	2.16761e-15	3.31276e-13	dn	GO:0098693	regulation of synaptic vesicle cycle (GO:0098693)	BP
ENSG00000164061.5	BSN	protein_coding	0.454647	0.00198566	0.00602711	up	GO:0097091	synaptic vesicle clustering (GO:0097091)	BP
ENSG00000108561.8	C1QBP	protein_coding	-0.420657	5.65834e-06	3.54381e-05	dn	GO:0048786	presynaptic active zone (GO:0048786)	CC
ENSG00000131094.4	C1QL1	protein_coding	0.603409	0.00182738	0.00560984	up	GO:1905806	regulation of synapse disassembly (GO:1905806)	BP
ENSG00000165985.10	C1QL3	protein_coding	-0.616867	1.94059e-05	0.000104536	dn	GO:0099645	neurotransmitter receptor localization to postsynaptic specialization membrane (GO:0099645)	BP
ENSG00000141837.21	CACNA1A	protein_coding	0.548416	4.10678e-07	3.50192e-06	up	GO:0099626	voltage-gated calcium channel activity involved in regulation of presynaptic cytosolic calcium levels (GO:0099626)	BP
ENSG00000148408.13	CACNA1B	protein_coding	0.237639	0.0123213	0.0289703	up	GO:0150037	regulation of calcium-dependent activation of synaptic vesicle fusion (GO:0150037)	BP
ENSG00000151067.22	CACNA1C	protein_coding	0.228449	0.0186133	0.041181	up	GO:0099056	integral component of presynaptic membrane (GO:0099056)	CC
ENSG00000198216.12	CACNA1E	protein_coding	-0.230768	0.0127295	0.0297887	dn	GO:2000300	regulation of synaptic vesicle exocytosis (GO:2000300)	BP
ENSG00000196557.13	CACNA1H	protein_coding	0.46255	0.0199641	0.043642	up	GO:0099055	integral component of postsynaptic membrane (GO:0099055)	CC
ENSG00000153956.16	CACNA2D1	protein_coding	-0.687056	4.34169e-16	8.93935e-14	dn	GO:0099025	anchored component of postsynaptic membrane (GO:0099025)	CC
ENSG00000067191.16	CACNB1	protein_coding	0.382636	0.00520342	0.0138182	up	GO:0098794	postsynapse (GO:0098794)	CC
ENSG00000165995.20	CACNB2	protein_coding	-0.312509	2.02761e-08	2.53656e-07	dn	GO:0099626	voltage-gated calcium channel activity involved in regulation of presynaptic cytosolic calcium levels (GO:0099626)	BP
ENSG00000182389.19	CACNB4	protein_coding	-0.682741	2.19952e-12	1.01263e-10	dn	GO:0098793	presynapse (GO:0098793)	CC
ENSG00000166862.6	CACNG2	protein_coding	0.259668	0.0165477	0.0372199	up	GO:0098970	postsynaptic neurotransmitter receptor diffusion trapping (GO:0098970)	BP
ENSG00000075461.6	CACNG4	protein_coding	0.717875	0.000137723	0.00058974	up	GO:0098962	regulation of postsynaptic neurotransmitter receptor activity (GO:0098962)	BP
ENSG00000075429.9	CACNG5	protein_coding	0.734107	9.51675e-10	1.8018e-08	up	GO:0099055	integral component of postsynaptic membrane (GO:0099055)	CC
ENSG00000105605.7	CACNG7	protein_coding	0.748396	1.79497e-07	1.69927e-06	up	GO:0099645	neurotransmitter receptor localization to postsynaptic specialization membrane (GO:0099645)	BP
ENSG00000163618.18	CADPS	protein_coding	-0.555211	7.43363e-12	2.86979e-10	dn	GO:0098793	presynapse (GO:0098793)	CC
ENSG00000081803.16	CADPS2	protein_coding	-0.588609	1.16814e-07	1.16491e-06	dn	GO:0098793	presynapse (GO:0098793)	CC
ENSG00000104327.7	CALB1	protein_coding	-0.834348	1.39994e-08	1.83172e-07	dn	GO:0098794	postsynapse (GO:0098794)	CC
ENSG00000172137.19	CALB2	protein_coding	-0.474421	0.00128065	0.00413662	dn	GO:0045202	synapse (GO:0045202)	CC
ENSG00000064989.13	CALCRL	protein_coding	-0.350468	0.000330063	0.00126516	dn	GO:0098992	neuronal dense core vesicle (GO:0098992)	CC
ENSG00000122786.20	CALD1	protein_coding	0.198525	0.00171618	0.00530972	up	GO:0098794	postsynapse (GO:0098794)	CC
ENSG00000152495.11	CAMK4	protein_coding	-0.833483	3.78736e-18	3.1192e-15	dn	GO:0098794	postsynapse (GO:0098794)	CC
ENSG00000164076.17	CAMKV	protein_coding	-0.329774	0.00112731	0.00370467	dn	GO:0050804	modulation of chemical synaptic transmission (GO:0050804)	BP
ENSG00000127022.15	CANX	protein_coding	-0.396604	1.65451e-08	2.1199e-07	dn	GO:0048488	synaptic vesicle endocytosis (GO:0048488)	BP
ENSG00000112186.12	CAP2	protein_coding	-0.413049	0.000353007	0.00134425	dn	GO:0099140	presynaptic actin cytoskeleton organization (GO:0099140)	BP
ENSG00000135387.21	CAPRIN1	protein_coding	-0.309544	1.53817e-09	2.70333e-08	dn	GO:0045202	synapse (GO:0045202)	CC
ENSG00000147044.21	CASK	protein_coding	-0.237818	2.38927e-07	2.175e-06	dn	GO:2000300	regulation of synaptic vesicle exocytosis (GO:2000300)	BP
ENSG00000167971.16	CASKIN1	protein_coding	0.750197	1.61902e-05	8.93651e-05	up	GO:0098793	presynapse (GO:0098793)	CC
ENSG00000141668.10	CBLN2	protein_coding	-0.452177	0.000494028	0.00180032	dn	GO:1905606	regulation of presynapse assembly (GO:1905606)	BP
ENSG00000187094.12	CCK	protein_coding	-0.654266	4.81001e-07	4.02745e-06	dn	GO:0099538	synaptic signaling via neuropeptide (GO:0099538)	BP
ENSG00000070831.17	CDC42	protein_coding	-0.359916	2.99003e-08	3.54464e-07	dn	GO:0099159	regulation of modification of postsynaptic structure (GO:0099159)	BP
ENSG00000040731.10	CDH10	protein_coding	-0.408233	3.5828e-09	5.62938e-08	dn	GO:0099059	integral component of presynaptic active zone membrane (GO:0099059)	CC
ENSG00000140937.14	CDH11	protein_coding	-0.120283	0.022934	0.049113	dn	GO:0045202	synapse (GO:0045202)	CC
ENSG00000140945.17	CDH13	protein_coding	-0.318133	0.0076503	0.0191931	dn	GO:0045202	synapse (GO:0045202)	CC
ENSG00000107736.21	CDH23	protein_coding	0.818569	2.14152e-10	4.92583e-09	up	GO:0045202	synapse (GO:0045202)	CC
ENSG00000150394.14	CDH8	protein_coding	-0.615582	7.86655e-12	2.99404e-10	dn	GO:0097060	synaptic membrane (GO:0097060)	CC
ENSG00000113100.10	CDH9	protein_coding	-0.627838	1.77287e-09	3.07212e-08	dn	GO:0099056	integral component of presynaptic membrane (GO:0099056)	CC
ENSG00000164885.13	CDK5	protein_coding	-0.325357	0.00295083	0.00846288	dn	GO:0098794	postsynapse (GO:0098794)	CC
ENSG00000008086.13	CDKL5	protein_coding	-0.344759	1.32815e-07	1.29962e-06	dn	GO:0099175	regulation of postsynapse organization (GO:0099175)	BP
ENSG00000111642.15	CHD4	protein_coding	0.200581	7.40234e-05	0.000341431	up	GO:0051963	regulation of synapse assembly (GO:0051963)	BP
ENSG00000083937.9	CHMP2B	protein_coding	-0.499715	2.81591e-08	3.36784e-07	dn	GO:0050804	modulation of chemical synaptic transmission (GO:0050804)	BP
ENSG00000258469.1	CHMP4BP1	processed_pseudogene	0.826018	2.34489e-07	2.14051e-06	up	GO:0014069	postsynaptic density (GO:0014069)	CC
ENSG00000181072.11	CHRM2	protein_coding	-0.675667	1.20489e-06	9.0831e-06	dn	GO:0099171	presynaptic modulation of chemical synaptic transmission (GO:0099171)	BP
ENSG00000133019.11	CHRM3	protein_coding	-0.547677	1.08682e-10	2.77785e-09	dn	GO:0099056	integral component of presynaptic membrane (GO:0099056)	CC
ENSG00000101204.17	CHRNA4	protein_coding	0.539997	0.000161749	0.000680459	up	GO:1904315	transmitter-gated ion channel activity involved in regulation of postsynaptic membrane potential (GO:1904315)	BP
ENSG00000170175.11	CHRNB1	protein_coding	0.178455	0.0157736	0.0356837	up	GO:1904315	transmitter-gated ion channel activity involved in regulation of postsynaptic membrane potential (GO:1904315)	BP
ENSG00000108556.10	CHRNE	protein_coding	0.398684	0.0113031	0.0269308	up	GO:1904315	transmitter-gated ion channel activity involved in regulation of postsynaptic membrane potential (GO:1904315)	BP
ENSG00000109572.14	CLCN3	protein_coding	-0.251962	8.09227e-05	0.000368892	dn	GO:0099055	integral component of postsynaptic membrane (GO:0099055)	CC
ENSG00000104853.16	CLPTM1	protein_coding	0.511065	0.000451297	0.00166486	up	GO:0099072	regulation of postsynaptic membrane neurotransmitter receptor levels (GO:0099072)	BP
ENSG00000158258.16	CLSTN2	protein_coding	-0.419823	0.000189355	0.000781131	dn	GO:0099061	integral component of postsynaptic density membrane (GO:0099061)	CC
ENSG00000122705.17	CLTA	protein_coding	-0.336911	1.53819e-05	8.54363e-05	dn	GO:0098835	presynaptic endocytic zone membrane (GO:0098835)	CC
ENSG00000141367.12	CLTC	protein_coding	-0.74813	9.75359e-20	3.6148e-16	dn	GO:0048488	synaptic vesicle endocytosis (GO:0048488)	BP
ENSG00000120885.22	CLU	protein_coding	0.449411	0.00267867	0.00778931	up	GO:0045202	synapse (GO:0045202)	CC
ENSG00000174871.11	CNIH2	protein_coding	0.557217	0.00239144	0.00706493	up	GO:0098962	regulation of postsynaptic neurotransmitter receptor activity (GO:0098962)	BP
ENSG00000143786.8	CNIH3	protein_coding	-0.316357	0.000152499	0.000645184	dn	GO:0099645	neurotransmitter receptor localization to postsynaptic specialization membrane (GO:0099645)	BP
ENSG00000149970.16	CNKSR2	protein_coding	-0.509973	1.96157e-13	1.34626e-11	dn	GO:0099147	extrinsic component of postsynaptic density membrane (GO:0099147)	CC
ENSG00000118432.12	CNR1	protein_coding	-0.873308	2.12404e-17	1.03226e-14	dn	SYNGO:presyn_regulationATPmetabolic	regulation of ATP metabolic process in the presynapse	BP
ENSG00000018236.15	CNTN1	protein_coding	-0.522173	6.27748e-11	1.7362e-09	dn	GO:0099025	anchored component of postsynaptic membrane (GO:0099025)	CC
ENSG00000184144.12	CNTN2	protein_coding	0.399324	0.00167135	0.00519493	up	GO:0099025	anchored component of postsynaptic membrane (GO:0099025)	CC
ENSG00000149972.11	CNTN5	protein_coding	-0.669098	7.30075e-07	5.8345e-06	dn	GO:0099054	presynapse assembly (GO:0099054)	BP
ENSG00000134115.13	CNTN6	protein_coding	-0.791687	3.91873e-09	6.09262e-08	dn	GO:0099026	anchored component of presynaptic membrane (GO:0099026)	CC
ENSG00000174469.23	CNTNAP2	protein_coding	-0.566118	2.03337e-10	4.73213e-09	dn	GO:0099072	regulation of postsynaptic membrane neurotransmitter receptor levels (GO:0099072)	BP
ENSG00000152910.19	CNTNAP4	protein_coding	-0.567322	0.000128258	0.000553365	dn	GO:0099056	integral component of presynaptic membrane (GO:0099056)	CC
ENSG00000093010.14	COMT	protein_coding	0.418086	0.000172726	0.000720375	up	GO:0042135	neurotransmitter catabolic process (GO:0042135)	BP
ENSG00000214575.9	CPEB1	protein_coding	-0.288022	7.99404e-07	6.33264e-06	dn	GO:0014069	postsynaptic density (GO:0014069)	CC
ENSG00000137449.16	CPEB2	protein_coding	-0.262564	0.000225798	0.000909852	dn	GO:0098793	presynapse (GO:0098793)	CC
ENSG00000107864.15	CPEB3	protein_coding	-0.43853	5.69953e-09	8.43661e-08	dn	GO:0098794	postsynapse (GO:0098794)	CC
ENSG00000113742.14	CPEB4	protein_coding	-0.182778	0.000364063	0.00138156	dn	GO:0098794	postsynapse (GO:0098794)	CC
ENSG00000168993.15	CPLX1	protein_coding	0.485667	0.00585894	0.0152831	up	GO:0099145	regulation of exocytic insertion of neurotransmitter receptor to postsynaptic membrane (GO:0099145)	BP
ENSG00000165934.13	CPSF2	protein_coding	-0.183512	0.00014041	0.000599773	dn	GO:0098794	postsynapse (GO:0098794)	CC
ENSG00000169169.14	CPT1C	protein_coding	0.254386	0.0126067	0.0295603	up	SYNGO:postsyn_er_membrane_integral	integral component of postsynaptic ER membrane	CC
ENSG00000119878.6	CRIPT	protein_coding	-0.155205	0.00105974	0.00351663	dn	GO:0099092	postsynaptic density, intracellular component (GO:0099092)	CC
ENSG00000167193.8	CRK	protein_coding	-0.145795	0.0223914	0.0481284	dn	GO:0098698	postsynaptic specialization assembly (GO:0098698)	BP
ENSG00000105662.16	CRTC1	protein_coding	0.572822	6.34548e-05	0.000298441	up	GO:0014069	postsynaptic density (GO:0014069)	CC
ENSG00000204435.13	CSNK2B	protein_coding	0.283529	0.00452357	0.0122405	up	GO:0099523	presynaptic cytosol (GO:0099523)	CC
ENSG00000159692.15	CTBP1	protein_coding	0.186567	0.0128411	0.0300186	up	GO:0098831	presynaptic active zone cytoplasmic component (GO:0098831)	CC
ENSG00000175029.17	CTBP2	protein_coding	0.235722	4.19706e-05	0.000205927	up	GO:0098831	presynaptic active zone cytoplasmic component (GO:0098831)	CC
ENSG00000168036.18	CTNNB1	protein_coding	-0.226061	6.42767e-05	0.000301875	dn	GO:0097091	synaptic vesicle clustering (GO:0097091)	BP
ENSG00000169862.19	CTNND2	protein_coding	0.357108	9.20543e-07	7.16169e-06	up	GO:0098919	structural constituent of postsynaptic density (GO:0098919)	BP
ENSG00000117984.14	CTSD	protein_coding	0.518588	0.000484245	0.00176881	up	GO:0098830	presynaptic endosome (GO:0098830)	CC
ENSG00000085733.16	CTTN	protein_coding	0.234425	3.17109e-06	2.12055e-05	up	GO:0098871	postsynaptic actin cytoskeleton (GO:0098871)	CC
ENSG00000036257.13	CUL3	protein_coding	-0.377331	2.94293e-11	9.22357e-10	dn	GO:0140252	regulation protein catabolic process at postsynapse (GO:0140252)	BP
ENSG00000105443.15	CYTH2	protein_coding	0.252989	0.000415769	0.00155019	up	GO:0098794	postsynapse (GO:0098794)	CC
ENSG00000173402.12	DAG1	protein_coding	0.617967	3.73666e-07	3.23092e-06	up	GO:0098696	regulation of neurotransmitter receptor localization to postsynaptic specialization membrane (GO:0098696)	BP
ENSG00000134780.10	DAGLA	protein_coding	0.520186	0.000171925	0.000718129	up	GO:0099055	integral component of postsynaptic membrane (GO:0099055)	CC
ENSG00000113758.13	DBN1	protein_coding	0.443326	0.000280932	0.00110017	up	GO:0099524	postsynaptic cytosol (GO:0099524)	CC
ENSG00000136279.20	DBNL	protein_coding	0.259904	3.6834e-05	0.000183483	up	GO:0098974	postsynaptic actin cytoskeleton organization (GO:0098974)	BP
ENSG00000187323.12	DCC	protein_coding	-0.221991	0.00454575	0.0122904	dn	GO:0099170	postsynaptic modulation of chemical synaptic transmission (GO:0099170)	BP
ENSG00000128191.16	DGCR8	protein_coding	0.483267	1.33212e-11	4.65754e-10	up	GO:0014069	postsynaptic density (GO:0014069)	CC
ENSG00000136267.13	DGKB	protein_coding	-0.507991	3.65744e-10	7.83597e-09	dn	GO:0050804	modulation of chemical synaptic transmission (GO:0050804)	BP
ENSG00000153933.10	DGKE	protein_coding	-0.539884	6.38223e-14	5.30047e-12	dn	GO:0050804	modulation of chemical synaptic transmission (GO:0050804)	BP
ENSG00000157680.15	DGKI	protein_coding	-0.628034	1.09734e-17	6.13866e-15	dn	GO:0099171	presynaptic modulation of chemical synaptic transmission (GO:0099171)	BP
ENSG00000145214.14	DGKQ	protein_coding	0.397723	0.00060798	0.00216191	up	GO:1900242	regulation of synaptic vesicle endocytosis (GO:1900242)	BP
ENSG00000149091.15	DGKZ	protein_coding	0.40353	0.00149058	0.00471759	up	GO:0099562	maintenance of postsynaptic density structure (GO:0099562)	BP
ENSG00000131504.17	DIAPH1	protein_coding	0.23765	0.000195279	0.000802471	up	GO:0048488	synaptic vesicle endocytosis (GO:0048488)	BP
ENSG00000100697.14	DICER1	protein_coding	-0.327944	3.55085e-05	0.000177626	dn	GO:0099092	postsynaptic density, intracellular component (GO:0099092)	CC
ENSG00000150672.17	DLG2	protein_coding	-0.218903	2.20988e-06	1.54202e-05	dn	GO:0099645	neurotransmitter receptor localization to postsynaptic specialization membrane (GO:0099645)	BP
ENSG00000082458.12	DLG3	protein_coding	-0.434564	5.73941e-08	6.2839e-07	dn	GO:0099092	postsynaptic density, intracellular component (GO:0099092)	CC
ENSG00000151208.17	DLG5	protein_coding	0.69974	4.75972e-12	1.93581e-10	up	GO:0014069	postsynaptic density (GO:0014069)	CC
ENSG00000170579.17	DLGAP1	protein_coding	-0.177108	0.0185445	0.0410593	dn	GO:0099092	postsynaptic density, intracellular component (GO:0099092)	CC
ENSG00000116544.12	DLGAP3	protein_coding	0.65682	0.000330415	0.00126618	up	GO:0099563	modification of synaptic structure (GO:0099563)	BP
ENSG00000080845.17	DLGAP4	protein_coding	0.78243	4.22866e-07	3.59757e-06	up	GO:0099572	postsynaptic specialization (GO:0099572)	CC
ENSG00000198947.15	DMD	protein_coding	-0.227228	4.59986e-05	0.00022398	dn	GO:0099572	postsynaptic specialization (GO:0099572)	CC
ENSG00000104093.13	DMXL2	protein_coding	-0.717442	5.20043e-20	3.08375e-16	dn	GO:0098992	neuronal dense core vesicle (GO:0098992)	CC
ENSG00000116675.16	DNAJC6	protein_coding	-0.42418	1.18468e-06	8.94436e-06	dn	GO:0098894	extrinsic component of presynaptic endocytic zone membrane (GO:0098894)	CC
ENSG00000087470.18	DNM1L	protein_coding	-0.635145	1.6678e-16	4.39314e-14	dn	GO:0098835	presynaptic endocytic zone membrane (GO:0098835)	CC
ENSG00000079805.16	DNM2	protein_coding	0.373753	3.82265e-10	8.14209e-09	up	GO:0048488	synaptic vesicle endocytosis (GO:0048488)	BP
ENSG00000197959.14	DNM3	protein_coding	-0.424541	1.11305e-08	1.49596e-07	dn	GO:0098793	presynapse (GO:0098793)	CC
ENSG00000150760.12	DOCK1	protein_coding	0.30726	2.72315e-07	2.43703e-06	up	GO:0097091	synaptic vesicle clustering (GO:0097091)	BP
ENSG00000113657.13	DPYSL3	protein_coding	0.359862	5.73501e-05	0.000273021	up	GO:0045202	synapse (GO:0045202)	CC
ENSG00000184845.4	DRD1	protein_coding	-0.487903	4.50983e-06	2.8987e-05	dn	GO:0099010	modification of postsynaptic structure (GO:0099010)	BP
ENSG00000069696.7	DRD4	protein_coding	1.03259	8.36388e-07	6.58472e-06	up	GO:0099171	presynaptic modulation of chemical synaptic transmission (GO:0099171)	BP
ENSG00000113360.16	DROSHA	protein_coding	-0.0887326	0.00397599	0.0109517	dn	GO:0014069	postsynaptic density (GO:0014069)	CC
ENSG00000102385.12	DRP2	protein_coding	-0.152445	0.0164553	0.0370421	dn	GO:0014069	postsynaptic density (GO:0014069)	CC
ENSG00000047579.19	DTNBP1	protein_coding	-0.212786	0.0138045	0.031901	dn	GO:0030672	synaptic vesicle membrane (GO:0030672)	CC
ENSG00000107404.20	DVL1	protein_coding	0.363159	0.00374283	0.0103966	up	GO:0099054	presynapse assembly (GO:0099054)	BP
ENSG00000161202.20	DVL3	protein_coding	0.604584	9.90828e-08	1.00572e-06	up	GO:0045202	synapse (GO:0045202)	CC
ENSG00000102189.17	EEA1	protein_coding	-0.266168	1.27019e-06	9.48852e-06	dn	GO:0098794	postsynapse (GO:0098794)	CC
ENSG00000104529.17	EEF1D	protein_coding	0.305241	0.000103828	0.000459122	up	GO:0045202	synapse (GO:0045202)	CC
ENSG00000103319.12	EEF2K	protein_coding	0.484483	1.94901e-07	1.81946e-06	up	GO:0014069	postsynaptic density (GO:0014069)	CC
ENSG00000125266.8	EFNB2	protein_coding	-0.176592	0.00872717	0.0215053	dn	GO:0099056	integral component of presynaptic membrane (GO:0099056)	CC
ENSG00000110047.18	EHD1	protein_coding	0.492227	8.16147e-05	0.000371704	up	GO:0098793	presynapse (GO:0098793)	CC
ENSG00000119718.11	EIF2B2	protein_coding	0.146904	0.00669371	0.0171383	up	SYNGO:postsyn_er	postsynaptic ER	CC
ENSG00000134001.14	EIF2S1	protein_coding	-0.507743	3.21702e-11	9.89435e-10	dn	GO:0045202	synapse (GO:0045202)	CC
ENSG00000125977.7	EIF2S2	protein_coding	-0.481115	2.59189e-10	5.85278e-09	dn	GO:0045202	synapse (GO:0045202)	CC
ENSG00000130741.11	EIF2S3	protein_coding	-0.260042	6.80413e-06	4.16895e-05	dn	GO:0045202	synapse (GO:0045202)	CC
ENSG00000100353.18	EIF3D	protein_coding	-0.271878	7.96317e-06	4.77935e-05	dn	GO:0045202	synapse (GO:0045202)	CC
ENSG00000104408.10	EIF3E	protein_coding	-0.611394	5.31443e-13	3.06552e-11	dn	GO:0014069	postsynaptic density (GO:0014069)	CC
ENSG00000100129.18	EIF3L	protein_coding	-0.312577	3.93834e-05	0.000194678	dn	GO:0045202	synapse (GO:0045202)	CC
ENSG00000063046.17	EIF4B	protein_coding	-0.30348	0.000163329	0.0006864	dn	GO:0098794	postsynapse (GO:0098794)	CC
ENSG00000151247.12	EIF4E	protein_coding	-0.467444	2.88737e-14	2.7177e-12	dn	GO:0099524	postsynaptic cytosol (GO:0099524)	CC
ENSG00000187840.5	EIF4EBP1	protein_coding	0.369439	0.00341249	0.00960571	up	GO:0099524	postsynaptic cytosol (GO:0099524)	CC
ENSG00000148730.7	EIF4EBP2	protein_coding	0.363702	4.58156e-05	0.000223125	up	GO:0098794	postsynapse (GO:0098794)	CC
ENSG00000114867.20	EIF4G1	protein_coding	0.434441	6.60701e-05	0.000309465	up	GO:0098794	postsynapse (GO:0098794)	CC
ENSG00000110321.17	EIF4G2	protein_coding	-0.229981	9.43861e-05	0.000421879	dn	GO:0014069	postsynaptic density (GO:0014069)	CC
ENSG00000100664.11	EIF5	protein_coding	-0.433371	4.3363e-09	6.61693e-08	dn	GO:0045202	synapse (GO:0045202)	CC
ENSG00000158417.11	EIF5B	protein_coding	0.371486	2.01558e-06	1.42252e-05	up	GO:0045202	synapse (GO:0045202)	CC
ENSG00000242372.8	EIF6	protein_coding	-0.378994	6.04931e-06	3.75693e-05	dn	GO:0045202	synapse (GO:0045202)	CC
ENSG00000107105.15	ELAVL2	protein_coding	-0.850095	1.06615e-13	8.02293e-12	dn	GO:0045202	synapse (GO:0045202)	CC
ENSG00000162374.17	ELAVL4	protein_coding	-0.444626	8.4014e-06	5.00008e-05	dn	GO:0140245	regulation of translation at postsynapse (GO:0140245)	BP
ENSG00000044524.11	EPHA3	protein_coding	-0.388865	8.00183e-07	6.33332e-06	dn	GO:0099560	synapse adhesion between pre- and post-synapse (GO:0099560)	BP
ENSG00000116106.12	EPHA4	protein_coding	-0.707899	5.79194e-14	4.89246e-12	dn	GO:0099056	integral component of presynaptic membrane (GO:0099056)	CC
ENSG00000135333.14	EPHA7	protein_coding	-0.514407	2.91393e-10	6.49587e-09	dn	GO:0099061	integral component of postsynaptic density membrane (GO:0099061)	CC
ENSG00000154928.18	EPHB1	protein_coding	0.339092	0.00180716	0.00555642	up	GO:0050804	modulation of chemical synaptic transmission (GO:0050804)	BP
ENSG00000133216.16	EPHB2	protein_coding	0.24627	0.00455215	0.0123055	up	GO:0097104	postsynaptic membrane assembly (GO:0097104)	BP
ENSG00000063245.14	EPN1	protein_coding	0.661804	1.82922e-05	9.92941e-05	up	GO:0098894	extrinsic component of presynaptic endocytic zone membrane (GO:0098894)	CC
ENSG00000085832.17	EPS15	protein_coding	-0.182925	0.00258116	0.00754872	dn	GO:0045202	synapse (GO:0045202)	CC
ENSG00000141736.13	ERBB2	protein_coding	0.751042	3.28527e-07	2.86765e-06	up	GO:0099056	integral component of presynaptic membrane (GO:0099056)	CC
ENSG00000178568.15	ERBB4	protein_coding	-0.360663	6.62264e-08	7.10144e-07	dn	GO:0099056	integral component of presynaptic membrane (GO:0099056)	CC
ENSG00000187672.13	ERC2	protein_coding	-0.327308	2.59827e-06	1.78201e-05	dn	GO:0098831	presynaptic active zone cytoplasmic component (GO:0098831)	CC
ENSG00000067208.14	EVI5	protein_coding	-0.232064	1.90685e-05	0.000103015	dn	GO:0099161	regulation of presynaptic dense core vesicle exocytosis (GO:0099161)	BP
ENSG00000112685.14	EXOC2	protein_coding	-0.334548	2.64962e-12	1.17956e-10	dn	GO:0099641	anterograde axonal protein transport (GO:0099641)	BP
ENSG00000131558.15	EXOC4	protein_coding	-0.180299	9.69467e-07	7.4912e-06	dn	GO:0099092	postsynaptic density, intracellular component (GO:0099092)	CC
ENSG00000157470.12	FAM81A	protein_coding	-0.397313	6.33939e-05	0.000298249	dn	GO:0099092	postsynaptic density, intracellular component (GO:0099092)	CC
ENSG00000174013.8	FBXO45	protein_coding	-0.425016	2.09176e-09	3.54595e-08	dn	GO:0098793	presynapse (GO:0098793)	CC
ENSG00000118407.15	FILIP1	protein_coding	-0.437767	2.24564e-05	0.000118636	dn	GO:0099010	modification of postsynaptic structure (GO:0099010)	BP
ENSG00000196924.18	FLNA	protein_coding	0.657488	1.46564e-05	8.17895e-05	up	GO:0050808	synapse organization (GO:0050808)	BP
ENSG00000125848.10	FLRT3	protein_coding	-0.651409	1.21429e-11	4.31169e-10	dn	GO:0099055	integral component of postsynaptic membrane (GO:0099055)	CC
ENSG00000102081.14	FMR1	protein_coding	-0.356519	1.58048e-08	2.04092e-07	dn	GO:0099578	regulation of translation at postsynapse, modulating synaptic transmission (GO:0099578)	BP
ENSG00000169933.15	FRMPD4	protein_coding	-0.519194	1.0887e-09	2.01331e-08	dn	GO:0098974	postsynaptic actin cytoskeleton organization (GO:0098974)	BP
ENSG00000260230.3	FRRS1L	protein_coding	-0.438447	3.55158e-10	7.68925e-09	dn	GO:0099072	regulation of postsynaptic membrane neurotransmitter receptor levels (GO:0099072)	BP
ENSG00000162613.16	FUBP1	protein_coding	-0.494032	4.05331e-07	3.46412e-06	dn	GO:0045202	synapse (GO:0045202)	CC
ENSG00000114416.18	FXR1	protein_coding	-0.302464	5.1166e-06	3.24358e-05	dn	GO:0098794	postsynapse (GO:0098794)	CC
ENSG00000010810.17	FYN	protein_coding	0.316585	1.46927e-05	8.19764e-05	up	GO:0099092	postsynaptic density, intracellular component (GO:0099092)	CC
ENSG00000177283.7	FZD8	protein_coding	0.519416	0.00388419	0.0107338	up	GO:0098992	neuronal dense core vesicle (GO:0098992)	CC
ENSG00000188763.5	FZD9	protein_coding	0.720413	1.01916e-05	5.92841e-05	up	GO:0098794	postsynapse (GO:0098794)	CC
ENSG00000204681.11	GABBR1	protein_coding	0.226864	0.0201507	0.0439842	up	GO:0099055	integral component of postsynaptic membrane (GO:0099055)	CC
ENSG00000022355.18	GABRA1	protein_coding	-0.934355	1.70405e-13	1.18322e-11	dn	GO:0099060	integral component of postsynaptic specialization membrane (GO:0099060)	CC
ENSG00000151834.15	GABRA2	protein_coding	-0.43399	3.36235e-08	3.94345e-07	dn	GO:0099059	integral component of presynaptic active zone membrane (GO:0099059)	CC
ENSG00000011677.13	GABRA3	protein_coding	-0.299669	0.0189304	0.0417672	dn	GO:0099060	integral component of postsynaptic specialization membrane (GO:0099060)	CC
ENSG00000109158.11	GABRA4	protein_coding	-0.830838	2.14682e-15	3.29799e-13	dn	GO:0099060	integral component of postsynaptic specialization membrane (GO:0099060)	CC
ENSG00000186297.12	GABRA5	protein_coding	-0.373755	0.00402079	0.0110546	dn	GO:0099060	integral component of postsynaptic specialization membrane (GO:0099060)	CC
ENSG00000145863.11	GABRA6	protein_coding	-0.473523	0.00899526	0.0220875	dn	GO:0099060	integral component of postsynaptic specialization membrane (GO:0099060)	CC
ENSG00000145864.13	GABRB2	protein_coding	-0.811978	7.4424e-13	4.08629e-11	dn	GO:0099059	integral component of presynaptic active zone membrane (GO:0099059)	CC
ENSG00000166206.15	GABRB3	protein_coding	-0.425212	1.56997e-07	1.50983e-06	dn	GO:0099055	integral component of postsynaptic membrane (GO:0099055)	CC
ENSG00000102287.19	GABRE	protein_coding	0.521671	0.00389014	0.0107452	up	GO:0099055	integral component of postsynaptic membrane (GO:0099055)	CC
ENSG00000113327.16	GABRG2	protein_coding	-0.819794	9.80728e-13	5.13739e-11	dn	GO:0099060	integral component of postsynaptic specialization membrane (GO:0099060)	CC
ENSG00000182256.13	GABRG3	protein_coding	-0.463272	6.41137e-08	6.90235e-07	dn	GO:1904315	transmitter-gated ion channel activity involved in regulation of postsynaptic membrane potential (GO:1904315)	BP
ENSG00000128683.14	GAD1	protein_coding	-0.923188	8.51505e-12	3.19573e-10	dn	GO:0042136	neurotransmitter biosynthetic process (GO:0042136)	BP
ENSG00000136750.13	GAD2	protein_coding	-1.12559	1.28482e-12	6.47851e-11	dn	GO:0042136	neurotransmitter biosynthetic process (GO:0042136)	BP
ENSG00000172020.12	GAP43	protein_coding	-0.349831	0.00848814	0.0210018	dn	GO:0098793	presynapse (GO:0098793)	CC
ENSG00000111640.15	GAPDH	protein_coding	-0.265438	0.00396055	0.0109132	dn	GO:0099092	postsynaptic density, intracellular component (GO:0099092)	CC
ENSG00000057608.17	GDI2	protein_coding	-0.484516	7.18448e-09	1.02508e-07	dn	GO:0045202	synapse (GO:0045202)	CC
ENSG00000108262.15	GIT1	protein_coding	0.63016	9.32975e-06	5.48627e-05	up	GO:0098879	structural constituent of postsynaptic specialization (GO:0098879)	BP
ENSG00000101958.14	GLRA2	protein_coding	-0.728662	1.05605e-06	8.09758e-06	dn	GO:1904315	transmitter-gated ion channel activity involved in regulation of postsynaptic membrane potential (GO:1904315)	BP
ENSG00000145451.13	GLRA3	protein_coding	-0.986987	5.53759e-16	1.09456e-13	dn	GO:0099171	presynaptic modulation of chemical synaptic transmission (GO:0099171)	BP
ENSG00000109738.11	GLRB	protein_coding	-0.873938	1.12782e-14	1.22936e-12	dn	GO:0099572	postsynaptic specialization (GO:0099572)	CC
ENSG00000114353.17	GNAI2	protein_coding	0.40487	0.000445382	0.00164653	up	GO:0098992	neuronal dense core vesicle (GO:0098992)	CC
ENSG00000069966.18	GNB5	protein_coding	-0.299793	3.5629e-06	2.34956e-05	dn	GO:0098793	presynapse (GO:0098793)	CC
ENSG00000063660.9	GPC1	protein_coding	0.466699	7.10833e-06	4.32673e-05	up	GO:0045202	synapse (GO:0045202)	CC
ENSG00000213420.8	GPC2	protein_coding	0.664496	2.01518e-06	1.42252e-05	up	GO:0099174	regulation of presynapse organization (GO:0099174)	BP
ENSG00000183098.11	GPC6	protein_coding	-0.284517	0.00327367	0.00926066	dn	GO:0098696	regulation of neurotransmitter receptor localization to postsynaptic specialization membrane (GO:0098696)	BP
ENSG00000164850.15	GPER1	protein_coding	0.931207	3.90745e-06	2.54732e-05	up	GO:0099056	integral component of presynaptic membrane (GO:0099056)	CC
ENSG00000171723.15	GPHN	protein_coding	-0.232359	0.00025303	0.00100456	dn	GO:0099645	neurotransmitter receptor localization to postsynaptic specialization membrane (GO:0099645)	BP
ENSG00000150625.16	GPM6A	protein_coding	-0.682111	8.92313e-13	4.75831e-11	dn	GO:0050807	regulation of synapse organization (GO:0050807)	BP
ENSG00000155511.18	GRIA1	protein_coding	-0.289229	0.00350416	0.00981807	dn	GO:0099059	integral component of presynaptic active zone membrane (GO:0099059)	CC
ENSG00000120251.20	GRIA2	protein_coding	-0.759211	1.28585e-18	1.36157e-15	dn	GO:0099061	integral component of postsynaptic density membrane (GO:0099061)	CC
ENSG00000125675.18	GRIA3	protein_coding	-0.502999	2.85768e-12	1.2627e-10	dn	GO:0099055	integral component of postsynaptic membrane (GO:0099055)	CC
ENSG00000152578.13	GRIA4	protein_coding	-0.489625	4.2418e-11	1.24721e-09	dn	GO:0099061	integral component of postsynaptic density membrane (GO:0099061)	CC
ENSG00000182771.19	GRID1	protein_coding	0.215013	2.84367e-05	0.000145919	up	GO:0099055	integral component of postsynaptic membrane (GO:0099055)	CC
ENSG00000152208.13	GRID2	protein_coding	-0.276376	0.00186991	0.00572824	dn	GO:1905606	regulation of presynapse assembly (GO:1905606)	BP
ENSG00000215045.8	GRID2IP	protein_coding	0.413613	0.00128616	0.00415352	up	GO:0099072	regulation of postsynaptic membrane neurotransmitter receptor levels (GO:0099072)	BP
ENSG00000171189.17	GRIK1	protein_coding	-0.223743	0.00730291	0.0184417	dn	GO:1904315	transmitter-gated ion channel activity involved in regulation of postsynaptic membrane potential (GO:1904315)	BP
ENSG00000164418.20	GRIK2	protein_coding	-0.529179	2.57614e-07	2.32017e-06	dn	GO:0099507	ligand-gated ion channel activity involved in regulation of presynaptic membrane potential (GO:0099507)	BP
ENSG00000149403.12	GRIK4	protein_coding	0.216277	0.0103629	0.0249879	up	GO:0099055	integral component of postsynaptic membrane (GO:0099055)	CC
ENSG00000105737.9	GRIK5	protein_coding	0.55166	2.51522e-05	0.000130969	up	GO:0099507	ligand-gated ion channel activity involved in regulation of presynaptic membrane potential (GO:0099507)	BP
ENSG00000176884.15	GRIN1	protein_coding	0.39287	0.00121746	0.00396013	up	GO:0099059	integral component of presynaptic active zone membrane (GO:0099059)	CC
ENSG00000183454.17	GRIN2A	protein_coding	-0.579154	6.91196e-10	1.35807e-08	dn	GO:0099507	ligand-gated ion channel activity involved in regulation of presynaptic membrane potential (GO:0099507)	BP
ENSG00000273079.5	GRIN2B	protein_coding	-0.487174	9.65906e-07	7.46664e-06	dn	GO:0099061	integral component of postsynaptic density membrane (GO:0099061)	CC
ENSG00000161509.14	GRIN2C	protein_coding	0.709361	1.35639e-06	1.00339e-05	up	GO:1904315	transmitter-gated ion channel activity involved in regulation of postsynaptic membrane potential (GO:1904315)	BP
ENSG00000105464.3	GRIN2D	protein_coding	0.414095	0.00159117	0.00498431	up	GO:0099059	integral component of presynaptic active zone membrane (GO:0099059)	CC
ENSG00000198785.7	GRIN3A	protein_coding	-0.325583	0.000539367	0.00194585	dn	GO:0099171	presynaptic modulation of chemical synaptic transmission (GO:0099171)	BP
ENSG00000116032.5	GRIN3B	protein_coding	0.892806	2.57242e-06	1.76837e-05	up	GO:0099061	integral component of postsynaptic density membrane (GO:0099061)	CC
ENSG00000155974.12	GRIP1	protein_coding	-0.461339	5.24361e-10	1.07136e-08	dn	GO:0098794	postsynapse (GO:0098794)	CC
ENSG00000173020.11	GRK2	protein_coding	0.426117	0.000676799	0.0023722	up	GO:0098793	presynapse (GO:0098793)	CC
ENSG00000100077.15	GRK3	protein_coding	-0.386557	9.56991e-10	1.8084e-08	dn	GO:0014069	postsynaptic density (GO:0014069)	CC
ENSG00000152822.14	GRM1	protein_coding	-0.334222	0.0005511	0.00198103	dn	GO:0099055	integral component of postsynaptic membrane (GO:0099055)	CC
ENSG00000198822.10	GRM3	protein_coding	-0.288487	0.000540184	0.00194794	dn	GO:0099170	postsynaptic modulation of chemical synaptic transmission (GO:0099170)	BP
ENSG00000168959.14	GRM5	protein_coding	-0.461236	7.73027e-10	1.4941e-08	dn	GO:0099055	integral component of postsynaptic membrane (GO:0099055)	CC
ENSG00000196277.16	GRM7	protein_coding	-0.37617	1.80874e-06	1.29535e-05	dn	GO:0099171	presynaptic modulation of chemical synaptic transmission (GO:0099171)	BP
ENSG00000179603.18	GRM8	protein_coding	-0.252807	0.000796051	0.00273342	dn	GO:0099059	integral component of presynaptic active zone membrane (GO:0099059)	CC
ENSG00000030582.18	GRN	protein_coding	0.507786	0.0010675	0.00353951	up	GO:0045202	synapse (GO:0045202)	CC
ENSG00000134443.10	GRP	protein_coding	-1.08951	0.00191142	0.00583703	dn	GO:0098992	neuronal dense core vesicle (GO:0098992)	CC
ENSG00000169181.13	GSG1L	protein_coding	0.469152	3.56274e-05	0.000178101	up	GO:0099061	integral component of postsynaptic density membrane (GO:0099061)	CC
ENSG00000082701.15	GSK3B	protein_coding	-0.232514	2.6245e-07	2.35799e-06	dn	GO:0098696	regulation of neurotransmitter receptor localization to postsynaptic specialization membrane (GO:0098696)	BP
ENSG00000164116.16	GUCY1A1	protein_coding	-0.533028	5.63455e-10	1.13583e-08	dn	GO:0098925	retrograde trans-synaptic signaling by nitric oxide, modulating synaptic transmission (GO:0098925)	BP
ENSG00000061918.13	GUCY1B1	protein_coding	-0.7533	2.43713e-16	5.97176e-14	dn	GO:0098831	presynaptic active zone cytoplasmic component (GO:0098831)	CC
ENSG00000173805.16	HAP1	protein_coding	0.577972	0.000172083	0.000718556	up	GO:0099524	postsynaptic cytosol (GO:0099524)	CC
ENSG00000145681.11	HAPLN1	protein_coding	-0.795656	2.4939e-09	4.13775e-08	dn	GO:0045202	synapse (GO:0045202)	CC
ENSG00000164588.8	HCN1	protein_coding	-0.750705	2.27647e-12	1.03838e-10	dn	GO:0060078	regulation of postsynaptic membrane potential (GO:0060078)	BP
ENSG00000127946.17	HIP1	protein_coding	0.556381	9.85219e-10	1.8523e-08	up	GO:0099171	presynaptic modulation of chemical synaptic transmission (GO:0099171)	BP
ENSG00000130787.14	HIP1R	protein_coding	0.586282	9.86522e-10	1.85274e-08	up	GO:0099173	postsynapse organization (GO:0099173)	BP
ENSG00000177733.7	HNRNPA0	protein_coding	-0.275744	3.44772e-07	2.9977e-06	dn	GO:0045202	synapse (GO:0045202)	CC
ENSG00000135486.17	HNRNPA1	protein_coding	0.557831	0.000320869	0.00123519	up	GO:0045202	synapse (GO:0045202)	CC
ENSG00000170144.20	HNRNPA3	protein_coding	-0.272196	1.2507e-08	1.65471e-07	dn	GO:0014069	postsynaptic density (GO:0014069)	CC
ENSG00000197451.12	HNRNPAB	protein_coding	0.339385	0.0017249	0.00533337	up	GO:0099523	presynaptic cytosol (GO:0099523)	CC
ENSG00000138668.19	HNRNPD	protein_coding	-0.136451	0.00721275	0.018256	dn	GO:0014069	postsynaptic density (GO:0014069)	CC
ENSG00000169045.17	HNRNPH1	protein_coding	0.152489	0.0203176	0.0442777	up	GO:0014069	postsynaptic density (GO:0014069)	CC
ENSG00000165119.21	HNRNPK	protein_coding	-0.313543	1.58078e-06	1.14931e-05	dn	GO:0050804	modulation of chemical synaptic transmission (GO:0050804)	BP
ENSG00000143889.16	HNRNPLL	protein_coding	-0.519143	6.73395e-18	4.43678e-15	dn	GO:0045202	synapse (GO:0045202)	CC
ENSG00000099783.12	HNRNPM	protein_coding	0.223335	0.000152096	0.000643903	up	GO:0045202	synapse (GO:0045202)	CC
ENSG00000153187.20	HNRNPU	protein_coding	-0.101287	0.0216866	0.0468397	dn	GO:0098963	dendritic transport of messenger ribonucleoprotein complex (GO:0098963)	BP
ENSG00000105323.17	HNRNPUL1	protein_coding	0.653244	5.86168e-08	6.39651e-07	up	GO:0045202	synapse (GO:0045202)	CC
ENSG00000214753.4	HNRNPUL2	protein_coding	-0.203204	0.00060774	0.00216132	dn	GO:0045202	synapse (GO:0045202)	CC
ENSG00000152413.15	HOMER1	protein_coding	-0.606627	1.72632e-10	4.1244e-09	dn	GO:0099186	structural constituent of postsynapse (GO:0099186)	BP
ENSG00000121905.10	HPCA	protein_coding	-0.334414	0.0105833	0.0254427	dn	GO:0098794	postsynapse (GO:0098794)	CC
ENSG00000109971.14	HSPA8	protein_coding	-0.683623	1.0226e-10	2.62958e-09	dn	GO:0014069	postsynaptic density (GO:0014069)	CC
ENSG00000135312.6	HTR1B	protein_coding	0.398504	0.0140202	0.0322986	up	GO:0099171	presynaptic modulation of chemical synaptic transmission (GO:0099171)	BP
ENSG00000102468.10	HTR2A	protein_coding	-0.820542	7.50685e-13	4.10647e-11	dn	GO:0099171	presynaptic modulation of chemical synaptic transmission (GO:0099171)	BP
ENSG00000157219.5	HTR5A	protein_coding	-0.758928	1.75638e-12	8.44004e-11	dn	GO:0099060	integral component of postsynaptic specialization membrane (GO:0099060)	CC
ENSG00000148680.16	HTR7	protein_coding	-0.827475	2.23442e-09	3.75132e-08	dn	GO:0099056	integral component of presynaptic membrane (GO:0099056)	CC
ENSG00000017427.16	IGF1	protein_coding	-0.596847	6.15456e-05	0.000290429	dn	GO:0099170	postsynaptic modulation of chemical synaptic transmission (GO:0099170)	BP
ENSG00000140443.15	IGF1R	protein_coding	0.505503	5.61306e-08	6.16604e-07	up	GO:0099170	postsynaptic modulation of chemical synaptic transmission (GO:0099170)	BP
ENSG00000196083.10	IL1RAP	protein_coding	-0.37567	0.000165379	0.00069413	dn	GO:1905606	regulation of presynapse assembly (GO:1905606)	BP
ENSG00000189108.13	IL1RAPL2	protein_coding	-0.382637	0.00346118	0.00972153	dn	GO:1905606	regulation of presynapse assembly (GO:1905606)	BP
ENSG00000148798.11	INA	protein_coding	-0.504003	2.77349e-05	0.000142801	dn	GO:0098794	postsynapse (GO:0098794)	CC
ENSG00000144711.16	IQSEC1	protein_coding	0.366259	0.000222239	0.000897583	up	GO:0099170	postsynaptic modulation of chemical synaptic transmission (GO:0099170)	BP
ENSG00000124313.16	IQSEC2	protein_coding	0.42014	0.000422896	0.00157281	up	GO:0098831	presynaptic active zone cytoplasmic component (GO:0098831)	CC
ENSG00000120645.12	IQSEC3	protein_coding	0.648049	5.51233e-05	0.00026386	up	GO:0099629	postsynaptic specialization of symmetric synapse (GO:0099629)	CC
ENSG00000005884.18	ITGA3	protein_coding	0.360827	2.30428e-05	0.000121228	up	GO:0099055	integral component of postsynaptic membrane (GO:0099055)	CC
ENSG00000161638.11	ITGA5	protein_coding	0.687122	4.39413e-06	2.83405e-05	up	GO:0099055	integral component of postsynaptic membrane (GO:0099055)	CC
ENSG00000132470.14	ITGB4	protein_coding	0.948585	7.40298e-10	1.43834e-08	up	GO:0099055	integral component of postsynaptic membrane (GO:0099055)	CC
ENSG00000082781.12	ITGB5	protein_coding	0.510903	3.13162e-06	2.09877e-05	up	GO:0099699	integral component of synaptic membrane (GO:0099699)	CC
ENSG00000150995.19	ITPR1	protein_coding	-0.381004	1.07824e-06	8.23513e-06	dn	SYNGO:postsyn_ser_membrane_integral	integral component of postsynaptic SER membrane	CC
ENSG00000096433.11	ITPR3	protein_coding	0.900969	3.13717e-09	5.02193e-08	up	SYNGO:presyn_er_membrane_integral	integral component of presynaptic ER membrane	CC
ENSG00000096968.13	JAK2	protein_coding	-0.361228	4.70969e-07	3.9535e-06	dn	GO:0050804	modulation of chemical synaptic transmission (GO:0050804)	BP
ENSG00000160145.15	KALRN	protein_coding	-0.145806	0.00726898	0.0183717	dn	GO:0098793	presynapse (GO:0098793)	CC
ENSG00000111262.6	KCNA1	protein_coding	-0.394415	0.00103858	0.00345521	dn	GO:0099055	integral component of postsynaptic membrane (GO:0099055)	CC
ENSG00000182255.7	KCNA4	protein_coding	-0.49647	2.39713e-08	2.93325e-07	dn	GO:0099508	voltage-gated ion channel activity involved in regulation of presynaptic membrane potential (GO:0099508)	BP
ENSG00000069424.15	KCNAB2	protein_coding	0.360415	0.00598368	0.0155678	up	GO:0099061	integral component of postsynaptic density membrane (GO:0099061)	CC
ENSG00000129159.7	KCNC1	protein_coding	0.275623	0.00414064	0.0113447	up	GO:0099508	voltage-gated ion channel activity involved in regulation of presynaptic membrane potential (GO:0099508)	BP
ENSG00000166006.13	KCNC2	protein_coding	-0.514213	1.03505e-07	1.04738e-06	dn	GO:0099056	integral component of presynaptic membrane (GO:0099056)	CC
ENSG00000131398.14	KCNC3	protein_coding	0.64509	3.63284e-05	0.000181208	up	GO:0099056	integral component of presynaptic membrane (GO:0099056)	CC
ENSG00000116396.14	KCNC4	protein_coding	0.438238	4.36459e-05	0.000213435	up	GO:0099056	integral component of presynaptic membrane (GO:0099056)	CC
ENSG00000184408.10	KCND2	protein_coding	-0.489126	6.82489e-10	1.34453e-08	dn	GO:1905030	voltage-gated ion channel activity involved in regulation of postsynaptic membrane potential (GO:1905030)	BP
ENSG00000187486.5	KCNJ11	protein_coding	0.365339	0.00756281	0.0189993	up	GO:0099056	integral component of presynaptic membrane (GO:0099056)	CC
ENSG00000162989.5	KCNJ3	protein_coding	-0.556166	4.13021e-10	8.71578e-09	dn	GO:0099508	voltage-gated ion channel activity involved in regulation of presynaptic membrane potential (GO:0099508)	BP
ENSG00000157542.11	KCNJ6	protein_coding	-0.44105	2.65721e-06	1.81823e-05	dn	GO:0099056	integral component of presynaptic membrane (GO:0099056)	CC
ENSG00000156113.23	KCNMA1	protein_coding	-0.274837	2.72226e-07	2.43697e-06	dn	GO:0099507	ligand-gated ion channel activity involved in regulation of presynaptic membrane potential (GO:0099507)	BP
ENSG00000080709.16	KCNN2	protein_coding	-0.278346	0.0028868	0.00830654	dn	GO:0050804	modulation of chemical synaptic transmission (GO:0050804)	BP
ENSG00000185760.15	KCNQ5	protein_coding	-0.587719	7.46301e-09	1.05973e-07	dn	GO:0099056	integral component of presynaptic membrane (GO:0099056)	CC
ENSG00000138688.15	KIAA1109	protein_coding	-0.173458	0.00032578	0.00125134	dn	GO:1900242	regulation of synaptic vesicle endocytosis (GO:1900242)	BP
ENSG00000155980.12	KIF5A	protein_coding	0.449872	0.000264008	0.00104187	up	GO:0098971	anterograde dendritic transport of neurotransmitter receptor complex (GO:0098971)	BP
ENSG00000187961.14	KLHL17	protein_coding	0.51198	0.000503174	0.00182781	up	GO:0140252	regulation protein catabolic process at postsynapse (GO:0140252)	BP
ENSG00000114030.13	KPNA1	protein_coding	-0.349994	1.58737e-10	3.84195e-09	dn	GO:0014069	postsynaptic density (GO:0014069)	CC
ENSG00000182481.9	KPNA2	protein_coding	-0.368678	8.42275e-06	5.01056e-05	dn	GO:0014069	postsynaptic density (GO:0014069)	CC
ENSG00000118162.14	KPTN	protein_coding	0.334039	0.000981544	0.003285	up	GO:0098871	postsynaptic actin cytoskeleton (GO:0098871)	CC
ENSG00000130702.15	LAMA5	protein_coding	1.13715	1.11018e-12	5.72449e-11	up	GO:0099173	postsynapse organization (GO:0099173)	BP
ENSG00000172037.14	LAMB2	protein_coding	0.70053	7.28028e-09	1.03626e-07	up	GO:0043083	synaptic cleft (GO:0043083)	CC
ENSG00000135862.6	LAMC1	protein_coding	0.320358	1.15751e-07	1.15592e-06	up	GO:0043083	synaptic cleft (GO:0043083)	CC
ENSG00000002834.18	LASP1	protein_coding	0.440014	0.000143859	0.000613269	up	GO:0098794	postsynapse (GO:0098794)	CC
ENSG00000108231.13	LGI1	protein_coding	-0.212226	0.000884345	0.00299896	dn	GO:0099645	neurotransmitter receptor localization to postsynaptic specialization membrane (GO:0099645)	BP
ENSG00000111052.7	LIN7A	protein_coding	-0.773973	4.09506e-16	8.67247e-14	dn	GO:0045202	synapse (GO:0045202)	CC
ENSG00000148943.12	LIN7C	protein_coding	-0.435419	2.6054e-07	2.34297e-06	dn	GO:0045202	synapse (GO:0045202)	CC
ENSG00000064547.14	LPAR2	protein_coding	0.568512	2.87543e-06	1.94954e-05	up	GO:0099059	integral component of presynaptic active zone membrane (GO:0099059)	CC
ENSG00000128011.4	LRFN1	protein_coding	0.5813	0.000588744	0.0021007	up	GO:0099061	integral component of postsynaptic density membrane (GO:0099061)	CC
ENSG00000126243.9	LRFN3	protein_coding	0.919956	3.71296e-08	4.29351e-07	up	GO:0099059	integral component of presynaptic active zone membrane (GO:0099059)	CC
ENSG00000173621.9	LRFN4	protein_coding	0.419734	0.00195905	0.00595854	up	GO:0099151	regulation of postsynaptic density assembly (GO:0099151)	BP
ENSG00000165379.13	LRFN5	protein_coding	-0.440353	2.47491e-07	2.24262e-06	dn	GO:1905606	regulation of presynapse assembly (GO:1905606)	BP
ENSG00000128594.8	LRRC4	protein_coding	0.236365	0.0131656	0.0306732	up	GO:0099061	integral component of postsynaptic density membrane (GO:0099061)	CC
ENSG00000131409.13	LRRC4B	protein_coding	0.376799	0.00302422	0.00864409	up	GO:1905606	regulation of presynapse assembly (GO:1905606)	BP
ENSG00000033122.20	LRRC7	protein_coding	-0.444201	1.05954e-10	2.71749e-09	dn	GO:0099061	integral component of postsynaptic density membrane (GO:0099061)	CC
ENSG00000188906.16	LRRK2	protein_coding	-0.468725	5.04029e-07	4.20482e-06	dn	GO:1900242	regulation of synaptic vesicle endocytosis (GO:1900242)	BP
ENSG00000146006.8	LRRTM2	protein_coding	-0.473548	5.41923e-11	1.52733e-09	dn	GO:0099151	regulation of postsynaptic density assembly (GO:0099151)	BP
ENSG00000198739.11	LRRTM3	protein_coding	-0.381843	2.85062e-07	2.53351e-06	dn	GO:0099061	integral component of postsynaptic density membrane (GO:0099061)	CC
ENSG00000176204.13	LRRTM4	protein_coding	-0.286088	5.65488e-05	0.000269682	dn	GO:0099061	integral component of postsynaptic density membrane (GO:0099061)	CC
ENSG00000061337.15	LZTS1	protein_coding	0.335788	0.0120542	0.028421	up	GO:0099031	anchored component of postsynaptic density membrane (GO:0099031)	CC
ENSG00000088899.15	LZTS3	protein_coding	0.358342	0.00164515	0.00512472	up	GO:0150052	regulation of postsynapse assembly (GO:0150052)	BP
ENSG00000151276.23	MAGI1	protein_coding	-0.0996627	0.0153244	0.0348323	dn	GO:0098793	presynapse (GO:0098793)	CC
ENSG00000081026.19	MAGI3	protein_coding	-0.268512	1.12669e-06	8.55666e-06	dn	GO:0045202	synapse (GO:0045202)	CC
ENSG00000147676.14	MAL2	protein_coding	-0.6726	1.95789e-08	2.45765e-07	dn	GO:0030285	integral component of synaptic vesicle membrane (GO:0030285)	CC
ENSG00000078018.20	MAP2	protein_coding	-0.447016	7.76262e-08	8.1557e-07	dn	GO:0098794	postsynapse (GO:0098794)	CC
ENSG00000100030.14	MAPK1	protein_coding	-0.43924	1.17555e-10	2.96882e-09	dn	GO:0014069	postsynaptic density (GO:0014069)	CC
ENSG00000109339.24	MAPK10	polymorphic_pseudogene	-0.382116	4.13957e-10	8.72931e-09	dn	GO:0098969	neurotransmitter receptor transport to postsynaptic membrane (GO:0098969)	BP
ENSG00000112062.10	MAPK14	protein_coding	-0.14881	6.93377e-05	0.000322528	dn	GO:0099179	regulation of synaptic membrane adhesion (GO:0099179)	BP
ENSG00000102882.12	MAPK3	protein_coding	0.456742	0.00155365	0.00488435	up	GO:0050804	modulation of chemical synaptic transmission (GO:0050804)	BP
ENSG00000107643.16	MAPK8	protein_coding	-0.542683	1.28281e-11	4.51174e-10	dn	GO:0050804	modulation of chemical synaptic transmission (GO:0050804)	BP
ENSG00000050748.17	MAPK9	protein_coding	-0.499234	9.12414e-17	2.8346e-14	dn	GO:0050804	modulation of chemical synaptic transmission (GO:0050804)	BP
ENSG00000277443.3	MARCKS	protein_coding	-0.31593	3.99633e-05	0.000197216	dn	GO:0099523	presynaptic cytosol (GO:0099523)	CC
ENSG00000175130.7	MARCKSL1	protein_coding	0.375593	0.00810059	0.0201624	up	GO:0099509	regulation of presynaptic cytosolic calcium levels (GO:0099509)	BP
ENSG00000072518.20	MARK2	protein_coding	0.549247	6.47541e-06	3.99562e-05	up	GO:0099175	regulation of postsynapse organization (GO:0099175)	BP
ENSG00000112139.16	MDGA1	protein_coding	0.643396	1.74116e-05	9.51937e-05	up	GO:1905606	regulation of presynapse assembly (GO:1905606)	BP
ENSG00000139915.20	MDGA2	protein_coding	-0.429869	1.42323e-09	2.53133e-08	dn	GO:0099179	regulation of synaptic membrane adhesion (GO:0099179)	BP
ENSG00000169057.23	MECP2	protein_coding	0.339493	1.54384e-05	8.57017e-05	up	GO:0050807	regulation of synapse organization (GO:0050807)	BP
ENSG00000107186.16	MPDZ	protein_coding	-0.191772	0.00107042	0.00354841	dn	GO:0014069	postsynaptic density (GO:0014069)	CC
ENSG00000162910.19	MRPL55	protein_coding	-0.341184	0.000409698	0.00153083	dn	GO:0045202	synapse (GO:0045202)	CC
ENSG00000197535.14	MYO5A	protein_coding	-0.378287	7.51477e-09	1.06605e-07	dn	SYNGO:postsyn_ser	postsynaptic SER	CC
ENSG00000167306.20	MYO5B	protein_coding	-0.343221	0.00026888	0.00105898	dn	GO:0098871	postsynaptic actin cytoskeleton (GO:0098871)	CC
ENSG00000066933.16	MYO9A	protein_coding	-0.382337	1.92264e-15	3.0472e-13	dn	GO:0099084	postsynaptic specialization organization (GO:0099084)	BP
ENSG00000125814.17	NAPB	protein_coding	-0.937303	1.89991e-16	4.77376e-14	dn	GO:0010807	regulation of synaptic vesicle priming (GO:0010807)	BP
ENSG00000134265.13	NAPG	protein_coding	-0.705411	1.47511e-16	4.12223e-14	dn	GO:0045202	synapse (GO:0045202)	CC
ENSG00000172915.18	NBEA	protein_coding	-0.5866	4.36673e-17	1.65986e-14	dn	GO:0098696	regulation of neurotransmitter receptor localization to postsynaptic specialization membrane (GO:0098696)	BP
ENSG00000149294.16	NCAM1	protein_coding	0.217014	0.00659947	0.0169277	up	GO:0050804	modulation of chemical synaptic transmission (GO:0050804)	BP
ENSG00000130287.14	NCAN	protein_coding	0.751641	8.81705e-06	5.21998e-05	up	GO:0098966	perisynaptic extracellular matrix (GO:0098966)	CC
ENSG00000061676.15	NCKAP1	protein_coding	-0.662731	3.93365e-20	2.91572e-16	dn	GO:0050807	regulation of synapse organization (GO:0050807)	BP
ENSG00000089818.18	NECAP1	protein_coding	-0.831015	7.85815e-19	1.04725e-15	dn	GO:0140238	presynaptic endocytosis (GO:0140238)	BP
ENSG00000110400.11	NECTIN1	protein_coding	0.528555	0.000544358	0.00195941	up	GO:0050807	regulation of synapse organization (GO:0050807)	BP
ENSG00000177707.11	NECTIN3	protein_coding	-0.390627	4.39836e-08	4.99835e-07	dn	GO:0099061	integral component of postsynaptic density membrane (GO:0099061)	CC
ENSG00000277586.2	NEFL	protein_coding	-0.449431	0.000753978	0.00260788	dn	GO:0099160	postsynaptic intermediate filament cytoskeleton (GO:0099160)	CC
ENSG00000166342.19	NETO1	protein_coding	-0.537035	5.04083e-11	1.43846e-09	dn	GO:0099061	integral component of postsynaptic density membrane (GO:0099061)	CC
ENSG00000171208.10	NETO2	protein_coding	-0.476812	9.36644e-09	1.29225e-07	dn	GO:0098696	regulation of neurotransmitter receptor localization to postsynaptic specialization membrane (GO:0098696)	BP
ENSG00000196712.18	NF1	protein_coding	-0.270156	2.14357e-09	3.62342e-08	dn	GO:0099159	regulation of modification of postsynaptic structure (GO:0099159)	BP
ENSG00000129460.16	NGDN	protein_coding	-0.322531	2.34533e-05	0.000123117	dn	GO:0099170	postsynaptic modulation of chemical synaptic transmission (GO:0099170)	BP
ENSG00000169760.17	NLGN1	protein_coding	-0.337872	7.04938e-09	1.01165e-07	dn	GO:0098698	postsynaptic specialization assembly (GO:0098698)	BP
ENSG00000169992.10	NLGN2	protein_coding	0.613007	5.64738e-06	3.53845e-05	up	GO:0099060	integral component of postsynaptic specialization membrane (GO:0099060)	CC
ENSG00000196338.12	NLGN3	protein_coding	0.584818	4.84366e-06	3.0937e-05	up	GO:0099060	integral component of postsynaptic specialization membrane (GO:0099060)	CC
ENSG00000198929.13	NOS1AP	protein_coding	0.256704	0.0222571	0.047889	up	GO:0098974	postsynaptic actin cytoskeleton organization (GO:0098974)	BP
ENSG00000156642.17	NPTN	protein_coding	-0.617843	2.19633e-13	1.46995e-11	dn	GO:0099061	integral component of postsynaptic density membrane (GO:0099061)	CC
ENSG00000164128.7	NPY1R	protein_coding	-0.471012	1.37159e-05	7.70486e-05	dn	GO:0099538	synaptic signaling via neuropeptide (GO:0099538)	BP
ENSG00000185149.6	NPY2R	protein_coding	-0.83102	0.000627659	0.00222229	dn	GO:0099538	synaptic signaling via neuropeptide (GO:0099538)	BP
ENSG00000164129.12	NPY5R	protein_coding	-0.697876	1.40372e-09	2.49813e-08	dn	GO:0098793	presynapse (GO:0098793)	CC
ENSG00000113580.15	NR3C1	protein_coding	-0.315011	1.54644e-06	1.12737e-05	dn	GO:0099092	postsynaptic density, intracellular component (GO:0099092)	CC
ENSG00000091129.21	NRCAM	protein_coding	-0.309328	3.14588e-11	9.73613e-10	dn	GO:0099061	integral component of postsynaptic density membrane (GO:0099061)	CC
ENSG00000157168.20	NRG1	protein_coding	-0.375544	0.000562141	0.00201779	dn	GO:0099149	regulation of postsynaptic neurotransmitter receptor endocytosis (GO:0099149)	BP
ENSG00000158458.20	NRG2	protein_coding	0.522874	5.05186e-10	1.03871e-08	up	GO:0051963	regulation of synapse assembly (GO:0051963)	BP
ENSG00000154146.13	NRGN	protein_coding	0.706595	0.00122286	0.00397418	up	GO:0099170	postsynaptic modulation of chemical synaptic transmission (GO:0099170)	BP
ENSG00000179915.23	NRXN1	protein_coding	-0.517888	1.94601e-14	1.9539e-12	dn	GO:0098693	regulation of synaptic vesicle cycle (GO:0098693)	BP
ENSG00000021645.19	NRXN3	protein_coding	-0.460093	4.28833e-09	6.55203e-08	dn	GO:0099171	presynaptic modulation of chemical synaptic transmission (GO:0099171)	BP
ENSG00000073969.18	NSF	protein_coding	-0.81529	2.15728e-13	1.44708e-11	dn	GO:0099523	presynaptic cytosol (GO:0099523)	CC
ENSG00000168824.14	NSG1	protein_coding	-0.46193	4.7626e-05	0.000230955	dn	GO:0098887	neurotransmitter receptor transport, endosome to postsynaptic membrane (GO:0098887)	BP
ENSG00000165802.22	NSMF	protein_coding	0.634229	2.22483e-06	1.55136e-05	up	GO:0098794	postsynapse (GO:0098794)	CC
ENSG00000065320.9	NTN1	protein_coding	0.711168	1.66211e-08	2.12781e-07	up	GO:0051963	regulation of synapse assembly (GO:0051963)	BP
ENSG00000196358.11	NTNG2	protein_coding	0.664868	6.99684e-07	5.62041e-06	up	GO:1905606	regulation of presynapse assembly (GO:1905606)	BP
ENSG00000083635.8	NUFIP1	protein_coding	-0.466015	7.88715e-13	4.29076e-11	dn	GO:0045202	synapse (GO:0045202)	CC
ENSG00000133961.20	NUMB	protein_coding	0.313661	7.62455e-07	6.07363e-06	up	GO:0014069	postsynaptic density (GO:0014069)	CC
ENSG00000105245.9	NUMBL	protein_coding	0.383377	0.00159168	0.00498539	up	GO:0150052	regulation of postsynapse assembly (GO:0150052)	BP
ENSG00000147162.14	OGT	protein_coding	-0.434421	1.08729e-07	1.0939e-06	dn	GO:0099524	postsynaptic cytosol (GO:0099524)	CC
ENSG00000105088.8	OLFM2	protein_coding	0.643184	9.91924e-05	0.000440658	up	GO:0099243	extrinsic component of synaptic membrane (GO:0099243)	CC
ENSG00000079482.13	OPHN1	protein_coding	0.195232	0.000807747	0.00276962	up	GO:0098880	maintenance of postsynaptic specialization structure (GO:0098880)	BP
ENSG00000082556.13	OPRK1	polymorphic_pseudogene	-0.440698	0.000222524	0.000898612	dn	GO:0030285	integral component of synaptic vesicle membrane (GO:0030285)	CC
ENSG00000112038.18	OPRM1	protein_coding	-0.630722	8.20027e-08	8.53386e-07	dn	GO:0097444	spine apparatus (GO:0097444)	CC
ENSG00000089041.17	P2RX7	protein_coding	0.524361	2.12158e-08	2.63853e-07	up	GO:0099161	regulation of presynaptic dense core vesicle exocytosis (GO:0099161)	BP
ENSG00000175591.11	P2RY2	protein_coding	0.699414	4.85496e-05	0.000234858	up	GO:0099059	integral component of presynaptic active zone membrane (GO:0099059)	CC
ENSG00000186912.6	P2RY4	protein_coding	0.738641	0.00196736	0.00598199	up	GO:0099509	regulation of presynaptic cytosolic calcium levels (GO:0099509)	BP
ENSG00000070756.16	PABPC1	protein_coding	0.236755	0.0021876	0.00653305	up	GO:0045202	synapse (GO:0045202)	CC
ENSG00000124507.11	PACSIN1	protein_coding	0.516766	0.00113396	0.00372529	up	GO:0048488	synaptic vesicle endocytosis (GO:0048488)	BP
ENSG00000007168.13	PAFAH1B1	protein_coding	-0.617401	2.01365e-19	4.12406e-16	dn	GO:0050804	modulation of chemical synaptic transmission (GO:0050804)	BP
ENSG00000149269.9	PAK1	protein_coding	-0.520502	8.25988e-07	6.51322e-06	dn	GO:0150036	regulation of trans-synaptic signaling by endocannabinoid, modulating synaptic transmission (GO:0150036)	BP
ENSG00000077264.15	PAK3	protein_coding	-0.722922	1.65805e-16	4.39314e-14	dn	GO:0099175	regulation of postsynapse organization (GO:0099175)	BP
ENSG00000101349.16	PAK5	protein_coding	-0.371104	1.0618e-05	6.1444e-05	dn	GO:0045202	synapse (GO:0045202)	CC
ENSG00000140694.17	PARN	protein_coding	-0.125551	0.00988	0.0239637	dn	GO:0098794	postsynapse (GO:0098794)	CC
ENSG00000169564.7	PCBP1	protein_coding	0.307086	0.00672372	0.0172048	up	GO:0014069	postsynaptic density (GO:0014069)	CC
ENSG00000197111.15	PCBP2	protein_coding	-0.204498	0.000672929	0.00235891	dn	GO:0014069	postsynaptic density (GO:0014069)	CC
ENSG00000118946.12	PCDH17	protein_coding	-0.206088	0.00187437	0.00574045	dn	GO:0099560	synapse adhesion between pre- and post-synapse (GO:0099560)	BP
ENSG00000136099.13	PCDH8	protein_coding	-0.385232	0.00888792	0.021856	dn	GO:0050804	modulation of chemical synaptic transmission (GO:0050804)	BP
ENSG00000065989.16	PDE4A	protein_coding	0.307736	0.0031027	0.00883942	up	GO:0050804	modulation of chemical synaptic transmission (GO:0050804)	BP
ENSG00000101327.9	PDYN	protein_coding	-1.24335	8.64518e-05	0.000390907	dn	GO:0099013	neuronal dense core vesicle lumen (GO:0099013)	CC
ENSG00000181195.11	PENK	protein_coding	-1.06754	0.000227528	0.000916073	dn	GO:0034592	synaptic vesicle lumen (GO:0034592)	CC
ENSG00000108518.8	PFN1	protein_coding	0.534803	0.00219289	0.00654688	up	GO:0098794	postsynapse (GO:0098794)	CC
ENSG00000070087.14	PFN2	protein_coding	-0.811237	9.39922e-20	3.6148e-16	dn	GO:0098793	presynapse (GO:0098793)	CC
ENSG00000167085.11	PHB	protein_coding	-0.259767	0.00133631	0.00428929	dn	GO:0098891	extrinsic component of presynaptic active zone membrane (GO:0098891)	CC
ENSG00000073921.18	PICALM	protein_coding	-0.172901	0.00255486	0.00748582	dn	GO:0098894	extrinsic component of presynaptic endocytic zone membrane (GO:0098894)	CC
ENSG00000100151.16	PICK1	protein_coding	0.297067	0.00138648	0.00443019	up	GO:0099572	postsynaptic specialization (GO:0099572)	CC
ENSG00000186111.9	PIP5K1C	protein_coding	0.815164	1.02721e-06	7.89827e-06	up	GO:0014069	postsynaptic density (GO:0014069)	CC
ENSG00000182621.18	PLCB1	protein_coding	-0.410372	1.40958e-07	1.3707e-06	dn	GO:0099178	regulation of retrograde trans-synaptic signaling by endocanabinoid (GO:0099178)	BP
ENSG00000137841.12	PLCB2	protein_coding	0.49261	5.84516e-05	0.000277685	up	GO:0098992	neuronal dense core vesicle (GO:0098992)	CC
ENSG00000149782.11	PLCB3	protein_coding	0.733321	5.69873e-07	4.69184e-06	up	GO:0099524	postsynaptic cytosol (GO:0099524)	CC
ENSG00000101333.16	PLCB4	protein_coding	-0.290336	5.98786e-05	0.00028342	dn	SYNGO:postsyn_ser	postsynaptic SER	CC
ENSG00000124181.14	PLCG1	protein_coding	0.399811	1.18166e-07	1.1737e-06	up	GO:0050804	modulation of chemical synaptic transmission (GO:0050804)	BP
ENSG00000182836.10	PLCXD3	protein_coding	-0.562496	1.81183e-06	1.29662e-05	dn	GO:0045202	synapse (GO:0045202)	CC
ENSG00000171680.22	PLEKHG5	protein_coding	0.664323	1.78216e-08	2.25905e-07	up	GO:0140251	regulation protein catabolic process at presynapse (GO:0140251)	BP
ENSG00000117600.12	PLPPR4	protein_coding	-0.669015	4.68947e-08	5.27859e-07	dn	GO:0099061	integral component of postsynaptic density membrane (GO:0099061)	CC
ENSG00000102024.18	PLS3	protein_coding	-0.472523	6.67901e-08	7.15821e-07	dn	GO:0098693	regulation of synaptic vesicle cycle (GO:0098693)	BP
ENSG00000136040.9	PLXNC1	protein_coding	-0.459903	1.40266e-12	7.00127e-11	dn	GO:1905806	regulation of synapse disassembly (GO:1905806)	BP
ENSG00000004399.12	PLXND1	protein_coding	0.624509	3.7506e-08	4.33028e-07	up	GO:0008039	synaptic target recognition (GO:0008039)	BP
ENSG00000138777.20	PPA2	protein_coding	-0.411691	3.78443e-08	4.36764e-07	dn	GO:0045202	synapse (GO:0045202)	CC
ENSG00000131626.18	PPFIA1	protein_coding	0.218403	8.30102e-08	8.63265e-07	up	GO:0099072	regulation of postsynaptic membrane neurotransmitter receptor levels (GO:0099072)	BP
ENSG00000139220.16	PPFIA2	protein_coding	-0.302547	1.68329e-06	1.21431e-05	dn	GO:2000300	regulation of synaptic vesicle exocytosis (GO:2000300)	BP
ENSG00000143847.15	PPFIA4	protein_coding	0.254466	0.0218617	0.0471436	up	GO:0098793	presynapse (GO:0098793)	CC
ENSG00000166387.13	PPFIBP2	protein_coding	0.399472	1.16686e-05	6.68397e-05	up	GO:0098793	presynapse (GO:0098793)	CC
ENSG00000111110.12	PPM1H	protein_coding	-0.271631	0.000172473	0.000719423	dn	GO:0045202	synapse (GO:0045202)	CC
ENSG00000131771.14	PPP1R1B	protein_coding	0.670369	6.86014e-06	4.19514e-05	up	GO:0098794	postsynapse (GO:0098794)	CC
ENSG00000158528.12	PPP1R9A	protein_coding	-0.460507	1.48466e-13	1.04969e-11	dn	GO:0098793	presynapse (GO:0098793)	CC
ENSG00000108819.11	PPP1R9B	protein_coding	0.52124	0.00111122	0.00366113	up	GO:0014069	postsynaptic density (GO:0014069)	CC
ENSG00000113575.10	PPP2CA	protein_coding	-0.499064	5.49536e-13	3.15149e-11	dn	GO:0045202	synapse (GO:0045202)	CC
ENSG00000221914.11	PPP2R2A	protein_coding	-0.390118	7.9823e-08	8.35395e-07	dn	GO:0045202	synapse (GO:0045202)	CC
ENSG00000138814.17	PPP3CA	protein_coding	-0.681012	6.41501e-15	7.82711e-13	dn	GO:0045202	synapse (GO:0045202)	CC
ENSG00000107758.15	PPP3CB	protein_coding	-0.617912	2.9727e-15	4.27126e-13	dn	GO:0045202	synapse (GO:0045202)	CC
ENSG00000221823.11	PPP3R1	protein_coding	-0.633808	3.03062e-16	6.96549e-14	dn	GO:0098693	regulation of synaptic vesicle cycle (GO:0098693)	BP
ENSG00000072062.14	PRKACA	protein_coding	0.508076	0.0002574	0.0010185	up	GO:0098793	presynapse (GO:0098793)	CC
ENSG00000108946.14	PRKAR1A	protein_coding	-0.576714	5.58697e-11	1.56419e-09	dn	GO:0045202	synapse (GO:0045202)	CC
ENSG00000005249.13	PRKAR2B	protein_coding	-0.789606	3.07935e-15	4.3684e-13	dn	GO:0050804	modulation of chemical synaptic transmission (GO:0050804)	BP
ENSG00000154229.12	PRKCA	protein_coding	0.201575	0.00252062	0.00739499	up	GO:0099523	presynaptic cytosol (GO:0099523)	CC
ENSG00000166501.14	PRKCB	protein_coding	-0.406837	3.28795e-06	2.19017e-05	dn	GO:2000300	regulation of synaptic vesicle exocytosis (GO:2000300)	BP
ENSG00000171132.14	PRKCE	protein_coding	-0.41054	7.43539e-08	7.84248e-07	dn	GO:0099171	presynaptic modulation of chemical synaptic transmission (GO:0099171)	BP
ENSG00000163558.13	PRKCI	protein_coding	-0.556075	7.83336e-17	2.551e-14	dn	GO:0099072	regulation of postsynaptic membrane neurotransmitter receptor levels (GO:0099072)	BP
ENSG00000185345.22	PRKN	protein_coding	-0.22137	4.57685e-05	0.000222969	dn	GO:0030672	synaptic vesicle membrane (GO:0030672)	CC
ENSG00000131188.12	PRR7	protein_coding	0.529347	0.0077445	0.01939	up	GO:0099527	postsynapse to nucleus signaling pathway (GO:0099527)	BP
ENSG00000204314.12	PRRT1	protein_coding	0.783568	5.86171e-05	0.000278248	up	GO:0099055	integral component of postsynaptic membrane (GO:0099055)	CC
ENSG00000167371.21	PRRT2	protein_coding	0.478267	0.000871617	0.00296122	up	GO:0150037	regulation of calcium-dependent activation of synaptic vesicle fusion (GO:0150037)	BP
ENSG00000146005.4	PSD2	protein_coding	0.757307	6.54302e-09	9.47237e-08	up	GO:0098794	postsynapse (GO:0098794)	CC
ENSG00000171862.11	PTEN	protein_coding	-0.494036	2.05129e-12	9.61919e-11	dn	GO:0099524	postsynaptic cytosol (GO:0099524)	CC
ENSG00000169398.19	PTK2	protein_coding	-0.0891391	0.0173338	0.0387316	dn	GO:0098794	postsynapse (GO:0098794)	CC
ENSG00000076201.15	PTPN23	protein_coding	0.558064	3.21889e-09	5.13654e-08	up	GO:0099161	regulation of presynaptic dense core vesicle exocytosis (GO:0099161)	BP
ENSG00000153707.17	PTPRD	protein_coding	-0.22946	0.00345924	0.00971757	dn	GO:0099151	regulation of postsynaptic density assembly (GO:0099151)	BP
ENSG00000142949.17	PTPRF	protein_coding	0.372465	0.000138817	0.000593992	up	GO:0099061	integral component of postsynaptic density membrane (GO:0099061)	CC
ENSG00000151490.14	PTPRO	protein_coding	-0.67032	1.01315e-14	1.12707e-12	dn	GO:0099061	integral component of postsynaptic density membrane (GO:0099061)	CC
ENSG00000105426.16	PTPRS	protein_coding	0.397394	0.000151491	0.000641749	up	GO:0099560	synapse adhesion between pre- and post-synapse (GO:0099560)	BP
ENSG00000196090.12	PTPRT	protein_coding	-0.264244	0.00769062	0.0192779	dn	GO:0050807	regulation of synapse organization (GO:0050807)	BP
ENSG00000172733.11	PURG	protein_coding	-0.35742	1.1591e-07	1.15711e-06	dn	GO:0045202	synapse (GO:0045202)	CC
ENSG00000112531.17	QKI	protein_coding	-0.263207	0.00242068	0.00714209	dn	GO:0045202	synapse (GO:0045202)	CC
ENSG00000084733.11	RAB10	protein_coding	-0.222297	0.00131578	0.00423486	dn	GO:0098993	anchored component of synaptic vesicle membrane (GO:0098993)	CC
ENSG00000103769.10	RAB11A	protein_coding	-0.582099	7.30581e-14	5.85432e-12	dn	GO:0098887	neurotransmitter receptor transport, endosome to postsynaptic membrane (GO:0098887)	BP
ENSG00000185236.12	RAB11B	protein_coding	0.599347	6.38331e-11	1.75728e-09	up	GO:0098993	anchored component of synaptic vesicle membrane (GO:0098993)	CC
ENSG00000090565.16	RAB11FIP3	protein_coding	0.454038	3.30761e-05	0.000166866	up	GO:0098944	postsynaptic recycling endosome membrane (GO:0098944)	CC
ENSG00000119396.11	RAB14	protein_coding	-0.478374	3.83763e-13	2.32353e-11	dn	GO:0098993	anchored component of synaptic vesicle membrane (GO:0098993)	CC
ENSG00000124839.13	RAB17	protein_coding	0.484034	0.0187908	0.0415056	up	GO:0098794	postsynapse (GO:0098794)	CC
ENSG00000099246.16	RAB18	protein_coding	-0.553804	2.5625e-13	1.67347e-11	dn	GO:0045202	synapse (GO:0045202)	CC
ENSG00000138069.18	RAB1A	protein_coding	-0.460033	2.30305e-14	2.24626e-12	dn	GO:0098793	presynapse (GO:0098793)	CC
ENSG00000174903.16	RAB1B	protein_coding	0.453355	0.000500118	0.00181878	up	GO:0045202	synapse (GO:0045202)	CC
ENSG00000080371.6	RAB21	protein_coding	-0.30173	2.89538e-08	3.4476e-07	dn	GO:0045202	synapse (GO:0045202)	CC
ENSG00000041353.10	RAB27B	protein_coding	-1.20816	7.91568e-17	2.551e-14	dn	GO:0098993	anchored component of synaptic vesicle membrane (GO:0098993)	CC
ENSG00000104388.15	RAB2A	protein_coding	-0.579292	1.05261e-12	5.4561e-11	dn	GO:0098993	anchored component of synaptic vesicle membrane (GO:0098993)	CC
ENSG00000172007.7	RAB33B	protein_coding	-0.445584	5.40824e-07	4.48027e-06	dn	GO:0098793	presynapse (GO:0098793)	CC
ENSG00000169213.7	RAB3B	protein_coding	-0.634296	8.09183e-05	0.000368892	dn	GO:0098693	regulation of synaptic vesicle cycle (GO:0098693)	BP
ENSG00000152932.8	RAB3C	protein_coding	-0.965626	3.73602e-15	5.01219e-13	dn	GO:0098993	anchored component of synaptic vesicle membrane (GO:0098993)	CC
ENSG00000168118.12	RAB4A	protein_coding	-0.317435	3.82268e-06	2.49864e-05	dn	GO:0098993	anchored component of synaptic vesicle membrane (GO:0098993)	CC
ENSG00000167578.18	RAB4B	protein_coding	0.49036	0.000210441	0.000856778	up	GO:0098993	anchored component of synaptic vesicle membrane (GO:0098993)	CC
ENSG00000144566.11	RAB5A	protein_coding	-0.261409	2.42777e-05	0.00012695	dn	GO:0048488	synaptic vesicle endocytosis (GO:0048488)	BP
ENSG00000111540.16	RAB5B	protein_coding	0.216054	0.0131888	0.0307152	up	GO:0098993	anchored component of synaptic vesicle membrane (GO:0098993)	CC
ENSG00000175582.19	RAB6A	protein_coding	-0.380668	4.89069e-08	5.47835e-07	dn	GO:0098793	presynapse (GO:0098793)	CC
ENSG00000154917.11	RAB6B	protein_coding	-0.319985	0.00010318	0.000456392	dn	GO:0098793	presynapse (GO:0098793)	CC
ENSG00000075785.13	RAB7A	protein_coding	0.254837	0.0018691	0.00572667	up	GO:0098993	anchored component of synaptic vesicle membrane (GO:0098993)	CC
ENSG00000166128.13	RAB8B	protein_coding	-0.479902	3.65907e-11	1.09917e-09	dn	GO:0098793	presynapse (GO:0098793)	CC
ENSG00000105404.11	RABAC1	protein_coding	-0.260677	0.00515067	0.0136998	dn	GO:0045202	synapse (GO:0045202)	CC
ENSG00000029725.17	RABEP1	protein_coding	-0.224203	5.80394e-07	4.76283e-06	dn	GO:0099523	presynaptic cytosol (GO:0099523)	CC
ENSG00000136238.18	RAC1	protein_coding	0.512835	0.00189404	0.0057941	up	GO:0098794	postsynapse (GO:0098794)	CC
ENSG00000006451.8	RALA	protein_coding	-0.18235	0.000342768	0.00130963	dn	GO:0099149	regulation of postsynaptic neurotransmitter receptor endocytosis (GO:0099149)	BP
ENSG00000137040.10	RANBP6	protein_coding	-0.669215	1.76776e-14	1.79709e-12	dn	GO:0045202	synapse (GO:0045202)	CC
ENSG00000116473.14	RAP1A	protein_coding	-0.257465	0.00022051	0.000891603	dn	GO:0098696	regulation of neurotransmitter receptor localization to postsynaptic specialization membrane (GO:0098696)	BP
ENSG00000127314.18	RAP1B	protein_coding	-0.191358	0.00198208	0.00601747	dn	GO:0099010	modification of postsynaptic structure (GO:0099010)	BP
ENSG00000125249.7	RAP2A	protein_coding	-0.591215	1.41157e-13	1.01091e-11	dn	GO:0099072	regulation of postsynaptic membrane neurotransmitter receptor levels (GO:0099072)	BP
ENSG00000173166.18	RAPH1	protein_coding	-0.47347	2.3095e-08	2.8342e-07	dn	GO:0099054	presynapse assembly (GO:0099054)	BP
ENSG00000147274.14	RBMX	protein_coding	-0.205065	2.68547e-05	0.000138883	dn	GO:0014069	postsynaptic density (GO:0014069)	CC
ENSG00000173039.19	RELA	protein_coding	0.526956	1.02366e-05	5.95343e-05	up	GO:0045202	synapse (GO:0045202)	CC
ENSG00000182901.16	RGS7	protein_coding	-0.313523	0.000101406	0.000449279	dn	GO:0045211	postsynaptic membrane (GO:0045211)	CC
ENSG00000186479.5	RGS7BP	protein_coding	-0.346638	0.00021779	0.000881897	dn	GO:0098793	presynapse (GO:0098793)	CC
ENSG00000106615.10	RHEB	protein_coding	-0.279864	0.0010117	0.00337293	dn	GO:0045202	synapse (GO:0045202)	CC
ENSG00000079841.18	RIMS1	protein_coding	-0.325506	4.32072e-05	0.000211464	dn	GO:0016081	synaptic vesicle docking (GO:0016081)	BP
ENSG00000176406.23	RIMS2	protein_coding	-0.31272	9.92946e-05	0.000441047	dn	GO:0016082	synaptic vesicle priming (GO:0016082)	BP
ENSG00000034677.13	RNF19A	protein_coding	-0.288636	0.00148331	0.00469707	dn	GO:0099576	regulation of protein catabolic process at postsynapse, modulating synaptic transmission (GO:0099576)	BP
ENSG00000011275.18	RNF216	protein_coding	0.0853656	0.0162747	0.0366774	up	GO:0098793	presynapse (GO:0098793)	CC
ENSG00000067900.8	ROCK1	protein_coding	0.117226	0.0119634	0.0282427	up	GO:0090128	regulation of synapse maturation (GO:0090128)	BP
ENSG00000134318.14	ROCK2	protein_coding	-0.202376	7.14817e-06	4.34652e-05	dn	GO:0098974	postsynaptic actin cytoskeleton organization (GO:0098974)	BP
ENSG00000067836.12	ROGDI	protein_coding	0.246521	0.00731914	0.0184732	up	GO:0098793	presynapse (GO:0098793)	CC
ENSG00000147403.16	RPL10	protein_coding	-0.345765	1.84103e-05	9.98624e-05	dn	GO:0140236	translation at presynapse (GO:0140236)	BP
ENSG00000198755.11	RPL10A	protein_coding	-0.494953	9.2353e-08	9.47793e-07	dn	GO:0140236	translation at presynapse (GO:0140236)	BP
ENSG00000197958.13	RPL12	protein_coding	-0.323796	0.000200965	0.000822891	dn	GO:0140242	translation at postsynapse (GO:0140242)	BP
ENSG00000188846.14	RPL14	protein_coding	0.234298	0.0127489	0.0298288	up	SYNGO:postsyn_ribosome	postsynaptic ribosome	CC
ENSG00000174748.21	RPL15	protein_coding	-0.568828	2.57912e-14	2.49082e-12	dn	GO:0140242	translation at postsynapse (GO:0140242)	BP
ENSG00000108298.11	RPL19	protein_coding	-0.251574	0.00142304	0.00453382	dn	GO:0045202	synapse (GO:0045202)	CC
ENSG00000122026.10	RPL21	protein_coding	-0.598833	7.34092e-10	1.42816e-08	dn	SYNGO:postsyn_ribosome	postsynaptic ribosome	CC
ENSG00000116251.11	RPL22	protein_coding	-0.169443	0.0119036	0.0281332	dn	GO:0045202	synapse (GO:0045202)	CC
ENSG00000125691.13	RPL23	protein_coding	-0.47083	2.82249e-08	3.37033e-07	dn	SYNGO:presyn_ribosome	presynaptic ribosome	CC
ENSG00000114391.13	RPL24	protein_coding	-0.298365	0.000262331	0.00103608	dn	GO:0140242	translation at postsynapse (GO:0140242)	BP
ENSG00000161970.15	RPL26	protein_coding	-0.61854	8.12294e-11	2.15804e-09	dn	GO:0140236	translation at presynapse (GO:0140236)	BP
ENSG00000131469.14	RPL27	protein_coding	-0.484675	1.17387e-07	1.16855e-06	dn	SYNGO:postsyn_ribosome	postsynaptic ribosome	CC
ENSG00000166441.13	RPL27A	protein_coding	-0.252691	0.000179108	0.000744061	dn	SYNGO:postsyn_ribosome	postsynaptic ribosome	CC
ENSG00000108107.14	RPL28	protein_coding	0.330173	9.79203e-06	5.732e-05	up	GO:0140236	translation at presynapse (GO:0140236)	BP
ENSG00000100316.16	RPL3	protein_coding	-0.628043	2.36619e-09	3.9524e-08	dn	GO:0045202	synapse (GO:0045202)	CC
ENSG00000156482.11	RPL30	protein_coding	-0.454179	6.59783e-08	7.07739e-07	dn	GO:0045202	synapse (GO:0045202)	CC
ENSG00000071082.11	RPL31	protein_coding	-0.721775	1.13428e-11	4.07146e-10	dn	GO:0045202	synapse (GO:0045202)	CC
ENSG00000144713.13	RPL32	protein_coding	-0.467108	6.06638e-08	6.58191e-07	dn	SYNGO:presyn_ribosome	presynaptic ribosome	CC
ENSG00000109475.16	RPL34	protein_coding	-0.521358	2.70604e-09	4.41317e-08	dn	SYNGO:postsyn_ribosome	postsynaptic ribosome	CC
ENSG00000136942.15	RPL35	protein_coding	-0.51385	8.02045e-08	8.38203e-07	dn	SYNGO:postsyn_ribosome	postsynaptic ribosome	CC
ENSG00000182899.17	RPL35A	protein_coding	-0.587863	1.78317e-10	4.23972e-09	dn	GO:0045202	synapse (GO:0045202)	CC
ENSG00000130255.13	RPL36	protein_coding	-0.286494	0.00283893	0.00819405	dn	GO:0140236	translation at presynapse (GO:0140236)	BP
ENSG00000197756.10	RPL37A	protein_coding	-0.486893	6.44427e-09	9.35224e-08	dn	GO:0140242	translation at postsynapse (GO:0140242)	BP
ENSG00000172809.13	RPL38	protein_coding	-0.305178	5.92905e-05	0.00028086	dn	GO:0140236	translation at presynapse (GO:0140236)	BP
ENSG00000174444.15	RPL4	protein_coding	-0.548262	5.72307e-12	2.27458e-10	dn	SYNGO:postsyn_ribosome	postsynaptic ribosome	CC
ENSG00000122406.14	RPL5	protein_coding	-0.431488	1.07906e-07	1.08672e-06	dn	GO:0045202	synapse (GO:0045202)	CC
ENSG00000089009.15	RPL6	protein_coding	-0.200221	0.00534664	0.0141462	dn	SYNGO:postsyn_ribosome	postsynaptic ribosome	CC
ENSG00000147604.14	RPL7	protein_coding	-0.728809	5.62856e-14	4.79543e-12	dn	SYNGO:postsyn_ribosome	postsynaptic ribosome	CC
ENSG00000148303.17	RPL7A	protein_coding	-0.197974	0.0104993	0.0252653	dn	SYNGO:presyn_ribosome	presynaptic ribosome	CC
ENSG00000163682.16	RPL9	protein_coding	-0.605602	1.09479e-09	2.01863e-08	dn	SYNGO:postsyn_ribosome	postsynaptic ribosome	CC
ENSG00000089157.16	RPLP0	protein_coding	-0.389772	1.19302e-05	6.80621e-05	dn	GO:0140242	translation at postsynapse (GO:0140242)	BP
ENSG00000137818.12	RPLP1	protein_coding	0.624406	7.41299e-05	0.000341763	up	SYNGO:postsyn_ribosome	postsynaptic ribosome	CC
ENSG00000177600.9	RPLP2	protein_coding	0.383003	0.00333697	0.00942265	up	GO:0140236	translation at presynapse (GO:0140236)	BP
ENSG00000142534.7	RPS11	protein_coding	-0.289685	4.79107e-05	0.000232071	dn	SYNGO:presyn_ribosome	presynaptic ribosome	CC
ENSG00000112306.8	RPS12	protein_coding	-0.237172	0.0203745	0.0443787	dn	SYNGO:presyn_ribosome	presynaptic ribosome	CC
ENSG00000110700.7	RPS13	protein_coding	-0.295747	0.00137341	0.00439648	dn	SYNGO:postsyn_ribosome	postsynaptic ribosome	CC
ENSG00000164587.13	RPS14	protein_coding	-0.573712	4.88685e-11	1.3999e-09	dn	GO:0140242	translation at postsynapse (GO:0140242)	BP
ENSG00000115268.9	RPS15	protein_coding	0.323768	0.0106934	0.0256699	up	SYNGO:postsyn_ribosome	postsynaptic ribosome	CC
ENSG00000134419.15	RPS15A	protein_coding	-0.500489	5.02871e-10	1.03539e-08	dn	GO:0045202	synapse (GO:0045202)	CC
ENSG00000105193.9	RPS16	protein_coding	1.28313	8.8428e-05	0.000398753	up	GO:0140242	translation at postsynapse (GO:0140242)	BP
ENSG00000182774.13	RPS17	protein_coding	-0.228685	0.014499	0.0332339	dn	GO:0045202	synapse (GO:0045202)	CC
ENSG00000231500.7	RPS18	protein_coding	-0.529681	2.50654e-07	2.26643e-06	dn	GO:0014069	postsynaptic density (GO:0014069)	CC
ENSG00000105372.8	RPS19	protein_coding	-0.335392	3.35845e-05	0.000169057	dn	SYNGO:postsyn_ribosome	postsynaptic ribosome	CC
ENSG00000008988.9	RPS20	protein_coding	-0.333404	1.58277e-07	1.52144e-06	dn	SYNGO:postsyn_ribosome	postsynaptic ribosome	CC
ENSG00000171858.18	RPS21	protein_coding	-0.289282	0.00267442	0.00778001	dn	SYNGO:postsyn_ribosome	postsynaptic ribosome	CC
ENSG00000186468.13	RPS23	protein_coding	-0.392528	3.49651e-05	0.000175352	dn	GO:0045202	synapse (GO:0045202)	CC
ENSG00000138326.21	RPS24	protein_coding	-0.468867	2.91143e-11	9.14419e-10	dn	GO:0140236	translation at presynapse (GO:0140236)	BP
ENSG00000118181.11	RPS25	protein_coding	-0.455994	2.81464e-08	3.36784e-07	dn	GO:0045202	synapse (GO:0045202)	CC
ENSG00000177954.14	RPS27	protein_coding	-0.451372	1.06899e-05	6.18065e-05	dn	GO:0140242	translation at postsynapse (GO:0140242)	BP
ENSG00000143947.13	RPS27A	protein_coding	-0.53054	2.02538e-09	3.44722e-08	dn	SYNGO:postsyn_ribosome	postsynaptic ribosome	CC
ENSG00000233927.5	RPS28	protein_coding	-0.269186	0.00387648	0.0107174	dn	GO:0045202	synapse (GO:0045202)	CC
ENSG00000149273.15	RPS3	protein_coding	-0.331894	3.31496e-06	2.20519e-05	dn	GO:0014069	postsynaptic density (GO:0014069)	CC
ENSG00000145425.10	RPS3A	protein_coding	-0.578705	9.79886e-10	1.84344e-08	dn	GO:0045202	synapse (GO:0045202)	CC
ENSG00000198034.11	RPS4X	protein_coding	-0.322813	0.000172277	0.000719009	dn	GO:0045202	synapse (GO:0045202)	CC
ENSG00000083845.9	RPS5	protein_coding	-0.268137	0.00245125	0.00722293	dn	GO:0140236	translation at presynapse (GO:0140236)	BP
ENSG00000137154.13	RPS6	protein_coding	-0.398505	9.27192e-07	7.20585e-06	dn	SYNGO:presyn_ribosome	presynaptic ribosome	CC
ENSG00000117676.14	RPS6KA1	protein_coding	0.204278	0.0129061	0.0301516	up	GO:0045202	synapse (GO:0045202)	CC
ENSG00000100784.12	RPS6KA5	protein_coding	-0.281563	8.80565e-05	0.00039738	dn	GO:0099175	regulation of postsynapse organization (GO:0099175)	BP
ENSG00000072133.11	RPS6KA6	protein_coding	-0.616569	1.74959e-16	4.52726e-14	dn	GO:0045202	synapse (GO:0045202)	CC
ENSG00000108443.14	RPS6KB1	protein_coding	-0.250079	3.25888e-07	2.84938e-06	dn	GO:0098794	postsynapse (GO:0098794)	CC
ENSG00000136643.12	RPS6KC1	protein_coding	-0.408262	9.95975e-13	5.20805e-11	dn	GO:0014069	postsynaptic density (GO:0014069)	CC
ENSG00000171863.15	RPS7	protein_coding	-0.448901	1.05326e-07	1.06399e-06	dn	GO:0045202	synapse (GO:0045202)	CC
ENSG00000142937.12	RPS8	protein_coding	-0.330964	0.000165804	0.000695813	dn	SYNGO:postsyn_ribosome	postsynaptic ribosome	CC
ENSG00000170889.14	RPS9	protein_coding	-0.305413	0.000446647	0.00165079	dn	SYNGO:postsyn_ribosome	postsynaptic ribosome	CC
ENSG00000133318.14	RTN3	protein_coding	-0.500985	3.19523e-11	9.84775e-10	dn	GO:0045202	synapse (GO:0045202)	CC
ENSG00000115310.18	RTN4	protein_coding	-0.485135	1.51523e-09	2.67412e-08	dn	GO:0098794	postsynapse (GO:0098794)	CC
ENSG00000211456.13	SACM1L	polymorphic_pseudogene	-0.505767	3.75617e-16	8.07004e-14	dn	GO:0098967	exocytic insertion of neurotransmitter receptor to postsynaptic membrane (GO:0098967)	BP
ENSG00000085365.18	SCAMP1	protein_coding	-0.848514	7.97905e-15	9.38773e-13	dn	GO:0030285	integral component of synaptic vesicle membrane (GO:0030285)	CC
ENSG00000171951.5	SCG2	protein_coding	-0.739814	2.10013e-07	1.94888e-06	dn	GO:0098992	neuronal dense core vesicle (GO:0098992)	CC
ENSG00000144285.21	SCN1A	protein_coding	-0.621673	3.88902e-06	2.53698e-05	dn	GO:0099056	integral component of presynaptic membrane (GO:0099056)	CC
ENSG00000136531.17	SCN2A	protein_coding	-0.792735	3.67627e-17	1.49312e-14	dn	GO:0099056	integral component of presynaptic membrane (GO:0099056)	CC
ENSG00000196876.17	SCN8A	protein_coding	-0.303583	5.45838e-05	0.000261574	dn	GO:0099059	integral component of presynaptic active zone membrane (GO:0099059)	CC
ENSG00000180900.20	SCRIB	protein_coding	0.786002	1.09566e-06	8.35097e-06	up	GO:0048488	synaptic vesicle endocytosis (GO:0048488)	BP
ENSG00000137575.12	SDCBP	protein_coding	-0.33365	2.35588e-07	2.14789e-06	dn	GO:0099054	presynapse assembly (GO:0099054)	BP
ENSG00000075213.11	SEMA3A	protein_coding	-0.508823	6.65562e-07	5.38571e-06	dn	GO:0099558	maintenance of synapse structure (GO:0099558)	BP
ENSG00000001617.12	SEMA3F	protein_coding	0.658663	0.00125325	0.00406051	up	GO:0099175	regulation of postsynapse organization (GO:0099175)	BP
ENSG00000185033.14	SEMA4B	protein_coding	0.687108	9.76816e-12	3.60668e-10	up	GO:0099061	integral component of postsynaptic density membrane (GO:0099061)	CC
ENSG00000184702.20	SEPTIN5	protein_coding	0.506105	0.00567038	0.0148806	up	GO:0099148	regulation of synaptic vesicle docking (GO:0099148)	BP
ENSG00000125354.23	SEPTIN6	protein_coding	-0.215942	0.00437376	0.0118894	dn	GO:0098793	presynapse (GO:0098793)	CC
ENSG00000122545.20	SEPTIN7	protein_coding	-0.336781	2.90504e-05	0.000148785	dn	GO:0099186	structural constituent of postsynapse (GO:0099186)	BP
ENSG00000164402.14	SEPTIN8	protein_coding	0.407048	6.36475e-05	0.000299252	up	GO:0098793	presynapse (GO:0098793)	CC
ENSG00000118473.22	SGIP1	protein_coding	-0.453513	3.137e-14	2.91564e-12	dn	GO:0098793	presynapse (GO:0098793)	CC
ENSG00000104969.10	SGTA	protein_coding	0.576645	4.24972e-05	0.000208161	up	GO:0098850	extrinsic component of synaptic vesicle membrane (GO:0098850)	CC
ENSG00000141985.9	SH3GL1	protein_coding	0.472506	0.000108843	0.000478644	up	GO:0099092	postsynaptic density, intracellular component (GO:0099092)	CC
ENSG00000107295.10	SH3GL2	protein_coding	-0.467526	6.90158e-05	0.000321131	dn	GO:0030672	synaptic vesicle membrane (GO:0030672)	CC
ENSG00000140600.17	SH3GL3	protein_coding	-0.319116	5.018e-06	3.18857e-05	dn	GO:0098845	postsynaptic endosome (GO:0098845)	CC
ENSG00000148341.17	SH3GLB2	protein_coding	0.250679	0.00234255	0.00693709	up	GO:0098843	postsynaptic endocytic zone (GO:0098843)	CC
ENSG00000161681.15	SHANK1	protein_coding	1.0671	2.05523e-07	1.9102e-06	up	GO:0050804	modulation of chemical synaptic transmission (GO:0050804)	BP
ENSG00000251322.9	SHANK3	protein_coding	0.95446	5.8317e-07	4.78296e-06	up	GO:0099092	postsynaptic density, intracellular component (GO:0099092)	CC
ENSG00000187902.11	SHISA7	protein_coding	0.416731	1.76849e-05	9.64213e-05	up	GO:0098962	regulation of postsynaptic neurotransmitter receptor activity (GO:0098962)	BP
ENSG00000113558.18	SKP1	protein_coding	-0.591734	1.73095e-15	2.78919e-13	dn	GO:1905806	regulation of synapse disassembly (GO:1905806)	BP
ENSG00000118596.12	SLC16A7	protein_coding	-0.733651	2.61334e-11	8.31627e-10	dn	GO:0099061	integral component of postsynaptic density membrane (GO:0099061)	CC
ENSG00000091664.9	SLC17A6	protein_coding	-1.10102	1.60433e-10	3.87352e-09	dn	GO:0098700	synaptic vesicle neurotransmitter loading (GO:0098700)	BP
ENSG00000179520.11	SLC17A8	protein_coding	-0.710984	5.58835e-06	3.50665e-05	dn	GO:0098700	synaptic vesicle neurotransmitter loading (GO:0098700)	BP
ENSG00000106688.12	SLC1A1	protein_coding	-0.335995	2.30018e-07	2.10205e-06	dn	GO:0099055	integral component of postsynaptic membrane (GO:0099055)	CC
ENSG00000105143.12	SLC1A6	protein_coding	-0.279946	0.0131386	0.030615	dn	GO:0001504	neurotransmitter uptake (GO:0001504)	BP
ENSG00000162383.12	SLC1A7	protein_coding	0.825623	0.0057403	0.0150295	up	GO:0099056	integral component of presynaptic membrane (GO:0099056)	CC
ENSG00000112759.19	SLC29A1	protein_coding	0.367533	1.53886e-05	8.54575e-05	up	GO:0098794	postsynapse (GO:0098794)	CC
ENSG00000059804.16	SLC2A3	protein_coding	-0.441576	0.00113443	0.00372601	dn	GO:0099699	integral component of synaptic membrane (GO:0099699)	CC
ENSG00000181856.15	SLC2A4	protein_coding	0.818076	2.11757e-05	0.000112597	up	GO:0098694	regulation of synaptic vesicle budding from presynaptic endocytic zone membrane (GO:0098694)	BP
ENSG00000170385.10	SLC30A1	protein_coding	-0.227791	0.00672191	0.0172016	dn	GO:0099061	integral component of postsynaptic density membrane (GO:0099061)	CC
ENSG00000132164.10	SLC6A11	protein_coding	0.453764	0.00013115	0.000563954	up	GO:0099056	integral component of presynaptic membrane (GO:0099056)	CC
ENSG00000165970.11	SLC6A5	protein_coding	-1.37245	8.72352e-08	9.01511e-07	dn	GO:0001504	neurotransmitter uptake (GO:0001504)	BP
ENSG00000131389.17	SLC6A6	protein_coding	0.413172	6.25506e-07	5.09355e-06	up	GO:0050804	modulation of chemical synaptic transmission (GO:0050804)	BP
ENSG00000130821.16	SLC6A8	protein_coding	0.468553	4.38599e-06	2.83004e-05	up	SYNGO:metabolism	metabolism	BP
ENSG00000196517.12	SLC6A9	protein_coding	0.907133	1.2921e-09	2.33736e-08	up	GO:0099056	integral component of presynaptic membrane (GO:0099056)	CC
ENSG00000183023.18	SLC8A1	protein_coding	-0.759159	1.34824e-16	3.84365e-14	dn	GO:0099055	integral component of postsynaptic membrane (GO:0099055)	CC
ENSG00000198689.11	SLC9A6	protein_coding	-0.683314	3.32044e-15	4.62196e-13	dn	GO:0099072	regulation of postsynaptic membrane neurotransmitter receptor levels (GO:0099072)	BP
ENSG00000185985.10	SLITRK2	protein_coding	0.149593	0.00285508	0.00823366	up	GO:0099055	integral component of postsynaptic membrane (GO:0099055)	CC
ENSG00000179542.16	SLITRK4	protein_coding	-0.805785	5.5599e-15	6.9555e-13	dn	GO:0050807	regulation of synapse organization (GO:0050807)	BP
ENSG00000132639.12	SNAP25	protein_coding	-0.697007	1.08907e-09	2.01331e-08	dn	GO:0099026	anchored component of presynaptic membrane (GO:0099026)	CC
ENSG00000099940.12	SNAP29	protein_coding	0.247251	0.00493778	0.0132059	up	GO:0008021	synaptic vesicle (GO:0008021)	CC
ENSG00000143740.14	SNAP47	protein_coding	-0.274124	8.47391e-05	0.000384163	dn	GO:0048786	presynaptic active zone (GO:0048786)	CC
ENSG00000065609.14	SNAP91	protein_coding	-0.486323	1.82395e-08	2.3071e-07	dn	GO:0048488	synaptic vesicle endocytosis (GO:0048488)	BP
ENSG00000145335.16	SNCA	protein_coding	-0.351362	0.00380975	0.0105586	dn	GO:0030672	synaptic vesicle membrane (GO:0030672)	CC
ENSG00000135317.13	SNX14	protein_coding	-0.504446	3.33596e-13	2.07354e-11	dn	GO:0099170	postsynaptic modulation of chemical synaptic transmission (GO:0099170)	BP
ENSG00000104497.14	SNX16	protein_coding	-0.796323	4.25646e-12	1.75521e-10	dn	GO:0098830	presynaptic endosome (GO:0098830)	CC
ENSG00000114520.11	SNX4	protein_coding	-0.404825	4.80647e-06	3.07193e-05	dn	GO:0098830	presynaptic endosome (GO:0098830)	CC
ENSG00000129515.20	SNX6	protein_coding	-0.426228	9.60302e-08	9.80103e-07	dn	GO:0099072	regulation of postsynaptic membrane neurotransmitter receptor levels (GO:0099072)	BP
ENSG00000156395.13	SORCS3	protein_coding	-0.325246	0.000658093	0.00231484	dn	GO:0099061	integral component of postsynaptic density membrane (GO:0099061)	CC
ENSG00000152583.12	SPARCL1	protein_coding	-0.338363	0.000117031	0.000510948	dn	GO:0099560	synapse adhesion between pre- and post-synapse (GO:0099560)	BP
ENSG00000115306.16	SPTBN1	protein_coding	0.24422	0.000903867	0.00305747	up	GO:0098794	postsynapse (GO:0098794)	CC
ENSG00000197122.11	SRC	protein_coding	0.350326	0.000704776	0.0024569	up	GO:0098962	regulation of postsynaptic neurotransmitter receptor activity (GO:0098962)	BP
ENSG00000277363.5	SRCIN1	protein_coding	0.522736	8.69231e-06	5.1523e-05	up	GO:0098974	postsynaptic actin cytoskeleton organization (GO:0098974)	BP
ENSG00000122862.5	SRGN	protein_coding	-0.522737	0.00390083	0.0107727	dn	GO:0050804	modulation of chemical synaptic transmission (GO:0050804)	BP
ENSG00000168610.14	STAT3	protein_coding	0.300275	0.000443963	0.0016423	up	GO:0099527	postsynapse to nucleus signaling pathway (GO:0099527)	BP
ENSG00000124214.19	STAU1	protein_coding	0.21826	0.0124749	0.0292802	up	GO:0098963	dendritic transport of messenger ribonucleoprotein complex (GO:0098963)	BP
ENSG00000040341.18	STAU2	protein_coding	-0.435725	7.62868e-13	4.16198e-11	dn	GO:0098964	anterograde dendritic transport of messenger ribonucleoprotein complex (GO:0098964)	BP
ENSG00000211455.8	STK38L	protein_coding	-0.290293	3.95457e-05	0.000195383	dn	GO:0099173	postsynapse organization (GO:0099173)	BP
ENSG00000140022.13	STON2	protein_coding	0.300422	0.00297638	0.00852296	up	GO:0098793	presynapse (GO:0098793)	CC
ENSG00000117758.14	STX12	protein_coding	-0.480604	1.3103e-09	2.36741e-08	dn	GO:0099072	regulation of postsynaptic membrane neurotransmitter receptor levels (GO:0099072)	BP
ENSG00000099365.11	STX1B	protein_coding	0.298098	0.0220319	0.0474589	up	GO:0016079	synaptic vesicle exocytosis (GO:0016079)	BP
ENSG00000111450.14	STX2	protein_coding	-0.147323	0.00474833	0.0127706	dn	GO:0045202	synapse (GO:0045202)	CC
ENSG00000103496.15	STX4	protein_coding	0.266856	9.00783e-05	0.00040484	up	GO:0099055	integral component of postsynaptic membrane (GO:0099055)	CC
ENSG00000135823.14	STX6	protein_coding	-0.323917	1.22987e-11	4.35655e-10	dn	GO:0016189	synaptic vesicle to endosome fusion (GO:0016189)	BP
ENSG00000079950.14	STX7	protein_coding	-0.346799	5.06112e-09	7.57482e-08	dn	GO:0030285	integral component of synaptic vesicle membrane (GO:0030285)	CC
ENSG00000116266.11	STXBP3	protein_coding	-0.386103	4.27465e-06	2.76481e-05	dn	GO:0098793	presynapse (GO:0098793)	CC
ENSG00000164506.14	STXBP5	protein_coding	-0.630801	2.5201e-17	1.1152e-14	dn	GO:0010807	regulation of synaptic vesicle priming (GO:0010807)	BP
ENSG00000145087.12	STXBP5L	protein_coding	-0.683147	8.47927e-16	1.54234e-13	dn	GO:2000300	regulation of synaptic vesicle exocytosis (GO:2000300)	BP
ENSG00000159164.10	SV2A	protein_coding	-0.251431	0.0162071	0.0365445	dn	GO:0016082	synaptic vesicle priming (GO:0016082)	BP
ENSG00000185518.11	SV2B	protein_coding	-0.660224	6.75072e-11	1.83963e-09	dn	GO:0030285	integral component of synaptic vesicle membrane (GO:0030285)	CC
ENSG00000122012.14	SV2C	protein_coding	-1.21954	6.63548e-06	4.07911e-05	dn	GO:2000300	regulation of synaptic vesicle exocytosis (GO:2000300)	BP
ENSG00000166111.10	SVOP	protein_coding	-0.449108	3.91309e-05	0.000193494	dn	GO:0030285	integral component of synaptic vesicle membrane (GO:0030285)	CC
ENSG00000008056.14	SYN1	protein_coding	0.776926	0.00138502	0.00442649	up	GO:0098850	extrinsic component of synaptic vesicle membrane (GO:0098850)	CC
ENSG00000157152.17	SYN2	protein_coding	-0.530002	1.15129e-06	8.72117e-06	dn	GO:0098850	extrinsic component of synaptic vesicle membrane (GO:0098850)	CC
ENSG00000185666.15	SYN3	protein_coding	0.251157	0.0132312	0.0307922	up	GO:0097091	synaptic vesicle clustering (GO:0097091)	BP
ENSG00000197283.17	SYNGAP1	protein_coding	0.541015	1.52072e-05	8.45292e-05	up	GO:0050804	modulation of chemical synaptic transmission (GO:0050804)	BP
ENSG00000159082.17	SYNJ1	protein_coding	-0.467723	1.71022e-10	4.09904e-09	dn	GO:0016191	synaptic vesicle uncoating (GO:0016191)	BP
ENSG00000171992.13	SYNPO	protein_coding	0.514792	0.00380442	0.0105507	up	GO:0099170	postsynaptic modulation of chemical synaptic transmission (GO:0099170)	BP
ENSG00000163630.11	SYNPR	protein_coding	-0.823804	3.62834e-10	7.82313e-09	dn	GO:0030285	integral component of synaptic vesicle membrane (GO:0030285)	CC
ENSG00000102003.10	SYP	protein_coding	-0.580485	1.57848e-06	1.14791e-05	dn	GO:2000300	regulation of synaptic vesicle exocytosis (GO:2000300)	BP
ENSG00000067715.14	SYT1	protein_coding	-0.576853	6.35876e-08	6.85816e-07	dn	GO:0099502	calcium-dependent activation of synaptic vesicle fusion (GO:0099502)	BP
ENSG00000110975.8	SYT10	protein_coding	-0.782669	1.1205e-07	1.12425e-06	dn	GO:0098793	presynapse (GO:0098793)	CC
ENSG00000132718.9	SYT11	protein_coding	-0.165362	0.0196689	0.0431142	dn	GO:0099059	integral component of presynaptic active zone membrane (GO:0099059)	CC
ENSG00000213023.11	SYT3	protein_coding	0.352186	0.0102507	0.0247535	up	GO:0099699	integral component of synaptic membrane (GO:0099699)	CC
ENSG00000132872.12	SYT4	protein_coding	-0.873582	1.78953e-12	8.5577e-11	dn	GO:0099066	integral component of neuronal dense core vesicle membrane (GO:0099066)	CC
ENSG00000011347.10	SYT7	protein_coding	0.324951	0.0184824	0.0409373	up	GO:0099056	integral component of presynaptic membrane (GO:0099056)	CC
ENSG00000013810.19	TACC3	protein_coding	0.609481	1.9178e-06	1.36128e-05	up	GO:0014069	postsynaptic density (GO:0014069)	CC
ENSG00000149930.18	TAOK2	protein_coding	0.258794	0.00222408	0.00662731	up	GO:0098794	postsynapse (GO:0098794)	CC
ENSG00000162065.14	TBC1D24	protein_coding	0.230194	0.0202771	0.0442056	up	GO:0099532	synaptic vesicle endosomal processing (GO:0099532)	BP
ENSG00000162782.16	TDRD5	protein_coding	-0.872131	3.05947e-08	3.62262e-07	dn	GO:0045202	synapse (GO:0045202)	CC
ENSG00000180113.16	TDRD6	protein_coding	-0.388059	0.000185169	0.000766237	dn	GO:0045202	synapse (GO:0045202)	CC
ENSG00000164329.13	TENT2	protein_coding	-0.346443	8.24842e-05	0.000375261	dn	GO:0099170	postsynaptic modulation of chemical synaptic transmission (GO:0099170)	BP
ENSG00000106327.13	TFR2	protein_coding	0.371667	0.00561928	0.0147622	up	GO:0098794	postsynapse (GO:0098794)	CC
ENSG00000156299.13	TIAM1	protein_coding	-0.154126	0.0148402	0.0338878	dn	GO:0099175	regulation of postsynapse organization (GO:0099175)	BP
ENSG00000152128.13	TMEM163	protein_coding	-0.216812	0.0103997	0.0250642	dn	GO:0099180	zinc ion import into synaptic vesicle (GO:0099180)	BP
ENSG00000154310.17	TNIK	protein_coding	0.233192	0.000429951	0.00159604	up	GO:0098696	regulation of neurotransmitter receptor localization to postsynaptic specialization membrane (GO:0098696)	BP
ENSG00000076554.15	TPD52	protein_coding	-0.781873	1.62179e-13	1.1314e-11	dn	GO:0045202	synapse (GO:0045202)	CC
ENSG00000158109.15	TPRG1L	protein_coding	-0.309345	1.34224e-06	9.9366e-06	dn	GO:0098850	extrinsic component of synaptic vesicle membrane (GO:0098850)	CC
ENSG00000165699.15	TSC1	protein_coding	0.0825897	0.00395051	0.0108886	up	GO:0014069	postsynaptic density (GO:0014069)	CC
ENSG00000103197.18	TSC2	protein_coding	0.588211	1.49556e-09	2.64569e-08	up	GO:0045202	synapse (GO:0045202)	CC
ENSG00000005379.17	TSPOAP1	protein_coding	0.449092	0.000880247	0.0029878	up	GO:0099626	voltage-gated calcium channel activity involved in regulation of presynaptic cytosolic calcium levels (GO:0099626)	BP
ENSG00000167614.14	TTYH1	protein_coding	0.555774	3.84225e-05	0.000190532	up	GO:0045202	synapse (GO:0045202)	CC
ENSG00000167552.14	TUBA1A	protein_coding	-0.455077	0.000630157	0.00222954	dn	GO:0050807	regulation of synapse organization (GO:0050807)	BP
ENSG00000114062.20	UBE3A	protein_coding	-0.361167	9.09796e-08	9.34993e-07	dn	GO:0050804	modulation of chemical synaptic transmission (GO:0050804)	BP
ENSG00000137766.17	UNC13C	protein_coding	-0.371228	7.29529e-05	0.000337176	dn	GO:0016079	synaptic vesicle exocytosis (GO:0016079)	BP
ENSG00000109189.13	USP46	protein_coding	-0.186058	0.00258609	0.00756089	dn	GO:0045202	synapse (GO:0045202)	CC
ENSG00000138592.14	USP8	protein_coding	-0.138854	0.00118781	0.00387515	dn	GO:0099576	regulation of protein catabolic process at postsynapse, modulating synaptic transmission (GO:0099576)	BP
ENSG00000103043.15	VAC14	protein_coding	0.484668	1.24669e-06	9.33647e-06	up	GO:0098830	presynaptic endosome (GO:0098830)	CC
ENSG00000117533.15	VAMP4	protein_coding	-0.673078	2.97604e-13	1.88874e-11	dn	GO:0099067	integral component of presynaptic endosome membrane (GO:0099067)	CC
ENSG00000124333.16	VAMP7	protein_coding	-0.457482	4.5003e-09	6.83143e-08	dn	GO:0030285	integral component of synaptic vesicle membrane (GO:0030285)	CC
ENSG00000101558.13	VAPA	protein_coding	-0.393637	2.41731e-11	7.79877e-10	dn	GO:0099056	integral component of presynaptic membrane (GO:0099056)	CC
ENSG00000038427.16	VCAN	protein_coding	0.3161	0.000335453	0.0012835	up	GO:0045202	synapse (GO:0045202)	CC
ENSG00000165280.16	VCP	protein_coding	-0.193877	0.00620499	0.016059	dn	GO:0050807	regulation of synapse organization (GO:0050807)	BP
ENSG00000175073.8	VCPIP1	protein_coding	-0.458196	1.1663e-11	4.15123e-10	dn	GO:0045202	synapse (GO:0045202)	CC
ENSG00000213585.11	VDAC1	protein_coding	-0.640432	2.48737e-14	2.41007e-12	dn	GO:0099061	integral component of postsynaptic density membrane (GO:0099061)	CC
ENSG00000111237.19	VPS29	protein_coding	-0.434737	3.50535e-11	1.06268e-09	dn	GO:1900242	regulation of synaptic vesicle endocytosis (GO:1900242)	BP
ENSG00000069329.18	VPS35	protein_coding	-0.583746	1.42659e-15	2.37623e-13	dn	GO:0090128	regulation of synapse maturation (GO:0090128)	BP
ENSG00000136631.15	VPS45	protein_coding	-0.313239	2.8056e-08	3.35958e-07	dn	GO:0008021	synaptic vesicle (GO:0008021)	CC
ENSG00000151532.13	VTI1A	protein_coding	-0.112635	0.00177137	0.00545882	dn	GO:0008021	synaptic vesicle (GO:0008021)	CC
ENSG00000112290.13	WASF1	protein_coding	-0.54	3.93302e-11	1.17196e-09	dn	GO:0098939	dendritic transport of mitochondrion (GO:0098939)	BP
ENSG00000158195.11	WASF2	protein_coding	0.567732	1.14179e-08	1.52765e-07	up	GO:0098974	postsynaptic actin cytoskeleton organization (GO:0098974)	BP
ENSG00000106299.8	WASL	protein_coding	-0.466619	2.14402e-12	9.93251e-11	dn	GO:0099175	regulation of postsynapse organization (GO:0099175)	BP
ENSG00000091157.13	WDR7	protein_coding	-0.408734	1.69328e-15	2.74339e-13	dn	GO:0008021	synaptic vesicle (GO:0008021)	CC
ENSG00000109501.14	WFS1	protein_coding	0.436928	0.000113461	0.000497236	up	GO:0030285	integral component of synaptic vesicle membrane (GO:0030285)	CC
ENSG00000060237.17	WNK1	protein_coding	0.385198	1.40814e-08	1.84082e-07	up	GO:0050804	modulation of chemical synaptic transmission (GO:0050804)	BP
ENSG00000114251.14	WNT5A	protein_coding	-0.309587	0.0020178	0.00610404	dn	GO:0050804	modulation of chemical synaptic transmission (GO:0050804)	BP
ENSG00000060138.13	YBX3	protein_coding	0.436458	0.00976306	0.0237247	up	GO:0045202	synapse (GO:0045202)	CC
ENSG00000108953.17	YWHAE	protein_coding	0.37945	0.0147058	0.0336455	up	GO:0045202	synapse (GO:0045202)	CC
ENSG00000170027.7	YWHAG	protein_coding	-0.394104	4.09962e-05	0.000201709	dn	GO:0098793	presynapse (GO:0098793)	CC
ENSG00000128245.15	YWHAH	protein_coding	-0.49601	1.37759e-05	7.72977e-05	dn	GO:0099171	presynaptic modulation of chemical synaptic transmission (GO:0099171)	BP
ENSG00000134308.14	YWHAQ	protein_coding	-0.52346	2.58567e-11	8.25216e-10	dn	GO:0045202	synapse (GO:0045202)	CC
ENSG00000164924.18	YWHAZ	protein_coding	-0.460717	1.2773e-06	9.52719e-06	dn	GO:0090128	regulation of synapse maturation (GO:0090128)	BP

## Sheet: Syngo_ROSMAP_C1vsCO
S11 Data. Overlap between significant genes in ROSMAP (ROSMAP-C1 vs Control) and synaptic genes
Gene ID	Gene Name	GeneBiotype	log2FoldChange	Pvalue	Adjusted.Pvalue	Direction	go_id	go_name	go_domain
ENSG00000136754.17	ABI1	protein_coding	-0.154339	0.000853427	0.00591542	dn	GO:0014069	postsynaptic density (GO:0014069)	CC
ENSG00000097007.19	ABL1	protein_coding	0.262936	1.63809e-09	2.11903e-07	up	GO:0014069	postsynaptic density (GO:0014069)	CC
ENSG00000143322.21	ABL2	protein_coding	0.108461	0.00739391	0.0299265	up	GO:0098794	postsynapse (GO:0098794)	CC
ENSG00000075624.16	ACTB	protein_coding	-0.370188	2.53555e-09	2.90589e-07	dn	GO:0098871	postsynaptic actin cytoskeleton (GO:0098871)	CC
ENSG00000159251.8	ACTC1	protein_coding	-0.401539	0.00370364	0.0177926	dn	GO:0045202	synapse (GO:0045202)	CC
ENSG00000184009.12	ACTG1	protein_coding	-0.356658	4.95676e-07	1.73985e-05	dn	GO:1900242	regulation of synaptic vesicle endocytosis (GO:1900242)	BP
ENSG00000077522.13	ACTN2	protein_coding	-0.268656	3.92536e-05	0.000563149	dn	GO:0098871	postsynaptic actin cytoskeleton (GO:0098871)	CC
ENSG00000138071.13	ACTR2	protein_coding	-0.212193	0.00182408	0.0105003	dn	GO:0098794	postsynapse (GO:0098794)	CC
ENSG00000137845.15	ADAM10	protein_coding	0.154219	0.00517409	0.0228936	up	GO:0140249	protein catabolic process at postsynapse (GO:0140249)	BP
ENSG00000008277.14	ADAM22	protein_coding	-0.120127	0.0142044	0.0484908	dn	GO:0099061	integral component of postsynaptic density membrane (GO:0099061)	CC
ENSG00000114948.13	ADAM23	protein_coding	-0.388902	1.54463e-08	1.15852e-06	dn	GO:0099056	integral component of presynaptic membrane (GO:0099056)	CC
ENSG00000072071.16	ADGRL1	protein_coding	0.163234	0.00535755	0.0234664	up	GO:0099056	integral component of presynaptic membrane (GO:0099056)	CC
ENSG00000163485.17	ADORA1	protein_coding	0.349373	2.80545e-07	1.10424e-05	up	GO:0099509	regulation of presynaptic cytosolic calcium levels (GO:0099509)	BP
ENSG00000184160.8	ADRA2C	protein_coding	0.379746	6.28492e-05	0.000813014	up	GO:0099061	integral component of postsynaptic density membrane (GO:0099061)	CC
ENSG00000179841.8	AKAP5	protein_coding	-0.362402	4.82689e-06	0.00011023	dn	GO:0099092	postsynaptic density, intracellular component (GO:0099092)	CC
ENSG00000118507.17	AKAP7	protein_coding	0.157804	0.00616305	0.026178	up	GO:0050804	modulation of chemical synaptic transmission (GO:0050804)	BP
ENSG00000127914.16	AKAP9	protein_coding	0.196702	0.00168778	0.00994255	up	GO:0098962	regulation of postsynaptic neurotransmitter receptor activity (GO:0098962)	BP
ENSG00000117448.13	AKR1A1	protein_coding	-0.132459	0.0102989	0.0382736	dn	GO:0045202	synapse (GO:0045202)	CC
ENSG00000078053.17	AMPH	protein_coding	-0.275518	0.000412758	0.00340651	dn	GO:0098850	extrinsic component of synaptic vesicle membrane (GO:0098850)	CC
ENSG00000161203.13	AP2M1	protein_coding	-0.144812	0.00512543	0.0227308	dn	GO:0048488	synaptic vesicle endocytosis (GO:0048488)	BP
ENSG00000042753.11	AP2S1	protein_coding	-0.221023	0.00129974	0.00812153	dn	GO:0048488	synaptic vesicle endocytosis (GO:0048488)	BP
ENSG00000107282.8	APBA1	protein_coding	-0.148963	0.00596609	0.0255534	dn	GO:0048787	presynaptic active zone membrane (GO:0048787)	CC
ENSG00000084234.17	APLP2	protein_coding	-0.114982	0.00122483	0.0077523	dn	GO:0097444	spine apparatus (GO:0097444)	CC
ENSG00000142192.21	APP	protein_coding	-0.144987	0.0120646	0.0430963	dn	GO:1905606	regulation of presynapse assembly (GO:1905606)	BP
ENSG00000143761.16	ARF1	protein_coding	-0.154848	0.000700282	0.0051157	dn	GO:0014069	postsynaptic density (GO:0014069)	CC
ENSG00000168374.11	ARF4	protein_coding	-0.19066	0.000477234	0.00381291	dn	GO:0099175	regulation of postsynapse organization (GO:0099175)	BP
ENSG00000128805.14	ARHGAP22	protein_coding	0.167238	0.00315302	0.01583	up	GO:0099175	regulation of postsynapse organization (GO:0099175)	BP
ENSG00000131089.17	ARHGEF9	protein_coding	-0.201042	8.34904e-06	0.000169128	dn	GO:0099150	regulation of postsynaptic specialization assembly (GO:0099150)	BP
ENSG00000144746.7	ARL6IP5	protein_coding	-0.255744	2.72879e-09	3.01264e-07	dn	GO:0099523	presynaptic cytosol (GO:0099523)	CC
ENSG00000134108.13	ARL8B	protein_coding	-0.200763	3.12877e-06	7.81379e-05	dn	GO:1903742	regulation of anterograde synaptic vesicle transport (GO:1903742)	BP
ENSG00000136950.13	ARPC5L	protein_coding	-0.186848	0.000177887	0.00178088	dn	GO:0045202	synapse (GO:0045202)	CC
ENSG00000138138.13	ATAD1	protein_coding	-0.241466	5.74179e-06	0.000125081	dn	GO:0098794	postsynapse (GO:0098794)	CC
ENSG00000157087.20	ATP2B2	protein_coding	-0.170477	0.00465703	0.02114	dn	GO:0099061	integral component of postsynaptic density membrane (GO:0099061)	CC
ENSG00000067842.17	ATP2B3	protein_coding	-0.29732	5.78932e-06	0.000125878	dn	GO:0099056	integral component of presynaptic membrane (GO:0099056)	CC
ENSG00000071553.17	ATP6AP1	protein_coding	-0.224154	0.000240258	0.00225344	dn	GO:0097401	synaptic vesicle proton loading (GO:0097401)	BP
ENSG00000182220.15	ATP6AP2	protein_coding	-0.29372	3.97643e-09	3.8992e-07	dn	GO:0030285	integral component of synaptic vesicle membrane (GO:0030285)	CC
ENSG00000171130.18	ATP6V0E2	protein_coding	-0.194818	0.0070593	0.0289436	dn	GO:0030285	integral component of synaptic vesicle membrane (GO:0030285)	CC
ENSG00000114573.10	ATP6V1A	protein_coding	-0.241605	1.60991e-05	0.000280448	dn	GO:0097401	synaptic vesicle proton loading (GO:0097401)	BP
ENSG00000147416.11	ATP6V1B2	protein_coding	-0.400275	4.5002e-10	8.09543e-08	dn	GO:0097401	synaptic vesicle proton loading (GO:0097401)	BP
ENSG00000155097.12	ATP6V1C1	protein_coding	-0.213763	8.75258e-06	0.000174491	dn	GO:0098850	extrinsic component of synaptic vesicle membrane (GO:0098850)	CC
ENSG00000100554.12	ATP6V1D	protein_coding	-0.273232	2.79005e-11	8.1487e-09	dn	GO:0098850	extrinsic component of synaptic vesicle membrane (GO:0098850)	CC
ENSG00000131100.13	ATP6V1E1	protein_coding	-0.378735	9.08081e-12	3.2671e-09	dn	GO:0098850	extrinsic component of synaptic vesicle membrane (GO:0098850)	CC
ENSG00000136888.7	ATP6V1G1	protein_coding	-0.22439	6.838e-09	6.14297e-07	dn	GO:0097401	synaptic vesicle proton loading (GO:0097401)	BP
ENSG00000213760.10	ATP6V1G2	protein_coding	-0.427092	4.75186e-11	1.24337e-08	dn	GO:0097401	synaptic vesicle proton loading (GO:0097401)	BP
ENSG00000047249.18	ATP6V1H	protein_coding	-0.370004	7.9868e-13	5.58489e-10	dn	GO:0097401	synaptic vesicle proton loading (GO:0097401)	BP
ENSG00000124406.16	ATP8A1	protein_coding	-0.183684	0.00154978	0.00930516	dn	GO:0030285	integral component of synaptic vesicle membrane (GO:0030285)	CC
ENSG00000103126.15	AXIN1	protein_coding	0.237176	1.86929e-05	0.000316953	up	GO:0045202	synapse (GO:0045202)	CC
ENSG00000132692.19	BCAN	protein_coding	0.194395	0.0106179	0.0391065	up	GO:0098966	perisynaptic extracellular matrix (GO:0098966)	CC
ENSG00000064787.13	BCAS1	protein_coding	0.520533	6.51371e-08	3.70332e-06	up	GO:0045202	synapse (GO:0045202)	CC
ENSG00000104164.11	BLOC1S6	protein_coding	-0.137912	0.000639472	0.00476366	dn	GO:0098693	regulation of synaptic vesicle cycle (GO:0098693)	BP
ENSG00000108561.8	C1QBP	protein_coding	-0.175174	0.000976156	0.00656837	dn	GO:0048786	presynaptic active zone (GO:0048786)	CC
ENSG00000157782.9	CABP1	protein_coding	-0.196243	0.011395	0.041307	dn	GO:0099092	postsynaptic density, intracellular component (GO:0099092)	CC
ENSG00000148408.13	CACNA1B	protein_coding	-0.257563	0.000358117	0.00305294	dn	GO:0150037	regulation of calcium-dependent activation of synaptic vesicle fusion (GO:0150037)	BP
ENSG00000153956.16	CACNA2D1	protein_coding	-0.340335	1.00917e-07	5.28115e-06	dn	GO:0098992	neuronal dense core vesicle (GO:0098992)	CC
ENSG00000165995.20	CACNB2	protein_coding	-0.207995	4.09647e-06	9.69914e-05	dn	GO:0099626	voltage-gated calcium channel activity involved in regulation of presynaptic cytosolic calcium levels (GO:0099626)	BP
ENSG00000166862.6	CACNG2	protein_coding	0.16223	0.0113694	0.0412289	up	GO:0098970	postsynaptic neurotransmitter receptor diffusion trapping (GO:0098970)	BP
ENSG00000006116.3	CACNG3	protein_coding	-0.351502	2.26102e-05	0.000365862	dn	GO:0099061	integral component of postsynaptic density membrane (GO:0099061)	CC
ENSG00000075461.6	CACNG4	protein_coding	0.294009	0.00125031	0.00788368	up	GO:0098962	regulation of postsynaptic neurotransmitter receptor activity (GO:0098962)	BP
ENSG00000081803.16	CADPS2	protein_coding	-0.191214	0.00518483	0.022928	dn	GO:0098793	presynapse (GO:0098793)	CC
ENSG00000104327.7	CALB1	protein_coding	-0.38113	0.000359265	0.00305934	dn	GO:0099524	postsynaptic cytosol (GO:0099524)	CC
ENSG00000122786.20	CALD1	protein_coding	0.25617	0.000171497	0.00173293	up	GO:0098794	postsynapse (GO:0098794)	CC
ENSG00000130643.9	CALY	protein_coding	-0.428134	4.37558e-05	0.000616221	dn	GO:0098884	postsynaptic neurotransmitter receptor endocytosis (GO:0098884)	BP
ENSG00000070808.16	CAMK2A	protein_coding	-0.18633	0.00282022	0.0145896	dn	GO:0014069	postsynaptic density (GO:0014069)	CC
ENSG00000152495.11	CAMK4	protein_coding	-0.273106	8.80778e-05	0.00104919	dn	GO:0099170	postsynaptic modulation of chemical synaptic transmission (GO:0099170)	BP
ENSG00000112186.12	CAP2	protein_coding	-0.504485	2.88299e-11	8.29796e-09	dn	GO:0099140	presynaptic actin cytoskeleton organization (GO:0099140)	BP
ENSG00000077549.18	CAPZB	protein_coding	-0.102737	0.00450877	0.020599	dn	GO:0014069	postsynaptic density (GO:0014069)	CC
ENSG00000141668.10	CBLN2	protein_coding	-0.339674	6.867e-05	0.000873589	dn	GO:1905606	regulation of presynapse assembly (GO:1905606)	BP
ENSG00000187094.12	CCK	protein_coding	-0.32118	0.000188498	0.00186201	dn	GO:0099538	synaptic signaling via neuropeptide (GO:0099538)	BP
ENSG00000070831.17	CDC42	protein_coding	-0.180299	7.99971e-07	2.55126e-05	dn	GO:0099175	regulation of postsynapse organization (GO:0099175)	BP
ENSG00000150394.14	CDH8	protein_coding	-0.28062	2.9055e-06	7.37619e-05	dn	GO:0050807	regulation of synapse organization (GO:0050807)	BP
ENSG00000113100.10	CDH9	protein_coding	-0.502757	1.24773e-07	6.15211e-06	dn	GO:0099560	synapse adhesion between pre- and post-synapse (GO:0099560)	BP
ENSG00000164885.13	CDK5	protein_coding	-0.169598	0.013654	0.0470865	dn	GO:0098794	postsynapse (GO:0098794)	CC
ENSG00000176749.9	CDK5R1	protein_coding	-0.219346	8.74313e-05	0.00104473	dn	GO:0098693	regulation of synaptic vesicle cycle (GO:0098693)	BP
ENSG00000083937.9	CHMP2B	protein_coding	-0.146175	0.0118455	0.0425314	dn	GO:0050804	modulation of chemical synaptic transmission (GO:0050804)	BP
ENSG00000168539.4	CHRM1	protein_coding	-0.278043	0.00458369	0.0208873	dn	GO:0060078	regulation of postsynaptic membrane potential (GO:0060078)	BP
ENSG00000181072.11	CHRM2	protein_coding	-0.321134	0.00192518	0.010957	dn	GO:0099056	integral component of presynaptic membrane (GO:0099056)	CC
ENSG00000180720.7	CHRM4	protein_coding	-0.528837	0.000398568	0.00331315	dn	GO:0099061	integral component of postsynaptic density membrane (GO:0099061)	CC
ENSG00000138435.16	CHRNA1	protein_coding	-0.366256	0.0058426	0.0251647	dn	GO:0099060	integral component of postsynaptic specialization membrane (GO:0099060)	CC
ENSG00000170175.11	CHRNB1	protein_coding	0.184333	0.000431361	0.00352842	up	GO:1904315	transmitter-gated ion channel activity involved in regulation of postsynaptic membrane potential (GO:1904315)	BP
ENSG00000160716.6	CHRNB2	protein_coding	-0.41729	1.14944e-05	0.000216942	dn	GO:1904315	transmitter-gated ion channel activity involved in regulation of postsynaptic membrane potential (GO:1904315)	BP
ENSG00000139182.15	CLSTN3	protein_coding	-0.307241	0.000248029	0.00231407	dn	GO:0099061	integral component of postsynaptic density membrane (GO:0099061)	CC
ENSG00000122705.17	CLTA	protein_coding	-0.124138	0.00173997	0.0101532	dn	GO:0098843	postsynaptic endocytic zone (GO:0098843)	CC
ENSG00000141367.12	CLTC	protein_coding	-0.251014	1.52347e-05	0.000270049	dn	GO:0048488	synaptic vesicle endocytosis (GO:0048488)	BP
ENSG00000174871.11	CNIH2	protein_coding	0.203254	0.0135519	0.0468328	up	GO:0098962	regulation of postsynaptic neurotransmitter receptor activity (GO:0098962)	BP
ENSG00000118432.12	CNR1	protein_coding	-0.437905	2.09458e-06	5.66077e-05	dn	GO:0099509	regulation of presynaptic cytosolic calcium levels (GO:0099509)	BP
ENSG00000184144.12	CNTN2	protein_coding	0.215627	0.00628367	0.0265287	up	GO:0099025	anchored component of postsynaptic membrane (GO:0099025)	CC
ENSG00000149972.11	CNTN5	protein_coding	-0.372144	0.000120796	0.00133531	dn	GO:0099026	anchored component of presynaptic membrane (GO:0099026)	CC
ENSG00000108797.12	CNTNAP1	protein_coding	-0.282051	7.1767e-05	0.000900548	dn	GO:0048786	presynaptic active zone (GO:0048786)	CC
ENSG00000174469.23	CNTNAP2	protein_coding	-0.370181	3.86204e-08	2.4165e-06	dn	GO:0099072	regulation of postsynaptic membrane neurotransmitter receptor levels (GO:0099072)	BP
ENSG00000168993.15	CPLX1	protein_coding	-0.308269	0.000556066	0.00429663	dn	GO:0031630	regulation of synaptic vesicle fusion to presynaptic active zone membrane (GO:0031630)	BP
ENSG00000145920.15	CPLX2	protein_coding	-0.222792	0.00173381	0.0101275	dn	GO:0031630	regulation of synaptic vesicle fusion to presynaptic active zone membrane (GO:0031630)	BP
ENSG00000167193.8	CRK	protein_coding	0.239268	5.62035e-06	0.000123252	up	GO:0098698	postsynaptic specialization assembly (GO:0098698)	BP
ENSG00000099942.13	CRKL	protein_coding	0.121141	0.00584472	0.0251647	up	GO:0098698	postsynaptic specialization assembly (GO:0098698)	BP
ENSG00000175029.17	CTBP2	protein_coding	0.175015	0.000261438	0.00240795	up	GO:0098831	presynaptic active zone cytoplasmic component (GO:0098831)	CC
ENSG00000169862.19	CTNND2	protein_coding	0.154248	0.000704036	0.00513173	up	GO:0098919	structural constituent of postsynaptic density (GO:0098919)	BP
ENSG00000196730.13	DAPK1	protein_coding	-0.321067	5.07661e-06	0.00011449	dn	GO:0014069	postsynaptic density (GO:0014069)	CC
ENSG00000136279.20	DBNL	protein_coding	-0.129621	0.00386968	0.0183642	dn	GO:0098974	postsynaptic actin cytoskeleton organization (GO:0098974)	BP
ENSG00000136267.13	DGKB	protein_coding	-0.272324	1.13786e-05	0.000215464	dn	GO:0099147	extrinsic component of postsynaptic density membrane (GO:0099147)	CC
ENSG00000157680.15	DGKI	protein_coding	-0.140784	0.00819714	0.0322811	dn	GO:0008021	synaptic vesicle (GO:0008021)	CC
ENSG00000162946.22	DISC1	protein_coding	0.234172	0.00138857	0.00852167	up	GO:0014069	postsynaptic density (GO:0014069)	CC
ENSG00000075711.21	DLG1	protein_coding	0.123344	0.00510077	0.0226563	up	GO:0099645	neurotransmitter receptor localization to postsynaptic specialization membrane (GO:0099645)	BP
ENSG00000082458.12	DLG3	protein_coding	-0.18174	0.00038149	0.0032106	dn	GO:0098919	structural constituent of postsynaptic density (GO:0098919)	BP
ENSG00000170579.17	DLGAP1	protein_coding	-0.356693	6.22162e-08	3.59045e-06	dn	GO:0050804	modulation of chemical synaptic transmission (GO:0050804)	BP
ENSG00000198010.12	DLGAP2	protein_coding	-0.233525	2.51933e-05	0.000396244	dn	GO:0099092	postsynaptic density, intracellular component (GO:0099092)	CC
ENSG00000104093.13	DMXL2	protein_coding	-0.227006	0.000133891	0.00143304	dn	GO:0098992	neuronal dense core vesicle (GO:0098992)	CC
ENSG00000116675.16	DNAJC6	protein_coding	-0.252494	0.000821872	0.00576086	dn	GO:0098894	extrinsic component of presynaptic endocytic zone membrane (GO:0098894)	CC
ENSG00000106976.20	DNM1	protein_coding	-0.254558	0.000982697	0.00659889	dn	GO:0050804	modulation of chemical synaptic transmission (GO:0050804)	BP
ENSG00000087470.18	DNM1L	protein_coding	-0.235826	9.1166e-07	2.8177e-05	dn	GO:0098835	presynaptic endocytic zone membrane (GO:0098835)	CC
ENSG00000079805.16	DNM2	protein_coding	0.11766	0.00703543	0.0288818	up	GO:0099092	postsynaptic density, intracellular component (GO:0099092)	CC
ENSG00000197959.14	DNM3	protein_coding	-0.206894	7.41048e-05	0.000923343	dn	GO:0099186	structural constituent of postsynapse (GO:0099186)	BP
ENSG00000149927.18	DOC2A	protein_coding	-0.435024	7.94922e-07	2.53868e-05	dn	GO:0098850	extrinsic component of synaptic vesicle membrane (GO:0098850)	CC
ENSG00000150760.12	DOCK1	protein_coding	0.34307	6.05061e-06	0.000129859	up	GO:0097091	synaptic vesicle clustering (GO:0097091)	BP
ENSG00000113657.13	DPYSL3	protein_coding	0.152382	0.0057597	0.0248777	up	GO:0045202	synapse (GO:0045202)	CC
ENSG00000113360.16	DROSHA	protein_coding	-0.0979733	0.00946783	0.0359103	dn	GO:0014069	postsynaptic density (GO:0014069)	CC
ENSG00000102385.12	DRP2	protein_coding	-0.196488	0.00132431	0.0082437	dn	GO:0014069	postsynaptic density (GO:0014069)	CC
ENSG00000161202.20	DVL3	protein_coding	0.0977212	0.0118346	0.0425121	up	GO:0045202	synapse (GO:0045202)	CC
ENSG00000101210.12	EEF1A2	protein_coding	-0.357719	5.09412e-05	0.000685949	dn	GO:0045202	synapse (GO:0045202)	CC
ENSG00000108947.5	EFNB3	protein_coding	-0.220436	0.0100042	0.0373955	dn	GO:0099056	integral component of presynaptic membrane (GO:0099056)	CC
ENSG00000130741.11	EIF2S3	protein_coding	-0.184184	2.36312e-09	2.79043e-07	dn	GO:0045202	synapse (GO:0045202)	CC
ENSG00000141543.12	EIF4A3	protein_coding	-0.175804	0.0131912	0.0459684	dn	GO:0099578	regulation of translation at postsynapse, modulating synaptic transmission (GO:0099578)	BP
ENSG00000114867.20	EIF4G1	protein_coding	0.110902	0.0100932	0.037649	up	GO:0098794	postsynapse (GO:0098794)	CC
ENSG00000158417.11	EIF5B	protein_coding	0.264407	6.18078e-05	0.000804515	up	GO:0045202	synapse (GO:0045202)	CC
ENSG00000107105.15	ELAVL2	protein_coding	-0.231496	0.000751283	0.00538199	dn	GO:0045202	synapse (GO:0045202)	CC
ENSG00000116106.12	EPHA4	protein_coding	-0.152625	0.00662824	0.0276296	dn	GO:0099055	integral component of postsynaptic membrane (GO:0099055)	CC
ENSG00000112851.14	ERBIN	protein_coding	0.316571	0.000209012	0.00202286	up	GO:0098794	postsynapse (GO:0098794)	CC
ENSG00000082805.20	ERC1	protein_coding	0.187728	2.35002e-05	0.000377084	up	GO:0150037	regulation of calcium-dependent activation of synaptic vesicle fusion (GO:0150037)	BP
ENSG00000092820.18	EZR	protein_coding	0.321509	0.000235839	0.00222317	up	GO:0098974	postsynaptic actin cytoskeleton organization (GO:0098974)	BP
ENSG00000157470.12	FAM81A	protein_coding	-0.338037	1.0938e-06	3.28368e-05	dn	GO:0099092	postsynaptic density, intracellular component (GO:0099092)	CC
ENSG00000116661.11	FBXO2	protein_coding	0.49055	4.03245e-09	3.93438e-07	up	GO:0098890	extrinsic component of postsynaptic membrane (GO:0098890)	CC
ENSG00000162613.16	FUBP1	protein_coding	-0.144986	0.0107194	0.0393848	dn	GO:0045202	synapse (GO:0045202)	CC
ENSG00000137726.17	FXYD6	protein_coding	-0.303059	0.0008745	0.00603242	dn	GO:0099055	integral component of postsynaptic membrane (GO:0099055)	CC
ENSG00000157240.4	FZD1	protein_coding	0.317618	0.000476693	0.00381255	up	GO:1905606	regulation of presynapse assembly (GO:1905606)	BP
ENSG00000177283.7	FZD8	protein_coding	0.392205	0.00179001	0.0103664	up	GO:0098992	neuronal dense core vesicle (GO:0098992)	CC
ENSG00000188763.5	FZD9	protein_coding	0.594686	3.84767e-08	2.41407e-06	up	GO:0098794	postsynapse (GO:0098794)	CC
ENSG00000022355.18	GABRA1	protein_coding	-0.265184	0.000791283	0.00560144	dn	GO:0099507	ligand-gated ion channel activity involved in regulation of presynaptic membrane potential (GO:0099507)	BP
ENSG00000151834.15	GABRA2	protein_coding	-0.181323	0.0100735	0.0375995	dn	GO:0099060	integral component of postsynaptic specialization membrane (GO:0099060)	CC
ENSG00000011677.13	GABRA3	protein_coding	-0.298951	7.17364e-05	0.000900548	dn	GO:0099059	integral component of presynaptic active zone membrane (GO:0099059)	CC
ENSG00000109158.11	GABRA4	protein_coding	-0.36051	2.44864e-06	6.42169e-05	dn	GO:1904315	transmitter-gated ion channel activity involved in regulation of postsynaptic membrane potential (GO:1904315)	BP
ENSG00000145863.11	GABRA6	protein_coding	-0.52964	0.000405125	0.00335554	dn	GO:0099060	integral component of postsynaptic specialization membrane (GO:0099060)	CC
ENSG00000145864.13	GABRB2	protein_coding	-0.251921	0.0003325	0.00288476	dn	GO:0099059	integral component of presynaptic active zone membrane (GO:0099059)	CC
ENSG00000166206.15	GABRB3	protein_coding	-0.19048	0.0011132	0.0072225	dn	GO:0099055	integral component of postsynaptic membrane (GO:0099055)	CC
ENSG00000187730.9	GABRD	protein_coding	-0.426501	2.54407e-06	6.61172e-05	dn	GO:1904315	transmitter-gated ion channel activity involved in regulation of postsynaptic membrane potential (GO:1904315)	BP
ENSG00000113327.16	GABRG2	protein_coding	-0.55229	3.30908e-10	6.34957e-08	dn	GO:1904315	transmitter-gated ion channel activity involved in regulation of postsynaptic membrane potential (GO:1904315)	BP
ENSG00000111886.11	GABRR2	protein_coding	0.740392	1.8414e-05	0.000312916	up	GO:1904315	transmitter-gated ion channel activity involved in regulation of postsynaptic membrane potential (GO:1904315)	BP
ENSG00000128683.14	GAD1	protein_coding	-0.635918	3.72491e-08	2.35631e-06	dn	GO:0042136	neurotransmitter biosynthetic process (GO:0042136)	BP
ENSG00000136750.13	GAD2	protein_coding	-0.688806	3.91105e-07	1.4363e-05	dn	GO:0098793	presynapse (GO:0098793)	CC
ENSG00000172020.12	GAP43	protein_coding	-0.260062	5.42486e-05	0.000724132	dn	GO:0098793	presynapse (GO:0098793)	CC
ENSG00000203879.12	GDI1	protein_coding	-0.21667	8.0062e-05	0.000979839	dn	GO:0099523	presynaptic cytosol (GO:0099523)	CC
ENSG00000057608.17	GDI2	protein_coding	-0.135699	0.00438606	0.0202303	dn	GO:0045202	synapse (GO:0045202)	CC
ENSG00000157017.16	GHRL	protein_coding	-0.370135	0.0038892	0.0184455	dn	GO:0099175	regulation of postsynapse organization (GO:0099175)	BP
ENSG00000108262.15	GIT1	protein_coding	0.32911	1.67566e-07	7.463e-06	up	GO:2000300	regulation of synaptic vesicle exocytosis (GO:2000300)	BP
ENSG00000145888.10	GLRA1	protein_coding	0.646454	7.06512e-05	0.000890429	up	GO:0099507	ligand-gated ion channel activity involved in regulation of presynaptic membrane potential (GO:0099507)	BP
ENSG00000145451.13	GLRA3	protein_coding	-0.383708	1.90102e-05	0.00032083	dn	GO:0099056	integral component of presynaptic membrane (GO:0099056)	CC
ENSG00000109738.11	GLRB	protein_coding	-0.390007	5.4295e-08	3.19744e-06	dn	GO:0099572	postsynaptic specialization (GO:0099572)	CC
ENSG00000114353.17	GNAI2	protein_coding	0.116189	0.00856903	0.0333746	up	GO:0098992	neuronal dense core vesicle (GO:0098992)	CC
ENSG00000069966.18	GNB5	protein_coding	-0.129789	0.0118538	0.0425347	dn	GO:0098793	presynapse (GO:0098793)	CC
ENSG00000164850.15	GPER1	protein_coding	0.565439	2.35331e-07	9.57374e-06	up	GO:0099055	integral component of postsynaptic membrane (GO:0099055)	CC
ENSG00000171723.15	GPHN	protein_coding	-0.278872	1.35072e-09	1.81881e-07	dn	GO:0099091	postsynaptic specialization, intracellular component (GO:0099091)	CC
ENSG00000150625.16	GPM6A	protein_coding	-0.228211	4.89464e-05	0.000668074	dn	GO:0098793	presynapse (GO:0098793)	CC
ENSG00000120251.20	GRIA2	protein_coding	-0.164557	0.0024727	0.0132287	dn	GO:0099061	integral component of postsynaptic density membrane (GO:0099061)	CC
ENSG00000125675.18	GRIA3	protein_coding	-0.227787	1.20917e-05	0.000225809	dn	GO:0099055	integral component of postsynaptic membrane (GO:0099055)	CC
ENSG00000152578.13	GRIA4	protein_coding	-0.211878	0.00013749	0.00146026	dn	GO:1904315	transmitter-gated ion channel activity involved in regulation of postsynaptic membrane potential (GO:1904315)	BP
ENSG00000164418.20	GRIK2	protein_coding	-0.342246	2.80027e-06	7.15638e-05	dn	GO:1904315	transmitter-gated ion channel activity involved in regulation of postsynaptic membrane potential (GO:1904315)	BP
ENSG00000163873.10	GRIK3	protein_coding	0.18011	0.00753116	0.0303063	up	GO:0099507	ligand-gated ion channel activity involved in regulation of presynaptic membrane potential (GO:0099507)	BP
ENSG00000149403.12	GRIK4	protein_coding	0.15908	0.012427	0.0440627	up	GO:0099056	integral component of presynaptic membrane (GO:0099056)	CC
ENSG00000183454.17	GRIN2A	protein_coding	-0.246175	0.000137301	0.00145916	dn	GO:0099507	ligand-gated ion channel activity involved in regulation of presynaptic membrane potential (GO:0099507)	BP
ENSG00000116032.5	GRIN3B	protein_coding	-0.587272	0.00027199	0.00247055	dn	GO:0099061	integral component of postsynaptic density membrane (GO:0099061)	CC
ENSG00000068400.13	GRIPAP1	protein_coding	-0.126213	0.000480339	0.00382765	dn	GO:0099158	regulation of recycling endosome localization within postsynapse (GO:0099158)	BP
ENSG00000196277.16	GRM7	protein_coding	-0.166044	0.00266593	0.0139926	dn	GO:0099171	presynaptic modulation of chemical synaptic transmission (GO:0099171)	BP
ENSG00000169181.13	GSG1L	protein_coding	0.208885	0.000756335	0.00540514	up	GO:0099149	regulation of postsynaptic neurotransmitter receptor endocytosis (GO:0099149)	BP
ENSG00000164116.16	GUCY1A1	protein_coding	0.225192	0.00278082	0.0144271	up	GO:0098925	retrograde trans-synaptic signaling by nitric oxide, modulating synaptic transmission (GO:0098925)	BP
ENSG00000061918.13	GUCY1B1	protein_coding	-0.341731	6.53607e-10	1.06737e-07	dn	GO:0098831	presynaptic active zone cytoplasmic component (GO:0098831)	CC
ENSG00000130956.14	HABP4	protein_coding	-0.179263	0.00134219	0.00831008	dn	GO:0045202	synapse (GO:0045202)	CC
ENSG00000145681.11	HAPLN1	protein_coding	-0.361176	0.00219454	0.0120571	dn	GO:0045202	synapse (GO:0045202)	CC
ENSG00000164588.8	HCN1	protein_coding	-0.383567	4.09853e-06	9.69914e-05	dn	GO:0099059	integral component of presynaptic active zone membrane (GO:0099059)	CC
ENSG00000127946.17	HIP1	protein_coding	0.342217	1.0821e-06	3.2528e-05	up	GO:0099149	regulation of postsynaptic neurotransmitter receptor endocytosis (GO:0099149)	BP
ENSG00000130787.14	HIP1R	protein_coding	0.180808	0.00535199	0.0234599	up	GO:0099173	postsynapse organization (GO:0099173)	BP
ENSG00000138668.19	HNRNPD	protein_coding	-0.0906714	0.00663558	0.0276415	dn	GO:0014069	postsynaptic density (GO:0014069)	CC
ENSG00000126945.9	HNRNPH2	protein_coding	-0.166286	1.06778e-05	0.000204429	dn	GO:0014069	postsynaptic density (GO:0014069)	CC
ENSG00000099783.12	HNRNPM	protein_coding	0.103882	0.00362385	0.0174969	up	GO:0099175	regulation of postsynapse organization (GO:0099175)	BP
ENSG00000051128.19	HOMER3	protein_coding	0.418621	4.60418e-07	1.63605e-05	up	GO:0098962	regulation of postsynaptic neurotransmitter receptor activity (GO:0098962)	BP
ENSG00000121905.10	HPCA	protein_coding	-0.252766	0.00424049	0.0197096	dn	GO:0098794	postsynapse (GO:0098794)	CC
ENSG00000157219.5	HTR5A	protein_coding	-0.56292	3.15926e-09	3.36783e-07	dn	GO:0099060	integral component of postsynaptic specialization membrane (GO:0099060)	CC
ENSG00000105376.5	ICAM5	protein_coding	-0.549777	1.20799e-06	3.54784e-05	dn	GO:0051963	regulation of synapse assembly (GO:0051963)	BP
ENSG00000189108.13	IL1RAPL2	protein_coding	-0.594959	0.00790783	0.0314529	dn	GO:1905606	regulation of presynapse assembly (GO:1905606)	BP
ENSG00000148798.11	INA	protein_coding	-0.436432	3.40164e-07	1.29679e-05	dn	GO:0098794	postsynapse (GO:0098794)	CC
ENSG00000077943.8	ITGA8	protein_coding	0.484867	2.62253e-07	1.04294e-05	up	GO:0099061	integral component of postsynaptic density membrane (GO:0099061)	CC
ENSG00000132470.14	ITGB4	protein_coding	-0.419434	0.00102789	0.00681579	dn	GO:0099055	integral component of postsynaptic membrane (GO:0099055)	CC
ENSG00000082781.12	ITGB5	protein_coding	0.37402	1.1688e-07	5.8517e-06	up	GO:0099699	integral component of synaptic membrane (GO:0099699)	CC
ENSG00000150995.19	ITPR1	protein_coding	-0.14444	0.0147077	0.0497077	dn	SYNGO:presyn_ser_membrane_integral	integral component of presynaptic SER membrane	CC
ENSG00000205726.15	ITSN1	protein_coding	0.140838	0.000369802	0.00313169	up	GO:1905274	regulation of modification of postsynaptic actin cytoskeleton (GO:1905274)	BP
ENSG00000096968.13	JAK2	protein_coding	-0.177028	0.00686876	0.0283593	dn	GO:1905539	regulation of postsynapse to nucleus signaling pathway (GO:1905539)	BP
ENSG00000160145.15	KALRN	protein_coding	-0.24175	4.83777e-07	1.71376e-05	dn	GO:1905274	regulation of modification of postsynaptic actin cytoskeleton (GO:1905274)	BP
ENSG00000069424.15	KCNAB2	protein_coding	-0.242103	0.00085186	0.00590989	dn	GO:0099061	integral component of postsynaptic density membrane (GO:0099061)	CC
ENSG00000166006.13	KCNC2	protein_coding	-0.238187	0.000791026	0.00560144	dn	GO:0099056	integral component of presynaptic membrane (GO:0099056)	CC
ENSG00000184408.10	KCND2	protein_coding	-0.182608	0.0135055	0.0467148	dn	GO:0099055	integral component of postsynaptic membrane (GO:0099055)	CC
ENSG00000187486.5	KCNJ11	protein_coding	0.191178	0.00290533	0.0148722	up	GO:0099056	integral component of presynaptic membrane (GO:0099056)	CC
ENSG00000157542.11	KCNJ6	protein_coding	0.258817	0.000831702	0.00580855	up	GO:0099056	integral component of presynaptic membrane (GO:0099056)	CC
ENSG00000162728.5	KCNJ9	protein_coding	0.184182	0.00266487	0.0139926	up	GO:0099056	integral component of presynaptic membrane (GO:0099056)	CC
ENSG00000185760.15	KCNQ5	protein_coding	-0.408923	2.99122e-07	1.16344e-05	dn	GO:0099056	integral component of presynaptic membrane (GO:0099056)	CC
ENSG00000155980.12	KIF5A	protein_coding	0.298132	0.00288516	0.0148242	up	GO:0098971	anterograde dendritic transport of neurotransmitter receptor complex (GO:0098971)	BP
ENSG00000168280.17	KIF5C	protein_coding	0.208732	0.0010213	0.00679667	up	GO:0099524	postsynaptic cytosol (GO:0099524)	CC
ENSG00000187961.14	KLHL17	protein_coding	0.431991	2.02822e-06	5.5138e-05	up	GO:0140252	regulation protein catabolic process at postsynapse (GO:0140252)	BP
ENSG00000118162.14	KPTN	protein_coding	0.297071	7.08157e-05	0.000892015	up	GO:0098871	postsynaptic actin cytoskeleton (GO:0098871)	CC
ENSG00000198910.14	L1CAM	protein_coding	-0.331214	0.000163231	0.00166899	dn	GO:0050804	modulation of chemical synaptic transmission (GO:0050804)	BP
ENSG00000002834.18	LASP1	protein_coding	0.117649	0.0137959	0.0473985	up	GO:0098794	postsynapse (GO:0098794)	CC
ENSG00000198121.13	LPAR1	protein_coding	0.516319	1.85789e-07	7.98131e-06	up	GO:0098693	regulation of synaptic vesicle cycle (GO:0098693)	BP
ENSG00000156564.9	LRFN2	protein_coding	-0.249242	0.00358457	0.0173413	dn	GO:0098793	presynapse (GO:0098793)	CC
ENSG00000126243.9	LRFN3	protein_coding	0.155421	0.0075279	0.0303027	up	GO:0099179	regulation of synaptic membrane adhesion (GO:0099179)	BP
ENSG00000131409.13	LRRC4B	protein_coding	0.179116	0.00785668	0.0312827	up	GO:0099061	integral component of postsynaptic density membrane (GO:0099061)	CC
ENSG00000033122.20	LRRC7	protein_coding	-0.218221	8.60243e-05	0.00103113	dn	GO:0099061	integral component of postsynaptic density membrane (GO:0099061)	CC
ENSG00000162951.11	LRRTM1	protein_coding	-0.192609	0.00288242	0.0148184	dn	GO:1905606	regulation of presynapse assembly (GO:1905606)	BP
ENSG00000146006.8	LRRTM2	protein_coding	-0.173044	0.00349069	0.0170037	dn	GO:0099151	regulation of postsynaptic density assembly (GO:0099151)	BP
ENSG00000198739.11	LRRTM3	protein_coding	-0.189447	0.00623441	0.0263552	dn	GO:0099061	integral component of postsynaptic density membrane (GO:0099061)	CC
ENSG00000176204.13	LRRTM4	protein_coding	-0.154941	0.00461194	0.0209871	dn	GO:0099061	integral component of postsynaptic density membrane (GO:0099061)	CC
ENSG00000081026.19	MAGI3	protein_coding	-0.132019	0.00457218	0.0208432	dn	GO:0045202	synapse (GO:0045202)	CC
ENSG00000147676.14	MAL2	protein_coding	-0.411869	7.66653e-08	4.20308e-06	dn	GO:0030285	integral component of synaptic vesicle membrane (GO:0030285)	CC
ENSG00000078018.20	MAP2	protein_coding	-0.270491	1.11086e-05	0.000211219	dn	GO:0098794	postsynapse (GO:0098794)	CC
ENSG00000169032.9	MAP2K1	protein_coding	-0.211734	0.000355467	0.00303597	dn	GO:0014069	postsynaptic density (GO:0014069)	CC
ENSG00000107643.16	MAPK8	protein_coding	-0.166405	1.96149e-05	0.00032751	dn	GO:0050804	modulation of chemical synaptic transmission (GO:0050804)	BP
ENSG00000050748.17	MAPK9	protein_coding	-0.252466	5.63542e-07	1.93673e-05	dn	GO:0050804	modulation of chemical synaptic transmission (GO:0050804)	BP
ENSG00000072518.20	MARK2	protein_coding	0.165603	0.00328225	0.0162952	up	GO:0099175	regulation of postsynapse organization (GO:0099175)	BP
ENSG00000112139.16	MDGA1	protein_coding	0.525994	2.28603e-09	2.72949e-07	up	GO:1905606	regulation of presynapse assembly (GO:1905606)	BP
ENSG00000162910.19	MRPL55	protein_coding	-0.234458	0.00446615	0.0204832	dn	GO:0045202	synapse (GO:0045202)	CC
ENSG00000133026.12	MYH10	protein_coding	-0.111784	0.00143796	0.00876636	dn	GO:1905274	regulation of modification of postsynaptic actin cytoskeleton (GO:1905274)	BP
ENSG00000167306.20	MYO5B	protein_coding	-0.259972	0.00748218	0.0301883	dn	GO:0050804	modulation of chemical synaptic transmission (GO:0050804)	BP
ENSG00000105402.8	NAPA	protein_coding	-0.335745	5.81668e-07	1.98835e-05	dn	GO:0098794	postsynapse (GO:0098794)	CC
ENSG00000125814.17	NAPB	protein_coding	-0.415921	1.28657e-09	1.7679e-07	dn	GO:0098793	presynapse (GO:0098793)	CC
ENSG00000134265.13	NAPG	protein_coding	-0.162473	0.00279499	0.0144851	dn	GO:0045202	synapse (GO:0045202)	CC
ENSG00000089818.18	NECAP1	protein_coding	-0.359305	2.06504e-11	6.69369e-09	dn	GO:0098793	presynapse (GO:0098793)	CC
ENSG00000277586.2	NEFL	protein_coding	-0.322596	4.80079e-05	0.000658386	dn	GO:0099170	postsynaptic modulation of chemical synaptic transmission (GO:0099170)	BP
ENSG00000166342.19	NETO1	protein_coding	-0.307682	8.58059e-05	0.00102958	dn	GO:0098962	regulation of postsynaptic neurotransmitter receptor activity (GO:0098962)	BP
ENSG00000066248.15	NGEF	protein_coding	-0.387622	2.34543e-06	6.20045e-05	dn	GO:1905806	regulation of synapse disassembly (GO:1905806)	BP
ENSG00000156642.17	NPTN	protein_coding	-0.250539	2.8081e-06	7.16049e-05	dn	GO:0099557	trans-synaptic signaling by trans-synaptic complex, modulating synaptic transmission (GO:0099557)	BP
ENSG00000221890.4	NPTXR	protein_coding	-0.279711	0.00162996	0.00966063	dn	GO:0099645	neurotransmitter receptor localization to postsynaptic specialization membrane (GO:0099645)	BP
ENSG00000122585.8	NPY	protein_coding	-0.38572	0.00896194	0.0345195	dn	GO:2000300	regulation of synaptic vesicle exocytosis (GO:2000300)	BP
ENSG00000091129.21	NRCAM	protein_coding	-0.18964	0.00160316	0.00954207	dn	GO:0099175	regulation of postsynapse organization (GO:0099175)	BP
ENSG00000157168.20	NRG1	protein_coding	-0.237957	0.00601597	0.0257049	dn	GO:0098794	postsynapse (GO:0098794)	CC
ENSG00000158458.20	NRG2	protein_coding	0.210123	2.80129e-05	0.000430878	up	GO:0090128	regulation of synapse maturation (GO:0090128)	BP
ENSG00000185737.13	NRG3	protein_coding	-0.128584	0.00712538	0.0291568	dn	GO:0007416	synapse assembly (GO:0007416)	BP
ENSG00000154146.13	NRGN	protein_coding	-0.241908	0.00714496	0.0291909	dn	GO:0098794	postsynapse (GO:0098794)	CC
ENSG00000124785.9	NRN1	protein_coding	-0.536037	2.63309e-10	5.27214e-08	dn	SYNGO:transport	transport	BP
ENSG00000099250.18	NRP1	protein_coding	-0.308254	0.000111967	0.00125947	dn	GO:0099173	postsynapse organization (GO:0099173)	BP
ENSG00000179915.23	NRXN1	protein_coding	-0.171209	0.000717455	0.00519991	dn	GO:0099054	presynapse assembly (GO:0099054)	BP
ENSG00000021645.19	NRXN3	protein_coding	-0.272018	7.04706e-06	0.00014738	dn	GO:0097107	postsynaptic density assembly (GO:0097107)	BP
ENSG00000073969.18	NSF	protein_coding	-0.427046	5.77586e-09	5.34116e-07	dn	GO:0099504	synaptic vesicle cycle (GO:0099504)	BP
ENSG00000168824.14	NSG1	protein_coding	-0.4853	1.47703e-07	6.83023e-06	dn	GO:0098845	postsynaptic endosome (GO:0098845)	CC
ENSG00000165802.22	NSMF	protein_coding	0.195754	0.00129115	0.0080824	up	GO:0099527	postsynapse to nucleus signaling pathway (GO:0099527)	BP
ENSG00000162631.18	NTNG1	protein_coding	-0.1947	0.000840392	0.00584866	dn	GO:0099029	anchored component of presynaptic active zone membrane (GO:0099029)	CC
ENSG00000105245.9	NUMBL	protein_coding	-0.208598	0.00626363	0.0264587	dn	GO:0150052	regulation of postsynapse assembly (GO:0150052)	BP
ENSG00000130558.19	OLFM1	protein_coding	-0.155985	0.00504986	0.022487	dn	GO:0099243	extrinsic component of synaptic membrane (GO:0099243)	CC
ENSG00000105088.8	OLFM2	protein_coding	0.302896	7.14087e-05	0.00089801	up	GO:0099243	extrinsic component of synaptic membrane (GO:0099243)	CC
ENSG00000089041.17	P2RX7	protein_coding	0.385035	1.49664e-05	0.000266327	up	GO:0099161	regulation of presynaptic dense core vesicle exocytosis (GO:0099161)	BP
ENSG00000124507.11	PACSIN1	protein_coding	-0.308488	2.99811e-05	0.000455073	dn	GO:0098833	presynaptic endocytic zone (GO:0098833)	CC
ENSG00000100266.19	PACSIN2	protein_coding	0.176098	3.21605e-05	0.000480862	up	GO:0050804	modulation of chemical synaptic transmission (GO:0050804)	BP
ENSG00000007168.13	PAFAH1B1	protein_coding	-0.15123	0.0032633	0.0162256	dn	GO:0099175	regulation of postsynapse organization (GO:0099175)	BP
ENSG00000149269.9	PAK1	protein_coding	-0.519992	2.54184e-11	7.60109e-09	dn	GO:0014069	postsynaptic density (GO:0014069)	CC
ENSG00000137843.12	PAK6	protein_coding	-0.200687	0.0086078	0.0334936	dn	GO:0014069	postsynaptic density (GO:0014069)	CC
ENSG00000140694.17	PARN	protein_coding	-0.111897	0.00765158	0.0306569	dn	GO:0098794	postsynapse (GO:0098794)	CC
ENSG00000118946.12	PCDH17	protein_coding	0.246675	9.19471e-05	0.00108517	up	GO:0099056	integral component of presynaptic membrane (GO:0099056)	CC
ENSG00000136099.13	PCDH8	protein_coding	-0.993843	3.54836e-12	1.71668e-09	dn	GO:0050804	modulation of chemical synaptic transmission (GO:0050804)	BP
ENSG00000181195.11	PENK	protein_coding	-1.20924	6.76994e-10	1.08253e-07	dn	GO:0099538	synaptic signaling via neuropeptide (GO:0099538)	BP
ENSG00000070087.14	PFN2	protein_coding	-0.361526	9.348e-14	1.34529e-10	dn	GO:0098794	postsynapse (GO:0098794)	CC
ENSG00000215021.9	PHB2	protein_coding	-0.145788	0.00105256	0.00693454	dn	GO:0014069	postsynaptic density (GO:0014069)	CC
ENSG00000100151.16	PICK1	protein_coding	0.173493	0.00412547	0.0193429	up	GO:0008021	synaptic vesicle (GO:0008021)	CC
ENSG00000127445.13	PIN1	protein_coding	-0.164168	0.00929291	0.0354152	dn	GO:0140252	regulation protein catabolic process at postsynapse (GO:0140252)	BP
ENSG00000137841.12	PLCB2	protein_coding	-0.348691	0.000269863	0.0024551	dn	GO:0098992	neuronal dense core vesicle (GO:0098992)	CC
ENSG00000149782.11	PLCB3	protein_coding	0.284251	2.21353e-05	0.000359694	up	GO:0099524	postsynaptic cytosol (GO:0099524)	CC
ENSG00000124181.14	PLCG1	protein_coding	0.243354	9.90343e-05	0.00115228	up	GO:0050804	modulation of chemical synaptic transmission (GO:0050804)	BP
ENSG00000075651.16	PLD1	protein_coding	0.22805	0.0118482	0.0425346	up	GO:0045202	synapse (GO:0045202)	CC
ENSG00000171680.22	PLEKHG5	protein_coding	-0.341173	3.94915e-05	0.000566209	dn	GO:0140251	regulation protein catabolic process at presynapse (GO:0140251)	BP
ENSG00000122194.18	PLG	protein_coding	-0.451687	0.00320143	0.0160009	dn	GO:0099183	trans-synaptic signaling by BDNF, modulating synaptic transmission (GO:0099183)	BP
ENSG00000117600.12	PLPPR4	protein_coding	-0.375087	8.251e-06	0.000167537	dn	GO:0099061	integral component of postsynaptic density membrane (GO:0099061)	CC
ENSG00000136040.9	PLXNC1	protein_coding	-0.251267	5.48015e-06	0.0001211	dn	GO:1905806	regulation of synapse disassembly (GO:1905806)	BP
ENSG00000004399.12	PLXND1	protein_coding	0.196841	0.000148592	0.00154818	up	GO:0008039	synaptic target recognition (GO:0008039)	BP
ENSG00000127838.14	PNKD	protein_coding	-0.243693	5.20048e-05	0.00069701	dn	GO:0099523	presynaptic cytosol (GO:0099523)	CC
ENSG00000131626.18	PPFIA1	protein_coding	0.110156	0.00358218	0.0173357	up	GO:0097444	spine apparatus (GO:0097444)	CC
ENSG00000139220.16	PPFIA2	protein_coding	-0.18013	0.00295489	0.0150563	dn	GO:0099523	presynaptic cytosol (GO:0099523)	CC
ENSG00000166387.13	PPFIBP2	protein_coding	0.462821	1.89534e-07	8.09685e-06	up	GO:0098793	presynapse (GO:0098793)	CC
ENSG00000111110.12	PPM1H	protein_coding	-0.21863	8.99959e-06	0.000178488	dn	GO:0045202	synapse (GO:0045202)	CC
ENSG00000186298.12	PPP1CC	protein_coding	0.293025	1.05335e-05	0.000202458	up	GO:0098794	postsynapse (GO:0098794)	CC
ENSG00000113575.10	PPP2CA	protein_coding	-0.185522	5.22991e-06	0.000116464	dn	GO:0045202	synapse (GO:0045202)	CC
ENSG00000107758.15	PPP3CB	protein_coding	-0.245569	6.82737e-07	2.27836e-05	dn	GO:1900242	regulation of synaptic vesicle endocytosis (GO:1900242)	BP
ENSG00000221823.11	PPP3R1	protein_coding	-0.29599	3.94355e-06	9.44893e-05	dn	GO:0045202	synapse (GO:0045202)	CC
ENSG00000072062.14	PRKACA	protein_coding	-0.158123	0.00376634	0.0180261	dn	GO:0098793	presynapse (GO:0098793)	CC
ENSG00000108946.14	PRKAR1A	protein_coding	-0.158601	0.00439571	0.0202674	dn	GO:0045202	synapse (GO:0045202)	CC
ENSG00000114302.16	PRKAR2A	protein_coding	0.158648	0.000519372	0.00407741	up	GO:0050804	modulation of chemical synaptic transmission (GO:0050804)	BP
ENSG00000005249.13	PRKAR2B	protein_coding	-0.151205	0.00766531	0.0307066	dn	GO:0098794	postsynapse (GO:0098794)	CC
ENSG00000171132.14	PRKCE	protein_coding	-0.249134	3.00829e-05	0.000456016	dn	GO:0099523	presynaptic cytosol (GO:0099523)	CC
ENSG00000126583.11	PRKCG	protein_coding	-0.349086	0.000264768	0.00242697	dn	GO:2000300	regulation of synaptic vesicle exocytosis (GO:2000300)	BP
ENSG00000163558.13	PRKCI	protein_coding	-0.182617	2.98632e-05	0.000453882	dn	GO:0099072	regulation of postsynaptic membrane neurotransmitter receptor levels (GO:0099072)	BP
ENSG00000143801.17	PSEN2	protein_coding	-0.216138	0.000381673	0.00321096	dn	GO:0140249	protein catabolic process at postsynapse (GO:0140249)	BP
ENSG00000120899.18	PTK2B	protein_coding	-0.31244	4.07461e-05	0.000580223	dn	GO:0099092	postsynaptic density, intracellular component (GO:0099092)	CC
ENSG00000155093.19	PTPRN2	protein_coding	-0.210879	0.00269866	0.0141193	dn	GO:0098793	presynapse (GO:0098793)	CC
ENSG00000151490.14	PTPRO	protein_coding	-0.267107	0.000337935	0.0029253	dn	GO:0050807	regulation of synapse organization (GO:0050807)	BP
ENSG00000185129.7	PURA	protein_coding	0.268592	1.05425e-05	0.000202462	up	GO:0014069	postsynaptic density (GO:0014069)	CC
ENSG00000172733.11	PURG	protein_coding	0.192917	0.00441352	0.0203206	up	GO:0045202	synapse (GO:0045202)	CC
ENSG00000103769.10	RAB11A	protein_coding	-0.227343	1.59154e-07	7.16483e-06	dn	GO:0098837	postsynaptic recycling endosome (GO:0098837)	CC
ENSG00000099246.16	RAB18	protein_coding	-0.152187	0.00112914	0.00729707	dn	GO:0045202	synapse (GO:0045202)	CC
ENSG00000041353.10	RAB27B	protein_coding	-0.435952	1.57105e-06	4.4278e-05	dn	GO:0098993	anchored component of synaptic vesicle membrane (GO:0098993)	CC
ENSG00000104388.15	RAB2A	protein_coding	-0.193393	2.16266e-07	8.98872e-06	dn	GO:0098993	anchored component of synaptic vesicle membrane (GO:0098993)	CC
ENSG00000105649.10	RAB3A	protein_coding	-0.485844	1.612e-07	7.22139e-06	dn	GO:0099161	regulation of presynaptic dense core vesicle exocytosis (GO:0099161)	BP
ENSG00000152932.8	RAB3C	protein_coding	-0.33789	1.12078e-05	0.000212403	dn	GO:0098993	anchored component of synaptic vesicle membrane (GO:0098993)	CC
ENSG00000167578.18	RAB4B	protein_coding	0.230414	0.000154089	0.00159286	up	GO:0098993	anchored component of synaptic vesicle membrane (GO:0098993)	CC
ENSG00000144566.11	RAB5A	protein_coding	-0.137966	0.00252981	0.0134623	dn	GO:0048488	synaptic vesicle endocytosis (GO:0048488)	BP
ENSG00000175582.19	RAB6A	protein_coding	-0.221351	2.36915e-06	6.23453e-05	dn	GO:0098793	presynapse (GO:0098793)	CC
ENSG00000075785.13	RAB7A	protein_coding	-0.0982314	0.00920763	0.0351892	dn	GO:0098993	anchored component of synaptic vesicle membrane (GO:0098993)	CC
ENSG00000029725.17	RABEP1	protein_coding	0.179649	0.00058924	0.00447496	up	GO:0099523	presynaptic cytosol (GO:0099523)	CC
ENSG00000006451.8	RALA	protein_coding	0.121222	0.000791344	0.00560144	up	GO:0097060	synaptic membrane (GO:0097060)	CC
ENSG00000017797.13	RALBP1	protein_coding	0.205036	6.47454e-06	0.000137404	up	GO:0099072	regulation of postsynaptic membrane neurotransmitter receptor levels (GO:0099072)	BP
ENSG00000116473.14	RAP1A	protein_coding	0.21492	0.000510869	0.00402026	up	GO:0098696	regulation of neurotransmitter receptor localization to postsynaptic specialization membrane (GO:0098696)	BP
ENSG00000137710.16	RDX	protein_coding	0.148001	0.0023953	0.012903	up	GO:0150054	regulation of postsynaptic neurotransmitter receptor diffusion trapping (GO:0150054)	BP
ENSG00000173039.19	RELA	protein_coding	0.244411	0.000434199	0.00354408	up	GO:0099527	postsynapse to nucleus signaling pathway (GO:0099527)	BP
ENSG00000182901.16	RGS7	protein_coding	-0.553035	1.26586e-13	1.46933e-10	dn	GO:0045211	postsynaptic membrane (GO:0045211)	CC
ENSG00000106615.10	RHEB	protein_coding	-0.192101	0.000261385	0.00240795	dn	GO:0014069	postsynaptic density (GO:0014069)	CC
ENSG00000143878.10	RHOB	protein_coding	-0.198504	0.00713028	0.0291568	dn	GO:0045202	synapse (GO:0045202)	CC
ENSG00000060709.15	RIMBP2	protein_coding	-0.30948	0.000110778	0.0012519	dn	GO:0099508	voltage-gated ion channel activity involved in regulation of presynaptic membrane potential (GO:0099508)	BP
ENSG00000079841.18	RIMS1	protein_coding	-0.184903	0.00616762	0.026178	dn	GO:0098831	presynaptic active zone cytoplasmic component (GO:0098831)	CC
ENSG00000117016.10	RIMS3	protein_coding	-0.172309	0.00197373	0.01115	dn	GO:0050807	regulation of synapse organization (GO:0050807)	BP
ENSG00000011275.18	RNF216	protein_coding	0.1447	0.000469647	0.00376929	up	GO:0098793	presynapse (GO:0098793)	CC
ENSG00000067900.8	ROCK1	protein_coding	0.231462	0.000402113	0.003339	up	GO:0090128	regulation of synapse maturation (GO:0090128)	BP
ENSG00000089169.15	RPH3A	protein_coding	-0.456647	2.7804e-07	1.09626e-05	dn	GO:0098850	extrinsic component of synaptic vesicle membrane (GO:0098850)	CC
ENSG00000174748.21	RPL15	protein_coding	-0.240559	1.47347e-09	1.9499e-07	dn	GO:0045202	synapse (GO:0045202)	CC
ENSG00000265681.7	RPL17	protein_coding	-0.288098	0.00176734	0.010279	dn	GO:0140236	translation at presynapse (GO:0140236)	BP
ENSG00000161970.15	RPL26	protein_coding	0.194471	0.00187321	0.0107231	up	GO:0140242	translation at postsynapse (GO:0140242)	BP
ENSG00000071082.11	RPL31	protein_coding	0.199981	0.000458782	0.0037074	up	SYNGO:postsyn_ribosome	postsynaptic ribosome	CC
ENSG00000241343.9	RPL36A	protein_coding	-0.264678	0.00287068	0.0147886	dn	SYNGO:postsyn_ribosome	postsynaptic ribosome	CC
ENSG00000089157.16	RPLP0	protein_coding	-0.128314	0.00849019	0.0331516	dn	GO:0014069	postsynaptic density (GO:0014069)	CC
ENSG00000171858.18	RPS21	protein_coding	0.162786	0.00629251	0.0265563	up	GO:0045202	synapse (GO:0045202)	CC
ENSG00000100784.12	RPS6KA5	protein_coding	0.170513	0.00587295	0.0252626	up	GO:0099175	regulation of postsynapse organization (GO:0099175)	BP
ENSG00000136643.12	RPS6KC1	protein_coding	-0.127316	0.00155244	0.00931383	dn	GO:0014069	postsynaptic density (GO:0014069)	CC
ENSG00000133318.14	RTN3	protein_coding	-0.328076	3.38905e-11	9.40195e-09	dn	GO:0098793	presynapse (GO:0098793)	CC
ENSG00000115310.18	RTN4	protein_coding	-0.119894	0.00440883	0.0203036	dn	GO:0098794	postsynapse (GO:0098794)	CC
ENSG00000085365.18	SCAMP1	protein_coding	-0.172904	0.000262003	0.00241122	dn	GO:0030285	integral component of synaptic vesicle membrane (GO:0030285)	CC
ENSG00000171951.5	SCG2	protein_coding	-0.672626	1.13161e-07	5.70161e-06	dn	GO:0098992	neuronal dense core vesicle (GO:0098992)	CC
ENSG00000144285.21	SCN1A	protein_coding	-0.245651	0.000811409	0.00570663	dn	GO:0099508	voltage-gated ion channel activity involved in regulation of presynaptic membrane potential (GO:0099508)	BP
ENSG00000196876.17	SCN8A	protein_coding	-0.194769	0.00126813	0.0079585	dn	GO:0099061	integral component of postsynaptic density membrane (GO:0099061)	CC
ENSG00000180900.20	SCRIB	protein_coding	0.176473	0.00251932	0.0134217	up	GO:0099149	regulation of postsynaptic neurotransmitter receptor endocytosis (GO:0099149)	BP
ENSG00000136193.17	SCRN1	protein_coding	0.160397	0.00503487	0.0224487	up	GO:0098793	presynapse (GO:0098793)	CC
ENSG00000135622.13	SEMA4F	protein_coding	-0.1657	0.00682604	0.0282413	dn	GO:0099061	integral component of postsynaptic density membrane (GO:0099061)	CC
ENSG00000184702.20	SEPTIN5	protein_coding	-0.30364	0.0101685	0.0378743	dn	GO:0098793	presynapse (GO:0098793)	CC
ENSG00000164402.14	SEPTIN8	protein_coding	0.353113	1.6818e-07	7.4759e-06	up	GO:0098793	presynapse (GO:0098793)	CC
ENSG00000116560.11	SFPQ	protein_coding	-0.13065	0.00491962	0.0220688	dn	GO:0098963	dendritic transport of messenger ribonucleoprotein complex (GO:0098963)	BP
ENSG00000107295.10	SH3GL2	protein_coding	-0.352529	5.67421e-06	0.000123961	dn	GO:0030672	synaptic vesicle membrane (GO:0030672)	CC
ENSG00000162105.19	SHANK2	protein_coding	-0.290287	6.33555e-07	2.13904e-05	dn	GO:0098919	structural constituent of postsynaptic density (GO:0098919)	BP
ENSG00000188803.15	SHISA6	protein_coding	-0.417133	0.00100411	0.00670644	dn	GO:0098970	postsynaptic neurotransmitter receptor diffusion trapping (GO:0098970)	BP
ENSG00000197555.9	SIPA1L1	protein_coding	-0.0932707	0.011439	0.0414077	dn	GO:0098974	postsynaptic actin cytoskeleton organization (GO:0098974)	BP
ENSG00000068903.20	SIRT2	protein_coding	0.116808	0.0135961	0.0469292	up	GO:0099149	regulation of postsynaptic neurotransmitter receptor endocytosis (GO:0099149)	BP
ENSG00000113558.18	SKP1	protein_coding	-0.250799	1.14827e-10	2.61783e-08	dn	GO:1905806	regulation of synapse disassembly (GO:1905806)	BP
ENSG00000145248.7	SLC10A4	protein_coding	-0.386895	4.95358e-05	0.000673722	dn	GO:0030285	integral component of synaptic vesicle membrane (GO:0030285)	CC
ENSG00000118596.12	SLC16A7	protein_coding	-0.209642	0.00270802	0.0141527	dn	GO:0099061	integral component of postsynaptic density membrane (GO:0099061)	CC
ENSG00000091664.9	SLC17A6	protein_coding	-0.292835	0.0126187	0.0445573	dn	GO:0098700	synaptic vesicle neurotransmitter loading (GO:0098700)	BP
ENSG00000104888.10	SLC17A7	protein_coding	-0.189997	0.00656194	0.0274197	dn	GO:0098700	synaptic vesicle neurotransmitter loading (GO:0098700)	BP
ENSG00000115194.11	SLC30A3	protein_coding	-0.436282	3.9543e-05	0.000566494	dn	GO:0099180	zinc ion import into synaptic vesicle (GO:0099180)	BP
ENSG00000101438.4	SLC32A1	protein_coding	-0.648447	4.04487e-06	9.62161e-05	dn	GO:0030285	integral component of synaptic vesicle membrane (GO:0030285)	CC
ENSG00000197106.7	SLC6A17	protein_coding	-0.362258	3.28404e-05	0.00048786	dn	SYNGO:metabolism	metabolism	BP
ENSG00000165970.11	SLC6A5	protein_coding	-0.496826	0.00313839	0.0157748	dn	GO:0001504	neurotransmitter uptake (GO:0001504)	BP
ENSG00000130821.16	SLC6A8	protein_coding	0.133181	0.00738956	0.0299195	up	GO:0099055	integral component of postsynaptic membrane (GO:0099055)	CC
ENSG00000196517.12	SLC6A9	protein_coding	0.750156	1.08316e-13	1.3856e-10	up	GO:0030285	integral component of synaptic vesicle membrane (GO:0030285)	CC
ENSG00000198689.11	SLC9A6	protein_coding	-0.232188	1.04014e-06	3.15438e-05	dn	GO:0099072	regulation of postsynaptic membrane neurotransmitter receptor levels (GO:0099072)	BP
ENSG00000092531.10	SNAP23	protein_coding	0.381878	1.47412e-05	0.000263738	up	GO:0098967	exocytic insertion of neurotransmitter receptor to postsynaptic membrane (GO:0098967)	BP
ENSG00000132639.12	SNAP25	protein_coding	-0.684993	2.43155e-15	9.33147e-12	dn	GO:0016079	synaptic vesicle exocytosis (GO:0016079)	BP
ENSG00000065609.14	SNAP91	protein_coding	-0.277376	8.37518e-06	0.000169312	dn	GO:0048488	synaptic vesicle endocytosis (GO:0048488)	BP
ENSG00000145335.16	SNCA	protein_coding	-0.162733	0.00938734	0.0356688	dn	GO:0030672	synaptic vesicle membrane (GO:0030672)	CC
ENSG00000074317.11	SNCB	protein_coding	-0.34062	0.000165526	0.00168646	dn	GO:0048488	synaptic vesicle endocytosis (GO:0048488)	BP
ENSG00000135317.13	SNX14	protein_coding	-0.126557	0.00629929	0.0265704	dn	GO:0045202	synapse (GO:0045202)	CC
ENSG00000143376.14	SNX27	protein_coding	0.150623	1.37943e-05	0.000250693	up	GO:0099072	regulation of postsynaptic membrane neurotransmitter receptor levels (GO:0099072)	BP
ENSG00000152583.12	SPARCL1	protein_coding	-0.300083	0.00012844	0.00139437	dn	GO:0098965	extracellular matrix of synaptic cleft (GO:0098965)	CC
ENSG00000197694.17	SPTAN1	protein_coding	-0.127883	0.00297832	0.0151522	dn	GO:0098794	postsynapse (GO:0098794)	CC
ENSG00000115306.16	SPTBN1	protein_coding	0.233652	4.97257e-05	0.000674313	up	GO:0098794	postsynapse (GO:0098794)	CC
ENSG00000277363.5	SRCIN1	protein_coding	0.136889	0.0143753	0.0488715	up	GO:0098974	postsynaptic actin cytoskeleton organization (GO:0098974)	BP
ENSG00000157005.4	SST	protein_coding	-0.974471	7.03134e-06	0.000147185	dn	GO:0099072	regulation of postsynaptic membrane neurotransmitter receptor levels (GO:0099072)	BP
ENSG00000040341.18	STAU2	protein_coding	-0.252896	2.57117e-06	6.6521e-05	dn	GO:0098964	anterograde dendritic transport of messenger ribonucleoprotein complex (GO:0098964)	BP
ENSG00000112079.9	STK38	protein_coding	0.159302	0.00097895	0.00657979	up	GO:0099173	postsynapse organization (GO:0099173)	BP
ENSG00000117758.14	STX12	protein_coding	-0.150996	0.00456304	0.0208139	dn	GO:0099072	regulation of postsynaptic membrane neurotransmitter receptor levels (GO:0099072)	BP
ENSG00000099365.11	STX1B	protein_coding	-0.213162	0.0056443	0.0245079	dn	GO:0031629	synaptic vesicle fusion to presynaptic active zone membrane (GO:0031629)	BP
ENSG00000103496.15	STX4	protein_coding	0.139093	0.00126104	0.00794003	up	GO:0098794	postsynapse (GO:0098794)	CC
ENSG00000136854.21	STXBP1	protein_coding	-0.449062	4.58837e-11	1.22005e-08	dn	GO:0099523	presynaptic cytosol (GO:0099523)	CC
ENSG00000164506.14	STXBP5	protein_coding	-0.17372	0.00385726	0.0183279	dn	GO:0010807	regulation of synaptic vesicle priming (GO:0010807)	BP
ENSG00000145087.12	STXBP5L	protein_coding	-0.294703	1.27108e-05	0.000234696	dn	GO:0098992	neuronal dense core vesicle (GO:0098992)	CC
ENSG00000159164.10	SV2A	protein_coding	-0.192535	0.00458649	0.0208919	dn	GO:0030285	integral component of synaptic vesicle membrane (GO:0030285)	CC
ENSG00000185518.11	SV2B	protein_coding	-0.256361	0.00031636	0.00276873	dn	GO:0030285	integral component of synaptic vesicle membrane (GO:0030285)	CC
ENSG00000122012.14	SV2C	protein_coding	-0.613846	0.000654915	0.00485933	dn	GO:0030285	integral component of synaptic vesicle membrane (GO:0030285)	CC
ENSG00000166111.10	SVOP	protein_coding	-0.513256	2.8706e-08	1.9053e-06	dn	GO:0030285	integral component of synaptic vesicle membrane (GO:0030285)	CC
ENSG00000008056.14	SYN1	protein_coding	-0.250203	0.00373834	0.0179219	dn	GO:0098850	extrinsic component of synaptic vesicle membrane (GO:0098850)	CC
ENSG00000157152.17	SYN2	protein_coding	-0.249877	0.00268918	0.0140794	dn	GO:0098850	extrinsic component of synaptic vesicle membrane (GO:0098850)	CC
ENSG00000185666.15	SYN3	protein_coding	-0.208535	0.00646205	0.0270881	dn	GO:0097091	synaptic vesicle clustering (GO:0097091)	BP
ENSG00000127561.15	SYNGR3	protein_coding	-0.237888	0.00724212	0.0294832	dn	GO:0008021	synaptic vesicle (GO:0008021)	CC
ENSG00000159082.17	SYNJ1	protein_coding	-0.319278	2.20997e-05	0.00035937	dn	GO:0099149	regulation of postsynaptic neurotransmitter receptor endocytosis (GO:0099149)	BP
ENSG00000078269.15	SYNJ2	protein_coding	0.284945	4.84654e-05	0.000663869	up	GO:0098793	presynapse (GO:0098793)	CC
ENSG00000102003.10	SYP	protein_coding	-0.279434	0.000218175	0.00209739	dn	GO:2000300	regulation of synaptic vesicle exocytosis (GO:2000300)	BP
ENSG00000067715.14	SYT1	protein_coding	-0.268797	8.05262e-05	0.000982627	dn	GO:0030285	integral component of synaptic vesicle membrane (GO:0030285)	CC
ENSG00000132872.12	SYT4	protein_coding	-0.371344	8.55123e-06	0.000171349	dn	GO:0150044	regulation of postsynaptic dense core vesicle exocytosis (GO:0150044)	BP
ENSG00000129990.15	SYT5	protein_coding	-0.316408	0.00069272	0.00507657	dn	GO:0099066	integral component of neuronal dense core vesicle membrane (GO:0099066)	CC
ENSG00000170743.17	SYT9	protein_coding	0.156391	0.0126771	0.0446814	up	GO:0030285	integral component of synaptic vesicle membrane (GO:0030285)	CC
ENSG00000162065.14	TBC1D24	protein_coding	-0.310559	7.41271e-10	1.16112e-07	dn	GO:0099532	synaptic vesicle endosomal processing (GO:0099532)	BP
ENSG00000180113.16	TDRD6	protein_coding	0.186686	0.0128901	0.0452037	up	GO:0045202	synapse (GO:0045202)	CC
ENSG00000152128.13	TMEM163	protein_coding	-0.248493	2.62035e-05	0.000408781	dn	GO:0099180	zinc ion import into synaptic vesicle (GO:0099180)	BP
ENSG00000076554.15	TPD52	protein_coding	-0.321042	1.01928e-08	8.41221e-07	dn	GO:0045202	synapse (GO:0045202)	CC
ENSG00000100505.13	TRIM9	protein_coding	-0.152184	0.0068325	0.0282413	dn	GO:0099523	presynaptic cytosol (GO:0099523)	CC
ENSG00000156298.12	TSPAN7	protein_coding	-0.323258	6.11045e-12	2.38473e-09	dn	GO:0099149	regulation of postsynaptic neurotransmitter receptor endocytosis (GO:0099149)	BP
ENSG00000005379.17	TSPOAP1	protein_coding	-0.221322	0.00016471	0.00168112	dn	GO:0099626	voltage-gated calcium channel activity involved in regulation of presynaptic cytosolic calcium levels (GO:0099626)	BP
ENSG00000167552.14	TUBA1A	protein_coding	-0.225848	0.0086571	0.033635	dn	GO:0050807	regulation of synapse organization (GO:0050807)	BP
ENSG00000196230.13	TUBB	protein_coding	-0.253893	4.93173e-05	0.000671147	dn	GO:0050807	regulation of synapse organization (GO:0050807)	BP
ENSG00000137285.10	TUBB2B	protein_coding	-0.596907	7.20173e-06	0.000149978	dn	GO:0050804	modulation of chemical synaptic transmission (GO:0050804)	BP
ENSG00000130477.15	UNC13A	protein_coding	-0.189064	0.0023786	0.0128419	dn	GO:0016079	synaptic vesicle exocytosis (GO:0016079)	BP
ENSG00000109189.13	USP46	protein_coding	0.172291	0.00585319	0.0251964	up	GO:0045202	synapse (GO:0045202)	CC
ENSG00000138592.14	USP8	protein_coding	0.170126	0.00265037	0.0139491	up	GO:0099576	regulation of protein catabolic process at postsynapse, modulating synaptic transmission (GO:0099576)	BP
ENSG00000139190.16	VAMP1	protein_coding	-0.610202	6.13632e-08	3.56064e-06	dn	GO:0098793	presynapse (GO:0098793)	CC
ENSG00000117533.15	VAMP4	protein_coding	-0.213594	4.20986e-07	1.52176e-05	dn	GO:0016189	synaptic vesicle to endosome fusion (GO:0016189)	BP
ENSG00000038427.16	VCAN	protein_coding	0.366369	0.00167246	0.00986929	up	GO:0045202	synapse (GO:0045202)	CC
ENSG00000165280.16	VCP	protein_coding	-0.11682	0.00834955	0.0327285	dn	GO:0045202	synapse (GO:0045202)	CC
ENSG00000175073.8	VCPIP1	protein_coding	-0.136318	0.00989373	0.0370786	dn	GO:0045202	synapse (GO:0045202)	CC
ENSG00000213585.11	VDAC1	protein_coding	-0.28944	1.04207e-08	8.56957e-07	dn	GO:0048787	presynaptic active zone membrane (GO:0048787)	CC
ENSG00000128564.7	VGF	protein_coding	-0.841552	0.00026256	0.00241537	dn	GO:0099538	synaptic signaling via neuropeptide (GO:0099538)	BP
ENSG00000111237.19	VPS29	protein_coding	-0.117666	0.000752225	0.00538468	dn	GO:1900242	regulation of synaptic vesicle endocytosis (GO:1900242)	BP
ENSG00000069329.18	VPS35	protein_coding	-0.120499	0.00933282	0.035532	dn	GO:0090128	regulation of synapse maturation (GO:0090128)	BP
ENSG00000136631.15	VPS45	protein_coding	-0.076046	0.00467591	0.0211985	dn	GO:0008021	synaptic vesicle (GO:0008021)	CC
ENSG00000112290.13	WASF1	protein_coding	-0.384744	1.57803e-08	1.17312e-06	dn	GO:0098794	postsynapse (GO:0098794)	CC
ENSG00000106299.8	WASL	protein_coding	-0.138775	0.000348858	0.00299177	dn	GO:0099175	regulation of postsynapse organization (GO:0099175)	BP
ENSG00000091157.13	WDR7	protein_coding	-0.175599	0.000348862	0.00299177	dn	GO:0008021	synaptic vesicle (GO:0008021)	CC
ENSG00000060237.17	WNK1	protein_coding	0.317352	5.12628e-06	0.000114823	up	GO:0050804	modulation of chemical synaptic transmission (GO:0050804)	BP
ENSG00000154764.6	WNT7A	protein_coding	0.519021	3.97175e-07	1.45164e-05	up	GO:1905606	regulation of presynapse assembly (GO:1905606)	BP
ENSG00000065978.19	YBX1	protein_coding	0.239152	4.23156e-05	0.000599606	up	GO:0045202	synapse (GO:0045202)	CC
ENSG00000176105.14	YES1	protein_coding	0.266197	0.00385674	0.0183279	up	GO:0099091	postsynaptic specialization, intracellular component (GO:0099091)	CC
ENSG00000108953.17	YWHAE	protein_coding	-0.106753	0.000223404	0.00213714	dn	GO:0045202	synapse (GO:0045202)	CC
ENSG00000170027.7	YWHAG	protein_coding	-0.344416	9.16626e-09	7.75964e-07	dn	GO:0098793	presynapse (GO:0098793)	CC
ENSG00000128245.15	YWHAH	protein_coding	-0.323738	1.74767e-06	4.86013e-05	dn	GO:0099171	presynaptic modulation of chemical synaptic transmission (GO:0099171)	BP
ENSG00000164924.18	YWHAZ	protein_coding	-0.298348	5.32884e-10	9.11859e-08	dn	GO:0090128	regulation of synapse maturation (GO:0090128)	BP

## Sheet: Syngo_ROSMAP_C1vsC2
S11 Data. Overlap between significant genes in ROSMAP (ROSMAP-C1 vs ROSMAP-C2) and synaptic genes
Gene ID	Gene Name	GeneBiotype	log2FoldChange	Pvalue	Adjusted.Pvalue	Direction	go_id	go_name	go_domain
ENSG00000097007.19	ABL1	protein_coding	0.257511	1.93868e-10	2.88025e-08	up	GO:0014069	postsynaptic density (GO:0014069)	CC
ENSG00000075624.16	ACTB	protein_coding	-0.312645	5.89613e-08	3.88806e-06	dn	GO:0098973	structural constituent of postsynaptic actin cytoskeleton (GO:0098973)	BP
ENSG00000184009.12	ACTG1	protein_coding	-0.177389	0.00707034	0.0354645	dn	GO:0099143	presynaptic actin cytoskeleton (GO:0099143)	CC
ENSG00000072110.13	ACTN1	protein_coding	-0.1552	0.0050819	0.027851	dn	GO:0099186	structural constituent of postsynapse (GO:0099186)	BP
ENSG00000077522.13	ACTN2	protein_coding	-0.312365	2.58576e-07	1.31279e-05	dn	GO:0098871	postsynaptic actin cytoskeleton (GO:0098871)	CC
ENSG00000008277.14	ADAM22	protein_coding	-0.146349	0.00128547	0.0101002	dn	GO:0099061	integral component of postsynaptic density membrane (GO:0099061)	CC
ENSG00000114948.13	ADAM23	protein_coding	-0.419599	4.86555e-11	8.72302e-09	dn	GO:0099056	integral component of presynaptic membrane (GO:0099056)	CC
ENSG00000075340.23	ADD2	protein_coding	-0.229161	4.62061e-05	0.000813142	dn	GO:0007416	synapse assembly (GO:0007416)	BP
ENSG00000197177.15	ADGRA1	protein_coding	-0.159987	0.0111923	0.0495258	dn	GO:0014069	postsynaptic density (GO:0014069)	CC
ENSG00000117114.19	ADGRL2	protein_coding	-0.172805	0.00567452	0.0301101	dn	GO:0050808	synapse organization (GO:0050808)	BP
ENSG00000184160.8	ADRA2C	protein_coding	0.268598	0.00228179	0.015506	up	GO:0099061	integral component of postsynaptic density membrane (GO:0099061)	CC
ENSG00000179841.8	AKAP5	protein_coding	-0.307145	3.00071e-05	0.000576237	dn	GO:0099092	postsynaptic density, intracellular component (GO:0099092)	CC
ENSG00000118507.17	AKAP7	protein_coding	0.163109	0.00229036	0.0155408	up	GO:0050804	modulation of chemical synaptic transmission (GO:0050804)	BP
ENSG00000127914.16	AKAP9	protein_coding	0.17737	0.00227664	0.0154844	up	GO:0099147	extrinsic component of postsynaptic density membrane (GO:0099147)	CC
ENSG00000171094.18	ALK	protein_coding	0.209737	0.00673453	0.0342063	up	GO:0099540	trans-synaptic signaling by neuropeptide (GO:0099540)	BP
ENSG00000078053.17	AMPH	protein_coding	-0.339698	2.69788e-06	8.59383e-05	dn	GO:0048488	synaptic vesicle endocytosis (GO:0048488)	BP
ENSG00000166747.12	AP1G1	protein_coding	-0.0954145	0.00624922	0.0322989	dn	GO:0048488	synaptic vesicle endocytosis (GO:0048488)	BP
ENSG00000161203.13	AP2M1	protein_coding	-0.151578	0.00159539	0.0118677	dn	GO:0098894	extrinsic component of presynaptic endocytic zone membrane (GO:0098894)	CC
ENSG00000042753.11	AP2S1	protein_coding	-0.268091	2.62654e-05	0.000516928	dn	GO:0098884	postsynaptic neurotransmitter receptor endocytosis (GO:0098884)	BP
ENSG00000107282.8	APBA1	protein_coding	-0.23467	3.02735e-06	9.41774e-05	dn	GO:0099171	presynaptic modulation of chemical synaptic transmission (GO:0099171)	BP
ENSG00000034053.14	APBA2	protein_coding	-0.150204	0.00228382	0.0155103	dn	GO:0099171	presynaptic modulation of chemical synaptic transmission (GO:0099171)	BP
ENSG00000117362.13	APH1A	protein_coding	0.143398	0.00130432	0.0102202	up	GO:0099056	integral component of presynaptic membrane (GO:0099056)	CC
ENSG00000142192.21	APP	protein_coding	-0.141274	0.00840582	0.0401784	dn	GO:0098992	neuronal dense core vesicle (GO:0098992)	CC
ENSG00000143761.16	ARF1	protein_coding	-0.122854	0.00376523	0.0224485	dn	GO:0014069	postsynaptic density (GO:0014069)	CC
ENSG00000168374.11	ARF4	protein_coding	-0.200922	7.27604e-05	0.00114678	dn	GO:0099175	regulation of postsynapse organization (GO:0099175)	BP
ENSG00000147799.11	ARHGAP39	protein_coding	-0.17196	0.00130652	0.0102327	dn	GO:0099173	postsynapse organization (GO:0099173)	BP
ENSG00000198844.12	ARHGEF15	protein_coding	0.357324	7.13512e-06	0.000187772	up	GO:0150052	regulation of postsynapse assembly (GO:0150052)	BP
ENSG00000131089.17	ARHGEF9	protein_coding	-0.178722	1.98094e-05	0.000415907	dn	GO:0099572	postsynaptic specialization (GO:0099572)	CC
ENSG00000144746.7	ARL6IP5	protein_coding	-0.285919	7.77594e-13	2.74527e-10	dn	GO:0051580	regulation of neurotransmitter uptake (GO:0051580)	BP
ENSG00000134108.13	ARL8B	protein_coding	-0.222746	2.49638e-08	1.83612e-06	dn	GO:1903742	regulation of anterograde synaptic vesicle transport (GO:1903742)	BP
ENSG00000136950.13	ARPC5L	protein_coding	-0.205301	9.12579e-06	0.000229626	dn	GO:0045202	synapse (GO:0045202)	CC
ENSG00000153317.15	ASAP1	protein_coding	0.167881	0.000198233	0.00249203	up	GO:0099175	regulation of postsynapse organization (GO:0099175)	BP
ENSG00000138138.13	ATAD1	protein_coding	-0.163073	0.00096976	0.00819368	dn	GO:0098794	postsynapse (GO:0098794)	CC
ENSG00000157087.20	ATP2B2	protein_coding	-0.172326	0.00205433	0.0143509	dn	GO:0099055	integral component of postsynaptic membrane (GO:0099055)	CC
ENSG00000067842.17	ATP2B3	protein_coding	-0.311361	3.12519e-07	1.53899e-05	dn	GO:0099056	integral component of presynaptic membrane (GO:0099056)	CC
ENSG00000058668.14	ATP2B4	protein_coding	-0.105965	0.00742777	0.0367513	dn	GO:0099059	integral component of presynaptic active zone membrane (GO:0099059)	CC
ENSG00000071553.17	ATP6AP1	protein_coding	-0.223217	8.14103e-05	0.00124963	dn	GO:0097401	synaptic vesicle proton loading (GO:0097401)	BP
ENSG00000182220.15	ATP6AP2	protein_coding	-0.233717	4.55403e-07	2.08179e-05	dn	GO:0030285	integral component of synaptic vesicle membrane (GO:0030285)	CC
ENSG00000185883.12	ATP6V0C	protein_coding	-0.297217	0.00464637	0.026076	dn	GO:0030285	integral component of synaptic vesicle membrane (GO:0030285)	CC
ENSG00000114573.10	ATP6V1A	protein_coding	-0.274202	1.33312e-07	7.57241e-06	dn	GO:0098850	extrinsic component of synaptic vesicle membrane (GO:0098850)	CC
ENSG00000147416.11	ATP6V1B2	protein_coding	-0.379765	1.84067e-10	2.76076e-08	dn	GO:0097401	synaptic vesicle proton loading (GO:0097401)	BP
ENSG00000155097.12	ATP6V1C1	protein_coding	-0.263081	3.72406e-09	3.55699e-07	dn	GO:0097401	synaptic vesicle proton loading (GO:0097401)	BP
ENSG00000100554.12	ATP6V1D	protein_coding	-0.290327	2.51567e-14	1.64942e-11	dn	GO:0097401	synaptic vesicle proton loading (GO:0097401)	BP
ENSG00000131100.13	ATP6V1E1	protein_coding	-0.364153	1.61298e-12	4.8071e-10	dn	GO:0098850	extrinsic component of synaptic vesicle membrane (GO:0098850)	CC
ENSG00000128524.5	ATP6V1F	protein_coding	-0.215956	0.0015642	0.0117037	dn	GO:0097401	synaptic vesicle proton loading (GO:0097401)	BP
ENSG00000136888.7	ATP6V1G1	protein_coding	-0.18042	5.26571e-07	2.3238e-05	dn	GO:0097401	synaptic vesicle proton loading (GO:0097401)	BP
ENSG00000213760.10	ATP6V1G2	protein_coding	-0.433213	6.48215e-13	2.36115e-10	dn	GO:0098850	extrinsic component of synaptic vesicle membrane (GO:0098850)	CC
ENSG00000047249.18	ATP6V1H	protein_coding	-0.36812	1.63366e-14	1.20933e-11	dn	GO:0097401	synaptic vesicle proton loading (GO:0097401)	BP
ENSG00000124406.16	ATP8A1	protein_coding	-0.188393	0.000468526	0.004749	dn	GO:0045202	synapse (GO:0045202)	CC
ENSG00000064787.13	BCAS1	protein_coding	0.429616	1.53599e-06	5.48179e-05	up	GO:0045202	synapse (GO:0045202)	CC
ENSG00000119866.22	BCL11A	protein_coding	-0.152042	0.00407433	0.0237063	dn	GO:0098794	postsynapse (GO:0098794)	CC
ENSG00000104164.11	BLOC1S6	protein_coding	-0.100588	0.00733876	0.0364445	dn	GO:0098693	regulation of synaptic vesicle cycle (GO:0098693)	BP
ENSG00000108561.8	C1QBP	protein_coding	-0.207024	2.67479e-05	0.000524625	dn	GO:0048786	presynaptic active zone (GO:0048786)	CC
ENSG00000157782.9	CABP1	protein_coding	-0.257974	0.000337293	0.00371233	dn	GO:0098885	modification of postsynaptic actin cytoskeleton (GO:0098885)	BP
ENSG00000148408.13	CACNA1B	protein_coding	-0.307922	4.27824e-06	0.000124118	dn	GO:0048786	presynaptic active zone (GO:0048786)	CC
ENSG00000198216.12	CACNA1E	protein_coding	-0.137793	0.007117	0.0355974	dn	GO:0099626	voltage-gated calcium channel activity involved in regulation of presynaptic cytosolic calcium levels (GO:0099626)	BP
ENSG00000153956.16	CACNA2D1	protein_coding	-0.307633	2.15737e-07	1.12482e-05	dn	GO:0099025	anchored component of postsynaptic membrane (GO:0099025)	CC
ENSG00000165995.20	CACNB2	protein_coding	-0.200812	1.66708e-06	5.86142e-05	dn	GO:0099626	voltage-gated calcium channel activity involved in regulation of presynaptic cytosolic calcium levels (GO:0099626)	BP
ENSG00000006116.3	CACNG3	protein_coding	-0.356762	3.58528e-06	0.000107409	dn	GO:0099061	integral component of postsynaptic density membrane (GO:0099061)	CC
ENSG00000075461.6	CACNG4	protein_coding	0.387048	4.72332e-06	0.000135828	up	GO:0099061	integral component of postsynaptic density membrane (GO:0099061)	CC
ENSG00000075429.9	CACNG5	protein_coding	0.290901	0.000994065	0.00834374	up	GO:0099055	integral component of postsynaptic membrane (GO:0099055)	CC
ENSG00000162706.13	CADM3	protein_coding	-0.186564	0.00676031	0.0342765	dn	GO:0099056	integral component of presynaptic membrane (GO:0099056)	CC
ENSG00000163618.18	CADPS	protein_coding	-0.184242	0.000547517	0.00534657	dn	GO:0098674	extrinsic component of neuronal dense core vesicle membrane (GO:0098674)	CC
ENSG00000081803.16	CADPS2	protein_coding	-0.333607	1.46339e-07	8.11155e-06	dn	GO:0016082	synaptic vesicle priming (GO:0016082)	BP
ENSG00000104327.7	CALB1	protein_coding	-0.353368	0.00036777	0.00398469	dn	GO:0098794	postsynapse (GO:0098794)	CC
ENSG00000122786.20	CALD1	protein_coding	0.262097	3.42142e-05	0.000639371	up	GO:0098794	postsynapse (GO:0098794)	CC
ENSG00000130643.9	CALY	protein_coding	-0.461345	2.08321e-06	7.02452e-05	dn	GO:0098884	postsynaptic neurotransmitter receptor endocytosis (GO:0098884)	BP
ENSG00000070808.16	CAMK2A	protein_coding	-0.260166	6.97952e-06	0.000184949	dn	GO:0098696	regulation of neurotransmitter receptor localization to postsynaptic specialization membrane (GO:0098696)	BP
ENSG00000152495.11	CAMK4	protein_coding	-0.166385	0.0101014	0.0458659	dn	GO:0099527	postsynapse to nucleus signaling pathway (GO:0099527)	BP
ENSG00000164076.17	CAMKV	protein_coding	-0.250167	0.00112585	0.00916495	dn	GO:0050804	modulation of chemical synaptic transmission (GO:0050804)	BP
ENSG00000112186.12	CAP2	protein_coding	-0.475345	1.4457e-11	3.04367e-09	dn	GO:0099140	presynaptic actin cytoskeleton organization (GO:0099140)	BP
ENSG00000102924.12	CBLN1	protein_coding	-0.273086	0.00511277	0.0279723	dn	GO:0099151	regulation of postsynaptic density assembly (GO:0099151)	BP
ENSG00000141668.10	CBLN2	protein_coding	-0.412599	1.87881e-07	9.9803e-06	dn	GO:0050804	modulation of chemical synaptic transmission (GO:0050804)	BP
ENSG00000187094.12	CCK	protein_coding	-0.516904	9.38325e-11	1.56814e-08	dn	GO:0099538	synaptic signaling via neuropeptide (GO:0099538)	BP
ENSG00000070831.17	CDC42	protein_coding	-0.156257	4.08682e-06	0.000119929	dn	GO:0099159	regulation of modification of postsynaptic structure (GO:0099159)	BP
ENSG00000150394.14	CDH8	protein_coding	-0.259751	3.14458e-06	9.75018e-05	dn	GO:0097060	synaptic membrane (GO:0097060)	CC
ENSG00000113100.10	CDH9	protein_coding	-0.401034	5.75974e-06	0.000159247	dn	GO:0045202	synapse (GO:0045202)	CC
ENSG00000164885.13	CDK5	protein_coding	-0.30322	2.00856e-06	6.82852e-05	dn	GO:0098794	postsynapse (GO:0098794)	CC
ENSG00000176749.9	CDK5R1	protein_coding	-0.314285	1.37615e-09	1.57114e-07	dn	GO:0098693	regulation of synaptic vesicle cycle (GO:0098693)	BP
ENSG00000172757.13	CFL1	protein_coding	-0.154172	0.00653651	0.0333852	dn	GO:0098885	modification of postsynaptic actin cytoskeleton (GO:0098885)	BP
ENSG00000168539.4	CHRM1	protein_coding	-0.357089	8.74153e-05	0.0013269	dn	GO:0060078	regulation of postsynaptic membrane potential (GO:0060078)	BP
ENSG00000181072.11	CHRM2	protein_coding	-0.35208	0.000251642	0.0029981	dn	GO:0099055	integral component of postsynaptic membrane (GO:0099055)	CC
ENSG00000133019.11	CHRM3	protein_coding	-0.187734	0.000890941	0.00773565	dn	GO:0099056	integral component of presynaptic membrane (GO:0099056)	CC
ENSG00000180720.7	CHRM4	protein_coding	-0.555145	6.25912e-05	0.00102743	dn	GO:0099056	integral component of presynaptic membrane (GO:0099056)	CC
ENSG00000138435.16	CHRNA1	protein_coding	-0.458436	0.000192012	0.00242771	dn	GO:0099060	integral component of postsynaptic specialization membrane (GO:0099060)	CC
ENSG00000170175.11	CHRNB1	protein_coding	0.189944	9.26177e-05	0.00138643	up	GO:1904315	transmitter-gated ion channel activity involved in regulation of postsynaptic membrane potential (GO:1904315)	BP
ENSG00000160716.6	CHRNB2	protein_coding	-0.401397	5.46963e-06	0.000152831	dn	GO:1904315	transmitter-gated ion channel activity involved in regulation of postsynaptic membrane potential (GO:1904315)	BP
ENSG00000139182.15	CLSTN3	protein_coding	-0.338656	1.34936e-05	0.000308418	dn	GO:1905606	regulation of presynapse assembly (GO:1905606)	BP
ENSG00000122705.17	CLTA	protein_coding	-0.174889	1.9926e-06	6.80451e-05	dn	GO:0098835	presynaptic endocytic zone membrane (GO:0098835)	CC
ENSG00000141367.12	CLTC	protein_coding	-0.192557	0.000351089	0.00383474	dn	GO:0098835	presynaptic endocytic zone membrane (GO:0098835)	CC
ENSG00000143786.8	CNIH3	protein_coding	-0.167514	0.00331439	0.0204423	dn	GO:0099645	neurotransmitter receptor localization to postsynaptic specialization membrane (GO:0099645)	BP
ENSG00000118432.12	CNR1	protein_coding	-0.492737	8.77921e-09	7.48942e-07	dn	GO:0098921	retrograde trans-synaptic signaling by endocannabinoid (GO:0098921)	BP
ENSG00000149972.11	CNTN5	protein_coding	-0.378578	2.57385e-05	0.000508898	dn	GO:0099054	presynapse assembly (GO:0099054)	BP
ENSG00000108797.12	CNTNAP1	protein_coding	-0.354613	7.49042e-08	4.72225e-06	dn	GO:0048786	presynaptic active zone (GO:0048786)	CC
ENSG00000174469.23	CNTNAP2	protein_coding	-0.373566	2.27891e-09	2.36635e-07	dn	GO:0099056	integral component of presynaptic membrane (GO:0099056)	CC
ENSG00000107864.15	CPEB3	protein_coding	-0.195774	2.14292e-05	0.000441037	dn	GO:0098794	postsynapse (GO:0098794)	CC
ENSG00000168993.15	CPLX1	protein_coding	-0.314834	0.000145102	0.00195891	dn	GO:0098794	postsynapse (GO:0098794)	CC
ENSG00000145920.15	CPLX2	protein_coding	-0.299789	5.56717e-06	0.000155043	dn	GO:0098794	postsynapse (GO:0098794)	CC
ENSG00000167193.8	CRK	protein_coding	0.173693	0.000382092	0.00409506	up	GO:0098698	postsynaptic specialization assembly (GO:0098698)	BP
ENSG00000159692.15	CTBP1	protein_coding	-0.130519	0.000263517	0.00308846	dn	GO:0098894	extrinsic component of presynaptic endocytic zone membrane (GO:0098894)	CC
ENSG00000175029.17	CTBP2	protein_coding	0.19288	1.44668e-05	0.000325157	up	GO:0098882	structural constituent of active zone (GO:0098882)	BP
ENSG00000168036.18	CTNNB1	protein_coding	0.145455	0.00898555	0.0420933	up	GO:0097091	synaptic vesicle clustering (GO:0097091)	BP
ENSG00000169862.19	CTNND2	protein_coding	0.118609	0.00499197	0.0275041	up	GO:0014069	postsynaptic density (GO:0014069)	CC
ENSG00000173402.12	DAG1	protein_coding	0.188678	0.000453616	0.0046306	up	GO:0098942	retrograde trans-synaptic signaling by trans-synaptic protein complex (GO:0098942)	BP
ENSG00000196730.13	DAPK1	protein_coding	-0.337733	2.32982e-07	1.19876e-05	dn	GO:0014069	postsynaptic density (GO:0014069)	CC
ENSG00000136267.13	DGKB	protein_coding	-0.188792	0.00104997	0.00869841	dn	GO:0099175	regulation of postsynapse organization (GO:0099175)	BP
ENSG00000157680.15	DGKI	protein_coding	-0.132918	0.00717982	0.0358569	dn	GO:0008021	synaptic vesicle (GO:0008021)	CC
ENSG00000145214.14	DGKQ	protein_coding	-0.154904	0.00889964	0.0417817	dn	GO:1900242	regulation of synaptic vesicle endocytosis (GO:1900242)	BP
ENSG00000162946.22	DISC1	protein_coding	0.231456	0.000661969	0.00621303	up	GO:0014069	postsynaptic density (GO:0014069)	CC
ENSG00000082458.12	DLG3	protein_coding	-0.157726	0.000895444	0.00775421	dn	GO:0099072	regulation of postsynaptic membrane neurotransmitter receptor levels (GO:0099072)	BP
ENSG00000170579.17	DLGAP1	protein_coding	-0.340441	2.62222e-08	1.90426e-06	dn	GO:0098919	structural constituent of postsynaptic density (GO:0098919)	BP
ENSG00000198010.12	DLGAP2	protein_coding	-0.247039	1.56866e-06	5.5897e-05	dn	GO:0098962	regulation of postsynaptic neurotransmitter receptor activity (GO:0098962)	BP
ENSG00000104093.13	DMXL2	protein_coding	-0.155143	0.00493702	0.0272768	dn	GO:0008021	synaptic vesicle (GO:0008021)	CC
ENSG00000132002.8	DNAJB1	protein_coding	0.573214	0.00486535	0.0270012	up	GO:0014069	postsynaptic density (GO:0014069)	CC
ENSG00000116675.16	DNAJC6	protein_coding	-0.224293	0.00136514	0.0105764	dn	GO:0016191	synaptic vesicle uncoating (GO:0016191)	BP
ENSG00000106976.20	DNM1	protein_coding	-0.346162	1.37113e-06	5.04241e-05	dn	GO:0048488	synaptic vesicle endocytosis (GO:0048488)	BP
ENSG00000087470.18	DNM1L	protein_coding	-0.239178	8.13326e-08	5.04712e-06	dn	GO:0048488	synaptic vesicle endocytosis (GO:0048488)	BP
ENSG00000197959.14	DNM3	protein_coding	-0.210343	1.41897e-05	0.000320813	dn	GO:0099186	structural constituent of postsynapse (GO:0099186)	BP
ENSG00000149927.18	DOC2A	protein_coding	-0.495729	1.35034e-09	1.54938e-07	dn	GO:0099502	calcium-dependent activation of synaptic vesicle fusion (GO:0099502)	BP
ENSG00000150760.12	DOCK1	protein_coding	0.205387	0.00350175	0.0212869	up	GO:0097091	synaptic vesicle clustering (GO:0097091)	BP
ENSG00000113657.13	DPYSL3	protein_coding	0.130261	0.0109731	0.0488288	up	GO:0045202	synapse (GO:0045202)	CC
ENSG00000102385.12	DRP2	protein_coding	-0.194624	0.000612486	0.00584664	dn	GO:0014069	postsynaptic density (GO:0014069)	CC
ENSG00000101210.12	EEF1A2	protein_coding	-0.49163	1.97252e-09	2.1152e-07	dn	GO:0045202	synapse (GO:0045202)	CC
ENSG00000090776.6	EFNB1	protein_coding	0.246215	0.00068348	0.00636546	up	GO:0099056	integral component of presynaptic membrane (GO:0099056)	CC
ENSG00000119718.11	EIF2B2	protein_coding	0.111841	0.0110504	0.0490551	up	SYNGO:postsyn_er	postsynaptic ER	CC
ENSG00000130741.11	EIF2S3	protein_coding	-0.158303	3.24027e-08	2.28793e-06	dn	GO:0045202	synapse (GO:0045202)	CC
ENSG00000114867.20	EIF4G1	protein_coding	0.120348	0.0026276	0.0172182	up	GO:0098794	postsynapse (GO:0098794)	CC
ENSG00000158417.11	EIF5B	protein_coding	0.215258	0.000441393	0.00455392	up	GO:0045202	synapse (GO:0045202)	CC
ENSG00000066044.15	ELAVL1	protein_coding	0.111349	0.00183884	0.013195	up	GO:0098794	postsynapse (GO:0098794)	CC
ENSG00000107105.15	ELAVL2	protein_coding	-0.302688	2.04735e-06	6.92959e-05	dn	GO:0045202	synapse (GO:0045202)	CC
ENSG00000162374.17	ELAVL4	protein_coding	-0.258378	5.37261e-05	0.00091666	dn	GO:0140245	regulation of translation at postsynapse (GO:0140245)	BP
ENSG00000116106.12	EPHA4	protein_coding	-0.23046	9.95823e-06	0.000245722	dn	GO:1905806	regulation of synapse disassembly (GO:1905806)	BP
ENSG00000135333.14	EPHA7	protein_coding	-0.20338	0.00490306	0.027139	dn	GO:0050804	modulation of chemical synaptic transmission (GO:0050804)	BP
ENSG00000082805.20	ERC1	protein_coding	0.22224	6.8855e-08	4.41364e-06	up	GO:0150037	regulation of calcium-dependent activation of synaptic vesicle fusion (GO:0150037)	BP
ENSG00000131558.15	EXOC4	protein_coding	0.09431	0.00405475	0.0236343	up	GO:0008021	synaptic vesicle (GO:0008021)	CC
ENSG00000157470.12	FAM81A	protein_coding	-0.32579	4.18484e-07	1.93685e-05	dn	GO:0099092	postsynaptic density, intracellular component (GO:0099092)	CC
ENSG00000108306.13	FBXL20	protein_coding	0.0965575	0.00293189	0.0187413	up	GO:0045202	synapse (GO:0045202)	CC
ENSG00000137312.15	FLOT1	protein_coding	-0.114902	0.00992203	0.0452846	dn	GO:0048786	presynaptic active zone (GO:0048786)	CC
ENSG00000125848.10	FLRT3	protein_coding	-0.281462	0.000134603	0.00185629	dn	GO:0099055	integral component of postsynaptic membrane (GO:0099055)	CC
ENSG00000137726.17	FXYD6	protein_coding	-0.263605	0.00181354	0.0130502	dn	GO:0099055	integral component of postsynaptic membrane (GO:0099055)	CC
ENSG00000010810.17	FYN	protein_coding	0.107247	0.0110551	0.0490551	up	GO:0099092	postsynaptic density, intracellular component (GO:0099092)	CC
ENSG00000174804.4	FZD4	protein_coding	0.189354	0.00257232	0.016987	up	GO:0045202	synapse (GO:0045202)	CC
ENSG00000188763.5	FZD9	protein_coding	0.332868	0.000900781	0.00777695	up	GO:0098794	postsynapse (GO:0098794)	CC
ENSG00000022355.18	GABRA1	protein_coding	-0.22571	0.00208871	0.0145204	dn	GO:0099060	integral component of postsynaptic specialization membrane (GO:0099060)	CC
ENSG00000011677.13	GABRA3	protein_coding	-0.421081	1.66757e-09	1.85764e-07	dn	GO:0099060	integral component of postsynaptic specialization membrane (GO:0099060)	CC
ENSG00000109158.11	GABRA4	protein_coding	-0.376224	1.17559e-07	6.82971e-06	dn	GO:0099060	integral component of postsynaptic specialization membrane (GO:0099060)	CC
ENSG00000145864.13	GABRB2	protein_coding	-0.282816	1.41877e-05	0.000320813	dn	GO:0099060	integral component of postsynaptic specialization membrane (GO:0099060)	CC
ENSG00000166206.15	GABRB3	protein_coding	-0.276138	3.50679e-07	1.66958e-05	dn	GO:1904315	transmitter-gated ion channel activity involved in regulation of postsynaptic membrane potential (GO:1904315)	BP
ENSG00000187730.9	GABRD	protein_coding	-0.435956	2.20486e-07	1.14215e-05	dn	GO:1904315	transmitter-gated ion channel activity involved in regulation of postsynaptic membrane potential (GO:1904315)	BP
ENSG00000113327.16	GABRG2	protein_coding	-0.526384	1.104e-10	1.79677e-08	dn	GO:0099060	integral component of postsynaptic specialization membrane (GO:0099060)	CC
ENSG00000182256.13	GABRG3	protein_coding	-0.191132	0.00738412	0.0366222	dn	GO:1904315	transmitter-gated ion channel activity involved in regulation of postsynaptic membrane potential (GO:1904315)	BP
ENSG00000111886.11	GABRR2	protein_coding	0.437169	0.00615796	0.0319423	up	GO:1904315	transmitter-gated ion channel activity involved in regulation of postsynaptic membrane potential (GO:1904315)	BP
ENSG00000128683.14	GAD1	protein_coding	-0.548373	3.16609e-07	1.54539e-05	dn	GO:0042136	neurotransmitter biosynthetic process (GO:0042136)	BP
ENSG00000136750.13	GAD2	protein_coding	-0.603633	1.6679e-06	5.86142e-05	dn	GO:0098793	presynapse (GO:0098793)	CC
ENSG00000172020.12	GAP43	protein_coding	-0.282457	2.31294e-06	7.63703e-05	dn	GO:0098793	presynapse (GO:0098793)	CC
ENSG00000203879.12	GDI1	protein_coding	-0.206275	5.21384e-05	0.000897579	dn	GO:0099523	presynaptic cytosol (GO:0099523)	CC
ENSG00000108262.15	GIT1	protein_coding	0.168921	0.00379059	0.0225529	up	GO:0098879	structural constituent of postsynaptic specialization (GO:0098879)	BP
ENSG00000145451.13	GLRA3	protein_coding	-0.273689	0.0010252	0.00855018	dn	GO:0099056	integral component of presynaptic membrane (GO:0099056)	CC
ENSG00000109738.11	GLRB	protein_coding	-0.524403	3.28178e-15	3.4232e-12	dn	GO:0099572	postsynaptic specialization (GO:0099572)	CC
ENSG00000114353.17	GNAI2	protein_coding	0.180664	1.06287e-05	0.000258375	up	GO:0098992	neuronal dense core vesicle (GO:0098992)	CC
ENSG00000069966.18	GNB5	protein_coding	-0.154874	0.00121551	0.00966692	dn	GO:0098793	presynapse (GO:0098793)	CC
ENSG00000164850.15	GPER1	protein_coding	0.394848	9.9779e-05	0.00146777	up	GO:0050804	modulation of chemical synaptic transmission (GO:0050804)	BP
ENSG00000171723.15	GPHN	protein_coding	-0.193576	5.90873e-06	0.000162388	dn	GO:0099645	neurotransmitter receptor localization to postsynaptic specialization membrane (GO:0099645)	BP
ENSG00000150625.16	GPM6A	protein_coding	-0.189976	0.000271245	0.00315806	dn	GO:0050807	regulation of synapse organization (GO:0050807)	BP
ENSG00000155511.18	GRIA1	protein_coding	-0.186925	0.000156786	0.00206836	dn	GO:0099061	integral component of postsynaptic density membrane (GO:0099061)	CC
ENSG00000125675.18	GRIA3	protein_coding	-0.259338	7.95753e-08	4.96516e-06	dn	GO:0099061	integral component of postsynaptic density membrane (GO:0099061)	CC
ENSG00000152578.13	GRIA4	protein_coding	-0.172606	0.000819799	0.00730309	dn	GO:0099059	integral component of presynaptic active zone membrane (GO:0099059)	CC
ENSG00000164418.20	GRIK2	protein_coding	-0.291966	1.67341e-05	0.000364422	dn	GO:0099055	integral component of postsynaptic membrane (GO:0099055)	CC
ENSG00000149403.12	GRIK4	protein_coding	0.164051	0.00544822	0.0292938	up	GO:0099056	integral component of presynaptic membrane (GO:0099056)	CC
ENSG00000183454.17	GRIN2A	protein_coding	-0.286687	1.71187e-06	5.99754e-05	dn	GO:0099507	ligand-gated ion channel activity involved in regulation of presynaptic membrane potential (GO:0099507)	BP
ENSG00000152822.14	GRM1	protein_coding	-0.247643	0.000109239	0.0015648	dn	GO:0099055	integral component of postsynaptic membrane (GO:0099055)	CC
ENSG00000198822.10	GRM3	protein_coding	0.123548	0.0090164	0.0422003	up	GO:0099056	integral component of presynaptic membrane (GO:0099056)	CC
ENSG00000196277.16	GRM7	protein_coding	-0.13007	0.0113021	0.049896	dn	GO:0099056	integral component of presynaptic membrane (GO:0099056)	CC
ENSG00000169181.13	GSG1L	protein_coding	0.236286	4.03144e-05	0.00072726	up	GO:0099061	integral component of postsynaptic density membrane (GO:0099061)	CC
ENSG00000061918.13	GUCY1B1	protein_coding	-0.317058	6.6697e-10	8.40968e-08	dn	GO:0098831	presynaptic active zone cytoplasmic component (GO:0098831)	CC
ENSG00000130956.14	HABP4	protein_coding	-0.138717	0.00751619	0.0370291	dn	GO:0045202	synapse (GO:0045202)	CC
ENSG00000164588.8	HCN1	protein_coding	-0.457378	3.23467e-09	3.17219e-07	dn	GO:0140232	intracellular cAMP-activated cation channel activity involved in regulation of presynaptic membrane potential (GO:0140232)	BP
ENSG00000127946.17	HIP1	protein_coding	0.241278	0.000210101	0.0026104	up	GO:0099149	regulation of postsynaptic neurotransmitter receptor endocytosis (GO:0099149)	BP
ENSG00000170144.20	HNRNPA3	protein_coding	0.147733	2.94904e-05	0.000567811	up	GO:0014069	postsynaptic density (GO:0014069)	CC
ENSG00000126945.9	HNRNPH2	protein_coding	-0.131413	0.000178854	0.00230064	dn	GO:0014069	postsynaptic density (GO:0014069)	CC
ENSG00000051128.19	HOMER3	protein_coding	0.201209	0.00894246	0.0419313	up	GO:0014069	postsynaptic density (GO:0014069)	CC
ENSG00000121905.10	HPCA	protein_coding	-0.228472	0.00535085	0.0288853	dn	GO:0099149	regulation of postsynaptic neurotransmitter receptor endocytosis (GO:0099149)	BP
ENSG00000109971.14	HSPA8	protein_coding	0.378413	0.00107908	0.00887554	up	GO:0098880	maintenance of postsynaptic specialization structure (GO:0098880)	BP
ENSG00000157219.5	HTR5A	protein_coding	-0.575543	6.98379e-11	1.21412e-08	dn	GO:0099060	integral component of postsynaptic specialization membrane (GO:0099060)	CC
ENSG00000105376.5	ICAM5	protein_coding	-0.429873	4.33337e-05	0.000769676	dn	GO:0051963	regulation of synapse assembly (GO:0051963)	BP
ENSG00000189108.13	IL1RAPL2	protein_coding	-0.651839	0.00190573	0.0135438	dn	GO:1905606	regulation of presynapse assembly (GO:1905606)	BP
ENSG00000148798.11	INA	protein_coding	-0.50677	1.75877e-10	2.6773e-08	dn	GO:0099160	postsynaptic intermediate filament cytoskeleton (GO:0099160)	CC
ENSG00000124313.16	IQSEC2	protein_coding	-0.136549	0.0109473	0.0487615	dn	GO:0099092	postsynaptic density, intracellular component (GO:0099092)	CC
ENSG00000120645.12	IQSEC3	protein_coding	-0.188437	0.00315503	0.0197328	dn	GO:0099173	postsynapse organization (GO:0099173)	BP
ENSG00000161638.11	ITGA5	protein_coding	0.321771	0.00548388	0.0293979	up	GO:0099055	integral component of postsynaptic membrane (GO:0099055)	CC
ENSG00000077943.8	ITGA8	protein_coding	0.271273	0.0018705	0.0133471	up	GO:0099061	integral component of postsynaptic density membrane (GO:0099061)	CC
ENSG00000082781.12	ITGB5	protein_coding	0.311365	1.98133e-06	6.7761e-05	up	GO:0099699	integral component of synaptic membrane (GO:0099699)	CC
ENSG00000205726.15	ITSN1	protein_coding	0.106419	0.00372801	0.0222861	up	GO:1905274	regulation of modification of postsynaptic actin cytoskeleton (GO:1905274)	BP
ENSG00000096968.13	JAK2	protein_coding	-0.204279	0.000773846	0.00699693	dn	GO:0050804	modulation of chemical synaptic transmission (GO:0050804)	BP
ENSG00000160145.15	KALRN	protein_coding	-0.224587	4.75236e-07	2.15288e-05	dn	GO:0014069	postsynaptic density (GO:0014069)	CC
ENSG00000111262.6	KCNA1	protein_coding	-0.311913	0.000231498	0.00279896	dn	GO:0099055	integral component of postsynaptic membrane (GO:0099055)	CC
ENSG00000069424.15	KCNAB2	protein_coding	-0.284597	2.38874e-05	0.000481695	dn	GO:0099061	integral component of postsynaptic density membrane (GO:0099061)	CC
ENSG00000158445.10	KCNB1	protein_coding	-0.195696	0.00209904	0.0145657	dn	GO:0099060	integral component of postsynaptic specialization membrane (GO:0099060)	CC
ENSG00000129159.7	KCNC1	protein_coding	-0.295521	2.57465e-05	0.000508898	dn	GO:0099056	integral component of presynaptic membrane (GO:0099056)	CC
ENSG00000166006.13	KCNC2	protein_coding	-0.329533	5.60557e-07	2.44556e-05	dn	GO:0099508	voltage-gated ion channel activity involved in regulation of presynaptic membrane potential (GO:0099508)	BP
ENSG00000184408.10	KCND2	protein_coding	-0.204863	0.00282117	0.0182161	dn	GO:1905030	voltage-gated ion channel activity involved in regulation of postsynaptic membrane potential (GO:1905030)	BP
ENSG00000185760.15	KCNQ5	protein_coding	-0.512097	4.68709e-12	1.23632e-09	dn	GO:0099056	integral component of presynaptic membrane (GO:0099056)	CC
ENSG00000117245.12	KIF17	protein_coding	-0.202565	0.00626824	0.0323607	dn	GO:0098971	anterograde dendritic transport of neurotransmitter receptor complex (GO:0098971)	BP
ENSG00000182481.9	KPNA2	protein_coding	-0.205182	0.000110615	0.00157469	dn	GO:0014069	postsynaptic density (GO:0014069)	CC
ENSG00000198910.14	L1CAM	protein_coding	-0.480802	3.67541e-09	3.5432e-07	dn	GO:0050804	modulation of chemical synaptic transmission (GO:0050804)	BP
ENSG00000172037.14	LAMB2	protein_coding	0.187834	0.00501819	0.027609	up	GO:0150043	structural constituent of synapse-associated extracellular matrix (GO:0150043)	BP
ENSG00000002834.18	LASP1	protein_coding	0.116478	0.00859075	0.0407905	up	GO:0098794	postsynapse (GO:0098794)	CC
ENSG00000156959.9	LHFPL4	protein_coding	-0.140204	0.00851349	0.0405159	dn	GO:0099572	postsynaptic specialization (GO:0099572)	CC
ENSG00000198121.13	LPAR1	protein_coding	0.32751	0.000365579	0.00396845	up	GO:0098693	regulation of synaptic vesicle cycle (GO:0098693)	BP
ENSG00000128011.4	LRFN1	protein_coding	-0.203021	0.0046774	0.0262245	dn	GO:0099061	integral component of postsynaptic density membrane (GO:0099061)	CC
ENSG00000156564.9	LRFN2	protein_coding	-0.287097	0.000300995	0.00342621	dn	GO:0050804	modulation of chemical synaptic transmission (GO:0050804)	BP
ENSG00000033122.20	LRRC7	protein_coding	-0.205149	6.97851e-05	0.0011152	dn	GO:0099061	integral component of postsynaptic density membrane (GO:0099061)	CC
ENSG00000162951.11	LRRTM1	protein_coding	-0.241678	5.60899e-05	0.000947829	dn	GO:0099151	regulation of postsynaptic density assembly (GO:0099151)	BP
ENSG00000146006.8	LRRTM2	protein_coding	-0.201055	0.000254511	0.00301679	dn	GO:0099060	integral component of postsynaptic specialization membrane (GO:0099060)	CC
ENSG00000198739.11	LRRTM3	protein_coding	-0.177304	0.00582577	0.0307036	dn	GO:0099061	integral component of postsynaptic density membrane (GO:0099061)	CC
ENSG00000088899.15	LZTS3	protein_coding	-0.166356	0.00282204	0.0182166	dn	GO:0014069	postsynaptic density (GO:0014069)	CC
ENSG00000110514.19	MADD	protein_coding	-0.12618	0.00630883	0.0325264	dn	GO:0045202	synapse (GO:0045202)	CC
ENSG00000147676.14	MAL2	protein_coding	-0.38061	8.92493e-08	5.41702e-06	dn	GO:0030285	integral component of synaptic vesicle membrane (GO:0030285)	CC
ENSG00000078018.20	MAP2	protein_coding	-0.287021	5.05078e-07	2.24623e-05	dn	GO:0098794	postsynapse (GO:0098794)	CC
ENSG00000169032.9	MAP2K1	protein_coding	-0.291974	1.11228e-07	6.51136e-06	dn	GO:0098696	regulation of neurotransmitter receptor localization to postsynaptic specialization membrane (GO:0098696)	BP
ENSG00000107643.16	MAPK8	protein_coding	-0.161304	8.25308e-06	0.000211183	dn	GO:0050804	modulation of chemical synaptic transmission (GO:0050804)	BP
ENSG00000050748.17	MAPK9	protein_coding	-0.313279	2.2256e-11	4.44113e-09	dn	GO:0050804	modulation of chemical synaptic transmission (GO:0050804)	BP
ENSG00000112139.16	MDGA1	protein_coding	0.342174	2.7521e-05	0.00053795	up	GO:1905606	regulation of presynapse assembly (GO:1905606)	BP
ENSG00000162910.19	MRPL55	protein_coding	-0.233144	0.00231876	0.0156527	dn	GO:0045202	synapse (GO:0045202)	CC
ENSG00000197535.14	MYO5A	protein_coding	-0.183684	0.000318664	0.00358331	dn	GO:0098871	postsynaptic actin cytoskeleton (GO:0098871)	CC
ENSG00000105402.8	NAPA	protein_coding	-0.308926	7.28069e-07	3.06002e-05	dn	GO:0098793	presynapse (GO:0098793)	CC
ENSG00000125814.17	NAPB	protein_coding	-0.461638	3.92042e-13	1.52485e-10	dn	GO:0098794	postsynapse (GO:0098794)	CC
ENSG00000134265.13	NAPG	protein_coding	-0.182903	0.000286701	0.0032962	dn	GO:0045202	synapse (GO:0045202)	CC
ENSG00000089818.18	NECAP1	protein_coding	-0.342615	5.84474e-12	1.41539e-09	dn	GO:0140238	presynaptic endocytosis (GO:0140238)	BP
ENSG00000100285.10	NEFH	protein_coding	-0.665568	1.0421e-06	4.06011e-05	dn	GO:0099160	postsynaptic intermediate filament cytoskeleton (GO:0099160)	CC
ENSG00000277586.2	NEFL	protein_coding	-0.330578	7.19047e-06	0.000188795	dn	GO:0099170	postsynaptic modulation of chemical synaptic transmission (GO:0099170)	BP
ENSG00000104722.14	NEFM	protein_coding	-0.350637	3.43998e-06	0.000103597	dn	GO:0099160	postsynaptic intermediate filament cytoskeleton (GO:0099160)	CC
ENSG00000166342.19	NETO1	protein_coding	-0.299894	3.72539e-05	0.000686183	dn	GO:0140231	anterograde axonal transport of neurotransmitter receptor complex (GO:0140231)	BP
ENSG00000129460.16	NGDN	protein_coding	-0.0987383	0.00438541	0.0250339	dn	GO:0099170	postsynaptic modulation of chemical synaptic transmission (GO:0099170)	BP
ENSG00000066248.15	NGEF	protein_coding	-0.41063	7.075e-08	4.52248e-06	dn	GO:0098794	postsynapse (GO:0098794)	CC
ENSG00000156642.17	NPTN	protein_coding	-0.313154	2.80446e-10	4.02165e-08	dn	GO:0097060	synaptic membrane (GO:0097060)	CC
ENSG00000122585.8	NPY	protein_coding	-0.418703	0.00222352	0.0151816	dn	GO:0098992	neuronal dense core vesicle (GO:0098992)	CC
ENSG00000164129.12	NPY5R	protein_coding	-0.22437	0.00657014	0.0335346	dn	GO:0099538	synaptic signaling via neuropeptide (GO:0099538)	BP
ENSG00000157168.20	NRG1	protein_coding	-0.355426	9.72739e-06	0.000241063	dn	GO:0098794	postsynapse (GO:0098794)	CC
ENSG00000158458.20	NRG2	protein_coding	0.18172	9.42309e-05	0.00140679	up	GO:0051963	regulation of synapse assembly (GO:0051963)	BP
ENSG00000185737.13	NRG3	protein_coding	-0.12165	0.00608562	0.0316745	dn	GO:0045202	synapse (GO:0045202)	CC
ENSG00000154146.13	NRGN	protein_coding	-0.296011	0.000389455	0.00415105	dn	GO:0098794	postsynapse (GO:0098794)	CC
ENSG00000124785.9	NRN1	protein_coding	-0.45423	8.01977e-09	6.99763e-07	dn	GO:0099171	presynaptic modulation of chemical synaptic transmission (GO:0099171)	BP
ENSG00000179915.23	NRXN1	protein_coding	-0.172047	0.000250213	0.0029859	dn	GO:0150036	regulation of trans-synaptic signaling by endocannabinoid, modulating synaptic transmission (GO:0150036)	BP
ENSG00000021645.19	NRXN3	protein_coding	-0.212315	0.000158854	0.00208823	dn	GO:0097107	postsynaptic density assembly (GO:0097107)	BP
ENSG00000073969.18	NSF	protein_coding	-0.491486	5.13977e-13	1.90238e-10	dn	GO:0099504	synaptic vesicle cycle (GO:0099504)	BP
ENSG00000168824.14	NSG1	protein_coding	-0.496269	7.0258e-09	6.29797e-07	dn	GO:0098887	neurotransmitter receptor transport, endosome to postsynaptic membrane (GO:0098887)	BP
ENSG00000165802.22	NSMF	protein_coding	0.156521	0.00555982	0.029699	up	GO:0098794	postsynapse (GO:0098794)	CC
ENSG00000065320.9	NTN1	protein_coding	0.206186	0.00968596	0.0444529	up	GO:0051963	regulation of synapse assembly (GO:0051963)	BP
ENSG00000133961.20	NUMB	protein_coding	0.0951442	0.0017366	0.0126633	up	GO:0014069	postsynaptic density (GO:0014069)	CC
ENSG00000130558.19	OLFM1	protein_coding	-0.163315	0.00155927	0.0116859	dn	GO:0099243	extrinsic component of synaptic membrane (GO:0099243)	CC
ENSG00000105088.8	OLFM2	protein_coding	0.295746	2.93327e-05	0.000567083	up	GO:0099243	extrinsic component of synaptic membrane (GO:0099243)	CC
ENSG00000112038.18	OPRM1	protein_coding	-0.277628	0.00104214	0.00865234	dn	GO:0099056	integral component of presynaptic membrane (GO:0099056)	CC
ENSG00000124507.11	PACSIN1	protein_coding	-0.327241	1.8393e-06	6.35668e-05	dn	GO:0099149	regulation of postsynaptic neurotransmitter receptor endocytosis (GO:0099149)	BP
ENSG00000100266.19	PACSIN2	protein_coding	0.182504	3.40086e-06	0.000102823	up	GO:0050804	modulation of chemical synaptic transmission (GO:0050804)	BP
ENSG00000149269.9	PAK1	protein_coding	-0.510447	1.73273e-12	5.09779e-10	dn	GO:0098794	postsynapse (GO:0098794)	CC
ENSG00000150275.18	PCDH15	protein_coding	0.279874	0.00846072	0.04034	up	GO:0098793	presynapse (GO:0098793)	CC
ENSG00000136099.13	PCDH8	protein_coding	-0.981374	1.39561e-13	6.81412e-11	dn	GO:0045202	synapse (GO:0045202)	CC
ENSG00000181195.11	PENK	protein_coding	-1.02523	2.01806e-08	1.53855e-06	dn	GO:0099538	synaptic signaling via neuropeptide (GO:0099538)	BP
ENSG00000070087.14	PFN2	protein_coding	-0.345962	1.60166e-14	1.20933e-11	dn	GO:0098885	modification of postsynaptic actin cytoskeleton (GO:0098885)	BP
ENSG00000127445.13	PIN1	protein_coding	-0.15583	0.00780861	0.0380531	dn	GO:0099524	postsynaptic cytosol (GO:0099524)	CC
ENSG00000137841.12	PLCB2	protein_coding	-0.280613	0.00158458	0.0118254	dn	GO:0098992	neuronal dense core vesicle (GO:0098992)	CC
ENSG00000149782.11	PLCB3	protein_coding	0.243389	8.99003e-05	0.00135547	up	GO:0099524	postsynaptic cytosol (GO:0099524)	CC
ENSG00000124181.14	PLCG1	protein_coding	0.158545	0.00625251	0.0323014	up	GO:0050804	modulation of chemical synaptic transmission (GO:0050804)	BP
ENSG00000171680.22	PLEKHG5	protein_coding	-0.37731	9.65773e-07	3.82773e-05	dn	GO:0140251	regulation protein catabolic process at presynapse (GO:0140251)	BP
ENSG00000117600.12	PLPPR4	protein_coding	-0.320498	4.06761e-05	0.00073096	dn	GO:0099061	integral component of postsynaptic density membrane (GO:0099061)	CC
ENSG00000221866.9	PLXNA4	protein_coding	-0.249601	0.000321159	0.00359335	dn	GO:0099558	maintenance of synapse structure (GO:0099558)	BP
ENSG00000136040.9	PLXNC1	protein_coding	-0.172462	0.000783336	0.00706048	dn	GO:1905806	regulation of synapse disassembly (GO:1905806)	BP
ENSG00000004399.12	PLXND1	protein_coding	0.150235	0.00180506	0.0130218	up	GO:0008039	synaptic target recognition (GO:0008039)	BP
ENSG00000127838.14	PNKD	protein_coding	-0.26437	2.24549e-06	7.44645e-05	dn	GO:0099523	presynaptic cytosol (GO:0099523)	CC
ENSG00000131626.18	PPFIA1	protein_coding	0.0914484	0.00914338	0.0426035	up	GO:0099072	regulation of postsynaptic membrane neurotransmitter receptor levels (GO:0099072)	BP
ENSG00000143847.15	PPFIA4	protein_coding	-0.218525	8.35724e-05	0.00127599	dn	GO:0045202	synapse (GO:0045202)	CC
ENSG00000166387.13	PPFIBP2	protein_coding	0.314825	0.000132636	0.00183468	up	GO:0098793	presynapse (GO:0098793)	CC
ENSG00000111110.12	PPM1H	protein_coding	-0.233681	3.14374e-07	1.54118e-05	dn	GO:0045202	synapse (GO:0045202)	CC
ENSG00000113575.10	PPP2CA	protein_coding	-0.227233	1.82251e-09	1.99816e-07	dn	GO:0045202	synapse (GO:0045202)	CC
ENSG00000138814.17	PPP3CA	protein_coding	-0.178683	0.00187782	0.0133869	dn	GO:0045202	synapse (GO:0045202)	CC
ENSG00000107758.15	PPP3CB	protein_coding	-0.27559	1.89765e-09	2.05411e-07	dn	GO:1900242	regulation of synaptic vesicle endocytosis (GO:1900242)	BP
ENSG00000221823.11	PPP3R1	protein_coding	-0.370019	5.09665e-10	6.64533e-08	dn	GO:0099170	postsynaptic modulation of chemical synaptic transmission (GO:0099170)	BP
ENSG00000072062.14	PRKACA	protein_coding	-0.174539	0.00057019	0.00551633	dn	GO:0098794	postsynapse (GO:0098794)	CC
ENSG00000188191.15	PRKAR1B	protein_coding	-0.295815	0.000163744	0.0021367	dn	GO:0045202	synapse (GO:0045202)	CC
ENSG00000005249.13	PRKAR2B	protein_coding	-0.236548	6.93241e-06	0.000183974	dn	GO:0050804	modulation of chemical synaptic transmission (GO:0050804)	BP
ENSG00000171132.14	PRKCE	protein_coding	-0.255233	4.10313e-06	0.0001201	dn	GO:0099161	regulation of presynaptic dense core vesicle exocytosis (GO:0099161)	BP
ENSG00000126583.11	PRKCG	protein_coding	-0.29495	0.000898577	0.00776961	dn	GO:0099524	postsynaptic cytosol (GO:0099524)	CC
ENSG00000163558.13	PRKCI	protein_coding	-0.153362	0.000159467	0.00209453	dn	GO:0099072	regulation of postsynaptic membrane neurotransmitter receptor levels (GO:0099072)	BP
ENSG00000067606.17	PRKCZ	protein_coding	-0.210473	0.000264596	0.00309793	dn	GO:0014069	postsynaptic density (GO:0014069)	CC
ENSG00000143801.17	PSEN2	protein_coding	-0.158082	0.00513941	0.028054	dn	GO:0099056	integral component of presynaptic membrane (GO:0099056)	CC
ENSG00000171862.11	PTEN	protein_coding	0.122185	0.00476671	0.0265889	up	GO:0099524	postsynaptic cytosol (GO:0099524)	CC
ENSG00000120899.18	PTK2B	protein_coding	-0.301071	2.0377e-05	0.000424716	dn	GO:0098793	presynapse (GO:0098793)	CC
ENSG00000142949.17	PTPRF	protein_coding	0.173199	0.000112262	0.00159356	up	GO:0099560	synapse adhesion between pre- and post-synapse (GO:0099560)	BP
ENSG00000155093.19	PTPRN2	protein_coding	-0.217806	0.000841756	0.00743233	dn	GO:0098793	presynapse (GO:0098793)	CC
ENSG00000151490.14	PTPRO	protein_coding	-0.245571	0.000386716	0.00412466	dn	GO:0050807	regulation of synapse organization (GO:0050807)	BP
ENSG00000196090.12	PTPRT	protein_coding	-0.181541	0.00350482	0.0212943	dn	GO:0099061	integral component of postsynaptic density membrane (GO:0099061)	CC
ENSG00000185129.7	PURA	protein_coding	0.163015	0.00395122	0.0232077	up	GO:0014069	postsynaptic density (GO:0014069)	CC
ENSG00000103769.10	RAB11A	protein_coding	-0.210395	1.73229e-07	9.37563e-06	dn	GO:0098887	neurotransmitter receptor transport, endosome to postsynaptic membrane (GO:0098887)	BP
ENSG00000099246.16	RAB18	protein_coding	-0.115292	0.00787866	0.0382298	dn	GO:0045202	synapse (GO:0045202)	CC
ENSG00000041353.10	RAB27B	protein_coding	-0.439467	1.85721e-07	9.91146e-06	dn	GO:0048488	synaptic vesicle endocytosis (GO:0048488)	BP
ENSG00000104388.15	RAB2A	protein_coding	-0.173437	5.48421e-07	2.40175e-05	dn	GO:0098993	anchored component of synaptic vesicle membrane (GO:0098993)	CC
ENSG00000105649.10	RAB3A	protein_coding	-0.565289	5.06868e-11	9.01675e-09	dn	GO:0098993	anchored component of synaptic vesicle membrane (GO:0098993)	CC
ENSG00000152932.8	RAB3C	protein_coding	-0.365413	3.08056e-07	1.52027e-05	dn	GO:0098993	anchored component of synaptic vesicle membrane (GO:0098993)	CC
ENSG00000167578.18	RAB4B	protein_coding	0.186241	0.000981209	0.00826304	up	GO:0098993	anchored component of synaptic vesicle membrane (GO:0098993)	CC
ENSG00000175582.19	RAB6A	protein_coding	-0.229787	1.30538e-07	7.47029e-06	dn	GO:0098793	presynapse (GO:0098793)	CC
ENSG00000154917.11	RAB6B	protein_coding	-0.164601	0.00175389	0.0127428	dn	GO:0098793	presynapse (GO:0098793)	CC
ENSG00000075785.13	RAB7A	protein_coding	-0.0984189	0.00493759	0.0272768	dn	GO:0098993	anchored component of synaptic vesicle membrane (GO:0098993)	CC
ENSG00000029725.17	RABEP1	protein_coding	0.188034	0.000106064	0.00153272	up	GO:0099523	presynaptic cytosol (GO:0099523)	CC
ENSG00000006451.8	RALA	protein_coding	0.142468	2.12667e-05	0.000439268	up	GO:0097060	synaptic membrane (GO:0097060)	CC
ENSG00000017797.13	RALBP1	protein_coding	0.112428	0.00767422	0.0375898	up	GO:0099072	regulation of postsynaptic membrane neurotransmitter receptor levels (GO:0099072)	BP
ENSG00000137040.10	RANBP6	protein_coding	-0.184918	0.000305176	0.0034635	dn	GO:0045202	synapse (GO:0045202)	CC
ENSG00000173039.19	RELA	protein_coding	0.16968	0.00845901	0.04034	up	GO:0099527	postsynapse to nucleus signaling pathway (GO:0099527)	BP
ENSG00000182901.16	RGS7	protein_coding	-0.456497	4.52176e-11	8.1705e-09	dn	GO:0060078	regulation of postsynaptic membrane potential (GO:0060078)	BP
ENSG00000060709.15	RIMBP2	protein_coding	-0.331907	7.93e-06	0.00020424	dn	GO:0099508	voltage-gated ion channel activity involved in regulation of presynaptic membrane potential (GO:0099508)	BP
ENSG00000117016.10	RIMS3	protein_coding	-0.200039	0.000108535	0.00155862	dn	GO:0050807	regulation of synapse organization (GO:0050807)	BP
ENSG00000011275.18	RNF216	protein_coding	0.115696	0.00257685	0.0170044	up	GO:0099546	protein catabolic process, modulating synaptic transmission (GO:0099546)	BP
ENSG00000067900.8	ROCK1	protein_coding	0.22689	0.000185572	0.00236715	up	GO:0090128	regulation of synapse maturation (GO:0090128)	BP
ENSG00000089169.15	RPH3A	protein_coding	-0.332194	5.65574e-05	0.000953621	dn	GO:0098850	extrinsic component of synaptic vesicle membrane (GO:0098850)	CC
ENSG00000142676.14	RPL11	protein_coding	0.135586	0.000485536	0.00488259	up	SYNGO:postsyn_ribosome	postsynaptic ribosome	CC
ENSG00000197958.13	RPL12	protein_coding	0.129293	0.0105438	0.0473503	up	GO:0140242	translation at postsynapse (GO:0140242)	BP
ENSG00000174748.21	RPL15	protein_coding	-0.150581	4.58811e-05	0.000808043	dn	GO:0140236	translation at presynapse (GO:0140236)	BP
ENSG00000122026.10	RPL21	protein_coding	0.124785	0.00322913	0.0200547	up	SYNGO:postsyn_ribosome	postsynaptic ribosome	CC
ENSG00000161970.15	RPL26	protein_coding	0.165011	0.00445308	0.0253132	up	GO:0045202	synapse (GO:0045202)	CC
ENSG00000071082.11	RPL31	protein_coding	0.196597	0.000206074	0.00256871	up	GO:0045202	synapse (GO:0045202)	CC
ENSG00000144713.13	RPL32	protein_coding	0.116695	0.00745249	0.0368022	up	SYNGO:postsyn_ribosome	postsynaptic ribosome	CC
ENSG00000145592.14	RPL37	protein_coding	0.129837	0.000449087	0.00459629	up	SYNGO:presyn_ribosome	presynaptic ribosome	CC
ENSG00000112306.8	RPS12	protein_coding	0.135793	0.00899044	0.0421046	up	GO:0140242	translation at postsynapse (GO:0140242)	BP
ENSG00000105193.9	RPS16	protein_coding	0.147352	0.00318393	0.01986	up	GO:0140236	translation at presynapse (GO:0140236)	BP
ENSG00000171858.18	RPS21	protein_coding	0.158142	0.00423873	0.0244459	up	SYNGO:postsyn_ribosome	postsynaptic ribosome	CC
ENSG00000149273.15	RPS3	protein_coding	0.115809	0.00797797	0.0385591	up	SYNGO:postsyn_ribosome	postsynaptic ribosome	CC
ENSG00000083845.9	RPS5	protein_coding	0.199483	2.82315e-05	0.000548566	up	SYNGO:presyn_ribosome	presynaptic ribosome	CC
ENSG00000137154.13	RPS6	protein_coding	0.108111	0.0103284	0.0466567	up	SYNGO:presyn_ribosome	presynaptic ribosome	CC
ENSG00000136643.12	RPS6KC1	protein_coding	-0.112835	0.00250728	0.0166485	dn	GO:0014069	postsynaptic density (GO:0014069)	CC
ENSG00000133318.14	RTN3	protein_coding	-0.378944	1.59489e-16	3.65996e-13	dn	GO:0045202	synapse (GO:0045202)	CC
[truncated: 87 more rows]

## Sheet: Synaptome_C4vsCO
S11 Data. Overlap between significant genes in Knight ADRC (Knight-C4 vs Control) and synaptic genes
[truncated: 472 more rows]

## Sheet: Synaptome_C4vsC123
S11 Data. Overlap between significant genes in Knight ADRC (Knight-C4 vs Knight-C123 ) and synaptic genes
[truncated: 769 more rows]

[truncated: 4 more sheets: Synaptome_MSBB_C1vsCO, Synaptome_MSBB_C1vsC2, Synaptome_ROSMAP_C1vsCO, Synaptome_ROSMAP_C1vsC2]
