# Supplementary material for: Brain high-throughput multi-omics data reveal molecular heterogeneity in Alzheimer’s disease
Source: PLoS Biol. 2024 Apr 30;22(4):e3002607. doi: 10.1371/journal.pbio.3002607 (PMC11086901; doi:10.1371/journal.pbio.3002607)
Supplement: S12 Data — (XLSX) [file pbio.3002607.s035.xlsx]

## Sheet: C4vsCO_C1vsCO
S12 Data. Overlap between differentially abundant metabolites in the Knight ADRC (Knight-C4 vs Control) and ROSMAP (ROSMAP-C1 vs Control)
			Knight ADRC			ROSMAP
Metabolites	Chemical ID	HMDB ID	Effect	PValue	Adjusted.Pvalue	Effect	PValue	Adjusted.Pvalue
1-(1-enyl-palmitoyl)-GPE (P-16:0)*	100003000		0.154963	0.0112276	0.0657919	0.103	0.000268	0.00442944
1-carboxyethylphenylalanine	100020419		0.161735	0.00939871	0.0589299	0.202	8.82e-05	0.0022817
1-methylnicotinamide	55	HMDB00699	0.197746	0.000534148	0.00656687	0.13	0.00432	0.0313463
1-stearoyl-GPS (18:0)*	100004327		0.15186	0.0171475	0.0846573	0.147	2.28e-05	0.000847875
2'-AMP	100001694	HMDB11617	0.589266	2.02317e-08	4.22843e-06	0.17	0.00779	0.0450005
2'-deoxyguanosine	348	HMDB00085	0.121256	0.0364586	0.144104	0.17	0.000119	0.0028322
2'-deoxyinosine	100000135	HMDB00071	0.197869	0.0198617	0.0950632	0.171	0.000932	0.0108733
2R,3R-dihydroxybutyrate	100002367	HMDB00498	0.117663	0.0287169	0.119242	0.123	0.0221	0.0894524
3-hydroxypalmitoylcarnitine	100019800		0.191697	0.0271322	0.114741	0.123	0.0143	0.0659574
5-methyluridine (ribothymidine)	100001446	HMDB00884	0.168333	0.000307005	0.00446916	0.0508	0.0246	0.0954318
6-oxopiperidine-2-carboxylate	100004499	HMDB61705	0.352396	0.000132673	0.00259956	0.339	0.00225	0.0188556
arginine	231	HMDB00517	0.0873364	0.0129644	0.0713041	0.094	0.000223	0.003791
creatinine	275	HMDB00562	0.0486098	0.0457766	0.164954	0.0651	0.00869	0.0469032
cysteinylglycine disulfide*	100002466	HMDB00709	0.900735	3.66686e-06	0.000178157	0.302	0.00867	0.0469032
dehydroascorbate	301	HMDB01264	0.0828764	0.00672823	0.0480988	0.149	0.000136	0.00289
dimethylarginine (ADMA + SDMA)	100001810	HMDB01539	0.159831	0.0114655	0.0665635	0.134	0.00722	0.0421167
erythronate*	100001320	HMDB00613	0.0788994	0.00244349	0.0225304	0.0611	0.00605	0.0385184
glucose	572	HMDB00122	0.554394	3.01115e-05	0.000820866	0.175	0.0334	0.119
glycerophosphoethanolamine	100001620	HMDB00114	0.0785839	0.0147163	0.0765633	0.145	1.9e-06	0.0001615
glycerophosphorylcholine (GPC)	100000269	HMDB00086	0.123758	0.00119148	0.0128803	0.214	3.92e-07	5.831e-05
glycylvaline	100000487	HMDB28854	0.412533	2.03461e-06	0.000140117	0.311	0.000213	0.0037275
inositol 1-phosphate (I1P)	370	HMDB00213	0.1691	0.000431965	0.00574307	0.19	7.97e-06	0.000425425
mannitol/sorbitol	100001740	HMDB00247	0.127305	0.00839428	0.0554023	0.0715	0.0253	0.0964968
methionine sulfoxide	100000039	HMDB02005	0.185309	0.00407465	0.0336158	0.271	2.53e-07	5.01783e-05
N-acetyl-glucosamine 1-phosphate	1212	HMDB01367	0.282519	1.92519e-05	0.000576004	0.401	4.23e-05	0.00139825
N-formylanthranilic acid	100004561	HMDB04089	0.145253	0.00625747	0.0467076	0.209	1.21e-08	3.59975e-06
N-formylphenylalanine	100006056		0.124109	0.00328996	0.0286501	0.0703	0.0146	0.0668231
N-monomethylarginine	100004488	HMDB29416	0.181309	0.0267506	0.1141	0.123	0.00304	0.023266
N2,N2-dimethylguanosine	100001412	HMDB04824	0.159703	0.01371	0.0747494	0.122	0.0473	0.151309
N6-acetyllysine	100001734	HMDB00206	0.118505	0.0415332	0.154091	0.0719	0.0372	0.127942
phenylalanine	460	HMDB00159	0.128698	0.00109192	0.0120111	0.111	7.04e-06	0.00041888
phenylalanylglycine	100003588	HMDB28995	0.46986	3.03577e-08	4.75857e-06	0.347	0.000482	0.00651795
ribose	914	HMDB00283	0.194991	0.00147439	0.0144444	0.0833	0.00243	0.0198062
saccharopine	392	HMDB00279	0.320575	9.01151e-05	0.00188112	0.502	1.26e-06	0.00012495
sphingadienine	100015643		0.357482	9.30058e-05	0.00188112	0.108	0.000505	0.00653207
sphingosine	297	HMDB00252	0.294985	2.00432e-07	1.87123e-05	0.108	0.000301	0.00471303
threonate	100001022	HMDB00943	0.0815431	0.0303191	0.124249	0.0776	0.0176	0.077
tryptophan	565	HMDB00929	0.133571	0.00832684	0.0554023	0.106	0.000135	0.00289
tyrosine	815	HMDB00158	0.0978227	0.0232138	0.104712	0.106	8.58e-06	0.000425425
tyrosylglycine	100003598	HMDB29105	0.360579	1.37545e-05	0.000479114	0.194	0.00162	0.0150609
UDP-glucose	1096	HMDB00286	0.200502	0.00579357	0.0437659	0.277	0.000278	0.00447054
urea	533	HMDB00294	0.273121	0.0128793	0.0713041	0.223	0.00462	0.03234
uridine	535	HMDB00296	0.0943662	0.000313625	0.00446916	0.0265	0.0119	0.0590042
1-palmitoyl-2-arachidonoyl-GPI (16:0/20:4)*	100008993	HMDB09789	-0.0989435	0.0483601	0.172283	-0.0361	0.00904	0.0471343
arachidonoyl ethanolamide	1488	HMDB04080	-0.158926	0.00136409	0.0137348	-0.0598	0.00579	0.0378577
betaine	799	HMDB00043	-0.167072	0.0211283	0.0981291	-0.178	0.00797	0.0455231
choline	1256	HMDB00097	-0.172262	4.08672e-06	0.000183027	-0.157	0.000118	0.0028322
dihydroxyacetone phosphate (DHAP)	309	HMDB01473	-0.18938	0.0314433	0.128019	-0.132	0.0132	0.0623333
FAD	327	HMDB01248	-0.0764889	0.00657237	0.0479171	-0.0358	0.0331	0.119
gamma-aminobutyrate (GABA)	141	HMDB00112	-0.0880035	0.00051197	0.0064631	-0.0364	0.013	0.06188
homocarnosine	41	HMDB00745	-0.223197	0.00344705	0.0292068	-0.134	0.0327	0.118637
hypoxanthine	171	HMDB00157	-0.0792263	0.0261616	0.112597	-0.072	0.00198	0.01785
N-acetyl-3-methylhistidine*	100002204		-0.496889	0.00569253	0.043527	-0.291	0.0251	0.0963516
NADHX*	100021770		-0.321063	0.00540095	0.0418074	-0.158	0.00602	0.0385184
phosphoethanolamine (PE)	1026	HMDB00224	-0.135114	0.00170742	0.0163894	-0.0325	0.044	0.144641
trigonelline (N'-methylnicotinate)	100001092	HMDB00875	-0.247908	0.0488722	0.173124	-0.343	0.00892	0.0469681
uracil	825	HMDB00300	-0.227343	0.00530011	0.0415396	-0.0938	0.0446	0.145011

## Sheet: C4vsC123_C1vsC2
S12 Data. Overlap between differentially abundant metabolites in Knight ADRC (Knight-C4 vs Knight-C123) and ROSMAP (ROSMAP-C1 vs ROSMAP-C2)
			Knight ADRC			ROSMAP
Metabolites	Chemical ID	HMDB ID	Effect	PValue	Adjusted.Pvalue	Effect	PValue	Adjusted.Pvalue
1-(1-enyl-palmitoyl)-GPE (P-16:0)*	100003000		0.141211	4.02418e-05	0.000300376	0.113	1.31e-07	1.29908e-05
1-carboxyethylisoleucine	100020427		0.124781	0.00175569	0.00733878	0.201	2.71e-05	0.000597204
1-carboxyethylleucine	100020425		0.127166	0.000841932	0.00391031	0.176	5.66e-07	2.59054e-05
1-carboxyethylphenylalanine	100020419		0.165006	1.32348e-06	1.48182e-05	0.195	4.47e-05	0.00088655
1-carboxyethyltyrosine	100020421		0.106524	0.00206384	0.00843344	0.187	2.12e-05	0.000485154
1-carboxyethylvaline	100020423		0.118575	0.000177245	0.0010103	0.212	1.87e-05	0.000463604
1-methyladenosine	1242	HMDB03331	0.0737981	0.000442562	0.00223779	0.0759	0.00475	0.036234
1-methylnicotinamide	55	HMDB00699	0.241604	2.09931e-12	8.77512e-11	0.142	6.14e-06	0.000202961
1-stearoyl-GPS (18:0)*	100004327		0.100355	0.00122665	0.00530421	0.072	0.0185	0.0809375
15-KETE	100002841	HMDB10210	0.106149	0.00926999	0.028632	0.147	0.00105	0.01225
2-hydroxybutyrate/2-hydroxyisobutyrate	100008928		0.155057	0.000263935	0.00143902	0.118	0.0388	0.134221
2'-AMP	100001694	HMDB11617	0.504573	8.98671e-16	9.39112e-14	0.162	0.00238	0.0228403
2'-deoxyguanosine	348	HMDB00085	0.153823	8.77676e-06	7.43652e-05	0.161	0.000131	0.00236197
2'-deoxyinosine	100000135	HMDB00071	0.272186	1.68723e-10	4.80861e-09	0.214	2.77e-06	9.695e-05
2S,3R-dihydroxybutyrate	100002284	HMDB02453	0.134387	0.0108242	0.0323181	0.151	0.0215	0.0888368
3-formylindole	100020219	HMDB29737	0.0524099	0.00953162	0.0292957	0.101	0.00313	0.0272493
6-oxopiperidine-2-carboxylate	100004499	HMDB61705	0.233371	0.000223429	0.00123974	0.238	0.0228	0.0922857
7-methylguanine	100001456	HMDB00897	0.132895	1.55295e-06	1.70825e-05	0.0612	0.0116	0.0627162
alanine	811	HMDB00161	0.0744992	1.11959e-07	1.71216e-06	0.0513	0.000439	0.00607453
arginine	231	HMDB00517	0.102637	6.87832e-07	8.29367e-06	0.121	4.43e-09	2.63585e-06
asparagine	917	HMDB00168	0.142433	5.14828e-06	4.89087e-05	0.0765	3.14e-05	0.00066725
carnitine	100000007	HMDB00062	0.0662566	0.0133342	0.0388861	0.138	0.000324	0.00507316
dehydroascorbate	301	HMDB01264	0.0412094	0.0394288	0.0934692	0.0994	0.0181	0.0809375
dimethylarginine (ADMA + SDMA)	100001810	HMDB01539	0.105337	0.00397231	0.0142322	0.116	0.0141	0.0676573
fructose	878	HMDB00660	0.24573	2.10212e-07	3.06519e-06	0.109	0.016	0.0737984
fructosyllysine	100005373		0.10822	2.77668e-07	3.95676e-06	0.054	0.0242	0.0959933
glucose	572	HMDB00122	0.503072	2.99659e-11	1.04381e-09	0.192	0.00267	0.0248227
glycerate	1052	HMDB00139	0.0325508	0.0253737	0.065741	0.0482	0.00698	0.0451424
glycerophosphoserine*	100015666		0.0446661	0.00769007	0.0255115	0.0407	0.0279	0.105736
glycylvaline	100000487	HMDB28854	0.361661	4.95743e-14	3.45368e-12	0.356	3.89e-07	1.92879e-05
inositol 1-phosphate (I1P)	370	HMDB00213	0.20591	5.70092e-11	1.78724e-09	0.136	0.00038	0.0056525
isobutyrylcarnitine (C4)	100001055	HMDB00736	0.220294	0.00116629	0.00511375	0.147	0.0205	0.0861294
isoleucine	376	HMDB00172	0.106669	4.27969e-05	0.00031569	0.092	8.24e-07	3.502e-05
lactate	482	HMDB00190	0.0336342	0.00149912	0.0063942	0.0536	0.00281	0.0257223
leucine	397		0.119079	8.21826e-06	7.0587e-05	0.102	1.12e-08	3.332e-06
lysine	407	HMDB00182	0.0764809	0.000692508	0.00326468	0.101	9.84e-08	1.29908e-05
mannitol/sorbitol	100001740	HMDB00247	0.183072	3.8427e-11	1.26809e-09	0.105	1.53e-05	0.000395804
methionine	415	HMDB00696	0.138612	5.39663e-06	5.05028e-05	0.077	1.01e-05	0.000275864
methionine sulfoxide	100000039	HMDB02005	0.226367	1.10849e-09	2.67316e-08	0.204	1e-05	0.000275864
N-acetyl-glucosamine 1-phosphate	1212	HMDB01367	0.298546	6.06416e-10	1.58426e-08	0.192	0.0128	0.0661681
N-acetylalanine	1110	HMDB00766	0.0839332	3.99952e-05	0.000300376	0.037	0.014	0.0676573
N-acetylmethionine sulfoxide	100005463		0.169355	0.00115534	0.00510139	0.126	0.00429	0.034034
N-formylanthranilic acid	100004561	HMDB04089	0.13527	7.11429e-05	0.000484854	0.119	0.000344	0.00524821
N-formylphenylalanine	100006056		0.115126	5.81657e-05	0.000400768	0.0682	0.00577	0.0411713
N-monomethylarginine	100004488	HMDB29416	0.214247	0.00102357	0.00461711	0.152	0.000266	0.00427757
N1-methylinosine	100001409	HMDB02721	0.0853072	0.0210231	0.0565071	0.0886	0.0344	0.124018
N2,N2-dimethylguanosine	100001412	HMDB04824	0.158746	0.000116827	0.000718144	0.113	0.0207	0.0861294
N6-acetyllysine	100001734	HMDB00206	0.174516	6.39258e-08	1.05478e-06	0.131	3.91e-05	0.000802224
N6,N6,N6-trimethyllysine	189	HMDB01325	0.0441281	0.0348659	0.0840804	0.0944	0.000148	0.002516
palmitoyl sphingomyelin (d18:1/16:0)	100002107		0.0298787	0.0395045	0.0934692	0.0394	0.0156	0.0730866
phenylalanine	460	HMDB00159	0.124259	4.39472e-08	7.44727e-07	0.131	1.25e-07	1.29908e-05
phenylalanylglycine	100003588	HMDB28995	0.447174	4.89065e-18	1.02215e-15	0.429	1.79e-06	6.65656e-05
phytosphingosine	469	HMDB04610	0.0996398	0.00352589	0.0127895	0.0574	0.0453	0.150403
pyridoxamine	568	HMDB01431	0.125946	0.000311789	0.00165671	0.124	2.12e-05	0.000485154
ribose	914	HMDB00283	0.25522	9.10276e-14	4.75619e-12	0.0631	0.008	0.0489823
sedoheptulose	100002619	HMDB03219	0.254055	7.53767e-10	1.89045e-08	0.112	9.61e-05	0.0018445
serine	503	HMDB00187	0.0519447	0.0166304	0.0462692	0.0598	0.000631	0.00816185
spermidine	50	HMDB01257	0.115244	2.63348e-06	2.75199e-05	0.121	0.000412	0.00583667
sphingadienine	100015643		0.39932	6.38487e-14	3.91475e-12	0.165	3.65e-07	1.92879e-05
sphingomyelin (d18:2/18:1)*	100015788		0.0891286	0.00871491	0.0281662	0.0978	0.0401	0.137916
sphingosine	297	HMDB00252	0.277508	1.64838e-17	2.58384e-15	0.142	3.82e-07	1.92879e-05
threonine	564	HMDB00167	0.0746297	0.0105349	0.0316474	0.105	2.22e-07	1.887e-05
tryptophan	565	HMDB00929	0.132794	2.99623e-06	3.03006e-05	0.136	2.82e-07	1.92879e-05
tyrosine	815	HMDB00158	0.112634	1.70705e-05	0.000139003	0.108	3.02e-07	1.92879e-05
tyrosylglycine	100003598	HMDB29105	0.35908	3.42386e-16	4.29352e-14	0.32	9.67e-07	3.83577e-05
UDP-glucose	1096	HMDB00286	0.220522	7.74631e-05	0.000518752	0.166	0.00379	0.0304736
uridine	535	HMDB00296	0.0705983	2.35415e-08	4.34133e-07	0.025	0.0279	0.105736
valine	566	HMDB00883	0.111057	0.000285555	0.00153028	0.0987	9.71e-08	1.29908e-05
xanthine	1004	HMDB00292	0.0634289	0.00245567	0.00968368	0.0404	0.00467	0.036234
xanthosine	100000299	HMDB00299	0.0752849	0.0143425	0.0412511	0.0577	0.0314	0.116769
choline	1256	HMDB00097	-0.13939	2.89396e-07	4.03226e-06	-0.0991	0.00472	0.036234
citrate	1124	HMDB00094	-0.0859429	9.66804e-05	0.000612309	-0.158	0.00137	0.0145562
gamma-aminobutyrate (GABA)	141	HMDB00112	-0.0687682	1.19185e-05	9.96389e-05	-0.0322	0.0159	0.0737984
NAD+	1310	HMDB00902	-0.111757	0.0216984	0.0576479	-0.0641	0.0225	0.0916952
