# Supplementary material for: Brain high-throughput multi-omics data reveal molecular heterogeneity in Alzheimer’s disease
Source: PLoS Biol. 2024 Apr 30;22(4):e3002607. doi: 10.1371/journal.pbio.3002607 (PMC11086901; doi:10.1371/journal.pbio.3002607)
Supplement: S13 Data — (XLSX) [file pbio.3002607.s036.xlsx]

## Sheet: Sheet1
S13 Data. Number and percentage of significant genes specific to each cell type across four Knight clusters.
Cell Type	Upregulated				Downregulated
	Knight-C1	Knight-C2	Knight-C3	Knight-C4	Knight-C1	Knight-C2	Knight-C3	Knight-C4
Astrocyte	0(0%)	1(3%)	0(0%)	214(38%)	6(40%)	21 (75%)	5(38%)	11 (3%)
Microglia	3(19%)	5(14%)	0(0%)	56(10%)	1(7%)	1 (4%)	2(15%)	112 (31%)
Neuron	3(19%)	2(6%)	2(22%)	25(4%)	1(7%)	1 (4%)	0 (0%)	108 (30%)
Oligodendrocyte	3(19%)	21(60%)	5(56%)	85(15%)	0(0%)	1 (4%)	0 (0%)	77 (21%)
OPC	0(0%)	3(9%)	1(11%)	50(9%)	6(40%)	2 (7%)	1(8%)	48 (13%)
Endothelial	7(44%)	3(9%)	1(11%)	130(23%)	1(7%)	2 (7%)	5(38%)	8 (2%)
