# Supplementary material for: Brain high-throughput multi-omics data reveal molecular heterogeneity in Alzheimer’s disease
Source: PLoS Biol. 2024 Apr 30;22(4):e3002607. doi: 10.1371/journal.pbio.3002607 (PMC11086901; doi:10.1371/journal.pbio.3002607)
Supplement: S14 Data — (XLSX) [file pbio.3002607.s037.xlsx]

## Sheet: PPI_Hub_Proteins
S14 Data. List of protein-protein interaction (PPI) hub proteins from pathways analysis
Term	Overlap	P.value	Adjusted.P.value	Old.P.value	Old.Adjusted.P.value	Odds.Ratio	Combined.Score	Genes
YWHAB	77/812	4.01737e-50	1.12085e-47	0	0	13.3863	1522.54	RPL4;YWHAE;APP;SNAP25;PTPRS;CTNND2;CLTC;DOCK7;CLTA;ARHGAP39;ACTB;SLC8A1;GPHN;IGF1R;PPP1R9B;PPP3CA;LASP1;YWHAQ;C1QBP;TRIM3;NPTN;VPS35;WDR7;ATP6V1E1;AP2M1;YWHAG;RGS7;YWHAH;NSF;ACTR2;MAP2K1;SGIP1;CACNA2D1;TUBB;SYP;YWHAZ;GAP43;DNAJC6;CANX;EXOC4;ATP6V1B2;VDAC1;INA;DBN1;EXOC2;ATP6V1A;GPM6A;STX12;NAPB;VCP;NLGN1;SRC;ADAM22;NRXN3;PPP2CA;CASKIN1;STK38;ATP6V1H;FYN;PIP5K1C;WASF1;ATP6V1D;SPTBN1;ATP6V1C1;GRIA3…
DLG4	42/409	4.21956e-28	5.88628e-26	0	0	12.0705	760.833	ATP6V1A;YWHAE;GPM6A;NAPB;SNAP25;NLGN1;GDI1;SRC;CLTC;ADAM22;GRIK1;ADRB1;GRIK2;ACTG1;PPP3CA;CACNG7;PPP3CB;CFL1;NPTN;FYN;RAC1;RAB6A;SPTBN1;GRIA3;YWHAG;GRIA4;SNCA;NSF;YES1;KCND2;SYT1;FBXO2;CACNA2D1;AXIN1;SYP;ATP2B1;BAIAP2;LRFN1;EXOC4;ATP6V1B2;VDAC1;INA
GRIN2B	30/219	6.69288e-24	6.22438e-22	0	0	15.8609	846.352	ATP6V1A;YWHAE;SNAP25;SRC;CLTC;ADAM22;GRIK2;ACTB;PPP2CA;PPP3CA;FYN;PLCG1;RAC1;RAB6A;SPTBN1;AP2M1;YWHAG;YWHAH;RAB2A;NSF;MAP2K1;SYT1;YWHAZ;RAB11A;GAP43;EXOC4;VDAC1;RAB5A;INA;DBN1
ARRB1	27/263	2.7923e-18	1.94763e-16	0	0	11.2326	454.016	OPRD1;YWHAE;RTN3;RAB1A;SRC;CLTC;CLTA;ADRB1;ACTB;IGF1R;CDC42;CYTH2;YWHAQ;CFL1;STK38;DVL1;AP2S1;AKT1;HNRNPA1;YWHAG;YWHAH;NSF;YES1;TUBB;AP2B1;YWHAZ;INA
ARRB2	28/323	5.59366e-17	3.12126e-15	0	0	9.33765	349.436	RPL4;OPRD1;CHRM2;YWHAE;VCP;CLTC;CLTA;ACTB;CDC42;CYTH2;MAPK9;YWHAQ;C1QBP;CFL1;STK38;AKT1;VPS35;RPL15;HNRNPA1;SPTBN1;AP2M1;YWHAG;YWHAH;MAP2K1;AP2B1;HNRNPD;HNRNPH2;DBN1
PRKCA	35/547	7.8841e-17	3.66611e-15	0	0	6.89392	255.62	OPRD1;GPM6A;SNAP25;ITGB5;SRC;KCNC4;GRIK1;GRIK2;ACTB;ACTG1;IGF1R;PPP2CA;CDC42;CYTH2;MAPK9;C1QBP;CASKIN1;HABP4;AKT1;PLCG1;RAC1;MARK2;YWHAG;RGS7;GRIA4;YWHAH;APLP2;ATP2B1;EIF2S1;YWHAZ;GABRG2;TIAM1;GAP43;MARCKS;DBN1
SLC2A4	36/635	1.21466e-15	4.84129e-14	0	0	6.06537	208.311	RPL4;YWHAE;ARF4;STX12;RTN3;RAB1A;VCP;RAB1B;CLTC;CLTA;ACTB;ACTG1;YWHAQ;C1QBP;CFL1;ARL6IP5;RAC1;ATP6V1E1;RAB6A;ATP6V1D;AP2M1;YWHAG;SKP1;YWHAH;NSF;RAB2A;EIF2S1;YWHAZ;CANX;ATP6V1B2;RAB18;VDAC1;RAB5A;DBN1;PFN2;PAFAH1B1
GRIN1	19/149	6.30736e-15	2.19969e-13	0	0	13.8698	453.501	NSF;YWHAE;MAP2K1;SRC;FBXO2;CLTC;GRIK2;ACTB;RAB11A;PPP2CA;PPP3CA;GAP43;CANX;PLCG1;RAC1;RAB5A;INA;SPTBN1;YWHAG
PRKCZ	19/156	1.48899e-14	4.61587e-13	0	0	13.1564	418.875	PRKCI;MAP2K1;SRC;PTEN;YWHAZ;PPP2CA;CDC42;TIAM1;PPP3CA;YWHAQ;C1QBP;HABP4;AKT1;FYN;RAC1;HNRNPA1;MARK2;YWHAG;YWHAH
PRKCD	19/173	1.0088e-13	2.81454e-12	0	0	11.694	349.94	OPRD1;YES1;SRC;EIF2S1;YWHAZ;ACTB;ACTG1;IGF1R;PPP2CA;TIAM1;GAP43;PAK1;C1QBP;HABP4;AKT1;FYN;RAC1;DNM1L;YWHAG
SNCA	24/328	4.46334e-13	1.13207e-11	0	0	7.60943	216.395	ATP6V1A;YWHAE;APP;SRC;CLTC;SYP;AP2B1;YWHAZ;ACTB;ACTG1;MAP1LC3A;TRIM3;CASKIN1;ATP6V1B2;VDAC1;FYN;INA;SPTBN1;AP2M1;MARK2;YWHAG;ATP6V0A1;YWHAH;SNCA
YWHAZ	29/500	5.24592e-13	1.21968e-11	0	0	6.03303	170.591	YWHAE;APP;VCP;NUFIP1;GDI1;SRC;EIF4A3;CLTC;DOCK7;ADAM22;ACTB;IGF1R;MAPK9;PAK1;YWHAQ;CFL1;STK38;AKT1;HNRNPA1;SPTBN1;MARK2;YWHAG;YWHAH;SNCA;PRKCI;MAP2K1;TUBB;YWHAZ;HNRNPH2
GRB2	35/767	1.8203e-12	3.90665e-11	0	0	4.7669	128.859	RPL4;APP;SRC;RAB1B;EIF4A3;ADRB1;PTPN23;CRKL;ACTG1;IGF1R;PPP1R9B;PPP3CA;CYTH2;MAPK9;PPP3CB;PAK1;MAP1LC3A;CFL1;AP2S1;DROSHA;FYN;PLCG1;HNRNPA1;WASF1;SPTBN1;AP2M1;ACTR2;TUBB;GAD1;SYP;AP2B1;DNM3;SYNJ1;HNRNPH2;DBN1
FLNA	16/135	2.91496e-12	5.8091e-11	0	0	12.5842	334.252	MAP2K1;ITGB5;KCND2;SRC;GRIK1;YWHAZ;ACTB;ACTG1;CDC42;PAK1;AKT1;FYN;FILIP1;PLCG1;RAC1;YWHAG
PRKCB	23/338	6.2815e-12	1.16836e-10	0	0	6.99909	180.53	CHRM2;ITGB5;CTNND2;KCNC4;GRIK2;YWHAZ;ACTB;GABRG2;GPHN;ACTG1;PPP1R9B;PPP2CA;TIAM1;CYTH2;MAPK9;GAP43;MARCKS;DMXL2;HABP4;AKT1;PLCG1;SPTBN1;YWHAG
PRKCE	18/193	7.59945e-12	1.32515e-10	0	0	9.69181	248.139	OPRD1;NSF;MAP2K1;SRC;GAD1;GAD2;YWHAZ;ACTB;GABRG2;ACTG1;TIAM1;MAPK9;HNRNPD;AKT1;VDAC1;FYN;WASF1;SNCA
YWHAH	17/177	1.84717e-11	3.03154e-10	0	0	9.97123	246.437	YWHAE;USP46;PRKCI;SRC;DOCK7;ADAM22;BAIAP2;YWHAZ;TIAM1;YWHAQ;C1QBP;CFL1;HNRNPD;MARK2;YWHAG;YWHAH;SNCA
PRKACA	24/440	2.13334e-10	3.30668e-09	0	0	5.52875	123.115	ATP6V1A;SNAP25;KCND2;SRC;GAD1;CLTC;GAD2;GRIK1;ADRB1;ATP2B1;YWHAZ;PPP1R9B;PAK1;LASP1;MARCKS;MAP1LC3A;HNRNPD;FYN;PLCG1;DNM1L;SPTBN1;DBN1;GRIA4;DACT1
CTNNB1	21/337	2.76802e-10	4.06462e-09	0	0	6.30778	138.82	YES1;SRC;CTNND2;PTEN;AXIN1;CLTA;GRIK2;YWHAZ;CDH8;IGF1R;MAPK9;YWHAQ;DLG5;DVL1;AKT1;DVL3;FYN;HNRNPA1;RBMX;SKP1;SNCA
ACTB	21/339	3.0845e-10	4.30288e-09	0	0	6.26746	137.254	APP;TUBB;YWHAZ;ACTB;ACTG1;IGF1R;PPP1R9B;LASP1;MARCKS;MAP1LC3A;CFL1;HNRNPD;VDAC1;EIF3E;PLCG1;RAC1;HNRNPA1;WASF1;WASF3;PFN2;SNCA
MAP3K3	17/227	9.22977e-10	1.22624e-08	0	0	7.57776	157.643	YWHAE;MAP2K1;VCP;TUBB;CLTC;YWHAZ;ACTB;ACTG1;PAK1;YWHAQ;C1QBP;AKT1;SPTBN1;DBN1;MARK2;YWHAG;YWHAH
PPP2CA	15/184	2.9033e-09	3.68191e-08	0	0	8.24687	162.112	PRKCI;MAP2K1;VCP;SRC;APLP2;GAD1;AXIN1;ADRB1;ACTG1;PAK1;CAMK4;CFL1;AKT1;DVL3;PPFIA2
YWHAE	16/215	3.20496e-09	3.88776e-08	0	0	7.49462	146.584	RPL4;YWHAE;MAP2K1;SRC;TUBB;ADAM22;YWHAZ;SLC8A1;IGF1R;YWHAQ;EIF3E;MARK2;YWHAG;CAP2;YWHAH;SNCA
YWHAG	22/428	3.77042e-09	4.38311e-08	0	0	5.1446	99.785	YWHAE;SRC;TUBB;EIF4A3;CLTC;DOCK7;ADAM22;BAIAP2;YWHAZ;IGF1R;TIAM1;PAK1;YWHAQ;KIF5C;C1QBP;LRFN1;CFL1;SPTBN1;MARK2;YWHAG;YWHAH;SNCA
CALM3	14/172	1.01116e-08	1.12846e-07	0	0	8.19871	150.935	RAB3B;YWHAE;SYT1;AXIN1;CLTA;ATP2B1;PPP3CA;PPP3CB;GAP43;MARCKS;CAMK4;RAC1;SPTBN1;SNCA
CLTC	12/120	1.16621e-08	1.25144e-07	0	0	10.2108	186.52	MAP1LC3A;SYNJ1;DNAJC6;SRC;CLTC;CLTA;FYN;AP2B1;YWHAZ;YWHAG;EPN1;SNCA
ABL1	19/351	2.01257e-08	2.07621e-07	0	0	5.37509	95.2535	YWHAE;APP;SRC;GAD1;CTNND2;YWHAZ;CRKL;ACTG1;DNM3;PPP3CA;PAK1;LASP1;YWHAQ;TRIM3;FYN;PLCG1;WASF1;YWHAG;YWHAH
SRC	23/513	2.13216e-08	2.07621e-07	0	0	4.45895	78.7609	YWHAE;APP;PRKCI;ITGB5;SRC;CLTC;AP2B1;YWHAZ;GABRG2;IGF1R;PPP2CA;CDC42;TIAM1;CFL1;AKT1;FYN;PIP5K1C;PLCG1;WASF1;YWHAG;SH3GL1;YWHAH;SNCA
ACTG1	16/246	2.18643e-08	2.07621e-07	0	0	6.4742	114.195	KCND2;PTPRO;SYP;ACTB;ACTG1;PPP1R9B;PPP2CA;CFL1;PLCG1;RAC1;WASF1;SPTBN1;DBN1;PFN2;CAP2;SNCA
HSPA8	14/183	2.23249e-08	2.07621e-07	0	0	7.66077	134.964	APP;MAP2K1;VCP;GAD1;CLTC;CLTA;YWHAZ;ACTB;MAPK9;MAP1LC3A;YWHAQ;HNRNPD;YWHAG;YWHAH
CSNK2A1	24/564	2.79342e-08	2.51407e-07	0	0	4.2319	73.6073	CHRM2;APP;MAP2K1;KCND2;PTEN;PPP2CA;MAPK9;PAK1;GAP43;MARCKS;MAP1LC3A;YWHAQ;KIF5C;CANX;DVL1;AKT1;DVL3;FYN;VAMP4;DNM1L;HNRNPA1;SPTBN1;PAFAH1B1;SNCA
GABARAPL1	22/499	5.90551e-08	5.14886e-07	0	0	4.36279	72.6177	RPL4;NSF;YWHAE;RAB1A;PRKCI;TUBB;CLTC;YWHAZ;ACTB;CRKL;RAB33B;PPP2CA;C1QBP;CANX;CFL1;HNRNPD;HNRNPH2;RPL15;HNRNPA1;SPTBN1;PFN2;SNCA
EPB41	13/172	8.28595e-08	7.0054e-07	0	0	7.52931	122.774	RAB2A;APP;GDI1;ADAM22;ACTB;ACTG1;YWHAQ;NPPA;ATP6V1E1;INA;SPTBN1;YWHAG;PFN2
EGFR	21/467	8.61112e-08	7.06618e-07	0	0	4.43933	72.2174	YWHAE;ARF4;MAP2K1;YES1;PTPRS;SRC;TUBB;CLTA;IGF1;SCAMP1;YWHAZ;EPN1;CRKL;IGF1R;PPP2CA;PAK1;YWHAQ;CFL1;PLCG1;WASF1;AP2M1
GSK3B	26/696	9.64598e-08	7.68923e-07	0	0	3.70675	59.8793	OPRD1;CHRM2;APP;SRC;CTNND2;DOCK7;PTEN;GPHN;CRKL;PAK1;CASKIN1;DVL1;AKT1;DVL3;DNM1L;SPTBN1;MARK2;MAP2K1;AXIN1;YWHAZ;EPN1;MARCKS;CANX;HNRNPD;HNRNPH2;RBMX
RAC1	15/249	1.66152e-07	1.28768e-06	0	0	5.93632	92.6682	PRKCI;APLP2;BAIAP2;ACTB;ACTG1;CDC42;TIAM1;MAPK9;PAK1;SYNJ1;DVL1;AKT1;VPS35;RAC1;WASF1
ITGB1	11/129	2.48666e-07	1.87508e-06	0	0	8.52251	129.603	PPP2CA;VCP;ITGB5;SRC;FBXO2;CANX;AKT1;RAB5A;ADRA1A;CRKL;IGF1R
CDK1	24/659	4.90934e-07	3.60449e-06	0	0	3.58101	52.0212	APP;ARF4;RAB1A;MAP2K1;VCP;SRC;TUBB;APLP2;GDI2;EPN1;CRKL;IGF1R;PAK1;MARCKS;CANX;CASKIN1;HNRNPD;FYN;PIP5K1C;DNM1L;HNRNPA1;SPTBN1;DBN1;SKP1
CALM1	17/359	7.55454e-07	5.4044e-06	0	0	4.62162	65.1461	RAB3B;YWHAE;NAPB;RTN3;SYT1;SYP;AP2B1;ATP2B1;YWHAZ;ACTB;PPP3CA;PPP3CB;GAP43;MARCKS;CAMK4;SH3GL1;SNCA
GABARAPL2	21/539	9.08988e-07	6.34019e-06	0	0	3.80804	52.9734	RPL4;NSF;YWHAE;PRKCI;ATP6V1G2;TUBB;CLTC;YWHAZ;ACTB;PPP3CB;MAP1LC3A;C1QBP;CANX;HNRNPD;VPS35;VDAC1;HNRNPH2;RPL15;HNRNPA1;SPTBN1;PFN2
IGF1R	13/215	1.08156e-06	7.35985e-06	0	0	5.91354	81.235	YWHAE;VCP;YES1;SRC;IGF1;BAIAP2;YWHAZ;ACTB;CRKL;IGF1R;FYN;PLCG1;YWHAG
HNRNPK	12/188	1.60413e-06	1.0656e-05	0	0	6.24405	83.314	MAP1LC3A;SRC;C1QBP;EIF4A3;FYN;EIF3E;HNRNPA1;YWHAZ;RBMX;ACTB;ACTG1;SKP1
MAP1LC3A	17/383	1.83146e-06	1.18832e-05	0	0	4.31323	56.9794	RPL4;PRKCI;GDI1;TUBB;CLTC;DOCK7;CLTA;ACTB;MAP1LC3A;C1QBP;CFL1;HNRNPD;HNRNPH2;HNRNPA1;RBMX;SPTBN1;SNCA
CASP3	12/193	2.11186e-06	1.32356e-05	0	0	6.07002	79.3226	PPP2CA;YWHAE;CDC42;APP;PPP3CA;MAPK9;PAK1;PTEN;AKT1;FYN;RAC1;EIF2S1
CAMK2A	11/160	2.13477e-06	1.32356e-05	0	0	6.73872	87.9885	TIAM1;SYT1;YWHAQ;KCND2;CAMK4;PLCG1;GABRG2;ACTG1;GRIA4;PPP1R9B;SNCA
SHC1	12/195	2.35173e-06	1.42637e-05	0	0	6.00306	77.8019	APP;MAPK9;PAK1;SRC;FYN;PLCG1;AP2B1;AP2M1;CRKL;ACTG1;IGF1R;PPP1R9B
PTK2	11/163	2.5593e-06	1.51925e-05	0	0	6.60471	85.0408	PAK1;YES1;ITGB5;SRC;PTEN;FYN;PLCG1;RAC1;IGF1R;SH3GL1;SNCA
MAPK8	16/352	2.73722e-06	1.59101e-05	0	0	4.40771	56.4564	CHRM2;APP;MAP2K1;SRC;CTNND2;APLP2;YWHAZ;CRKL;CDC42;MAPK9;CASKIN1;HNRNPH2;RAC1;RBMX;YWHAH;SNCA
SRRM2	11/166	3.05611e-06	1.70531e-05	0	0	6.47589	82.2332	YWHAE;MAPK9;VCP;MAP1LC3A;EIF4A3;AKT1;HNRNPA1;YWHAZ;RBMX;SPTBN1;YWHAG
RAF1	11/166	3.05611e-06	1.70531e-05	0	0	6.47589	82.2332	YWHAE;MAP2K1;PAK1;YWHAQ;SRC;AKT1;VDAC1;FYN;YWHAZ;YWHAG;YWHAH
HSP90AB1	10/138	3.89754e-06	2.13218e-05	0	0	7.10576	88.5034	YWHAE;MAP1LC3A;SRC;AKT1;HNRNPA1;YWHAZ;ACTB;ACTG1;SKP1;SNCA
APP	13/247	5.02094e-06	2.69393e-05	0	0	5.0965	62.187	NSF;APP;STX12;SRC;TUBB;APLP2;YWHAZ;ACTB;RAB11A;MAPK9;CANX;FYN;SNCA
RPS6KA3	16/375	6.12417e-06	3.22386e-05	0	0	4.12044	49.4587	MAP2K1;SRC;CTNND2;GRIK2;EIF2S1;YWHAZ;GABRG2;GPHN;PPP1R9B;PPP3CA;LASP1;CASKIN1;FYN;SPTBN1;EXOC2;YWHAH
CDK5	10/146	6.45011e-06	3.33255e-05	0	0	6.68505	79.8958	APP;MAP2K1;PAK1;SYNJ1;SRC;CTNND2;FYN;PIP5K1C;WASF1;PPP1R9B
MAP3K1	11/184	8.21502e-06	4.16726e-05	0	0	5.79677	67.8776	RPL4;YWHAE;CDC42;MAP2K1;PAK1;TUBB;AXIN1;RAC1;YWHAZ;ACTB;ACTG1
GABARAP	18/479	9.2287e-06	4.59787e-05	0	0	3.62542	42.0302	RPL4;NSF;YWHAE;PRKCI;TUBB;CLTC;YWHAZ;ACTB;GABRG2;GPHN;PPP2CA;MAP1LC3A;YWHAQ;C1QBP;HNRNPD;HNRNPH2;RPL15;HNRNPA1
YWHAQ	11/188	1.00718e-05	4.9299e-05	0	0	5.66462	65.1758	YWHAE;YWHAQ;KIF5C;EIF4A3;ADAM22;YWHAZ;SLC8A1;MARK2;YWHAG;RGS7;YWHAH
CAV1	9/125	1.25883e-05	6.05541e-05	0	0	7.02852	79.301	APP;SNAP25;ITGB5;SRC;PTEN;FYN;RAC1;ACTB;IGF1R
ESR1	20/591	1.35729e-05	6.41835e-05	0	0	3.26509	36.5933	RPL4;ACTR2;SRC;TUBB;CLTC;PTEN;ACTB;IGF1R;PAK1;YWHAQ;NPPA;HNRNPD;AKT1;RPL15;HNRNPA1;RBMX;SPTBN1;DBN1;AP2M1;YWHAH
LCK	11/196	1.4906e-05	6.93128e-05	0	0	5.41745	60.2082	PPP2CA;CDC42;MAPK9;YES1;SRC;CTNND2;PTEN;FYN;PLCG1;ACTB;GABRG2
TRAF6	19/550	1.69014e-05	7.73031e-05	0	0	3.3263	36.5498	ACTR2;MAP2K1;VCP;EIF1AX;SRC;TUBB;GDI2;EIF2S1;RAB11A;ACTG1;CDC42;MARCKS;EIF2S3;VPS35;VDAC1;EIF3E;RAC1;ATP6V1E1;PFN2
MAPK14	19/552	1.77712e-05	7.99706e-05	0	0	3.31347	36.2426	MAP2K1;DAGLA;CLTC;DOCK7;AXIN1;EIF2S1;MECP2;PPP2CA;CDC42;MAPK9;PAK1;GAP43;CANX;HNRNPD;AKT1;VDAC1;FYN;HNRNPA1;SPTBN1
INSR	11/202	1.97474e-05	8.74529e-05	0	0	5.24566	56.8235	PPP2CA;APP;PRKCI;YES1;SRC;CLTC;FYN;PLCG1;BAIAP2;CRKL;IGF1R
NFKBIA	9/134	2.20008e-05	9.59097e-05	0	0	6.51948	69.9178	PRKCI;VCP;SRC;TUBB;CLTC;HNRNPA1;ACTG1;SKP1;YWHAH
CDC42	11/205	2.26416e-05	9.68218e-05	0	0	5.16375	55.23	CDC42;MAPK9;PRKCI;PAK1;GDI1;SRC;DOCK7;AKT1;RAC1;WASF1;BAIAP2
PLCG1	12/244	2.29041e-05	9.68218e-05	0	0	4.72333	50.465	PPP3CA;PPP3CB;PAK1;SYNJ1;SRC;AKT1;FYN;PLCG1;ACTB;ACTG1;IGF1R;RGS7
PAK1	10/176	3.29039e-05	0.000137018	0	0	5.46854	56.4458	PPP2CA;CDC42;MAP2K1;PAK1;AKT1;PLCG1;RAC1;BAIAP2;YWHAZ;YWHAG
PRKDC	13/296	3.42877e-05	0.00014068	0	0	4.2035	43.2151	VCP;DAGLA;SRC;YWHAZ;MAPK9;LASP1;GAP43;MAP1LC3A;CANX;AKT1;INA;SPTBN1;YWHAG
CBL	10/180	3.98472e-05	0.000161121	0	0	5.33878	54.0843	CDC42;YES1;YWHAQ;SRC;FYN;PLCG1;YWHAZ;YWHAG;CRKL;IGF1R
DYNLL1	10/183	4.58433e-05	0.000182718	0	0	5.2454	52.403	DNM3;PPP2CA;PAK1;TUBB;FYN;ACTB;GPHN;ACTG1;SKP1;SNCA
PPP1CA	10/184	4.80058e-05	0.000188643	0	0	5.21499	51.8588	PPP2CA;CFL1;PTEN;AXIN1;AKT1;EIF2S1;SKP1;PPP1R9B;PAFAH1B1;SNCA
APC	9/150	5.35389e-05	0.000207463	0	0	5.77498	56.7975	PPP2CA;CYTH2;DVL1;AXIN1;DVL3;RAC1;AP2B1;YWHAZ;SPTBN1
AKT1	14/355	5.55177e-05	0.000212184	0	0	3.76338	36.8766	VCP;SRC;CTNND2;APLP2;PTEN;YWHAZ;PPP2CA;CDC42;PAK1;AKT1;PLCG1;RAC1;HNRNPA1;MARK2
HSP90AA1	11/231	6.72742e-05	0.000253642	0	0	4.54744	43.6861	YWHAE;APP;PRKCI;PAK1;VCP;MAP1LC3A;SRC;AKT1;FYN;YWHAZ;ACTB
CHUK	9/157	7.62462e-05	0.000283636	0	0	5.49988	52.1473	PRKCI;PTPRS;SRC;TUBB;CLTC;AKT1;RAB5A;ACTB;ACTG1
MAP1LC3B	13/322	8.0953e-05	0.000297183	0	0	3.84468	36.2232	RPL4;PRKCI;TUBB;CLTC;ACTB;MAP1LC3A;C1QBP;HNRNPD;HNRNPH2;HNRNPA1;RBMX;SPTBN1;SNCA
JAK2	9/159	8.40531e-05	0.000304556	0	0	5.42599	50.9178	PPP2CA;VCP;PAK1;YES1;SRC;FYN;PLCG1;SYP;IGF1R
PIK3CA	8/125	8.88884e-05	0.000317947	0	0	6.16545	57.5121	MAP2K1;SRC;APLP2;RAC1;YWHAZ;ACTG1;IGF1R;YWHAH
HDAC4	8/127	9.93623e-05	0.000350912	0	0	6.06121	55.8646	YWHAE;PPP2CA;YWHAQ;CAMK4;YWHAZ;MARK2;YWHAG;YWHAH
ACTA1	9/165	0.000111616	0.000389262	0	0	5.2157	47.4652	LASP1;PAK1;SRC;CFL1;AKT1;RAC1;ACTB;ACTG1;PPP1R9B
MAP3K14	9/166	0.000116874	0.000402566	0	0	5.18222	46.9219	RPL4;PAK1;C1QBP;TUBB;RPL15;WASF1;HNRNPA1;ACTB;ACTG1
PRKACB	9/174	0.000166894	0.000567846	0	0	4.92895	42.8727	NSF;YWHAE;TIAM1;SRC;CLTC;TRIM3;YWHAZ;SPTBN1;GRIA4
PIK3R1	12/301	0.000170896	0.000574457	0	0	3.78068	32.7954	CDC42;SRC;AKT1;FYN;RAC1;SCG2;RAB5A;YWHAG;WASF3;CRKL;IGF1R;SH3GL1
RHOA	8/139	0.00018592	0.000617521	0	0	5.50263	47.2686	SRC;APLP2;DOCK7;PLCG1;PIP5K1C;RAC1;ACTB;ACTG1
NEDD4	8/141	0.000205065	0.000673097	0	0	5.41933	46.0219	CDC42;APP;MAP1LC3A;PTEN;RAC1;GPHN;EPN1;IGF1R
PPP2R1A	8/146	0.0002601	0.000843814	0	0	5.22165	43.1018	PPP2CA;PRKCI;MAP2K1;AXIN1;RAB18;AKT1;RAB11A;PPFIA2
CSNK1E	9/195	0.000388481	0.00124582	0	0	4.36777	34.3013	CHRM2;YWHAQ;C1QBP;DVL1;AXIN1;DVL3;HNRNPA1;YWHAZ;AP2M1
IRS1	8/157	0.00042428	0.00134516	0	0	4.83345	37.5323	YWHAE;MAPK9;AKT1;FYN;YWHAZ;YWHAG;IGF1R;YWHAH
FYN	14/433	0.000433508	0.00135529	0	0	3.0505	23.6219	APP;VCP;YES1;SRC;GAD1;CTNND2;CLTC;GABRG2;IGF1R;DNM3;FYN;PLCG1;WASF1;SNCA
UBC	16/540	0.00044844	0.00135529	0	0	2.79898	21.5794	VCP;PTEN;AXIN1;YWHAZ;EPN1;IGF1R;CDC42;HNRNPD;AKT1;DVL3;PLCG1;RAC1;DNM1L;SPTBN1;YWHAG;SNCA
VIM	9/199	0.000450372	0.00135529	0	0	4.27495	32.9403	YWHAE;PAK1;MAP1LC3A;HABP4;AKT1;DNM1L;YWHAZ;ACTB;YWHAG
PLCG2	7/121	0.000454983	0.00135529	0	0	5.5123	42.4185	PPP3CA;PPP3CB;SRC;FYN;PLCG1;SPTBN1;IGF1R
HSPA5	7/121	0.000454983	0.00135529	0	0	5.5123	42.4185	APP;MAP1LC3A;PTEN;YWHAZ;GRIA3;GRIA4;SNCA
231403	11/288	0.000456621	0.00135529	0	0	3.60116	27.6989	ATP6V1A;ACTR2;MAP2K1;VCP;EIF2S3;GDI1;RAB1B;VPS35;VDAC1;RAB6A;PFN2
CSNK2A2	11/289	0.000470061	0.0013805	0	0	3.58802	27.4937	PAK1;GAP43;MAP1LC3A;KIF5C;APLP2;CANX;DVL1;PTEN;DVL3;VAMP4;SNCA
TUBB	7/125	0.000553203	0.00160775	0	0	5.32436	39.9315	YWHAE;APP;PTPRS;MAP1LC3A;YWHAZ;ACTB;YWHAG
KAT5	7/126	0.000580215	0.00166887	0	0	5.27934	39.3423	CDC42;APP;MAPK9;PTPRS;HABP4;ACTB;ACTG1
CDH1	7/127	0.000608265	0.0017142	0	0	5.23508	38.7653	YES1;SRC;CTNND2;C1QBP;FYN;PIP5K1C;ACTG1
IL7R	7/127	0.000608265	0.0017142	0	0	5.23508	38.7653	VCP;TUBB;CFL1;FYN;YWHAZ;ACTB;ACTG1
DNM1	7/129	0.000667593	0.00186258	0	0	5.14874	37.6467	APP;SNAP25;PPP3CA;SRC;PLCG1;SH3GL1;PFN2
HNRNPA1	7/130	0.000698929	0.00193071	0	0	5.10662	37.1045	MAP1LC3A;EIF4A3;AKT1;HNRNPA1;YWHAZ;RBMX;ACTB
H2AFX	8/172	0.00077474	0.00211914	0	0	4.38801	31.4312	YWHAE;MAPK9;EIF3L;CFL1;HNRNPD;VPS35;HNRNPA1;YWHAZ
SFN	8/173	0.000804555	0.00217933	0	0	4.36119	31.0744	CYTH2;YWHAQ;APLP2;HNRNPD;EIF2S1;YWHAZ;MARK2;YWHAG
MAPK9	9/222	0.000983616	0.00261361	0	0	3.80885	26.3735	CDC42;APP;MAP2K1;APLP2;RAC1;YWHAZ;SPTBN1;MARK2;CRKL
ATM	9/222	0.000983616	0.00261361	0	0	3.80885	26.3735	VCP;LASP1;GAP43;C1QBP;CANX;PTEN;AKT1;AP2B1;SPTBN1
MAPK13	7/139	0.00103658	0.00272837	0	0	4.75626	32.6842	CDC42;MARCKS;CLTC;GDI2;CANX;HNRNPA1;YWHAZ
MAPK10	8/182	0.0011166	0.0029115	0	0	4.13371	28.0988	APP;MAPK9;MAP2K1;APLP2;RAC1;MARK2;SPTBN1;CRKL
EEF1A1	8/185	0.00123978	0.00320276	0	0	4.06303	27.1931	MAP1LC3A;AXIN1;PLCG1;YWHAZ;ACTB;YWHAG;PFN2;SNCA
HSPA1A	7/145	0.00132502	0.00339158	0	0	4.54808	30.137	MAPK9;MAP2K1;MAP1LC3A;YWHAQ;YWHAZ;YWHAG;SNCA
IKBKG	11/332	0.00145567	0.00369211	0	0	3.10053	20.2535	CALB1;SYT1;EIF1AX;SRC;TUBB;CLTC;CANX;AKT1;YWHAZ;DBN1;ACTG1
MDM2	8/197	0.00184492	0.00463724	0	0	3.80273	23.9394	APP;CTBP2;YWHAQ;TUBB;AKT1;BAIAP2;ACTB;IGF1R
IKBKE	13/454	0.00205819	0.00512711	0	0	2.67562	16.5512	VCP;TUBB;CLTC;ACTB;RAB11A;ACTG1;PAK1;EIF2S3;VDAC1;EIF3E;RAB5A;SPTBN1;SKP1
EIF1B	7/159	0.00224231	0.00553632	0	0	4.12623	25.171	ACTR2;EIF2S3;EIF1AX;EIF3L;GDI2;EIF3E;EIF2S1
HGS	6/122	0.00265242	0.00649144	0	0	4.62179	27.4178	APP;SNAP25;PAK1;APLP2;TUBB;CLTC
MEPCE	7/165	0.00275976	0.0066377	0	0	3.96833	23.3838	HNRNPD;HNRNPH2;HNRNPA1;YWHAZ;RBMX;ACTB;ACTG1
SQSTM1	7/165	0.00275976	0.0066377	0	0	3.96833	23.3838	PRKCI;MAP1LC3A;YWHAZ;INA;GRIA3;MARK2;SNCA
SMURF2	6/124	0.00287636	0.006859	0	0	4.54299	26.5821	DVL1;CANX;PTEN;DVL3;EIF3E;RAC1
IKBKB	7/169	0.00315257	0.00742174	0	0	3.86955	22.2868	SRC;C1QBP;TUBB;CLTC;AKT1;ACTB;ACTG1
CRK	8/215	0.00316555	0.00742174	0	0	3.46886	19.9648	MAPK9;SRC;FYN;WASF1;AP2M1;CRKL;IGF1R;RGS7
BTK	6/128	0.00336633	0.00782672	0	0	4.39314	25.0143	PPP3CB;FYN;PLCG1;PIP5K1C;DBN1;IGF1R
TNFRSF1A	7/173	0.00358676	0.00827029	0	0	3.77554	21.2582	SRC;C1QBP;TUBB;CLTC;CANX;FYN;ACTG1
MAPK3	10/326	0.00409702	0.00936941	0	0	2.85074	15.6719	PPP2CA;RPS6KA6;MAP2K1;KCND2;C1QBP;CANX;AKT1;PIP5K1C;RAB5A;SNCA
MYC	13/498	0.00451519	0.0102418	0	0	2.42735	13.1084	YWHAE;ARF4;MAP2K1;ACTB;TIAM1;MAPK9;YWHAQ;C1QBP;EXOC4;AP2S1;ATP6V1H;EIF3E;SKP1
PDGFRB	6/140	0.00521093	0.0117246	0	0	3.99729	21.0137	YES1;SRC;PTEN;FYN;PLCG1;IGF1
NPM1	6/144	0.00596483	0.0133135	0	0	3.88063	19.8761	YWHAE;MAP1LC3A;CASKIN1;AKT1;YWHAZ;ACTB
MCC	9/292	0.00614816	0.0136138	0	0	2.85648	14.544	RAB2A;VCP;SNX27;RAB1B;CLTC;AP2S1;VPS35;VDAC1;ATP6V1E1
CCT2	7/193	0.00647517	0.014225	0	0	3.36613	16.9646	PPP2CA;MAP1LC3A;AKT1;YWHAZ;ACTB;YWHAG;CAP2
NCK1	8/244	0.00671616	0.0146391	0	0	3.0381	15.2003	PAK1;SYNJ1;GAD1;DROSHA;FYN;PLCG1;RAC1;WASF1
LYN	7/197	0.00721613	0.015607	0	0	3.29459	16.2471	SRC;FYN;PLCG1;ACTB;GRIA3;CRKL;SNCA
NFKB1	9/305	0.00807674	0.0173339	0	0	2.7292	13.1514	MAP1LC3A;C1QBP;TUBB;APLP2;CLTC;TRIM3;RAC1;SPTBN1;ACTG1
EIF2C2	6/156	0.00870306	0.0185355	0	0	3.568	16.9269	RPL4;MAP1LC3A;C1QBP;LRRC4;RPL15;HNRNPA1
VHL	9/314	0.00966064	0.0202673	0	0	2.64744	12.2833	RAB2A;EIF1AX;RAB1B;GDI2;VPS35;RAB6A;RAB11A;DGKI;PFN2
SMAD2	10/370	0.00966147	0.0202673	0	0	2.49666	11.5835	MAPK9;PAK1;SYT1;EIF3L;DVL1;AXIN1;AKT1;CLTA;ATP6V1D;PPP1R9B
NR3C1	7/209	0.00981703	0.0204399	0	0	3.09698	14.3193	PPP3CA;LASP1;SYT1;SRC;CLTC;FYN;YWHAH
CDK2	15/675	0.0100369	0.0206673	0	0	2.05881	9.4736	SRC;EIF4A3;AXIN1;MECP2;PPP2CA;PAK1;MARCKS;CASKIN1;HNRNPD;AKT1;HNRNPH2;FYN;DNM1L;RBMX;SPTBN1
RUVBL2	6/161	0.0100744	0.0206673	0	0	3.45202	15.8716	YWHAE;MAP1LC3A;NUFIP1;YWHAZ;ACTB;ACTG1
VCL	5/121	0.0121642	0.0247723	0	0	3.83406	16.9054	SRC;CLTC;YWHAZ;ACTB;ACTG1
EEF1G	5/124	0.0134111	0.0271136	0	0	3.73683	16.112	RPL4;CDC42;PTPRS;MAP1LC3A;YWHAG
PRKAB1	7/223	0.0136486	0.0273954	0	0	2.89417	12.4279	NSF;EIF2S3;CLTC;GDI2;VPS35;EIF3E;PFN2
GNAI3	5/125	0.0138451	0.0275913	0	0	3.70551	15.8589	CHRM2;OPRD1;MAP1LC3A;IGF1R;RGS7
RPS27A	6/173	0.0139808	0.0276641	0	0	3.20201	13.6728	VCP;MAP1LC3A;SRC;HNRNPH2;YWHAZ;YWHAG
EIF2C1	6/174	0.0143479	0.0281905	0	0	3.18279	13.5083	RPL4;MAP1LC3A;EIF4A3;HNRNPH2;RPL15;HNRNPA1
ERBB2	6/175	0.0147216	0.0287226	0	0	3.1638	13.3463	PAK1;SRC;DOCK7;PLCG1;IGF1;CRKL
MAPK1	10/406	0.0174866	0.0338803	0	0	2.26548	9.16685	PPP2CA;RPS6KA6;PAK1;MAP2K1;MARCKS;KCND2;C1QBP;EIF2S1;PPP1R9B;SNCA
SYK	5/136	0.0192554	0.03705	0	0	3.39246	13.4001	SRC;FYN;PLCG1;CRKL;SNCA
MTOR	5/138	0.0203689	0.038924	0	0	3.3411	13.0094	YWHAQ;DLG5;AKT1;YWHAZ;GPHN
AR	7/243	0.0208331	0.0394767	0	0	2.6462	10.244	PAK1;YWHAQ;SRC;TRIM3;PTEN;AKT1;ACTB
STAT1	5/139	0.020941	0.0394767	0	0	3.316	12.8198	SRC;AKT1;FYN;RAC1;SPTBN1
RUVBL1	5/147	0.0258981	0.0484938	0	0	3.12791	11.4281	MAP1LC3A;NUFIP1;YWHAZ;ACTB;ACTG1
JUN	6/211	0.03305	0.061473	0	0	2.60341	8.87695	APP;MAPK9;PPP3CB;TUBB;GAD1;APLP2
SMAD3	8/328	0.0334137	0.061738	0	0	2.23096	7.58257	RPL4;MAPK9;SRC;DVL1;AXIN1;AKT1;ACTB;SPTBN1
BRCA1	6/216	0.0364089	0.0663927	0	0	2.54078	8.41746	VCP;NUFIP1;SRC;TUBB;APLP2;AKT1
TGFBR1	6/216	0.0364089	0.0663927	0	0	2.54078	8.41746	RAB3B;PAK1;AXIN1;AP2B1;YWHAZ;RAB33B
GC20	5/165	0.0396257	0.0717893	0	0	2.77347	8.95354	ACTR2;EIF2S3;EIF1AX;GDI2;EIF2S1
SMAD4	6/221	0.0399797	0.0719634	0	0	2.48106	7.98748	RAB3B;PAK1;DVL1;AKT1;AP2B1;SPTBN1
PTPN11	5/168	0.0422721	0.0747479	0	0	2.72201	8.61143	SRC;FYN;PLCG1;CRKL;IGF1R
MAP3K7	5/168	0.0422721	0.0747479	0	0	2.72201	8.61143	YWHAE;TUBB;CLTC;ACTB;ACTG1
RELA	7/283	0.0423304	0.0747479	0	0	2.25806	7.14054	PPP2CA;TUBB;CAMK4;CLTC;RAC1;ACTG1;YWHAH
BCL2	4/121	0.0485632	0.0852146	0	0	3.02718	9.15689	PPP2CA;PPP3CA;MAPK9;VDAC1
TAF9	4/122	0.0497832	0.0868095	0	0	3.00137	9.00435	YWHAE;APP;STX12;NUFIP1
